# Supplementary material for: Ultra-high-scale cytometry-based cellular interaction mapping
Source: Nat Methods. 2025 Aug 7;22(9):1887–99. doi: 10.1038/s41592-025-02744-w (PMC12446065; doi:10.1038/s41592-025-02744-w)
Supplement: Supplementary file 4 — Supplementary Tables 1–16. [file 41592_2025_2744_MOESM4_ESM.xlsx]

## Sheet: Table S1
Conventional vs. image-enabled flow cytometry parameters
Parameter	Imaged-enabled	Conventional
Anti-CD19 BV605-A	yes	yes
Anti-CD3 PE-Cy7-A	yes	yes
Anti-CD33 BV421-A	yes	yes
Anti-CD45-APC-A	yes	yes
Eccentricity-FSC	yes
Eccentricity-FSC	yes
FSC-A	yes	yes
FSC-H	yes	yes
FSC-W	yes	yes
Anti-HLA-DR BB5151-A	yes	yes
Light LossBlue	yes
Size-FSC	yes
Size-SSC	yes
SSC-A	yes	yes
SSC-H	yes	yes
SSC-W	yes	yes

## Sheet: Table S2
Panel used for imgaging flow cytometry experiment Figure 1
Antibodies and fluorochromes	Identifier (RRID)	Clone	Dilution 1:X
Anti-CD33 BV421	Biolegend Cat# 303416	WM53	200
Anti CD19 BV605	Biolegend Cat# 363023	SJ25C1	200
Anti-HLA-DR BB515	BD Biosciences Cat# 564516	G46-6	200
Anti-CD3 PE-Cy7	Biolegend Cat# 300419	UCHT1	200
Anti-CD45 APC	Thermo Fisher Scientific Cat# 17-0459-42	HI30	200
Zombie NIR	Biolegend Cat# 423105		1000

## Sheet: Table S3
Panel used for CytoStim experiment Figure 2
Antibodies and fluorochromes	Identifier (RRID)	Clone	Dilution 1:X
Anti-CD16 BUV395	BD Biosciences Cat# 563785	3G8	300
Anti-CD8 BUV496	BD Biosciences Cat# 741199	SK1	500
Anti-CD33 BUV563	BD Biosciences Cat# 741369	WM33	300
Anti-CD27 BUV661	BD Biosciences Cat# 741609	M-T271	200
Anti-CD4 BUV737	BD Biosciences Cat# 612748	SK4	500
Anti-CD14 BUV805	BD Biosciences Cat# 612902	M5E2	300
Anti-CD141 BV421	BD Biosciences Cat# 565321	1A4	300
Anti-CD197 Pacific Blue	BioLegend Cat# 353210	G043H7	300
Anti-CD20 BV480	BD Biosciences Cat# 566132	2H7	300
Fixable viability dye efluor506	Thermo Fisher Scientific Cat# 65-0866-14		3000
Anti-CD11b BUV605	BD Biosciences Cat# 563015	M1/70	400
Anti-CD3 CD650	BD Biosciences Cat# 563851	UCHT1	400
Anti-CD56 BV711	BD Biosciences Cat# 563169	NCAM16.2	300
Anti-TCRab BV750	BD Biosciences Cat# 747180	IP26	300
Anti-CD45RA BV785	BD Biosciences Cat# 564552	HI100	300
Anti-CD45RO FITC	Biolegend Cat# 304242	UCHL1	300
Anti-CD123 PerCP-Cy5.5	BioLegend Cat# 306016	6H6	400
Anti-CD19 BB700	BD Biosciences Cat# 566396	SJ25C1	300
Anti-HLA-DR PE	Thermo Fisher Scientific Cat# 12-9956-42	LN3	500
Anti-CD1c PE-Dazzle 594	BioLegend Cat# 331532	L161	300
Anti-CD154 PE-Cy5	Thermo Fisher Scientific Cat# 16-1541-82	MR1	200
Anti-CD11c PE-Cy7	BD Biosciences Cat# 561356	B-ly6	300
Anti-CD45 APC	Thermo Fisher Scientific Cat# 17-0459-42	HI30	300
Anti-CD34 Alexa Fluor700	BD Biosciences Cat# 659123	8G12	100
Anti-CD69 APC-Cy7	BD Biosciences Cat# 560912	FN50	300

## Sheet: Table S4
Panel used for OT-II experiment Figure 2
Antibodies and fluorochromes	Identifier (RRID)	Clone	Dilution 1:X
Anti-CD19 BUV395	BD Biosciences Cat# 563557	1D3	500
Anti-CD69 BUV737	BD Biosciences Cat# 612793	H1.2F3	500
Anti-CD11b BUV805	BD Biosciences Cat# 568345	M1/70	500
Anti-CD11c BV421	BD Biolegend Cat# 117343	N418	300
Anti-CD45.1 BV605	BioLegend Cat# 110737	A20	200
Anti-Vβ 5.1, 5.2 T-Cell Receptor BV711	BD Cat# 743002	H57-597	300
Anti-MHC-II BV786	BioLegend Cat# 107645	2G9	500
Anti-CD44 FITC	eBioscience Cat# 11-0441-82	IM7	1000
Anti-CD86 PE	BioLegend Cat# 105105	PO3	500
Anti-CD4 RY586	BD Biosciences Cat# 568161	GK1.5	1000
Anti-CD14 PE-Cy7	BioLegend Cat# 123316	Sa14-2	500
Anti-CD25 APC	BioLegend Cat #102053	PC61	200
Anti-CD8a AF700	eBioscience Cat# 56-0081-82	53-6.7	500
Anti-CD45.2 APC efluor780	eBioscience Cat# 47-0454	104	100

## Sheet: Table S5
Panel used for CAR T experiment Figure 3
Antibodies and fluorochromes	Identifier (RRID)	Clone	Dilution 1:X
Anti-CD11c BUV395	BD Biosciences Cat# 564080	HL3	200
Anti-CD4 BUV496	BD Biosciences Cat# 612952	GK1.5	200
Anti-CD115 BUV563	BD Biosciences Cat# 748478	CDS-1R	300
Anti-CD43 BUV615	BD Biosciences Cat# 752307	S7	300
Anti-CD16/32 BUV737	BD Biosciences Cat# 612783	2.4G2	500
Anti-MHCII BUV805	BD Biosciences Cat# 748844	M5/114.15.2	800
Anti-F4/80 SB436	Thermo Fisher Scientific Cat# 562606	BM8	100
Anti-Ly6G BV480	BD Biosciences Cat# 746448	A18	1000
Fixable viability dye efluor506	Thermo Fisher Scientific Cat# 65-0866-14		2000
Anti-CD3 BV570	Biolegend Cat# 100225	17A2	50
Anti-CD11b BV605	Biolegend Cat# 101237	M1/70	1000
Anti-CD23 BV650	BD Biosciences Cat# 740456	B3B4	400
Anti-CD117 BV711	Biolegend Cat# 105835	2B8	500
Anti-CD150 BV785	Biolegend Cat# 115937	TC15-12F12.2	500
Anti-CAR GFP
Anti-NK1.1 PerCP	Biolegend Cat# 108725	PK136	100
Anti-CD93 BB700	BD Biosciences Cat# 742187	AA4.1	800
Anti-SiglecH PerCP efluor710	Thermo Fisher Scientific Cat# 46-0333-82	eBio440c	1000
Anti-CD69 PE Dazzle	Biolegend Cat# 104535	H1.2F3	200
Anti-IgM PE-Cy5	Biolegend Cat# 406544	RMM-1	500
Anti-CD8a PE-Fire700	Biolegend Cat# 100792	53-6.7	1000
Anti-Ly6C PE-Cy7	Biolegend Cat# 128018	HK1.4	500
Anti-B220 PE-Fire 810	Biolegend Cat# 103287	RA3-6B2	500
Anti-CD41 APC	Biolegend Cat# 133914	MWReg30	200
Anti-TCRab AF647	Biolegend Cat# 109218	H57-597	300
Anti-CD19 SPARK-NIR	Biolegend Cat# 115568	6D5	500
Anti-TCRgd R718	BD Biosciences Cat# 751919	GL3	300
Anti-CD45 APC-Fire810	Biolegend Cat# 103174	30-F11	300

## Sheet: Table S6
Panel used for Blinatumab time course experiment Figure 3
Antibodies and fluorochromes	Identifier (RRID)	Clone	Dilution 1:X
Anti-CD16 BUV395	BD Biosciences Cat# 563785	3G8	300
Anti-CD19 BUV496	BD Biosciences Cat# 612938	SJ25C1	300
Anti-CD33 BUV563	BD Biosciences Cat# 741369	WM53	350
Anti-CD24 BUV615	BD Biosciences Cat# 751122	ML5	150
Anti-CD27 BUV661	BD Biosciences Cat# 741609	M-T271	250
Anti-CD8 BUV737	BD Biosciences Cat# 612754	SK1	300
Anti-CD45RO BUV805	BD Biosciences Cat# 748367	UCHL1	200
Anti-CD28 BV421	BD Biosciences Cat# 742525	L293	100
Anti-CD39 BV480	BD Biosciences Cat# 746454	TU66	100
Anti-CD71 BV510	BD Biosciences Cat# 743305	M-A712	100
Anti-CD11c BV605	Biolegend Cat# 301636	3.9	200
Anti-CD279 BV650	BD Biosciences Cat# 564104	EH12.1	150
Anti-CD94 BV711	BD Biosciences Cat# 743952	HP-3D9	300
Anti-TCRab BV750	BD Biosciences Cat# 747180	IP26	150
Anti-CD45RA BV786	BD Biosciences Cat# 563870	HI100	350
Anti-Caspase 3/7 probe	Thermo Fisher Scientific Cat# C10423		400
Anti-CD3 Spark Blue	Biolegend Cat# 344852	SK7	250
Anti-CD38 PerCP	Biolegend Cat# 303520	HIT2	100
Anti-CD10 PerCPVio700	Miltenyi Cat# 130-114-5067	REA877	100
Anti-CD197 PE	BD Biosciences Cat# 561008	3D12	100
Anti-CD56 PE-CF594	BD Biosciences Cat# 564963	R19-760	300
Anti-CD7 PE-Cy5	Biolegend Cat# 343110	CD7-6B7	250
Anti-CD25 PE-Fire700	Biolegend Cat# 356145	M-A251	200
Anti-TCRgd PE-Cy7	BD Biosciences Cat# 655410	11F2	150
Anti-CD4 PE-Fire810	Biolegend Cat# 344677	SK4	250
Anti-CD20 APC	Biolegend Cat# 302309	2H7	200
Anti-CD34 APC-R700	BD Biosciences Cat# 659123	8G12	100
Anti-HLA-DR APC-Cy7	Biolegend Cat# 307618	L243	400

## Sheet: Table S7
Panel to FACS T cells
Antibodies and fluorochromes	Identifier (RRID)	Clone	Dilution 1:X
Anti-CD44 FITC	Thermo Fisher Scientific Cat# 11-0441-82	IM7	500
Anti-CD62L PE-Cy7	BioLegend Cat# 104418	MEL-14	300
Anti-CD4 APC-Cy7	BioLegend Cat# 100414	GK1.5	500
Anti-CD8 BUV395	BD Biosciences Cat# 563786	53-6.7	500

## Sheet: Table S8
Panel used for Blinatumomab experiment Figure 4
Antibodies and fluorochromes	Identifier (RRID)	Clone	Dilution 1:X
Anti-CD16 BUV395	BD Biosciences Cat# 563785	3G8	100
Anti-CD19 BUV496	BD Biosciences Cat# 612938	SJ25C1	100
Anti-CD33 BUV563	BD Biosciences Cat# 741369	WM53	100
Anti-CD24 BUV615	BD Biosciences Cat# 751122	ML5	100
Anti-CD27 BUV661	BD Biosciences Cat# 741609	M-T271	100
Anti-CD8 BUV737	BD Biosciences Cat# 612754	SK1	100
Anti-CD45 BUV805	BD Biosciences Cat# 612891	HI30	200
Anti-CD10 BV421	BD Biosciences Cat# 312218	HI10a	100
Anti-IgD Pacific Blue	Biolegend Cat# 348223	IA6-2	100
Anti-CD39 BV480	BD Biosciences Cat# 746454	TU66	100
Anti-CD71 BV510	BD Biosciences Cat# 743305	M-A712	500
Anti-CD20 PacOrange, BV570	Biolegend Cat# 302331	2H7	75
Anti-CD11c BV605	Biolegend Cat# 301636	45538	20
Anti-CD123 BV650	BD Biosciences Cat# 563405	7G3	100
Anti-CD56 BV711	Biolegend Cat# 318336	HCD56	100
Anti-TCRab BV750	BD Biosciences Cat# 747180	IP26	75
Anti-CD45RA BV786	BD Biosciences Cat# 563870	HI100	200
Anti-CD57 BB515	BD Biosciences Cat# 565945	NK-1	100
Anti-CD11b FITC	Biolegend Cat# 101206	M1/70	100
Anti-CD3 SparkBlue	Biolegend Cat# 344852	SK7	75
Anti-CD38 PerCP	Biolegend Cat# 303520	HIT2	50
Anti-CD94 BB700	BD Biosciences Cat# 566534	HP-3D9	100
Anti-TCRgd PerCP eF710	Invitrogen Cat# 46-9959-42	B1.1	100
Anti-CD30L PE	R&D systems Cat# FAB1028P	116614	100
Anti-CD279 RY586	BD Biosciences Cat# 568119	EH12.1	100
Anti-CD1c PE Dazzle	Biolegend Cat# 331532	L161	50
Anti-Tigit PE-Fire 640	Biolegend Cat# 372743	A15153G	100
Anti-CD25 PE-Fire700	Biolegend Cat# 356145	M-A251	50
Anti-CD14 PE Cy7	Tonbo Cat# 60-0149-T100	61D3	100
Anti-CD4 PE-Fire810	Biolegend Cat# 344677	SK4	50
Anti-CD197 APC	BD Biosciences Cat# 566762	2-L1-A	20
Anti-CD160 AF647	Biolegend Cat# 341203	BY55	100
Anti-CD69 SPARK-NIR	Biolegend Cat# 310957	FN50	100
Anti-CD127 APC R700	BD Biosciences Cat# 565185	HIL-7R-M21	50
Anti-CD34 APC-Cy7	Biolegend Cat# 343514	581	50
Anti-HLA-DR APC-Fire810	Biolegend Cat# 307674	L243	50

## Sheet: Table S9
Panel used for LCMV experiment Figure 5 and 6
Antibodies and fluorochromes	Identifier (RRID)	Clone	Dilution 1:X
Anti-MHC-II BUV395	BD Biosciences Cat# 743876	2G9	1500
Live Dead blue	Thermo Fisher Scientific Cat# L34961		500
Anti-CD24 BUV563	BD Biosciences Cat# 749336	M1/69	1500
Anti-CD11c BUV615	BD Biosciences Cat# 751222	N418	500
Anti-ICOS BUV737	BD Biosciences Cat# 567919	C398.4A	1000
Anti-CD11b BUV805	BD Biosciences Cat# 568345	M1/70	1000
Anti-CD45.1 BV421	Biolegend Cat# 110732	A20	400
Anti-CD19 BV480	BD Biosciences Cat# 566167	1D3	1000
Anti-CD117 BV510	Biolegend Cat# 105839	2B8	500
Anti-Ly6G BV570	Biolegend Cat# 127629	1A8	1000
Anti-CD138 BV605	Biolegend Cat# 142515	281-2	1000
Anti-Ly6C BV650	Biolegend Cat# 128049	HK1.4	1500
Anti-CD90.1 BV711	Biolegend Cat# 202539	OX-7	500
Anti-CD25 BV785	Biolegend Cat# 102051	PC61	500
Anti-CD45.2 FITC	Biolegend Cat# 109806	104	500
Anti-CD317 PerCP-Cy5	Biolegend Cat# 127021	927	1000
Anti-CD8 RB780	BD Biosciences Cat# 568692	53-6.7	1000
Anti-CD68 PE	Biolegend Cat# 137013	FA-11	500
Anti-CD4 RY586	BD Biosciences Cat# 568161	GK1.5	2000
Anti-CD172 PE-Dazzle594	Biolegend Cat# 144015	P84	1000
Anti-F480 PE-Cy5	Biolegend Cat# 123111	BM8	500
Anti-CD357 PE-Cy7	Biolegend Cat# 126309	DTA-1	500
Anti-TCRb APC	Biolegend Cat# 109212	H57-597	1000
Anti-IgD SparkNIR 685	Biolegend Cat# 405749	11-26c.2a	2000
Anti-TCRgd R718	BD Biosciences Cat# 751919	GL3	500
Anti-CD3 APC-Cy7	BD Biosciences Cat# 561042	145-2C11	500
Anti-NK1.1 APC-Fire810	Biolegend Cat# 156519	S17016D	1000

## Sheet: Table S10
Panel used for phospho flow experiment Exdended Data Fig. 7
Antibodies and fluorochromes	Identifier (RRID)	Clone	Dilution 1:X
Anti-CD4 Spark UV387	Biolegend Cat# 344686	SK3	500
Anti-CD3 BUV395	BD Biosciences Cat# 563548	SK7	600
Anti-CD8 BUV496	BD Biosciences Cat# 741199	SK1	800
Anti-CD45RO BUV805	BD Biosciences Cat# 748367	UCHL1	400
Anti-CD19 BV421	Biolegend Cat# 302233	SJ25C1	400
Anti-CD14 violetFluor 450	Tonbo Cat# 75-0149-T100	61D3	400
Anti-CD20 BV570	Biolegend Cat# 302331	2H7	400
Anti-CD56 BV711	Biolegend Cat# 318336	HCD56	500
Anti-CD45RA BV786	BD Biosciences Cat# 563870	HI100	800
Anti-CD27 RB705	BD Biosciences Cat# 757295	L128	600
Anti-Ki67 RB744	BD Biosciences Cat# 570503	B56	400
Anti-PLCy1 PE	Miltenyi Cat# 130-104-969	REA341	200
Anti-CD94 RY586	BD Biosciences Cat# 753479	HP-3D9	600
Anti-CD33 PE-Dazzle594	Biolegend Cat# 303431	WM53	800
Anti-CD197 PE-Fire640	Biolegend Cat# 353261	G043H7	300
Anti-CD25 PE-Fire700	Biolegend Cat# 356145	M-A251	300
Anti-TCRgd PE-Cy7	BD Biosciences Cat# 655410	11F2	400
Anti-pCD247 AF647	BD Biosciences Cat# 558489	K25-407.69	200
Anti-CD16 cFluor R720	Cytek Biosciences Cat# R7-20006	3G8	300
Live Dead Zombie NIR	Biolegend Cat# 423105		500
Anti-HLA-DR APC-Cy7	Biolegend Cat# 307618	L243	400
Anti-CD45 APC-Fire810	Biolegend Cat# 304076	HI30	800

[truncated: 6 more sheets: Table S11, Table S12, Table S13, Table S14, Table S15, Table S16]
