# Supplementary material for: Ultra-high-scale cytometry-based cellular interaction mapping
Source: Nat Methods. 2025 Aug 7;22(9):1887–99. doi: 10.1038/s41592-025-02744-w (PMC12446065; doi:10.1038/s41592-025-02744-w)
Supplement: Supplementary file 5 — PICtR source code repository. [file 41592_2025_2744_MOESM5_ESM.zip]

Archive with 86 entries (78 files):
- PICtR-main/
- __MACOSX/._PICtR-main
- PICtR-main/man/
- __MACOSX/PICtR-main/._man
- PICtR-main/.Rbuildignore
- __MACOSX/PICtR-main/._.Rbuildignore
- PICtR-main/vignettes/
- __MACOSX/PICtR-main/._vignettes
- PICtR-main/LICENSE
- __MACOSX/PICtR-main/._LICENSE
- PICtR-main/tests/
- __MACOSX/PICtR-main/._tests
- PICtR-main/R/
- __MACOSX/PICtR-main/._R
- PICtR-main/NAMESPACE
- __MACOSX/PICtR-main/._NAMESPACE
- PICtR-main/README.md
- __MACOSX/PICtR-main/._README.md
- PICtR-main/DESCRIPTION
- __MACOSX/PICtR-main/._DESCRIPTION
- PICtR-main/.gitignore
- __MACOSX/PICtR-main/._.gitignore
- PICtR-main/PICtR_1.0.0.pdf
- __MACOSX/PICtR-main/._PICtR_1.0.0.pdf
- PICtR-main/inst/
- __MACOSX/PICtR-main/._inst
- PICtR-main/data/
- __MACOSX/PICtR-main/._data
- PICtR-main/PICtR_1.0.0.tar.gz
- __MACOSX/PICtR-main/._PICtR_1.0.0.tar.gz
- PICtR-main/man/umap_rasterized.Rd
- __MACOSX/PICtR-main/man/._umap_rasterized.Rd
- PICtR-main/man/wrapper_for_plots.Rd
- __MACOSX/PICtR-main/man/._wrapper_for_plots.Rd
- PICtR-main/man/select_dbt.Rd
- __MACOSX/PICtR-main/man/._select_dbt.Rd
- PICtR-main/man/MEM_heatmap.Rd
- __MACOSX/PICtR-main/man/._MEM_heatmap.Rd
- PICtR-main/man/sketch_wrapper.Rd
- __MACOSX/PICtR-main/man/._sketch_wrapper.Rd
- PICtR-main/man/predict_data.Rd
- __MACOSX/PICtR-main/man/._predict_data.Rd
- PICtR-main/man/save.obj.Rd
- __MACOSX/PICtR-main/man/._save.obj.Rd
- PICtR-main/man/PICtR-package.Rd
- __MACOSX/PICtR-main/man/._PICtR-package.Rd
- PICtR-main/man/calculateThreshold.Rd
- __MACOSX/PICtR-main/man/._calculateThreshold.Rd
- PICtR-main/man/split_plot_sketch.Rd
- __MACOSX/PICtR-main/man/._split_plot_sketch.Rd
- PICtR-main/man/ratio_cluster_plot.Rd
- __MACOSX/PICtR-main/man/._ratio_cluster_plot.Rd
- PICtR-main/man/save.plot.Rd
- __MACOSX/PICtR-main/man/._save.plot.Rd
- PICtR-main/man/demo_lcmv.Rd
- __MACOSX/PICtR-main/man/._demo_lcmv.Rd
- PICtR-main/vignettes/PICtR.Rmd
- __MACOSX/PICtR-main/vignettes/._PICtR.Rmd
- PICtR-main/vignettes/.gitignore
- __MACOSX/PICtR-main/vignettes/._.gitignore
- PICtR-main/tests/testthat/
- __MACOSX/PICtR-main/tests/._testthat
- PICtR-main/tests/testthat.R
- __MACOSX/PICtR-main/tests/._testthat.R
- PICtR-main/R/helper_functions.R
- __MACOSX/PICtR-main/R/._helper_functions.R
- PICtR-main/R/plot_functions.R
- __MACOSX/PICtR-main/R/._plot_functions.R
- PICtR-main/R/data.R
- __MACOSX/PICtR-main/R/._data.R
- PICtR-main/R/calculateThreshold.R
- __MACOSX/PICtR-main/R/._calculateThreshold.R
- PICtR-main/R/wrapper_function.R
- __MACOSX/PICtR-main/R/._wrapper_function.R
- PICtR-main/R/select_dbt.R
- __MACOSX/PICtR-main/R/._select_dbt.R
- PICtR-main/R/PICtR-package.R
- __MACOSX/PICtR-main/R/._PICtR-package.R
- PICtR-main/R/predict_data.R
- __MACOSX/PICtR-main/R/._predict_data.R
- PICtR-main/inst/CITATION
- __MACOSX/PICtR-main/inst/._CITATION
- PICtR-main/data/demo_lcmv.rda
- __MACOSX/PICtR-main/data/._demo_lcmv.rda
- PICtR-main/tests/testthat/test-calculateThreshold.R
- __MACOSX/PICtR-main/tests/testthat/._test-calculateThreshold.R
