# Supplementary material for: Ultra-high-scale cytometry-based cellular interaction mapping
Source: Nat Methods. 2025 Aug 7;22(9):1887–99. doi: 10.1038/s41592-025-02744-w (PMC12446065; doi:10.1038/s41592-025-02744-w)
Supplement: Supplementary file 5 — PICtR source code repository. [file 41592_2025_2744_MOESM5_ESM.zip › PICtR-main/NAMESPACE]

# Generated by roxygen2: do not edit by hand

export(MEM_heatmap)
export(calculateThreshold)
export(predict_data)
export(ratio_cluster_plot)
export(save.obj)
export(save.plot)
export(select_dbt)
export(sketch_wrapper)
export(split_plot_sketch)
export(umap_rasterized)
export(wrapper_for_plots)
import(Seurat)
import(dplyr)
import(ggplot2)
importFrom(MASS,lda)
importFrom(cowplot,plot_grid)
importFrom(data.table,is.data.table)
importFrom(khroma,colour)
importFrom(pals,coolwarm)
importFrom(pals,parula)
