# Supplementary material for: Ultra-high-scale cytometry-based cellular interaction mapping
Source: Nat Methods. 2025 Aug 7;22(9):1887–99. doi: 10.1038/s41592-025-02744-w (PMC12446065; doi:10.1038/s41592-025-02744-w)
Supplement: Supplementary file 5 — PICtR source code repository. [file 41592_2025_2744_MOESM5_ESM.zip › PICtR-main/README.md]

# PICtR

This is the computational workflow to analyse physically interacting cells (PICs) in flow cytometry data using R.  

## Installation

PICtR requires R version 4.3 or later. First, please install [BPCells](https://github.com/bnprks/BPCells). Next, PICtR can be installed using:


```R
if (!require("remotes", quietly = TRUE)) {
  install.packages("remotes")
}

remotes::install_github("agSHaas/PICtR")
```

## Workflow  
  
1. In brief, the `sketch_wrapper` function is used to
   a) classify cellular events according to their FSC-area to FSC-height ratio
   b) select a representative subset using Seurat's sketch functionality, and
   c) run the standard Seurat workflow.
   It expects a data frame with the dimensionality cells x flow cytometry parameters.  
2. After selecting an appropriate clustering solution in the subset, the results can be predicted for the full dataset with `predict_data`, using Linear Discriminant Analysis as implemented in the MASS package. The overall cellular landscape can be annotated as usual, and clusters representing interacting cells can be selected using `ratio_cluster_plot` and `select_dbt`.
3. Interacting cell clusters can be annotated using cell type exclusive markers. 
4. `plot_functions` contains a selection of helpful wrapper functions for plots.

Please refer to the Vignette (`browseVignettes("PICtR")`) and the Method section of our manuscript for a comprehensive description of the analysis pipeline. 

## Demo Data

The package comprises a demo data set from LCMV infected mice. Data was analysed using high parametric spectral flow cytometry and can be loaded with `data(demo_lcmv)`. See `?demo_lcmv` for details. 


## Dependencies

The core of this framework relies on [Seurat version 5](https://github.com/satijalab/seurat), [BPCells](https://github.com/bnprks/BPCells), [MASS](https://cran.r-project.org/web/packages/MASS/index.html), and the [tidyverse](https://www.tidyverse.org/). The full list of dependencies are listed in the DESCRIPTION file. The package has been tested on the indicated dependency versions. Please make sure that R is operating in version 4.3 or higher.

Some packages are not necessarily required, but expand the functionality of PICtR. Consider installing:

- [flowMeans](https://www.bioconductor.org/packages/release/bioc/html/flowMeans.html)  
- [dbscan](https://github.com/mhahsler/dbscan)  
- [Spectre](https://github.com/ImmuneDynamics/Spectre)
- [ComplexHeatmap](https://www.bioconductor.org/packages/release/bioc/html/ComplexHeatmap.html)  
- [cytoMEM](https://www.bioconductor.org/packages/release/bioc/html/cytoMEM.html)  
- [autothresholdr](https://github.com/rorynolan/autothresholdr)

## Citation

If you use PICtR in your work, please cite

> Vonficht, Jopp-Saile, Yousefian, Flore et al. Ultra-high scale cytometry-based cellular interaction mapping. _Nature Methods_ (2025)


## Version 

Current version 1.0.0
