# Supplementary material for: Ultra-high-scale cytometry-based cellular interaction mapping
Source: Nat Methods. 2025 Aug 7;22(9):1887–99. doi: 10.1038/s41592-025-02744-w (PMC12446065; doi:10.1038/s41592-025-02744-w)
Supplement: Supplementary file 5 — PICtR source code repository. [file 41592_2025_2744_MOESM5_ESM.zip › PICtR-main/DESCRIPTION]

Type: Package
Package: PICtR
Title: Physically Interacting Cell (PIC) toolkit for R
Version: 1.0.0
Date: 2025-01-16
Authors@R: c(
    person("Lea", "Jopp-Saile", , "jopp-saile@protonmail.com", role = "aut",
           comment = c(ORCID = "0000-0002-7032-3003")),
    person("Viktoria", "Flore", , "viktoria.flore@bih-charite.de", role = c("aut", "cre"),
           comment = c(ORCID = "0009-0001-3023-433X"))
  )
Description: This is the computational workflow to analyse physically
    interacting cells (PICs) in flow cytometry data using R.
URL: https://github.com/agSHaas/PICtR
BugReports: https://github.com/agSHaas/PICtR/issues
License: file LICENSE
Depends: 
    R (>= 4.3),
    Seurat (>= 5.0.1),
    dplyr (>= 1.1.4),
    ggplot2 (>= 3.5.0)
Imports:
    BPCells (>= 0.1.0),
    MASS,
    SeuratObject (>= 5.0.1),
    cowplot,
    data.table,
    ggrepel,
    khroma (>= 1.12.0),
    pals (>= 1.8),
    pbapply,
    readr (>= 2.1.5),
    scales,
    tibble,
    tidyr (>= 1.3.1)
Suggests: 
    Spectre (>= 1.1.0),
    ComplexHeatmap (>= 2.16.0),
    cytoMEM (>= 1.4.0),
    ggrastr,
    autothresholdr (>= 1.4.2),
    dbscan,
    flowMeans,
    knitr,
    rmarkdown,
    testthat
VignetteBuilder: 
    knitr
Encoding: UTF-8
LazyData: true
RoxygenNote: 7.3.1
Config/testthat/edition: 3
