# Supplementary material for: Ultra-high-scale cytometry-based cellular interaction mapping
Source: Nat Methods. 2025 Aug 7;22(9):1887–99. doi: 10.1038/s41592-025-02744-w (PMC12446065; doi:10.1038/s41592-025-02744-w)
Supplement: Supplementary file 5 — PICtR source code repository. [file 41592_2025_2744_MOESM5_ESM.zip › PICtR-main/man/demo_lcmv.Rd]

% Generated by roxygen2: do not edit by hand
% Please edit documentation in R/data.R
\docType{data}
\name{demo_lcmv}
\alias{demo_lcmv}
\title{Demo data set}
\format{
72620 observations (cells) and 14 variables (markers, scaled to 0-1023).
\describe{
  \item{FSC.A}{Forward scatter area}
  \item{FSC.H}{Forward scatter height}
  \item{SSC.A}{Side scatter area}
  \item{SSC.H}{Side scatter height}
  \item{fluorescence markers}{CD3, MHCII, CD11c, CD11b, CD45_2, CD19, Ly6G, CD90_1, CD4, CD8}
}
}
\usage{
data(demo_lcmv)
}
\description{
Demo data set for the PICtR workflow containing sampled cells from the spleens of LCMV infected mice (day 7) and control.
For demonstration purposes, only CD3, MHCII, CD11c, CD11b, CD45_2, CD19, Ly6G, CD90_1, CD4, and CD8 are included as cell type markers.
}
\references{
Vonficht, Jopp-Saile, Yousefian, Flore et al. Ultra-high scale cytometry-based cellular interaction mapping. Nature Methods (2025)
}
\keyword{datasets}
