# Supplementary material for: Ultra-high-scale cytometry-based cellular interaction mapping
Source: Nat Methods. 2025 Aug 7;22(9):1887–99. doi: 10.1038/s41592-025-02744-w (PMC12446065; doi:10.1038/s41592-025-02744-w)
Supplement: Supplementary file 5 — PICtR source code repository. [file 41592_2025_2744_MOESM5_ESM.zip › PICtR-main/vignettes/PICtR.Rmd]

---
title: "PICtR: Physically Interacting Cell toolkit for R"
author: "Viktoria Flore"
date: "last updated 01/2025"
output: 
  rmarkdown::html_vignette:
    toc: true
    toc_depth: 2
    number_sections: true
    highlight: tango
vignette: >
  %\VignetteIndexEntry{PICtR: Physically Interacting Cell toolkit for R}
  %\VignetteEngine{knitr::rmarkdown}
  %\VignetteEncoding{UTF-8}
---

```{r setup, include = FALSE}
knitr::opts_chunk$set(
  collapse = TRUE,
  comment = "#>", 
  warning = FALSE
)
```

# Introduction

Many fundamental processes in life are shaped by physical interactions between cells. PICtR provides a computational workflow to analyse both cellular landscapes and cellular interactions in high-dimensional flow cytometry data using R. PICtR can be used with any cytometry-based assay and the approach can also be applied to existing datasets, provided that the following guidelines are met:  

- The data stems from a case-control setting
- All samples were treated the same during sample processing and acquisition, e.g. regarding equal cell concentrations, incubation times, and flow rates 
- Pooling across conditions, organs or donors should be avoided
- For *in vivo* experiments, cells with a strong affinity to interact can artificially interact if they are brought into proximity during sample preparation, even if they were physically separated *in vivo*. These interactions may still reflect biological effects, but this should be taken into account when interpreting the results.  


# Installation

PICtR requires R version 4.3 or later. First, please install [BPCells](https://github.com/bnprks/BPCells). Next, PICtR can be installed using:

```{r, eval=FALSE}
if (!require("remotes", quietly = TRUE)) {
  install.packages("remotes")
}

remotes::install_github("agSHaas/PICtR")
```


Some other packages are not necessarily required, but expand the functionality of PICtR. Consider installing:  

- [flowMeans](https://www.bioconductor.org/packages/release/bioc/html/flowMeans.html)  
- [dbscan](https://github.com/mhahsler/dbscan)  
- [Spectre](https://github.com/ImmuneDynamics/Spectre)
- [ComplexHeatmap](https://www.bioconductor.org/packages/release/bioc/html/ComplexHeatmap.html)  
- [cytoMEM](https://www.bioconductor.org/packages/release/bioc/html/cytoMEM.html)  
- [autothresholdr](https://github.com/rorynolan/autothresholdr)
  
  
  

# PICtR Pipeline

## Pre-Processing of Cytometry Data 

Data from FCS files should be unmixed/compensated and transformed (for example using FlowJo from BD). We recommend using quality control tools such as [PeacoQC](https://doi.org/10.1002/cyto.a.24501) or [FlowAI](https://doi.org/10.1093/bioinformatics/btw191) to ensure high quality cytometry data. Export the populations of interest using channel values defined by the inbuilt export function of FlowJo or use [flowWorkspace](https://github.com/RGLab/flowWorkspace).

## Example Data

We provide a small demo data set from the spleens of lymphocytic choriomeningitis virus (LCMV) infected mice and controls. Five days prior to infection, LCMV-specific CD4 (CD90_1-positive) T cells were transferred into the hosts. The samples were analysed using high parametric spectral flow cytometry with *n* = 36 markers, allowing the detection of all important cell types across the immune cell landscape. For the demo data set, we will focus on 10 different markers:
  
- CD3: T cell marker  
- MHCII: Major histocompatibility complex II, expressed on antigen-presenting cells   
- CD11c: Dendritic cell (DC) marker  
- CD11b: Myeloid cell marker
- CD45_2: Pan-hematopoetic marker, allelic form 2  
- CD19: B cell marker   
- Ly6G: Neutrophil marker  
- CD90_1: Marker for LCMV-specific CD4 T cells  
- CD4: Expressed on CD4 T cells and some myeloid populations  
- CD8: Expressed on CD8 T cells, some natural killer cells (NK) and some dendritic cells  

Details on the experimental setup can be found in Vonficht D, Jopp-Saile L, Yousefian S, Flore V et al. Ultra-high scale cytometry-based cellular interaction mapping. _Nature Methods_ (2025).

Demo data can be loaded with `data(demo_lcmv)`. See `?demo_lcmv` for details.  


## Subsampling, Dimensional Reduction and Clustering 

The pipeline starts with a data frame with the dimensionality cells x flow cytometry parameters. First, we calculate the FSC ratio based on the forward scatter area (FSC-A) and forward scatter height (FSC-H) parameters. The FSC ratio is highly discriminatory for singlets and multiplets, and will help us to select interacting populations after clustering. We find a threshold that classifies all events as having a low or high FSC ratio using thresholding methods such as Otsu thresholding.  

```{r lib, results='hide', message=F, warning=F, error=F}
library(PICtR)
data("demo_lcmv")
```


```{r FSC_ratio, fig.show='hold', fig.width=7}
threshold <- calculateThreshold((demo_lcmv$FSC.A/demo_lcmv$FSC.H), method = "otsu")

hist(demo_lcmv$FSC.A/demo_lcmv$FSC.H, breaks = 2000)
abline(v = threshold)
```

  
Then, we create a [Seurat](https://satijalab.org/seurat/) object using forward scatter parameters, side scatter parameters, cell type markers and the FSC ratio as features. Several steps of the PICtR workflow make use of the Seurat framework.  
We store the counts layer on-disk using [BPCells](https://github.com/bnprks/BPCells), enabling us to analyse millions of events while keeping computational time manageable. Thus far, we have analysed data sets with more than 60 million events with PICtR.  
In addition, we sample a representative subset of cells using atomic sketching as implemented in [Seurat](https://satijalab.org/seurat/articles/parsebio_sketch_integration). In contrast to random sampling, sketching retains both abundant and rare cell types, including cellular interactions. For the demo data set, we sample `n_sketch_cells = 5000` cells. We use the sketched data set for dimensional reduction and clustering, before predicting cell type and interaction labels back to the full data set later on.  

PICtR provides a convenient wrapper function for these steps, including calculation of the FSC ratio threshold: 
```{r wrapper, warning=F}
demo_obj <- sketch_wrapper(demo_lcmv,
                       meta_data = demo_lcmv,
                       assay = "FACS",
                       FSC.A = "FSC.A", 
                       FSC.H = "FSC.H", 
                       working_dir = getwd(),
                       resolution = c(0.5, 0.8, 1),
                       clst_algorithm = 1,
                       n_sketch_cells = 5000,
                       obj_name = "obj_sketched_non_projected",
                       ratio = T, 
                       thresholding_method = "otsu", 
                       overwrite = T)
```

### Guidelines for Clustering 

Finding a good clustering resolution is critical to detecting and annotating interacting populations. PICtR provides several different options for clustering: In addition to [Louvain](10.1088/1742-5468/2008/10/P10008), [SLM](https://doi.org/10.1140/epjb/e2013-40829-0), and [Leiden](https://doi.org/10.1038/s41598-019-41695-z) algorithms, which are implemented in the Seurat framework, [FlowSOM](https://doi.org/10.1002/cyto.a.22625), [flowMeans](https://doi.org/10.1002/cyto.a.21007) and [HDBSCAN]( https://doi.org/10.1007/978-3-642-37456-2_14) (Hierarchical Density-Based Spatial Clustering of Applications with Noise) are available. We recommend using Louvain or Leiden due to their successful identification of interacting populations, fast run times, and easy customization of the resolution parameter (note that Leiden requires the leidenalg python package).    

The effect of the resolution parameter can be seen when comparing a resolution of 0.5, 0.8 and 1 (Louvain clustering) for the demo data set:
```{r clustering_resolution, fig.show='hold'}
DimPlot(demo_obj, group.by = "sketch_snn_res.0.5", label = T) + theme(legend.position = "none")
DimPlot(demo_obj, group.by = "sketch_snn_res.0.8", label = T) + theme(legend.position = "none")
DimPlot(demo_obj, group.by = "sketch_snn_res.1", label = T) + theme(legend.position = "none")
```

  
We recommend to over-cluster the data to ensure the detection of small populations, including cellular interactions. So if you expect roughly 20 different cell types based on your flow cytometry panel, aim for a cluster resolution that provides you with more than 20 clusters. Subsequently, during annotation, clusters representing the same cell type can be merged. Alternatively, for clusters that represent populations of interest that require higher resolutions, sub-clustering can be performed (`FindSubCluster()`). Different resolutions might be tested before deciding for the best fit.
  
It can also be helpful to compare your cluster boundaries to feature plots of the markers used for annotation to see if you capture all relevant patterns. For our demo data set, a resolution of 0.5 seems to be sufficient:

```{r feature_plots, include=FALSE}
features <- c("CD3", "MHCII", "CD11c", "CD11b", 
              "CD45_2", "CD19", "Ly6G", 
              "CD90_1", "CD4", "CD8", "ratio")
plots = vector('list', length(features))
for(i in seq_along(features)){
  plots[[i]] = FeaturePlot(demo_obj, features = features[i]) + 
    labs(title = features[i]) + 
    theme(legend.position = "none", axis.text = element_blank()) & scale_color_viridis_c()
}
```

```{r feature_plots_code, eval=F}
FeaturePlot(demo_obj, features = c("CD3", "MHCII", "CD11c", "CD11b", 
                                   "CD45_2", "CD19", "Ly6G", 
                                   "CD90_1", "CD4", "CD8", "ratio"))
```

```{r feature_plots_fig, echo=F, fig.show='hold', fig.height=2, fig.width=2}
for (p in plots) {print(p)}
```
  
  
The [Seurat tutorials](https://satijalab.org/seurat/) and [Heumos et al. (2023)](https://doi.org/10.1038/s41576-023-00586-w) provide excellent guidance on clustering of single-cell data sets. 

## Predict Labels for the full Data Set

Currently, our cluster labels only exist for the sketched subset of cells, but we can predict the labels for the entire data set using linear discriminant analysis (LDA) as implemented in the `predict_data()` function:
```{r predict}
demo_obj <- predict_data(obj = demo_obj, 
                      data_query = demo_obj, 
                      ref_clusters = "sketch_snn_res.0.5",
                      pred_name = "clusters_predicted",
                      assay_ref = "sketch", 
                      assay_query = "FACS")
```

## Selecting Interacting Populations

Now we can select the clusters that represent interacting cells. For each cluster, we determine the proportion of cells above and below the FSC ratio threshold that we calculated earlier:

```{r ratio_cluster_plot, fig.show='hold', fig.width=7}
ratio_cluster_plot(demo_obj, clusters = "clusters_predicted")
```

  
As seen from the bar plot, clusters 3, 7, 10, 11, and 13 predominantly contain cells that exceed the FSC ratio threshold. The `select_dbt()` function can be used to pick these clusters. We recommend investigating  the `ratio_cluster_plot()` to confirm any selection you make.
  
  
## Singlet Annotation 

Based on the previous analysis, clusters 3, 7, 10, 11 and 13 have been identified as representing interacting cells. Now, we can annotate the remaining clusters with the help of the feature plots (see above) or ridge plots: 

```{r ridge plots, fig.width=7, fig.height=10}
Idents(demo_obj) <- "clusters_predicted"
RidgePlot(demo_obj, features = Features(demo_obj)) & theme(axis.text = element_text(size = 7))
```
  
Based on the marker expression, we can annotate all clusters as follows: 
```{r annotation, fig.show='hold', fig.width=7, fig.height=5}
demo_obj@meta.data <- demo_obj@meta.data %>% 
  mutate(celltype = case_when(clusters_predicted == "0" ~ "B cells", 
                              clusters_predicted == "1" ~ "CD8 T cells", 
                              clusters_predicted == "2" ~ "DCs", 
                              clusters_predicted == "3" ~ "interacting cells", 
                              clusters_predicted == "4" ~ "LCMV-spec CD4 T cells", 
                              clusters_predicted == "5" ~ "Myeloid cells", 
                              clusters_predicted == "6" ~ "CD4 T cells", 
                              clusters_predicted == "7" ~ "interacting cells", 
                              clusters_predicted == "8" ~ "Myeloid cells", 
                              clusters_predicted == "9" ~ "Neutrophils",
                              clusters_predicted == "10" ~ "interacting cells", 
                              clusters_predicted == "11" ~ "interacting cells", 
                              clusters_predicted == "12" ~ "DCs", 
                              clusters_predicted == "13" ~ "interacting cells"))

DimPlot(demo_obj, group.by = "celltype", label =T)
```

## Annotation of Interacting Populations 
  
Annotating the interacting cells is easier if we subset and re-cluster them: 
```{r interacting_analysis, fig.show='hold', results='hold', collapse=T}
# subset interacting cells
DefaultAssay(demo_obj) <- "FACS"
Idents(demo_obj) <- "celltype"
interact_obj <- subset(demo_obj, idents = "interacting cells")

# repeat the Seurat workflow 
n_dims <- length(Features(demo_obj))
interact_obj <- interact_obj %>%
  FindVariableFeatures() %>%
  ScaleData() %>%
  RunPCA(npcs=n_dims, approx=F) %>%
  FindNeighbors(dims = 1:n_dims) %>% 
  FindClusters(resolution = c(0.5, 0.8, 1)) %>% 
  RunUMAP(dims = 1:n_dims, return.model = T)

# plot the different clustering resolutions
DimPlot(interact_obj, group.by = "FACS_snn_res.0.5", label = T) + theme(legend.position = "none")
DimPlot(interact_obj, group.by = "FACS_snn_res.0.8", label = T) + theme(legend.position = "none")
DimPlot(interact_obj, group.by = "FACS_snn_res.1", label = T) + theme(legend.position = "none")
```


```{r feature_plots_interacting, include=FALSE}
features <- c("CD3", "MHCII", "CD11c", "CD11b", 
              "CD45_2", "CD19", "Ly6G", 
              "CD90_1", "CD4", "CD8", "ratio")
plots = vector('list', length(features))
for(i in seq_along(features)){
  plots[[i]] = FeaturePlot(interact_obj, features = features[i]) + 
    labs(title = features[i]) + 
    theme(legend.position = "none", axis.text = element_blank()) & scale_color_viridis_c()
}
```

```{r feature_plots_code_interacting, eval=F}
FeaturePlot(interact_obj, features = c("CD3", "MHCII", "CD11c", "CD11b", 
                                   "CD45_2", "CD19", "Ly6G", 
                                   "CD90_1", "CD4", "CD8", "ratio"))
```

```{r feature_plots_fig_interacting, echo=F, fig.show='hold', fig.height=2, fig.width=2}
for (p in plots) {print(p)}
```


  
We can move forward with a resolution of 0.5, but there is a pattern of CD8 within cluster 4 that is not well represented in this clustering resolution. We can sub-cluster this population on the same shared-nearest-neighbor graph (`FACS_snn`) using `FindSubCluster()` with a low resolution: 

```{r subcluster, fig.show='hold', results='hold'}
Idents(interact_obj) <- "FACS_snn_res.0.5"
interact_obj <- FindSubCluster(interact_obj, cluster = "4", 
                               graph.name = "FACS_snn", resolution = 0.25)

# plot 
DimPlot(interact_obj, group.by = "sub.cluster", label = T)
```

  
Now we can annotate the interacting cells based on mutually exclusive marker expression. CD19 for example is only expressed on B cells, while CD3 and CD4 expression is found on CD4+ T cells. When CD19, CD3 and CD4 are simultaneously expressed within an interacting cluster, we know that the interaction partners are B cells and CD4+ T cells. We will label interactions with an asterisk (*):

```{r ridge_plots_interacting, fig.width=7, fig.height=10}
Idents(interact_obj) <- "sub.cluster"
RidgePlot(interact_obj, features = Features(interact_obj)) & 
  theme(axis.text = element_text(size = 7))
```
  
```{r anno_interacting, collapse=F}
interact_obj@meta.data <- interact_obj@meta.data %>% 
  mutate(interact_type = case_when(sub.cluster == "0" ~ "B cells only", 
                              sub.cluster == "1" ~ "B cells only", 
                              sub.cluster == "2" ~ "B*DC", 
                              sub.cluster == "3" ~ "B*CD4 T", 
                              sub.cluster == "4_0" ~ "DC*LCMV-spec CD4 T", 
                              sub.cluster == "4_1" ~ "B*LCMV-spec CD4 T", 
                              sub.cluster == "4_2" ~ "B*DC*LCMV-spec CD4 T", 
                              sub.cluster == "5" ~ "CD4 T*DC", 
                              sub.cluster == "6" ~ "B*CD8 T", 
                              sub.cluster == "7" ~ "B*Neutrophils", 
                              sub.cluster == "8" ~ "CD4*CD8", 
                              sub.cluster == "9" ~ "B*Myeloid",
                              sub.cluster == "10" ~ "remove"))
```  

Cluster 10 has a lower CD45_2 expression and a low ratio, so we will remove it from the interacting landscape. Clusters 0 and 1 do not exhibit mutually exclusive marker expression - both populations only express B cell markers. It is likely that they represent homotypic B cell interactions, but we cannot rule out alternative explanations such as preceding cytokinesis or interactions with cells that we do not have a marker for. So we will exclude these populations and recalculate the UMAP embedding: 

```{r interacting_umap, fig.show='hold', results='hold', fig.width=7, fig.height=5, collapse=T}
keep <- interact_obj@meta.data %>% 
  dplyr::filter(interact_type %in% c("B*Neutrophils", 
                                     "CD4*CD8", 
                                     "B*CD4 T",             
                                     "B*Myeloid",
                                     "B*DC",
                                     "DC*LCMV-spec CD4 T",
                                     "B*LCMV-spec CD4 T",
                                     "B*DC*LCMV-spec CD4 T",
                                     "B*CD8 T",
                                     "CD4 T*DC"))
interact_obj <- subset(interact_obj, cells = rownames(keep))

interact_obj <- interact_obj %>% 
  RunUMAP(dims = 1:n_dims, return.model = T)

# plot 
DimPlot(interact_obj, group.by = "interact_type", label = T)
```


## Downstream Analysis

After annotating the singlet and interacting landscapes, you can continue with downstream analyses according to your experimental setup. Often, this will involve the quantification of interactions in the case and control conditions to test for significant differences.  
  
  
  
# Citing PICtR 

If you are using PICtR in your research, please consider citing:  

- Vonficht D, Jopp-Saile L, Yousefian S, Flore V et al. "Ultra-high scale cytometry-based cellular interaction mapping", _Nature Methods_ (2025)

# References  
  
- Vonficht D, Jopp-Saile L, Yousefian S, Flore V et al. Ultra-high scale cytometry-based cellular interaction mapping. _Nature Methods_ (2025).
- Hao Y et al. Dictionary learning for integrative, multimodal and scalable single-cell analysis. _Nat Biotechnol_ 42, 293–304 (2024). <https://doi.org/10.1038/s41587-023-01767-y>  
- Heumos L, Schaar A.C. et al. Best practices for single-cell analysis across modalities. _Nat Rev Genet_ (2023). <https://doi.org/10.1038/s41576-023-00586-w>  
- Parks B & Abdi I. BPCells: Single Cell Counts Matrices to PCA. R package version 0.2.0 (2024) <https://bnprks.github.io/BPCells> 
