# Supplementary material for: Ultra-high-scale cytometry-based cellular interaction mapping
Source: Nat Methods. 2025 Aug 7;22(9):1887–99. doi: 10.1038/s41592-025-02744-w (PMC12446065; doi:10.1038/s41592-025-02744-w)
Supplement: Supplementary file 5 — PICtR source code repository. [file 41592_2025_2744_MOESM5_ESM.zip › PICtR-main/R/data.R]

#' Demo data set
#'
#' Demo data set for the PICtR workflow containing sampled cells from the spleens of LCMV infected mice (day 7) and control.
#' For demonstration purposes, only CD3, MHCII, CD11c, CD11b, CD45_2, CD19, Ly6G, CD90_1, CD4, and CD8 are included as cell type markers.
#'
#' @docType data
#'
#' @usage data(demo_lcmv)
#'
#' @format 72620 observations (cells) and 14 variables (markers, scaled to 0-1023).
#' \describe{
#'   \item{FSC.A}{Forward scatter area}
#'   \item{FSC.H}{Forward scatter height}
#'   \item{SSC.A}{Side scatter area}
#'   \item{SSC.H}{Side scatter height}
#'   \item{fluorescence markers}{CD3, MHCII, CD11c, CD11b, CD45_2, CD19, Ly6G, CD90_1, CD4, CD8}
#' }
#' @references Vonficht, Jopp-Saile, Yousefian, Flore et al. Ultra-high scale cytometry-based cellular interaction mapping. Nature Methods (2025)
"demo_lcmv"
