# Supplementary material for: Ultra-high-scale cytometry-based cellular interaction mapping
Source: Nat Methods. 2025 Aug 7;22(9):1887–99. doi: 10.1038/s41592-025-02744-w (PMC12446065; doi:10.1038/s41592-025-02744-w)
Supplement: Supplementary file 5 — PICtR source code repository. [file 41592_2025_2744_MOESM5_ESM.zip › PICtR-main/inst/CITATION]

citHeader("To cite PICtR in publications, please use:")


bibentry(bibtype = "article",
  author = c(
  as.person("Dominik Vonficht"),
  as.person("Lea Jopp-Saile"),
  as.person("Schayan Yousefian"),
  as.person("Viktoria Flore"),
  as.person("Ines Simo Vesperinas"),
  as.person("Ruth Teuber"),
  as.person("Bogdan Avanesyan"),
  as.person("Yanjiang Luo"),
  as.person("Caroline Roethemeier"),
  as.person("Florian Gruenschlaeger"),
  as.person("Mirian Fernandez-Vaquero"),
  as.person("Vincent Fregona"),
  as.person("Diana Ordonez-Rueda"),
  as.person("Laura K. Schmalbrock"),
  as.person("Luca Deininger"),
  as.person("Angelo Jovin Yamachui Sitcheu"),
  as.person("Zuguang Gu"),
  as.person("Maja C. Funk"),
  as.person("Ralf Mikut"),
  as.person("Mathias Heikenwaelder"),
  as.person("Angelika Eggert"),
  as.person("Arend von Stackelberg"),
  as.person("Sebastian Kobold"),
  as.person("Jan Kroenke"),
  as.person("Ulrich Keller"),
  as.person("Andreas Trumpp"),
  as.person("Ahmed N. Hegazy"),
  as.person("Cornelia Eckert"),
  as.person("Daniel Huebschmann"),
  as.person("Simon Haas")
  ),
  title = "Ultra-high scale cytometry-based cellular interaction mapping",
  year = "2025",
  journal = "Nature Methods",
  textVersion = "Vonficht, Jopp-Saile, Yousefian, Flore et al. Ultra-high scale cytometry-based cellular interaction mapping. Nature Methods (2025)"
)
