# Supplementary material for: Ultra-high-scale cytometry-based cellular interaction mapping
Source: Nat Methods. 2025 Aug 7;22(9):1887–99. doi: 10.1038/s41592-025-02744-w (PMC12446065; doi:10.1038/s41592-025-02744-w)
Supplement: Supplementary file 6 — Source data for reproducing Supplementary Fig. 1. [file 41592_2025_2744_MOESM6_ESM.xlsx]

## Sheet: Panel S1B
Data can be found in the Zenodo repository (10.5281/zenodo.10637096):
in_vitro_benchmarking/data/2025-01-15_in_vitro_benchmarking_overall_landscape.csv

## Sheet: Panel S1C
Data can be found in the Zenodo repository (10.5281/zenodo.10637096):
in_vitro_benchmarking/data/2025-01-15_in_vitro_benchmarking_overall_landscape.csv

## Sheet: Panel S1D
Data can be found in the Zenodo repository (10.5281/zenodo.10637096):
in_vitro_benchmarking/data/2025-01-15_in_vitro_benchmarking_interacting_landscape.csv

## Sheet: Panel S1E
Data can be found in the Zenodo repository (10.5281/zenodo.10637096):
in_vitro_benchmarking/data/2025-01-15_in_vitro_benchmarking_interacting_landscape.csv

## Sheet: Panel S1F
Data can be found in the Zenodo repository (10.5281/zenodo.10637096):
in_vitro_benchmarking/data/2025-01-15_in_vitro_benchmarking_interacting_landscape.csv

## Sheet: Panel S1G
Time
doublet_type	combined	condition	rep	uniqID	live cells	sample	n	freq	ID	ctrl_mean	log2FC
B*T	control_single_positive	0h	1	B*T_control_single_positive_0h_1	91032	export_0h_no_cs_B1 no_cs_1_live.csv	13	0.000143	B*T_single_positive_0h	0.000157	-0.13543
B*T	control_single_positive	0h	2	B*T_control_single_positive_0h_2	80713	export_0h_no_cs_B2 no_cs_2_live.csv	13	0.000161	B*T_single_positive_0h	0.000157	0.038148
B*T	control_single_positive	0h	3	B*T_control_single_positive_0h_3	71980	export_0h_no_cs_B3 no_cs_3_live.csv	12	0.000167	B*T_single_positive_0h	0.000157	0.087875
B*T	control_single_positive	1h	1	B*T_control_single_positive_1h_1	82302	export_1h_no_cs_B1 no_cs_1_live.csv	11	0.000134	B*T_single_positive_1h	0.000164	-0.299
B*T	control_single_positive	1h	2	B*T_control_single_positive_1h_2	74493	export_1h_no_cs_B2 no_cs_2_live.csv	15	0.000201	B*T_single_positive_1h	0.000164	0.292283
B*T	control_single_positive	1h	3	B*T_control_single_positive_1h_3	69495	export_1h_no_cs_B3 no_cs_3_live.csv	11	0.000158	B*T_single_positive_1h	0.000164	-0.05498
B*T	control_single_positive	4h	1	B*T_control_single_positive_4h_1	79781	export_4h_no_cs_B1 no_cs_1_live.csv	12	0.00015	B*T_single_positive_4h	0.000169	-0.1642
B*T	control_single_positive	4h	2	B*T_control_single_positive_4h_2	78424	export_4h_no_cs_B2 no_cs_2_live.csv	11	0.00014	B*T_single_positive_4h	0.000169	-0.26498
B*T	control_single_positive	4h	3	B*T_control_single_positive_4h_3	74434	export_4h_no_cs_B3 no_cs_3_live.csv	16	0.000215	B*T_single_positive_4h	0.000169	0.350917
B*T	cytostim_single_positive	0h	1	B*T_cytostim_single_positive_0h_1	97720	export_0h_cs_A1 cs_1_live.csv	292	0.002988	B*T_single_positive_0h	0.000157	4.25168
B*T	cytostim_single_positive	0h	2	B*T_cytostim_single_positive_0h_2	93639	export_0h_cs_A2 cs_2_live.csv	279	0.00298	B*T_single_positive_0h	0.000157	4.24752
B*T	cytostim_single_positive	0h	3	B*T_cytostim_single_positive_0h_3	86152	export_0h_cs_A3 cs_3_live.csv	194	0.002252	B*T_single_positive_0h	0.000157	3.84354
B*T	cytostim_single_positive	1h	1	B*T_cytostim_single_positive_1h_1	98704	export_1h_cs_A1 cs_1_live.csv	249	0.002523	B*T_single_positive_1h	0.000164	3.93939
B*T	cytostim_single_positive	1h	2	B*T_cytostim_single_positive_1h_2	95414	export_1h_cs_A2 cs_2_live.csv	246	0.002578	B*T_single_positive_1h	0.000164	3.97081
B*T	cytostim_single_positive	1h	3	B*T_cytostim_single_positive_1h_3	90451	export_1h_cs_A3 cs_3_live.csv	238	0.002631	B*T_single_positive_1h	0.000164	4.00018
B*T	cytostim_single_positive	4h	1	B*T_cytostim_single_positive_4h_1	91837	export_4h_cs_A1 cs_1_live.csv	188	0.002047	B*T_single_positive_4h	0.000169	3.60239
B*T	cytostim_single_positive	4h	2	B*T_cytostim_single_positive_4h_2	89851	export_4h_cs_A2 cs_2_live.csv	202	0.002248	B*T_single_positive_4h	0.000169	3.73756
B*T	cytostim_single_positive	4h	3	B*T_cytostim_single_positive_4h_3	84605	export_4h_cs_A3 cs_3_live.csv	193	0.002281	B*T_single_positive_4h	0.000169	3.75859
B*T	control_double_positive	0h	1	B*T_control_double_positive_0h_1	91032	export_0h_no_cs_B1 no_cs_1_live.csv	17	0.000187	B*T_double_positive_0h	0.000145	0.367775
B*T	control_double_positive	0h	2	B*T_control_double_positive_0h_2	80713	export_0h_no_cs_B2 no_cs_2_live.csv	11	0.000136	B*T_double_positive_0h	0.000145	-0.08668
B*T	control_double_positive	0h	3	B*T_control_double_positive_0h_3	71980	export_0h_no_cs_B3 no_cs_3_live.csv	8	0.000111	B*T_double_positive_0h	0.000145	-0.38091
B*T	control_double_positive	1h	1	B*T_control_double_positive_1h_1	82302	export_1h_no_cs_B1 no_cs_1_live.csv	11	0.000134	B*T_double_positive_1h	0.000134	-0.00455
B*T	control_double_positive	1h	2	B*T_control_double_positive_1h_2	74493	export_1h_no_cs_B2 no_cs_2_live.csv	5	6.71e-05	B*T_double_positive_1h	0.000134	-0.99823
B*T	control_double_positive	1h	3	B*T_control_double_positive_1h_3	69495	export_1h_no_cs_B3 no_cs_3_live.csv	14	0.000201	B*T_double_positive_1h	0.000134	0.587395
B*T	control_double_positive	4h	1	B*T_control_double_positive_4h_1	79781	export_4h_no_cs_B1 no_cs_1_live.csv	11	0.000138	B*T_double_positive_4h	0.000111	0.308803
B*T	control_double_positive	4h	2	B*T_control_double_positive_4h_2	78424	export_4h_no_cs_B2 no_cs_2_live.csv	8	0.000102	B*T_double_positive_4h	0.000111	-0.12588
B*T	control_double_positive	4h	3	B*T_control_double_positive_4h_3	74434	export_4h_no_cs_B3 no_cs_3_live.csv	7	9.4e-05	B*T_double_positive_4h	0.000111	-0.24319
B*T	cytostim_double_positive	0h	1	B*T_cytostim_double_positive_0h_1	97720	export_0h_cs_A1 cs_1_live.csv	25	0.000256	B*T_double_positive_0h	0.000145	0.821889
B*T	cytostim_double_positive	0h	2	B*T_cytostim_double_positive_0h_2	93639	export_0h_cs_A2 cs_2_live.csv	30	0.00032	B*T_double_positive_0h	0.000145	1.14647
B*T	cytostim_double_positive	0h	3	B*T_cytostim_double_positive_0h_3	86152	export_0h_cs_A3 cs_3_live.csv	14	0.000163	B*T_double_positive_0h	0.000145	0.167157
B*T	cytostim_double_positive	1h	1	B*T_cytostim_double_positive_1h_1	98704	export_1h_cs_A1 cs_1_live.csv	17	0.000172	B*T_double_positive_1h	0.000134	0.361304
B*T	cytostim_double_positive	1h	2	B*T_cytostim_double_positive_1h_2	95414	export_1h_cs_A2 cs_2_live.csv	45	0.000472	B*T_double_positive_1h	0.000134	1.8146
B*T	cytostim_double_positive	1h	3	B*T_cytostim_double_positive_1h_3	90451	export_1h_cs_A3 cs_3_live.csv	22	0.000243	B*T_double_positive_1h	0.000134	0.859245
B*T	cytostim_double_positive	4h	1	B*T_cytostim_double_positive_4h_1	91837	export_4h_cs_A1 cs_1_live.csv	17	0.000185	B*T_double_positive_4h	0.000111	0.733804
B*T	cytostim_double_positive	4h	2	B*T_cytostim_double_positive_4h_2	89851	export_4h_cs_A2 cs_2_live.csv	21	0.000234	B*T_double_positive_4h	0.000111	1.0702
B*T	cytostim_double_positive	4h	3	B*T_cytostim_double_positive_4h_3	84605	export_4h_cs_A3 cs_3_live.csv	17	0.000201	B*T_double_positive_4h	0.000111	0.852136
Concentration
doublet_type	combined	condition	rep	uniqID	live cells	sample	n	freq	ID	ctrl_mean	log2FC
B*T	control_single_positive	25k	1				0	0	B*T_single_positive_25k	3.22654e-05	-Inf
B*T	control_single_positive	25k	2	B*T_control_single_positive_25k_2	10331	export_25k_B2 no_cs_2_live.csv	1	9.67961e-05	B*T_single_positive_25k	3.22654e-05	1.58496
B*T	control_single_positive	25k	3				0	0	B*T_single_positive_25k	3.22654e-05	-Inf
B*T	control_single_positive	100k	1	B*T_control_single_positive_100k_1	42247	export_100k_D1 no_cs_1_live.csv	5	0.000118352	B*T_single_positive_100k	0.00012243	-0.0488728
B*T	control_single_positive	100k	2	B*T_control_single_positive_100k_2	36461	export_100k_D2 no_cs_2_live.csv	3	8.22797e-05	B*T_single_positive_100k	0.00012243	-0.573344
B*T	control_single_positive	100k	3	B*T_control_single_positive_100k_3	36002	export_100k_D3 no_cs_3_live.csv	6	0.000166657	B*T_single_positive_100k	0.00012243	0.444933
B*T	control_single_positive	250k	1	B*T_control_single_positive_250k_1	99519	export_250k_F1 no_cs_1_live.csv	34	0.000341643	B*T_single_positive_250k	0.000287229	0.250291
B*T	control_single_positive	250k	2	B*T_control_single_positive_250k_2	94496	export_250k_F2 no_cs_2_live.csv	22	0.000232814	B*T_single_positive_250k	0.000287229	-0.303022
B*T	cytostim_single_positive	25k	1	B*T_cytostim_single_positive_25k_1	8915	export_25k_A1 cs_1_live.csv	19	0.00213124	B*T_single_positive_25k	3.22654e-05	6.04556
B*T	cytostim_single_positive	25k	2	B*T_cytostim_single_positive_25k_2	10720	export_25k_A2 cs_2_live.csv	12	0.0011194	B*T_single_positive_25k	3.22654e-05	5.1166
B*T	cytostim_single_positive	100k	1	B*T_cytostim_single_positive_100k_1	54059	export_100k_C1 cs_1_live.csv	131	0.00242328	B*T_single_positive_100k	0.00012243	4.30694
B*T	cytostim_single_positive	100k	2	B*T_cytostim_single_positive_100k_2	53162	export_100k_C2 cs_2_live.csv	145	0.00272751	B*T_single_positive_100k	0.00012243	4.47756
B*T	cytostim_single_positive	250k	1	B*T_cytostim_single_positive_250k_1	123712	export_250k_E1 cs_1_live.csv	372	0.00300698	B*T_single_positive_250k	0.000287229	3.38805
B*T	cytostim_single_positive	250k	2	B*T_cytostim_single_positive_250k_2	116296	export_250k_E2 cs_2_live.csv	329	0.00282899	B*T_single_positive_250k	0.000287229	3.30001
B*T	cytostim_single_positive	250k	3	B*T_cytostim_single_positive_250k_3	122543	export_250k_E3 cs_3_live.csv	332	0.00270925	B*T_single_positive_250k	0.000287229	3.23762
B*T	control_double_positive	25k	1	B*T_control_double_positive_25k_1	10468	export_25k_B1 no_cs_1_live.csv	1	9.55292e-05	B*T_double_positive_25k	3.18431e-05	1.58496
B*T	control_double_positive	25k	2				0	0	B*T_double_positive_25k	3.18431e-05	-Inf
B*T	control_double_positive	25k	3				0	0	B*T_double_positive_25k	3.18431e-05	-Inf
B*T	control_double_positive	100k	1	B*T_control_double_positive_100k_1	42247	export_100k_D1 no_cs_1_live.csv	3	7.1011e-05	B*T_double_positive_100k	6.04722e-05	0.23177
B*T	control_double_positive	100k	2	B*T_control_double_positive_100k_2	36461	export_100k_D2 no_cs_2_live.csv	2	5.48531e-05	B*T_double_positive_100k	6.04722e-05	-0.140698
B*T	control_double_positive	100k	3	B*T_control_double_positive_100k_3	36002	export_100k_D3 no_cs_3_live.csv	2	5.55525e-05	B*T_double_positive_100k	6.04722e-05	-0.122421
B*T	control_double_positive	250k	1	B*T_control_double_positive_250k_1	99519	export_250k_F1 no_cs_1_live.csv	18	0.00018087	B*T_double_positive_250k	0.000222716	-0.30025
B*T	control_double_positive	250k	2	B*T_control_double_positive_250k_2	94496	export_250k_F2 no_cs_2_live.csv	25	0.000264561	B*T_double_positive_250k	0.000222716	0.2484
B*T	cytostim_double_positive	25k	1	B*T_cytostim_double_positive_25k_1	8915	export_25k_A1 cs_1_live.csv	2	0.000224341	B*T_double_positive_25k	3.18431e-05	2.81664
B*T	cytostim_double_positive	25k	2	B*T_cytostim_double_positive_25k_2	10720	export_25k_A2 cs_2_live.csv	1	9.32836e-05	B*T_double_positive_25k	3.18431e-05	1.55064
B*T	cytostim_double_positive	100k	1	B*T_cytostim_double_positive_100k_1	54059	export_100k_C1 cs_1_live.csv	13	0.000240478	B*T_double_positive_100k	6.04722e-05	1.99156
B*T	cytostim_double_positive	100k	2	B*T_cytostim_double_positive_100k_2	53162	export_100k_C2 cs_2_live.csv	14	0.000263346	B*T_double_positive_100k	6.04722e-05	2.12262
B*T	cytostim_double_positive	250k	1	B*T_cytostim_double_positive_250k_1	123712	export_250k_E1 cs_1_live.csv	55	0.000444581	B*T_double_positive_250k	0.000222716	0.997243
B*T	cytostim_double_positive	250k	2	B*T_cytostim_double_positive_250k_2	116296	export_250k_E2 cs_2_live.csv	41	0.000352549	B*T_double_positive_250k	0.000222716	0.662619
B*T	cytostim_double_positive	250k	3	B*T_cytostim_double_positive_250k_3	122543	export_250k_E3 cs_3_live.csv	57	0.000465143	B*T_double_positive_250k	0.000222716	1.06247
Fixation
doublet_type	combined	condition	rep	uniqID	live cells	sample	n	freq	ID	ctrl_mean	log2FC
B*T	control_single_positive	fix	1	B*T_control_single_positive_fix_1	61130	export_fix_D1 no_cs_1_live.csv	14	0.00022902	B*T_single_positive_fix	0.00017646	0.376137
B*T	control_single_positive	fix	2	B*T_control_single_positive_fix_2	54452	export_fix_D2 no_cs_2_live.csv	11	0.000202013	B*T_single_positive_fix	0.00017646	0.195109
B*T	control_single_positive	fix	3	B*T_control_single_positive_fix_3	50841	export_fix_D3 no_cs_3_live.csv	5	9.83458e-05	B*T_single_positive_fix	0.00017646	-0.843402
B*T	control_single_positive	no_fix	2	B*T_control_single_positive_no_fix_2	85544	export_no_fix_B2 no_cs_2_live.csv	19	0.000222108	B*T_single_positive_no_fix	0.000184144	0.27043
B*T	control_single_positive	no_fix	3	B*T_control_single_positive_no_fix_3	82091	export_no_fix_B3 no_cs_3_live.csv	12	0.000146179	B*T_single_positive_no_fix	0.000184144	-0.333093
B*T	cytostim_single_positive	fix	1	B*T_cytostim_single_positive_fix_1	86634	export_fix_C1 cs_1_live.csv	194	0.00223931	B*T_single_positive_fix	0.00017646	3.66564
B*T	cytostim_single_positive	fix	2	B*T_cytostim_single_positive_fix_2	91543	export_fix_C2 cs_2_live.csv	249	0.00272003	B*T_single_positive_fix	0.00017646	3.94621
B*T	cytostim_single_positive	fix	3	B*T_cytostim_single_positive_fix_3	88717	export_fix_C3 cs_3_live.csv	266	0.0029983	B*T_single_positive_fix	0.00017646	4.08673
B*T	cytostim_single_positive	no_fix	1	B*T_cytostim_single_positive_no_fix_1	37755	export_no_fix_A1 cs_1_live.csv	97	0.0025692	B*T_single_positive_no_fix	0.000184144	3.80241
B*T	cytostim_single_positive	no_fix	2	B*T_cytostim_single_positive_no_fix_2	22666	export_no_fix_A2 cs_2_live.csv	46	0.00202947	B*T_single_positive_no_fix	0.000184144	3.4622
B*T	control_double_positive	fix	1	B*T_control_double_positive_fix_1	61130	export_fix_D1 no_cs_1_live.csv	12	0.000196303	B*T_double_positive_fix	0.000135381	0.53606
B*T	control_double_positive	fix	2	B*T_control_double_positive_fix_2	54452	export_fix_D2 no_cs_2_live.csv	5	9.1824e-05	B*T_double_positive_fix	0.000135381	-0.560078
B*T	control_double_positive	fix	3	B*T_control_double_positive_fix_3	50841	export_fix_D3 no_cs_3_live.csv	6	0.000118015	B*T_double_positive_fix	0.000135381	-0.198051
B*T	control_double_positive	no_fix	2	B*T_control_double_positive_no_fix_2	85544	export_no_fix_B2 no_cs_2_live.csv	15	0.000175348	B*T_double_positive_no_fix	0.000142491	0.299349
B*T	control_double_positive	no_fix	3	B*T_control_double_positive_no_fix_3	82091	export_no_fix_B3 no_cs_3_live.csv	9	0.000109634	B*T_double_positive_no_fix	0.000142491	-0.378174
B*T	cytostim_double_positive	fix	1	B*T_cytostim_double_positive_fix_1	86634	export_fix_C1 cs_1_live.csv	21	0.000242399	B*T_double_positive_fix	0.000135381	0.840363
B*T	cytostim_double_positive	fix	2	B*T_cytostim_double_positive_fix_2	91543	export_fix_C2 cs_2_live.csv	36	0.000393258	B*T_double_positive_fix	0.000135381	1.53845
B*T	cytostim_double_positive	fix	3	B*T_cytostim_double_positive_fix_3	88717	export_fix_C3 cs_3_live.csv	39	0.0004396	B*T_double_positive_fix	0.000135381	1.69917
B*T	cytostim_double_positive	no_fix	1	B*T_cytostim_double_positive_no_fix_1	37755	export_no_fix_A1 cs_1_live.csv	9	0.000238379	B*T_double_positive_no_fix	0.000142491	0.742382
B*T	cytostim_double_positive	no_fix	2	B*T_cytostim_double_positive_no_fix_2	22666	export_no_fix_A2 cs_2_live.csv	5	0.000220595	B*T_double_positive_no_fix	0.000142491	0.630523

## Sheet: Panel S1H
low_CS+	high_CS+	low_CS-	high_CS-
7.45	8.65	3.45	3.52
7.43	9.25	3.55	3.9
9.05	10.9	3.52	3.98
8.36	10.6	3.21	3.3

## Sheet: Panel S1I
Spleen Flow Rate					Spleen Cell Concentration
low	medium	high			2500 cells / µl	5000 cells / µl	10000 cells / µl
1.8	2.69	3.5			2.03	2.62	3.75
1.82	2.67	3.1			2.11	2.55	3.57
1.72	2.48	3.08			2.01	2.56	3.09
1.78	2.59	3.1			2.04	2.5	3.84

## Sheet: Panel S1J
sample	cluster_anno_pics_general	Condition	Name	condition_group	percentage
A1	T_B	Frozen	AB(-)	Frozen_AB(-)	0.045676
A2	T_B	Frozen	Blinatumomab	Frozen_Blinatumomab	1.73874
A4	T_B	Non-Frozen	AB(-)	Non-Frozen_AB(-)	0.0417743
A5	T_B	Non-Frozen	Blinatumomab	Non-Frozen_Blinatumomab	1.69726
B1	T_B	Frozen	AB(-)	Frozen_AB(-)	0.0666193
B2	T_B	Frozen	Blinatumomab	Frozen_Blinatumomab	1.91133
B4	T_B	Non-Frozen	AB(-)	Non-Frozen_AB(-)	0.0625812
B5	T_B	Non-Frozen	Blinatumomab	Non-Frozen_Blinatumomab	1.692
C1	T_B	Frozen	AB(-)	Frozen_AB(-)	0.0681973
C2	T_B	Frozen	Blinatumomab	Frozen_Blinatumomab	1.63822
C4	T_B	Non-Frozen	AB(-)	Non-Frozen_AB(-)	0.0518583
C5	T_B	Non-Frozen	Blinatumomab	Non-Frozen_Blinatumomab	2.20381
D1	T_B	Frozen	AB(-)	Frozen_AB(-)	0.0680682
D2	T_B	Frozen	Blinatumomab	Frozen_Blinatumomab	1.53987
D4	T_B	Non-Frozen	AB(-)	Non-Frozen_AB(-)	0.0374637
D5	T_B	Non-Frozen	Blinatumomab	Non-Frozen_Blinatumomab	1.39821
