# Supplementary material for: Ultra-high-scale cytometry-based cellular interaction mapping
Source: Nat Methods. 2025 Aug 7;22(9):1887–99. doi: 10.1038/s41592-025-02744-w (PMC12446065; doi:10.1038/s41592-025-02744-w)
Supplement: Supplementary file 7 — Source data for reproducing Supplementary Fig. 2. [file 41592_2025_2744_MOESM7_ESM.xlsx]

## Sheet: Panel S2A
Data can be found in the Zenodo repository (10.5281/zenodo.10637096):
in_vivo_benchmarking/image_flow_cytometry/data/in_vivo_benchmarking_ImageStream_overall_landscape.csv

## Sheet: Panel S2B
Data can be found in the Zenodo repository (10.5281/zenodo.10637096):
in_vivo_benchmarking/image_flow_cytometry/data/in_vivo_benchmarking_ImageStream_interacting_landscape.csv

## Sheet: Panel S2C
B*CD4 Ag
CD4*CD8
CD4 Ag*CD8
B*CD4
B*CD8

## Sheet: Panel S2D
UMAP data can be found in the Zenodo repository (10.5281/zenodo.10637096):
in_vivo_benchmarking/image_flow_cytometry/data/in_vivo_benchmarking_ImageStream_overall_landscape.csv
in_vivo_benchmarking/image_flow_cytometry/data/in_vivo_benchmarking_ImageStream_interacting_landscape.csv
type	class	n	total	percent
Ag CD4 T cells	multiplet	1038	16847	6.16133
Ag CD4 T cells	singlet	15809	16847	93.8387
B cells	multiplet	11896	174597	6.8134
B cells	singlet	162701	174597	93.1866
CD4 T cells	multiplet	1281	39216	3.26652
CD4 T cells	singlet	37935	39216	96.7335
CD8 T cells	multiplet	3251	59955	5.4224
CD8 T cells	singlet	56704	59955	94.5776
Ag CD4+T*B	multiplet	695	822	84.5499
Ag CD4+T*B	singlet	127	822	15.4501
Ag CD4+T*CD8+T	multiplet	456	539	84.6011
Ag CD4+T*CD8+T	singlet	83	539	15.3989
unknown	multiplet	924	1816	50.8811
unknown	singlet	892	1816	49.1189
B*CD4+T	multiplet	1270	1451	87.5258
B*CD4+T	singlet	181	1451	12.4742
B*CD8+T	multiplet	1509	1726	87.4276
B*CD8+T	singlet	217	1726	12.5724
CD4+T*CD8+T	multiplet	639	823	77.6428
CD4+T*CD8+T	singlet	184	823	22.3572
heterogenous	multiplet	475	621	76.4895
heterogenous	singlet	146	621	23.5105

## Sheet: Panel S2E
UMAP data can be found in the Zenodo repository (10.5281/zenodo.10637096):
in_vivo_benchmarking/image_flow_cytometry/data/in_vivo_benchmarking_ImageStream_overall_landscape.csv
in_vivo_benchmarking/image_flow_cytometry/data/in_vivo_benchmarking_ImageStream_interacting_landscape.csv
type	gate	n	total	percent
Ag CD4 T cells	Ag CD4 T cells	16401	16847	97.3526
Ag CD4 T cells	Ag CD4+T*B	221	16847	1.31181
Ag CD4 T cells	Ag CD4+T*CD8+T	40	16847	0.237431
Ag CD4 T cells	unknown	1	16847	0.00593577
Ag CD4 T cells	CD4 T cells	11	16847	0.0652935
Ag CD4 T cells	CD8 T cells	1	16847	0.00593577
Ag CD4 T cells		172	16847	1.02095
B cells	B cells	172196	174597	98.6248
B cells	unknown	1534	174597	0.878595
B cells	B*CD4+T	4	174597	0.00229099
B cells	B*CD8+T	2	174597	0.0011455
B cells	heterogenous	1	174597	0.000572748
B cells		860	174597	0.492563
CD4 T cells	Ag CD4 T cells	193	39216	0.492146
CD4 T cells	Ag CD4+T*B	1	39216	0.00254998
CD4 T cells	Ag CD4+T*CD8+T	1	39216	0.00254998
CD4 T cells	unknown	1	39216	0.00254998
CD4 T cells	B*CD4+T	362	39216	0.923093
CD4 T cells	CD4 T cells	38410	39216	97.9447
CD4 T cells	CD4+T*CD8+T	55	39216	0.140249
CD4 T cells		193	39216	0.492146
CD8 T cells	Ag CD4+T*CD8+T	2	59955	0.00333584
CD8 T cells	B cells	5	59955	0.00833959
CD8 T cells	unknown	1	59955	0.00166792
CD8 T cells	B*CD8+T	908	59955	1.51447
CD8 T cells	CD4+T*CD8+T	16	59955	0.0266867
CD8 T cells	CD8 T cells	58481	59955	97.5415
CD8 T cells	heterogenous	7	59955	0.0116754
CD8 T cells		535	59955	0.892336
Ag CD4+T*B	Ag CD4 T cells	22	822	2.6764
Ag CD4+T*B	Ag CD4+T*B	752	822	91.4842
Ag CD4+T*B	Ag CD4+T*CD8+T	2	822	0.243309
Ag CD4+T*B	B cells	8	822	0.973236
Ag CD4+T*B	unknown	4	822	0.486618
Ag CD4+T*B	B*CD4+T	8	822	0.973236
Ag CD4+T*B		26	822	3.16302
Ag CD4+T*CD8+T	Ag CD4 T cells	6	539	1.11317
Ag CD4+T*CD8+T	Ag CD4+T*B	1	539	0.185529
Ag CD4+T*CD8+T	Ag CD4+T*CD8+T	413	539	76.6234
Ag CD4+T*CD8+T	CD8 T cells	24	539	4.45269
Ag CD4+T*CD8+T	heterogenous	84	539	15.5844
Ag CD4+T*CD8+T		11	539	2.04082
unknown	B cells	163	1816	8.97577
unknown	unknown	1478	1816	81.3877
unknown	B*CD4+T	41	1816	2.25771
unknown	B*CD8+T	17	1816	0.936123
unknown	CD4 T cells	1	1816	0.0550661
unknown	CD8 T cells	3	1816	0.165198
unknown	heterogenous	13	1816	0.715859
unknown		100	1816	5.50661
B*CD4+T	B cells	9	1451	0.620262
B*CD4+T	unknown	21	1451	1.44728
B*CD4+T	B*CD4+T	1356	1451	93.4528
B*CD4+T		65	1451	4.47967
B*CD8+T	B cells	15	1726	0.869061
B*CD8+T	unknown	31	1726	1.79606
B*CD8+T	B*CD8+T	1653	1726	95.7706
B*CD8+T	CD8 T cells	2	1726	0.115875
B*CD8+T	heterogenous	2	1726	0.115875
B*CD8+T		23	1726	1.33256
CD4+T*CD8+T	Ag CD4+T*CD8+T	5	823	0.607533
CD4+T*CD8+T	CD4+T*CD8+T	706	823	85.7837
CD4+T*CD8+T	CD8 T cells	52	823	6.31835
CD4+T*CD8+T	heterogenous	54	823	6.56136
CD4+T*CD8+T		6	823	0.72904
heterogenous	Ag CD4 T cells	1	621	0.161031
heterogenous	Ag CD4+T*B	1	621	0.161031
heterogenous	B cells	4	621	0.644122
heterogenous	unknown	29	621	4.66989
heterogenous	B*CD4+T	28	621	4.50886
heterogenous	B*CD8+T	38	621	6.11916
heterogenous	CD4 T cells	7	621	1.12721
heterogenous	CD4+T*CD8+T	29	621	4.66989
heterogenous	CD8 T cells	21	621	3.38164
heterogenous	heterogenous	271	621	43.6393
heterogenous		192	621	30.9179

## Sheet: Panel S2F
Interact-omics
doublet_type	sample	n	well	group	condition	total	freq	ctrl_mean	log2FC	FC
Ag CD4+T*CD8+T	export_LCMV_experiment_A1.cif.csv	243	A1	A	infected	127918	0.0019	6.71e-06	8.1448	283.028
Ag CD4+T*CD8+T	export_LCMV_experiment_A2.cif.csv	104	A2	A	infected	54587	0.001905	6.71e-06	8.14902	283.856
Ag CD4+T*CD8+T	export_LCMV_experiment_A3.cif.csv	250	A3	A	infected	80271	0.003114	6.71e-06	8.85804	464.019
B*CD3+	export_LCMV_experiment_A1.cif.csv	964	A1	A	infected	127918	0.007536	0.004795	0.652285	1.57166
B*CD3+	export_LCMV_experiment_A2.cif.csv	210	A2	A	infected	54587	0.003847	0.004795	-0.31777	0.802309
B*CD3+	export_LCMV_experiment_A3.cif.csv	522	A3	A	infected	80271	0.006503	0.004795	0.43957	1.3562
Ag CD4+T*B	export_LCMV_experiment_A1.cif.csv	475	A1	A	infected	127918	0.003713	1.1e-05	8.4012	338.075
Ag CD4+T*B	export_LCMV_experiment_A2.cif.csv	130	A2	A	infected	54587	0.002382	1.1e-05	7.76037	216.823
Ag CD4+T*B	export_LCMV_experiment_A3.cif.csv	281	A3	A	infected	80271	0.003501	1.1e-05	8.31611	318.712
B*CD4+T	export_LCMV_experiment_A1.cif.csv	458	A1	A	infected	127918	0.00358	0.00525	-0.55231	0.681926
B*CD4+T	export_LCMV_experiment_A2.cif.csv	83	A2	A	infected	54587	0.001521	0.00525	-1.78789	0.289596
B*CD4+T	export_LCMV_experiment_A3.cif.csv	176	A3	A	infected	80271	0.002193	0.00525	-1.25982	0.417597
B*CD8+T	export_LCMV_experiment_A1.cif.csv	910	A1	A	infected	127918	0.007114	0.00275	1.37133	2.58709
B*CD8+T	export_LCMV_experiment_A2.cif.csv	193	A2	A	infected	54587	0.003536	0.00275	0.362656	1.28579
B*CD8+T	export_LCMV_experiment_A3.cif.csv	409	A3	A	infected	80271	0.005095	0.00275	0.889835	1.85296
CD4+T*CD8+T	export_LCMV_experiment_A1.cif.csv	408	A1	A	infected	127918	0.00319	0.001611	0.985784	1.98039
CD4+T*CD8+T	export_LCMV_experiment_A2.cif.csv	99	A2	A	infected	54587	0.001814	0.001611	0.171305	1.12608
CD4+T*CD8+T	export_LCMV_experiment_A3.cif.csv	184	A3	A	infected	80271	0.002292	0.001611	0.509189	1.42325
multiplets	export_LCMV_experiment_A1.cif.csv	282	A1	A	infected	127918	0.002205	0.001509	0.5472	1.46125
multiplets	export_LCMV_experiment_A2.cif.csv	64	A2	A	infected	54587	0.001172	0.001509	-0.36376	0.777136
multiplets	export_LCMV_experiment_A3.cif.csv	286	A3	A	infected	80271	0.003563	0.001509	1.23979	2.36164
Conventional Gating
gate	sample	n	well	group	condition	total	freq	ctrl_mean	log2FC	FC
B*CD3+	export_LCMV_experiment_A1.cif.csv	1171	A1	A	infected	127918	0.0091543	0.00680329	0.428218	1.34557
B*CD3+	export_LCMV_experiment_A2.cif.csv	653	A2	A	infected	54587	0.0119626	0.00680329	0.814222	1.75835
B*CD3+	export_LCMV_experiment_A3.cif.csv	1498	A3	A	infected	80271	0.0186618	0.00680329	1.45578	2.74305
Ag CD4+T*B	export_LCMV_experiment_A1.cif.csv	567	A1	A	infected	127918	0.00443253	2.1359e-05	7.69714	207.525
Ag CD4+T*B	export_LCMV_experiment_A2.cif.csv	176	A2	A	infected	54587	0.00322421	2.1359e-05	7.23796	150.953
Ag CD4+T*B	export_LCMV_experiment_A3.cif.csv	351	A3	A	infected	80271	0.00437269	2.1359e-05	7.67753	204.723
B*CD4+T	export_LCMV_experiment_A1.cif.csv	562	A1	A	infected	127918	0.00439344	0.00634303	-0.529822	0.69264
B*CD4+T	export_LCMV_experiment_A2.cif.csv	143	A2	A	infected	54587	0.00261967	0.00634303	-1.27579	0.413
B*CD4+T	export_LCMV_experiment_A3.cif.csv	302	A3	A	infected	80271	0.00376226	0.00634303	-0.753575	0.593132
Ag CD4+T*CD8+T	export_LCMV_experiment_A1.cif.csv	227	A1	A	infected	127918	0.00177457	1.34238e-05	7.04654	132.196
Ag CD4+T*CD8+T	export_LCMV_experiment_A2.cif.csv	91	A2	A	infected	54587	0.00166706	1.34238e-05	6.95637	124.187
Ag CD4+T*CD8+T	export_LCMV_experiment_A3.cif.csv	185	A3	A	infected	80271	0.00230469	1.34238e-05	7.42364	171.687
B*CD8+T	export_LCMV_experiment_A1.cif.csv	1256	A1	A	infected	127918	0.00981879	0.0042066	1.22289	2.33414
B*CD8+T	export_LCMV_experiment_A2.cif.csv	366	A2	A	infected	54587	0.00670489	0.0042066	0.67256	1.5939
B*CD8+T	export_LCMV_experiment_A3.cif.csv	702	A3	A	infected	80271	0.00874538	0.0042066	1.05587	2.07897
CD4+T*CD8+T	export_LCMV_experiment_A1.cif.csv	428	A1	A	infected	127918	0.00334589	0.00255477	0.389197	1.30966
CD4+T*CD8+T	export_LCMV_experiment_A2.cif.csv	101	A2	A	infected	54587	0.00185026	0.00255477	-0.465469	0.724236
CD4+T*CD8+T	export_LCMV_experiment_A3.cif.csv	179	A3	A	infected	80271	0.00222995	0.00255477	-0.196186	0.872855
multiplets	export_LCMV_experiment_A1.cif.csv	151	A1	A	infected	127918	0.00118044	0.000818876	0.527612	1.44154
multiplets	export_LCMV_experiment_A2.cif.csv	63	A2	A	infected	54587	0.00115412	0.000818876	0.495077	1.4094
multiplets	export_LCMV_experiment_A3.cif.csv	223	A3	A	infected	80271	0.00277809	0.000818876	1.76238	3.39256
