# Supplementary material for: Ultra-high-scale cytometry-based cellular interaction mapping
Source: Nat Methods. 2025 Aug 7;22(9):1887–99. doi: 10.1038/s41592-025-02744-w (PMC12446065; doi:10.1038/s41592-025-02744-w)
Supplement: Supplementary file 8 — Source data for reproducing Supplementary Fig. 3. [file 41592_2025_2744_MOESM8_ESM.xlsx]

## Sheet: Panel S3B
Data can be found in the Zenodo repository (10.5281/zenodo.10637096):
in_vivo_benchmarking/spectral_flow_cytometry/data/2025-01-15_in_vivo_lcmv_benchmarking_overall_landscape.csv

## Sheet: Panel S3C
Data can be found in the Zenodo repository (10.5281/zenodo.10637096):
in_vivo_benchmarking/spectral_flow_cytometry/data/2025-01-15_in_vivo_lcmv_benchmarking_overall_landscape.csv

## Sheet: Panel S3D
Data can be found in the Zenodo repository (10.5281/zenodo.10637096):
in_vivo_benchmarking/spectral_flow_cytometry/data/2025-01-15_in_vivo_lcmv_benchmarking_interacting_landscape.csv

## Sheet: Panel S3E
Data can be found in the Zenodo repository (10.5281/zenodo.10637096):
in_vivo_benchmarking/spectral_flow_cytometry/data/2025-01-15_in_vivo_lcmv_benchmarking_interacting_landscape.csv

## Sheet: Panel S3F
doublet_type	double_pos	sample	n	group	experiment	condition	live	pseudocount	freq	uniqID	ctrl_mean	FC	log2FC	measurement	colours	levels
Ag CD4*CD8	double_positive	export_v2_C1 9_Cells_live.csv	770	A+C	mixed	infected+infected	950864	1	0.00080979	B+D_Ag CD4*CD8_double_positive	1.73047e-06	467.96	8.87024	double_positive_mixed	Ag CD4*CD8_double_positive_mixed	Ag CD4*CD8_double_positive_mixed
Ag CD4*CD8	double_positive	export_v2_C2 10_Cells_live.csv	932	A+C	mixed	infected+infected	913753	1	0.00101997	B+D_Ag CD4*CD8_double_positive	1.73047e-06	589.418	9.20315	double_positive_mixed	Ag CD4*CD8_double_positive_mixed	Ag CD4*CD8_double_positive_mixed
Ag CD4*CD8	double_positive	export_v2_C3 11_Cells_live.csv	1028	A+C	mixed	infected+infected	1045947	1	0.000982841	B+D_Ag CD4*CD8_double_positive	1.73047e-06	567.963	9.14965	double_positive_mixed	Ag CD4*CD8_double_positive_mixed	Ag CD4*CD8_double_positive_mixed
Ag CD4*CD8	single_positive	export_v2_A1 1_Cells_live.csv	3500	A	unmixed_control	infected	1021612	1	0.00342596	B_Ag CD4*CD8_single_positive	2.06063e-06	1662.58	10.6992	single_positive_unmixed_control	Ag CD4*CD8_single_positive_unmixed_control	Ag CD4*CD8_single_positive_unmixed_control
Ag CD4*CD8	single_positive	export_v2_A2 2_Cells_live.csv	3276	A	unmixed_control	infected	905993	1	0.00361592	B_Ag CD4*CD8_single_positive	2.06063e-06	1754.77	10.7771	single_positive_unmixed_control	Ag CD4*CD8_single_positive_unmixed_control	Ag CD4*CD8_single_positive_unmixed_control
Ag CD4*CD8	single_positive	export_v2_A3 3_Cells_live.csv	3664	A	unmixed_control	infected	997011	1	0.00367498	B_Ag CD4*CD8_single_positive	2.06063e-06	1783.43	10.8004	single_positive_unmixed_control	Ag CD4*CD8_single_positive_unmixed_control	Ag CD4*CD8_single_positive_unmixed_control
Ag CD4*CD8	single_positive	export_v2_C1 9_Cells_live.csv	1106	A+C	mixed	infected+infected	950864	1	0.00116315	B+D_Ag CD4*CD8_single_positive	1.35064e-06	861.185	9.75018	single_positive_mixed	Ag CD4*CD8_single_positive_mixed	Ag CD4*CD8_single_positive_mixed
Ag CD4*CD8	single_positive	export_v2_C2 10_Cells_live.csv	366	A+C	mixed	infected+infected	913753	1	0.000400546	B+D_Ag CD4*CD8_single_positive	1.35064e-06	296.56	8.21218	single_positive_mixed	Ag CD4*CD8_single_positive_mixed	Ag CD4*CD8_single_positive_mixed
Ag CD4*CD8	single_positive	export_v2_C3 11_Cells_live.csv	200	A+C	mixed	infected+infected	1045947	1	0.000191214	B+D_Ag CD4*CD8_single_positive	1.35064e-06	141.573	7.1454	single_positive_mixed	Ag CD4*CD8_single_positive_mixed	Ag CD4*CD8_single_positive_mixed
B*CD4	double_positive	export_v2_C1 9_Cells_live.csv	1150	A+C	mixed	infected+infected	950864	1	0.00120943	B+D_B*CD4_double_positive	0.0055678	0.217218	-2.20278	double_positive_mixed	B*CD4_double_positive_mixed	B*CD4_double_positive_mixed
B*CD4	double_positive	export_v2_C2 10_Cells_live.csv	1414	A+C	mixed	infected+infected	913753	1	0.00154746	B+D_B*CD4_double_positive	0.0055678	0.277931	-1.8472	double_positive_mixed	B*CD4_double_positive_mixed	B*CD4_double_positive_mixed
B*CD4	double_positive	export_v2_C3 11_Cells_live.csv	1094	A+C	mixed	infected+infected	1045947	1	0.00104594	B+D_B*CD4_double_positive	0.0055678	0.187856	-2.4123	double_positive_mixed	B*CD4_double_positive_mixed	B*CD4_double_positive_mixed
B*CD4	single_positive	export_v2_A1 1_Cells_live.csv	2824	A	unmixed_control	infected	1021612	1	0.00276426	B_B*CD4_single_positive	0.010087	0.274043	-1.86753	single_positive_unmixed_control	B*CD4_single_positive_unmixed_control	B*CD4_single_positive_unmixed_control
B*CD4	single_positive	export_v2_A2 2_Cells_live.csv	2085	A	unmixed_control	infected	905993	1	0.00230134	B_B*CD4_single_positive	0.010087	0.22815	-2.13194	single_positive_unmixed_control	B*CD4_single_positive_unmixed_control	B*CD4_single_positive_unmixed_control
B*CD4	single_positive	export_v2_A3 3_Cells_live.csv	2261	A	unmixed_control	infected	997011	1	0.00226778	B_B*CD4_single_positive	0.010087	0.224823	-2.15314	single_positive_unmixed_control	B*CD4_single_positive_unmixed_control	B*CD4_single_positive_unmixed_control
B*CD4	single_positive	export_v2_C1 9_Cells_live.csv	1197	A+C	mixed	infected+infected	950864	1	0.00125886	B+D_B*CD4_single_positive	0.0043877	0.286906	-1.80135	single_positive_mixed	B*CD4_single_positive_mixed	B*CD4_single_positive_mixed
B*CD4	single_positive	export_v2_C2 10_Cells_live.csv	1864	A+C	mixed	infected+infected	913753	1	0.00203994	B+D_B*CD4_single_positive	0.0043877	0.464922	-1.10494	single_positive_mixed	B*CD4_single_positive_mixed	B*CD4_single_positive_mixed
B*CD4	single_positive	export_v2_C3 11_Cells_live.csv	1972	A+C	mixed	infected+infected	1045947	1	0.00188537	B+D_B*CD4_single_positive	0.0043877	0.429695	-1.21861	single_positive_mixed	B*CD4_single_positive_mixed	B*CD4_single_positive_mixed
B*Mono	double_positive	export_v2_C1 9_Cells_live.csv	503	A+C	mixed	infected+infected	950864	1	0.000528993	B+D_B*Mono_double_positive	0.00018326	2.88657	1.52936	double_positive_mixed	B*Mono_double_positive_mixed	B*Mono_double_positive_mixed
B*Mono	double_positive	export_v2_C2 10_Cells_live.csv	676	A+C	mixed	infected+infected	913753	1	0.000739806	B+D_B*Mono_double_positive	0.00018326	4.03693	2.01326	double_positive_mixed	B*Mono_double_positive_mixed	B*Mono_double_positive_mixed
B*Mono	double_positive	export_v2_C3 11_Cells_live.csv	481	A+C	mixed	infected+infected	1045947	1	0.00045987	B+D_B*Mono_double_positive	0.00018326	2.50939	1.32734	double_positive_mixed	B*Mono_double_positive_mixed	B*Mono_double_positive_mixed
B*Mono	single_positive	export_v2_A1 1_Cells_live.csv	1523	A	unmixed_control	infected	1021612	1	0.00149078	B_B*Mono_single_positive	0.000306892	4.85768	2.28027	single_positive_unmixed_control	B*Mono_single_positive_unmixed_control	B*Mono_single_positive_unmixed_control
B*Mono	single_positive	export_v2_A2 2_Cells_live.csv	1313	A	unmixed_control	infected	905993	1	0.00144924	B_B*Mono_single_positive	0.000306892	4.72231	2.23949	single_positive_unmixed_control	B*Mono_single_positive_unmixed_control	B*Mono_single_positive_unmixed_control
B*Mono	single_positive	export_v2_A3 3_Cells_live.csv	1316	A	unmixed_control	infected	997011	1	0.00131995	B_B*Mono_single_positive	0.000306892	4.30101	2.10468	single_positive_unmixed_control	B*Mono_single_positive_unmixed_control	B*Mono_single_positive_unmixed_control
B*Mono	single_positive	export_v2_C1 9_Cells_live.csv	699	A+C	mixed	infected+infected	950864	1	0.000735121	B+D_B*Mono_single_positive	0.000175769	4.18231	2.0643	single_positive_mixed	B*Mono_single_positive_mixed	B*Mono_single_positive_mixed
B*Mono	single_positive	export_v2_C2 10_Cells_live.csv	992	A+C	mixed	infected+infected	913753	1	0.00108563	B+D_B*Mono_single_positive	0.000175769	6.17647	2.62678	single_positive_mixed	B*Mono_single_positive_mixed	B*Mono_single_positive_mixed
B*Mono	single_positive	export_v2_C3 11_Cells_live.csv	829	A+C	mixed	infected+infected	1045947	1	0.000792583	B+D_B*Mono_single_positive	0.000175769	4.50923	2.17288	single_positive_mixed	B*Mono_single_positive_mixed	B*Mono_single_positive_mixed
CD8*DC	double_positive	export_v2_C1 9_Cells_live.csv	2186	A+C	mixed	infected+infected	950864	1	0.00229896	B+D_CD8*DC_double_positive	9.84032e-05	23.3627	4.54613	double_positive_mixed	CD8*DC_double_positive_mixed	CD8*DC_double_positive_mixed
CD8*DC	double_positive	export_v2_C2 10_Cells_live.csv	1575	A+C	mixed	infected+infected	913753	1	0.00172366	B+D_CD8*DC_double_positive	9.84032e-05	17.5163	4.13063	double_positive_mixed	CD8*DC_double_positive_mixed	CD8*DC_double_positive_mixed
CD8*DC	double_positive	export_v2_C3 11_Cells_live.csv	2042	A+C	mixed	infected+infected	1045947	1	0.0019523	B+D_CD8*DC_double_positive	9.84032e-05	19.8398	4.31032	double_positive_mixed	CD8*DC_double_positive_mixed	CD8*DC_double_positive_mixed
CD8*DC	single_positive	export_v2_A1 1_Cells_live.csv	3849	A	unmixed_control	infected	1021612	1	0.00376758	B_CD8*DC_single_positive	8.89708e-05	42.3462	5.40416	single_positive_unmixed_control	CD8*DC_single_positive_unmixed_control	CD8*DC_single_positive_unmixed_control
CD8*DC	single_positive	export_v2_A2 2_Cells_live.csv	2444	A	unmixed_control	infected	905993	1	0.00269759	B_CD8*DC_single_positive	8.89708e-05	30.32	4.9222	single_positive_unmixed_control	CD8*DC_single_positive_unmixed_control	CD8*DC_single_positive_unmixed_control
CD8*DC	single_positive	export_v2_A3 3_Cells_live.csv	2555	A	unmixed_control	infected	997011	1	0.00256266	B_CD8*DC_single_positive	8.89708e-05	28.8034	4.84817	single_positive_unmixed_control	CD8*DC_single_positive_unmixed_control	CD8*DC_single_positive_unmixed_control
CD8*DC	single_positive	export_v2_C1 9_Cells_live.csv	2006	A+C	mixed	infected+infected	950864	1	0.00210966	B+D_CD8*DC_single_positive	5.7145e-05	36.9177	5.20624	single_positive_mixed	CD8*DC_single_positive_mixed	CD8*DC_single_positive_mixed
CD8*DC	single_positive	export_v2_C2 10_Cells_live.csv	2906	A+C	mixed	infected+infected	913753	1	0.00318029	B+D_CD8*DC_single_positive	5.7145e-05	55.653	5.79839	single_positive_mixed	CD8*DC_single_positive_mixed	CD8*DC_single_positive_mixed
CD8*DC	single_positive	export_v2_C3 11_Cells_live.csv	4301	A+C	mixed	infected+infected	1045947	1	0.00411206	B+D_CD8*DC_single_positive	5.7145e-05	71.9584	6.16909	single_positive_mixed	CD8*DC_single_positive_mixed	CD8*DC_single_positive_mixed
B*CD8	double_positive	export_v2_C1 9_Cells_live.csv	2759	A+C	mixed	infected+infected	950864	1	0.00290157	B+D_B*CD8_double_positive	0.00317257	0.914581	-0.128818	double_positive_mixed	B*CD8_double_positive_mixed	B*CD8_double_positive_mixed
B*CD8	double_positive	export_v2_C2 10_Cells_live.csv	3373	A+C	mixed	infected+infected	913753	1	0.00369137	B+D_B*CD8_double_positive	0.00317257	1.16353	0.218504	double_positive_mixed	B*CD8_double_positive_mixed	B*CD8_double_positive_mixed
B*CD8	double_positive	export_v2_C3 11_Cells_live.csv	2725	A+C	mixed	infected+infected	1045947	1	0.00260529	B+D_B*CD8_double_positive	0.00317257	0.821194	-0.284206	double_positive_mixed	B*CD8_double_positive_mixed	B*CD8_double_positive_mixed
B*CD8	single_positive	export_v2_A1 1_Cells_live.csv	6640	A	unmixed_control	infected	1021612	1	0.00649953	B_B*CD8_single_positive	0.00479435	1.35566	0.438999	single_positive_unmixed_control	B*CD8_single_positive_unmixed_control	B*CD8_single_positive_unmixed_control
B*CD8	single_positive	export_v2_A2 2_Cells_live.csv	4448	A	unmixed_control	infected	905993	1	0.00490953	B_B*CD8_single_positive	0.00479435	1.02402	0.0342485	single_positive_unmixed_control	B*CD8_single_positive_unmixed_control	B*CD8_single_positive_unmixed_control
B*CD8	single_positive	export_v2_A3 3_Cells_live.csv	5114	A	unmixed_control	infected	997011	1	0.00512933	B_B*CD8_single_positive	0.00479435	1.06987	0.0974344	single_positive_unmixed_control	B*CD8_single_positive_unmixed_control	B*CD8_single_positive_unmixed_control
B*CD8	single_positive	export_v2_C1 9_Cells_live.csv	2680	A+C	mixed	infected+infected	950864	1	0.00281849	B+D_B*CD8_single_positive	0.00208439	1.35219	0.435298	single_positive_mixed	B*CD8_single_positive_mixed	B*CD8_single_positive_mixed
B*CD8	single_positive	export_v2_C2 10_Cells_live.csv	4351	A+C	mixed	infected+infected	913753	1	0.00476168	B+D_B*CD8_single_positive	0.00208439	2.28445	1.19185	single_positive_mixed	B*CD8_single_positive_mixed	B*CD8_single_positive_mixed
B*CD8	single_positive	export_v2_C3 11_Cells_live.csv	4689	A+C	mixed	infected+infected	1045947	1	0.00448302	B+D_B*CD8_single_positive	0.00208439	2.15076	1.10485	single_positive_mixed	B*CD8_single_positive_mixed	B*CD8_single_positive_mixed
B*Neutro	double_positive	export_v2_C1 9_Cells_live.csv	404	A+C	mixed	infected+infected	950864	1	0.000424877	B+D_B*Neutro_double_positive	0.00022445	1.89297	0.92065	double_positive_mixed	B*Neutro_double_positive_mixed	B*Neutro_double_positive_mixed
B*Neutro	double_positive	export_v2_C2 10_Cells_live.csv	422	A+C	mixed	infected+infected	913753	1	0.000461832	B+D_B*Neutro_double_positive	0.00022445	2.05761	1.04097	double_positive_mixed	B*Neutro_double_positive_mixed	B*Neutro_double_positive_mixed
B*Neutro	double_positive	export_v2_C3 11_Cells_live.csv	474	A+C	mixed	infected+infected	1045947	1	0.000453178	B+D_B*Neutro_double_positive	0.00022445	2.01906	1.01368	double_positive_mixed	B*Neutro_double_positive_mixed	B*Neutro_double_positive_mixed
B*Neutro	single_positive	export_v2_A1 1_Cells_live.csv	708	A	unmixed_control	infected	1021612	1	0.000693022	B_B*Neutro_single_positive	0.00049816	1.39116	0.476293	single_positive_unmixed_control	B*Neutro_single_positive_unmixed_control	B*Neutro_single_positive_unmixed_control
B*Neutro	single_positive	export_v2_A2 2_Cells_live.csv	979	A	unmixed_control	infected	905993	1	0.00108058	B_B*Neutro_single_positive	0.00049816	2.16915	1.11713	single_positive_unmixed_control	B*Neutro_single_positive_unmixed_control	B*Neutro_single_positive_unmixed_control
B*Neutro	single_positive	export_v2_A3 3_Cells_live.csv	1079	A	unmixed_control	infected	997011	1	0.00108223	B_B*Neutro_single_positive	0.00049816	2.17247	1.11933	single_positive_unmixed_control	B*Neutro_single_positive_unmixed_control	B*Neutro_single_positive_unmixed_control
B*Neutro	single_positive	export_v2_C1 9_Cells_live.csv	453	A+C	mixed	infected+infected	950864	1	0.000476409	B+D_B*Neutro_single_positive	0.000190416	2.50194	1.32305	single_positive_mixed	B*Neutro_single_positive_mixed	B*Neutro_single_positive_mixed
B*Neutro	single_positive	export_v2_C2 10_Cells_live.csv	727	A+C	mixed	infected+infected	913753	1	0.00079562	B+D_B*Neutro_single_positive	0.000190416	4.17833	2.06293	single_positive_mixed	B*Neutro_single_positive_mixed	B*Neutro_single_positive_mixed
B*Neutro	single_positive	export_v2_C3 11_Cells_live.csv	1054	A+C	mixed	infected+infected	1045947	1	0.0010077	B+D_B*Neutro_single_positive	0.000190416	5.2921	2.40384	single_positive_mixed	B*Neutro_single_positive_mixed	B*Neutro_single_positive_mixed
CD4*CD8	double_positive	export_v2_C1 9_Cells_live.csv	1346	A+C	mixed	infected+infected	950864	1	0.00141555	B+D_CD4*CD8_double_positive	0.00121888	1.16135	0.215807	double_positive_mixed	CD4*CD8_double_positive_mixed	CD4*CD8_double_positive_mixed
CD4*CD8	double_positive	export_v2_C2 10_Cells_live.csv	1416	A+C	mixed	infected+infected	913753	1	0.00154965	B+D_CD4*CD8_double_positive	0.00121888	1.27137	0.346385	double_positive_mixed	CD4*CD8_double_positive_mixed	CD4*CD8_double_positive_mixed
CD4*CD8	double_positive	export_v2_C3 11_Cells_live.csv	1252	A+C	mixed	infected+infected	1045947	1	0.001197	B+D_CD4*CD8_double_positive	0.00121888	0.982047	-0.0261356	double_positive_mixed	CD4*CD8_double_positive_mixed	CD4*CD8_double_positive_mixed
CD4*CD8	single_positive	export_v2_A1 1_Cells_live.csv	3290	A	unmixed_control	infected	1021612	1	0.0032204	B_CD4*CD8_single_positive	0.00150504	2.13974	1.09744	single_positive_unmixed_control	CD4*CD8_single_positive_unmixed_control	CD4*CD8_single_positive_unmixed_control
CD4*CD8	single_positive	export_v2_A2 2_Cells_live.csv	2352	A	unmixed_control	infected	905993	1	0.00259605	B_CD4*CD8_single_positive	0.00150504	1.7249	0.786514	single_positive_unmixed_control	CD4*CD8_single_positive_unmixed_control	CD4*CD8_single_positive_unmixed_control
CD4*CD8	single_positive	export_v2_A3 3_Cells_live.csv	2194	A	unmixed_control	infected	997011	1	0.00220058	B_CD4*CD8_single_positive	0.00150504	1.46214	0.54808	single_positive_unmixed_control	CD4*CD8_single_positive_unmixed_control	CD4*CD8_single_positive_unmixed_control
CD4*CD8	single_positive	export_v2_C1 9_Cells_live.csv	1355	A+C	mixed	infected+infected	950864	1	0.00142502	B+D_CD4*CD8_single_positive	0.000962975	1.47981	0.565412	single_positive_mixed	CD4*CD8_single_positive_mixed	CD4*CD8_single_positive_mixed
CD4*CD8	single_positive	export_v2_C2 10_Cells_live.csv	2061	A+C	mixed	infected+infected	913753	1	0.00225553	B+D_CD4*CD8_single_positive	0.000962975	2.34225	1.2279	single_positive_mixed	CD4*CD8_single_positive_mixed	CD4*CD8_single_positive_mixed
CD4*CD8	single_positive	export_v2_C3 11_Cells_live.csv	2643	A+C	mixed	infected+infected	1045947	1	0.0025269	B+D_CD4*CD8_single_positive	0.000962975	2.62405	1.3918	single_positive_mixed	CD4*CD8_single_positive_mixed	CD4*CD8_single_positive_mixed
Ag CD4*B	double_positive	export_v2_C1 9_Cells_live.csv	689	A+C	mixed	infected+infected	950864	1	0.000724604	B+D_Ag CD4*B_double_positive	1.8636e-05	38.8819	5.28103	double_positive_mixed	Ag CD4*B_double_positive_mixed	Ag CD4*B_double_positive_mixed
Ag CD4*B	double_positive	export_v2_C2 10_Cells_live.csv	560	A+C	mixed	infected+infected	913753	1	0.000612857	B+D_Ag CD4*B_double_positive	1.8636e-05	32.8856	5.03939	double_positive_mixed	Ag CD4*B_double_positive_mixed	Ag CD4*B_double_positive_mixed
Ag CD4*B	double_positive	export_v2_C3 11_Cells_live.csv	489	A+C	mixed	infected+infected	1045947	1	0.000467519	B+D_Ag CD4*B_double_positive	1.8636e-05	25.0869	4.64886	double_positive_mixed	Ag CD4*B_double_positive_mixed	Ag CD4*B_double_positive_mixed
Ag CD4*B	single_positive	export_v2_A1 1_Cells_live.csv	2565	A	unmixed_control	infected	1021612	1	0.00251074	B_Ag CD4*B_single_positive	5.5745e-05	45.0397	5.49313	single_positive_unmixed_control	Ag CD4*B_single_positive_unmixed_control	Ag CD4*B_single_positive_unmixed_control
Ag CD4*B	single_positive	export_v2_A2 2_Cells_live.csv	1962	A	unmixed_control	infected	905993	1	0.00216558	B_Ag CD4*B_single_positive	5.5745e-05	38.848	5.27977	single_positive_unmixed_control	Ag CD4*B_single_positive_unmixed_control	Ag CD4*B_single_positive_unmixed_control
Ag CD4*B	single_positive	export_v2_A3 3_Cells_live.csv	2168	A	unmixed_control	infected	997011	1	0.0021745	B_Ag CD4*B_single_positive	5.5745e-05	39.008	5.2857	single_positive_unmixed_control	Ag CD4*B_single_positive_unmixed_control	Ag CD4*B_single_positive_unmixed_control
Ag CD4*B	single_positive	export_v2_C1 9_Cells_live.csv	750	A+C	mixed	infected+infected	950864	1	0.000788756	B+D_Ag CD4*B_single_positive	1.82322e-05	43.2617	5.43502	single_positive_mixed	Ag CD4*B_single_positive_mixed	Ag CD4*B_single_positive_mixed
Ag CD4*B	single_positive	export_v2_C2 10_Cells_live.csv	218	A+C	mixed	infected+infected	913753	1	0.000238577	B+D_Ag CD4*B_single_positive	1.82322e-05	13.0854	3.70989	single_positive_mixed	Ag CD4*B_single_positive_mixed	Ag CD4*B_single_positive_mixed
Ag CD4*B	single_positive	export_v2_C3 11_Cells_live.csv	114	A+C	mixed	infected+infected	1045947	1	0.000108992	B+D_Ag CD4*B_single_positive	1.82322e-05	5.978	2.57966	single_positive_mixed	Ag CD4*B_single_positive_mixed	Ag CD4*B_single_positive_mixed
CD4*Mono	double_positive	export_v2_C1 9_Cells_live.csv	90	A+C	mixed	infected+infected	950864	1	9.46508e-05	B+D_CD4*Mono_double_positive	0.000391456	0.241791	-2.04817	double_positive_mixed	CD4*Mono_double_positive_mixed	CD4*Mono_double_positive_mixed
CD4*Mono	double_positive	export_v2_C2 10_Cells_live.csv	112	A+C	mixed	infected+infected	913753	1	0.000122571	B+D_CD4*Mono_double_positive	0.000391456	0.313117	-1.67523	double_positive_mixed	CD4*Mono_double_positive_mixed	CD4*Mono_double_positive_mixed
CD4*Mono	double_positive	export_v2_C3 11_Cells_live.csv	57	A+C	mixed	infected+infected	1045947	1	5.44961e-05	B+D_CD4*Mono_double_positive	0.000391456	0.139214	-2.84463	double_positive_mixed	CD4*Mono_double_positive_mixed	CD4*Mono_double_positive_mixed
CD4*Mono	single_positive	export_v2_A1 1_Cells_live.csv	229	A	unmixed_control	infected	1021612	1	0.000224156	B_CD4*Mono_single_positive	0.000551693	0.406305	-1.29937	single_positive_unmixed_control	CD4*Mono_single_positive_unmixed_control	CD4*Mono_single_positive_unmixed_control
CD4*Mono	single_positive	export_v2_A2 2_Cells_live.csv	116	A	unmixed_control	infected	905993	1	0.000128036	B_CD4*Mono_single_positive	0.000551693	0.232079	-2.10731	single_positive_unmixed_control	CD4*Mono_single_positive_unmixed_control	CD4*Mono_single_positive_unmixed_control
CD4*Mono	single_positive	export_v2_A3 3_Cells_live.csv	123	A	unmixed_control	infected	997011	1	0.000123369	B_CD4*Mono_single_positive	0.000551693	0.223618	-2.16089	single_positive_unmixed_control	CD4*Mono_single_positive_unmixed_control	CD4*Mono_single_positive_unmixed_control
CD4*Mono	single_positive	export_v2_C1 9_Cells_live.csv	104	A+C	mixed	infected+infected	950864	1	0.000109374	B+D_CD4*Mono_single_positive	0.000317819	0.34414	-1.53893	single_positive_mixed	CD4*Mono_single_positive_mixed	CD4*Mono_single_positive_mixed
CD4*Mono	single_positive	export_v2_C2 10_Cells_live.csv	165	A+C	mixed	infected+infected	913753	1	0.000180574	B+D_CD4*Mono_single_positive	0.000317819	0.568165	-0.815617	single_positive_mixed	CD4*Mono_single_positive_mixed	CD4*Mono_single_positive_mixed
CD4*Mono	single_positive	export_v2_C3 11_Cells_live.csv	135	A+C	mixed	infected+infected	1045947	1	0.00012907	B+D_CD4*Mono_single_positive	0.000317819	0.40611	-1.30006	single_positive_mixed	CD4*Mono_single_positive_mixed	CD4*Mono_single_positive_mixed
Ag CD4*PC	double_positive	export_v2_C1 9_Cells_live.csv	292	A+C	mixed	infected+infected	950864	1	0.000307089	B+D_Ag CD4*PC_double_positive	2.67756e-06	114.69	6.84159	double_positive_mixed	Ag CD4*PC_double_positive_mixed	Ag CD4*PC_double_positive_mixed
Ag CD4*PC	double_positive	export_v2_C2 10_Cells_live.csv	173	A+C	mixed	infected+infected	913753	1	0.000189329	B+D_Ag CD4*PC_double_positive	2.67756e-06	70.7095	6.14383	double_positive_mixed	Ag CD4*PC_double_positive_mixed	Ag CD4*PC_double_positive_mixed
Ag CD4*PC	double_positive	export_v2_C3 11_Cells_live.csv	328	A+C	mixed	infected+infected	1045947	1	0.000313591	B+D_Ag CD4*PC_double_positive	2.67756e-06	117.118	6.87182	double_positive_mixed	Ag CD4*PC_double_positive_mixed	Ag CD4*PC_double_positive_mixed
Ag CD4*PC	single_positive	export_v2_A1 1_Cells_live.csv	1138	A	unmixed_control	infected	1021612	1	0.00111393	B_Ag CD4*PC_single_positive	2.70806e-06	411.337	8.68418	single_positive_unmixed_control	Ag CD4*PC_single_positive_unmixed_control	Ag CD4*PC_single_positive_unmixed_control
Ag CD4*PC	single_positive	export_v2_A2 2_Cells_live.csv	882	A	unmixed_control	infected	905993	1	0.000973517	B_Ag CD4*PC_single_positive	2.70806e-06	359.488	8.4898	single_positive_unmixed_control	Ag CD4*PC_single_positive_unmixed_control	Ag CD4*PC_single_positive_unmixed_control
Ag CD4*PC	single_positive	export_v2_A3 3_Cells_live.csv	1369	A	unmixed_control	infected	997011	1	0.0013731	B_Ag CD4*PC_single_positive	2.70806e-06	507.043	8.98596	single_positive_unmixed_control	Ag CD4*PC_single_positive_unmixed_control	Ag CD4*PC_single_positive_unmixed_control
Ag CD4*PC	single_positive	export_v2_C1 9_Cells_live.csv	315	A+C	mixed	infected+infected	950864	1	0.000331278	B+D_Ag CD4*PC_single_positive	2.09427e-06	158.183	7.30545	single_positive_mixed	Ag CD4*PC_single_positive_mixed	Ag CD4*PC_single_positive_mixed
Ag CD4*PC	single_positive	export_v2_C2 10_Cells_live.csv	71	A+C	mixed	infected+infected	913753	1	7.77015e-05	B+D_Ag CD4*PC_single_positive	2.09427e-06	37.102	5.21343	single_positive_mixed	Ag CD4*PC_single_positive_mixed	Ag CD4*PC_single_positive_mixed
Ag CD4*PC	single_positive	export_v2_C3 11_Cells_live.csv	77	A+C	mixed	infected+infected	1045947	1	7.36175e-05	B+D_Ag CD4*PC_single_positive	2.09427e-06	35.1519	5.13553	single_positive_mixed	Ag CD4*PC_single_positive_mixed	Ag CD4*PC_single_positive_mixed
CD8*PC	double_positive	export_v2_C1 9_Cells_live.csv	1299	A+C	mixed	infected+infected	950864	1	0.00136613	B+D_CD8*PC_double_positive	9.14558e-05	14.9376	3.90087	double_positive_mixed	CD8*PC_double_positive_mixed	CD8*PC_double_positive_mixed
CD8*PC	double_positive	export_v2_C2 10_Cells_live.csv	886	A+C	mixed	infected+infected	913753	1	0.000969627	B+D_CD8*PC_double_positive	9.14558e-05	10.6021	3.40628	double_positive_mixed	CD8*PC_double_positive_mixed	CD8*PC_double_positive_mixed
CD8*PC	double_positive	export_v2_C3 11_Cells_live.csv	2010	A+C	mixed	infected+infected	1045947	1	0.0019217	B+D_CD8*PC_double_positive	9.14558e-05	21.0124	4.39317	double_positive_mixed	CD8*PC_double_positive_mixed	CD8*PC_double_positive_mixed
CD8*PC	single_positive	export_v2_A1 1_Cells_live.csv	2847	A	unmixed_control	infected	1021612	1	0.00278677	B_CD8*PC_single_positive	0.000187709	14.8463	3.89203	single_positive_unmixed_control	CD8*PC_single_positive_unmixed_control	CD8*PC_single_positive_unmixed_control
CD8*PC	single_positive	export_v2_A2 2_Cells_live.csv	2027	A	unmixed_control	infected	905993	1	0.00223732	B_CD8*PC_single_positive	0.000187709	11.9191	3.57521	single_positive_unmixed_control	CD8*PC_single_positive_unmixed_control	CD8*PC_single_positive_unmixed_control
CD8*PC	single_positive	export_v2_A3 3_Cells_live.csv	2376	A	unmixed_control	infected	997011	1	0.00238312	B_CD8*PC_single_positive	0.000187709	12.6959	3.66629	single_positive_unmixed_control	CD8*PC_single_positive_unmixed_control	CD8*PC_single_positive_unmixed_control
CD8*PC	single_positive	export_v2_C1 9_Cells_live.csv	1188	A+C	mixed	infected+infected	950864	1	0.00124939	B+D_CD8*PC_single_positive	5.26569e-05	23.727	4.56846	single_positive_mixed	CD8*PC_single_positive_mixed	CD8*PC_single_positive_mixed
CD8*PC	single_positive	export_v2_C2 10_Cells_live.csv	1295	A+C	mixed	infected+infected	913753	1	0.00141723	B+D_CD8*PC_single_positive	5.26569e-05	26.9145	4.75031	single_positive_mixed	CD8*PC_single_positive_mixed	CD8*PC_single_positive_mixed
CD8*PC	single_positive	export_v2_C3 11_Cells_live.csv	3578	A+C	mixed	infected+infected	1045947	1	0.00342082	B+D_CD8*PC_single_positive	5.26569e-05	64.9644	6.02158	single_positive_mixed	CD8*PC_single_positive_mixed	CD8*PC_single_positive_mixed
PC*pDC	double_positive	export_v2_C1 9_Cells_live.csv	436	A+C	mixed	infected+infected	950864	1	0.00045853	B+D_PC*pDC_double_positive	1.60606e-05	28.5501	4.83542	double_positive_mixed	PC*pDC_double_positive_mixed	PC*pDC_double_positive_mixed
PC*pDC	double_positive	export_v2_C2 10_Cells_live.csv	414	A+C	mixed	infected+infected	913753	1	0.000453076	B+D_PC*pDC_double_positive	1.60606e-05	28.2105	4.81816	double_positive_mixed	PC*pDC_double_positive_mixed	PC*pDC_double_positive_mixed
PC*pDC	double_positive	export_v2_C3 11_Cells_live.csv	601	A+C	mixed	infected+infected	1045947	1	0.000574599	B+D_PC*pDC_double_positive	1.60606e-05	35.777	5.16096	double_positive_mixed	PC*pDC_double_positive_mixed	PC*pDC_double_positive_mixed
PC*pDC	single_positive	export_v2_A1 1_Cells_live.csv	1466	A	unmixed_control	infected	1021612	1	0.00143499	B_PC*pDC_single_positive	5.20665e-05	27.5607	4.78454	single_positive_unmixed_control	PC*pDC_single_positive_unmixed_control	PC*pDC_single_positive_unmixed_control
PC*pDC	single_positive	export_v2_A2 2_Cells_live.csv	1140	A	unmixed_control	infected	905993	1	0.00125829	B_PC*pDC_single_positive	5.20665e-05	24.1669	4.59496	single_positive_unmixed_control	PC*pDC_single_positive_unmixed_control	PC*pDC_single_positive_unmixed_control
PC*pDC	single_positive	export_v2_A3 3_Cells_live.csv	1788	A	unmixed_control	infected	997011	1	0.00179336	B_PC*pDC_single_positive	5.20665e-05	34.4436	5.10617	single_positive_unmixed_control	PC*pDC_single_positive_unmixed_control	PC*pDC_single_positive_unmixed_control
PC*pDC	single_positive	export_v2_C1 9_Cells_live.csv	511	A+C	mixed	infected+infected	950864	1	0.000537406	B+D_PC*pDC_single_positive	1.14093e-05	47.1023	5.55773	single_positive_mixed	PC*pDC_single_positive_mixed	PC*pDC_single_positive_mixed
PC*pDC	single_positive	export_v2_C2 10_Cells_live.csv	600	A+C	mixed	infected+infected	913753	1	0.000656633	B+D_PC*pDC_single_positive	1.14093e-05	57.5523	5.8468	single_positive_mixed	PC*pDC_single_positive_mixed	PC*pDC_single_positive_mixed
PC*pDC	single_positive	export_v2_C3 11_Cells_live.csv	836	A+C	mixed	infected+infected	1045947	1	0.000799276	B+D_PC*pDC_single_positive	1.14093e-05	70.0546	6.13041	single_positive_mixed	PC*pDC_single_positive_mixed	PC*pDC_single_positive_mixed
B*Granulo	double_positive	export_v2_C1 9_Cells_live.csv	18	A+C	mixed	infected+infected	950864	1	1.89302e-05	B+D_B*Granulo_double_positive	9.31908e-05	0.203133	-2.2995	double_positive_mixed	B*Granulo_double_positive_mixed	B*Granulo_double_positive_mixed
B*Granulo	double_positive	export_v2_C2 10_Cells_live.csv	29	A+C	mixed	infected+infected	913753	1	3.17372e-05	B+D_B*Granulo_double_positive	9.31908e-05	0.340562	-1.55401	double_positive_mixed	B*Granulo_double_positive_mixed	B*Granulo_double_positive_mixed
B*Granulo	double_positive	export_v2_C3 11_Cells_live.csv	25	A+C	mixed	infected+infected	1045947	1	2.39018e-05	B+D_B*Granulo_double_positive	9.31908e-05	0.256482	-1.96307	double_positive_mixed	B*Granulo_double_positive_mixed	B*Granulo_double_positive_mixed
B*Granulo	single_positive	export_v2_A1 1_Cells_live.csv	75	A	unmixed_control	infected	1021612	1	7.34134e-05	B_B*Granulo_single_positive	0.000201076	0.365102	-1.45363	single_positive_unmixed_control	B*Granulo_single_positive_unmixed_control	B*Granulo_single_positive_unmixed_control
B*Granulo	single_positive	export_v2_A2 2_Cells_live.csv	75	A	unmixed_control	infected	905993	1	8.27821e-05	B_B*Granulo_single_positive	0.000201076	0.411695	-1.28035	single_positive_unmixed_control	B*Granulo_single_positive_unmixed_control	B*Granulo_single_positive_unmixed_control
B*Granulo	single_positive	export_v2_A3 3_Cells_live.csv	58	A	unmixed_control	infected	997011	1	5.81739e-05	B_B*Granulo_single_positive	0.000201076	0.289312	-1.7893	single_positive_unmixed_control	B*Granulo_single_positive_unmixed_control	B*Granulo_single_positive_unmixed_control
B*Granulo	single_positive	export_v2_C1 9_Cells_live.csv	26	A+C	mixed	infected+infected	950864	1	2.73436e-05	B+D_B*Granulo_single_positive	0.000101408	0.269639	-1.8909	single_positive_mixed	B*Granulo_single_positive_mixed	B*Granulo_single_positive_mixed
B*Granulo	single_positive	export_v2_C2 10_Cells_live.csv	43	A+C	mixed	infected+infected	913753	1	4.70587e-05	B+D_B*Granulo_single_positive	0.000101408	0.464053	-1.10764	single_positive_mixed	B*Granulo_single_positive_mixed	B*Granulo_single_positive_mixed
B*Granulo	single_positive	export_v2_C3 11_Cells_live.csv	34	A+C	mixed	infected+infected	1045947	1	3.25064e-05	B+D_B*Granulo_single_positive	0.000101408	0.320551	-1.64137	single_positive_mixed	B*Granulo_single_positive_mixed	B*Granulo_single_positive_mixed
Granulo*T	double_positive	export_v2_C1 9_Cells_live.csv	46	A+C	mixed	infected+infected	950864	1	4.83771e-05	B+D_Granulo*T_double_positive	8.72732e-05	0.554318	-0.851216	double_positive_mixed	Granulo*T_double_positive_mixed	Granulo*T_double_positive_mixed
Granulo*T	double_positive	export_v2_C2 10_Cells_live.csv	57	A+C	mixed	infected+infected	913753	1	6.23801e-05	B+D_Granulo*T_double_positive	8.72732e-05	0.714768	-0.484453	double_positive_mixed	Granulo*T_double_positive_mixed	Granulo*T_double_positive_mixed
Granulo*T	double_positive	export_v2_C3 11_Cells_live.csv	33	A+C	mixed	infected+infected	1045947	1	3.15504e-05	B+D_Granulo*T_double_positive	8.72732e-05	0.361513	-1.46788	double_positive_mixed	Granulo*T_double_positive_mixed	Granulo*T_double_positive_mixed
Granulo*T	single_positive	export_v2_A1 1_Cells_live.csv	100	A	unmixed_control	infected	1021612	1	9.78845e-05	B_Granulo*T_single_positive	0.000109367	0.895008	-0.160028	single_positive_unmixed_control	Granulo*T_single_positive_unmixed_control	Granulo*T_single_positive_unmixed_control
Granulo*T	single_positive	export_v2_A2 2_Cells_live.csv	74	A	unmixed_control	infected	905993	1	8.16783e-05	B_Granulo*T_single_positive	0.000109367	0.746827	-0.421155	single_positive_unmixed_control	Granulo*T_single_positive_unmixed_control	Granulo*T_single_positive_unmixed_control
Granulo*T	single_positive	export_v2_A3 3_Cells_live.csv	76	A	unmixed_control	infected	997011	1	7.62278e-05	B_Granulo*T_single_positive	0.000109367	0.69699	-0.52079	single_positive_unmixed_control	Granulo*T_single_positive_unmixed_control	Granulo*T_single_positive_unmixed_control
Granulo*T	single_positive	export_v2_C1 9_Cells_live.csv	30	A+C	mixed	infected+infected	950864	1	3.15503e-05	B+D_Granulo*T_single_positive	5.86848e-05	0.537622	-0.895335	single_positive_mixed	Granulo*T_single_positive_mixed	Granulo*T_single_positive_mixed
Granulo*T	single_positive	export_v2_C2 10_Cells_live.csv	44	A+C	mixed	infected+infected	913753	1	4.81531e-05	B+D_Granulo*T_single_positive	5.86848e-05	0.820537	-0.28536	single_positive_mixed	Granulo*T_single_positive_mixed	Granulo*T_single_positive_mixed
Granulo*T	single_positive	export_v2_C3 11_Cells_live.csv	43	A+C	mixed	infected+infected	1045947	1	4.11111e-05	B+D_Granulo*T_single_positive	5.86848e-05	0.70054	-0.51346	single_positive_mixed	Granulo*T_single_positive_mixed	Granulo*T_single_positive_mixed
CD4*PC	double_positive	export_v2_C1 9_Cells_live.csv	344	A+C	mixed	infected+infected	950864	1	0.000361776	B+D_CD4*PC_double_positive	0.000111114	3.2559	1.70306	double_positive_mixed	CD4*PC_double_positive_mixed	CD4*PC_double_positive_mixed
CD4*PC	double_positive	export_v2_C2 10_Cells_live.csv	294	A+C	mixed	infected+infected	913753	1	0.00032175	B+D_CD4*PC_double_positive	0.000111114	2.89568	1.5339	double_positive_mixed	CD4*PC_double_positive_mixed	CD4*PC_double_positive_mixed
CD4*PC	double_positive	export_v2_C3 11_Cells_live.csv	340	A+C	mixed	infected+infected	1045947	1	0.000325064	B+D_CD4*PC_double_positive	0.000111114	2.9255	1.54869	double_positive_mixed	CD4*PC_double_positive_mixed	CD4*PC_double_positive_mixed
CD4*PC	single_positive	export_v2_A1 1_Cells_live.csv	871	A	unmixed_control	infected	1021612	1	0.000852574	B_CD4*PC_single_positive	0.000184272	4.62671	2.20999	single_positive_unmixed_control	CD4*PC_single_positive_unmixed_control	CD4*PC_single_positive_unmixed_control
CD4*PC	single_positive	export_v2_A2 2_Cells_live.csv	496	A	unmixed_control	infected	905993	1	0.000547466	B_CD4*PC_single_positive	0.000184272	2.97096	1.57093	single_positive_unmixed_control	CD4*PC_single_positive_unmixed_control	CD4*PC_single_positive_unmixed_control
CD4*PC	single_positive	export_v2_A3 3_Cells_live.csv	618	A	unmixed_control	infected	997011	1	0.000619853	B_CD4*PC_single_positive	0.000184272	3.36379	1.75009	single_positive_unmixed_control	CD4*PC_single_positive_unmixed_control	CD4*PC_single_positive_unmixed_control
CD4*PC	single_positive	export_v2_C1 9_Cells_live.csv	363	A+C	mixed	infected+infected	950864	1	0.000381758	B+D_CD4*PC_single_positive	6.81048e-05	5.60545	2.48683	single_positive_mixed	CD4*PC_single_positive_mixed	CD4*PC_single_positive_mixed
CD4*PC	single_positive	export_v2_C2 10_Cells_live.csv	392	A+C	mixed	infected+infected	913753	1	0.000429	B+D_CD4*PC_single_positive	6.81048e-05	6.29911	2.65515	single_positive_mixed	CD4*PC_single_positive_mixed	CD4*PC_single_positive_mixed
CD4*PC	single_positive	export_v2_C3 11_Cells_live.csv	588	A+C	mixed	infected+infected	1045947	1	0.00056217	B+D_CD4*PC_single_positive	6.81048e-05	8.25448	3.04518	single_positive_mixed	CD4*PC_single_positive_mixed	CD4*PC_single_positive_mixed
CD4*pDC	double_positive	export_v2_C1 9_Cells_live.csv	22	A+C	mixed	infected+infected	950864	1	2.31369e-05	B+D_CD4*pDC_double_positive	0.000146348	0.158095	-2.66114	double_positive_mixed	CD4*pDC_double_positive_mixed	CD4*pDC_double_positive_mixed
CD4*pDC	double_positive	export_v2_C2 10_Cells_live.csv	22	A+C	mixed	infected+infected	913753	1	2.40765e-05	B+D_CD4*pDC_double_positive	0.000146348	0.164516	-2.6037	double_positive_mixed	CD4*pDC_double_positive_mixed	CD4*pDC_double_positive_mixed
CD4*pDC	double_positive	export_v2_C3 11_Cells_live.csv	21	A+C	mixed	infected+infected	1045947	1	2.00775e-05	B+D_CD4*pDC_double_positive	0.000146348	0.13719	-2.86575	double_positive_mixed	CD4*pDC_double_positive_mixed	CD4*pDC_double_positive_mixed
CD4*pDC	single_positive	export_v2_A1 1_Cells_live.csv	68	A	unmixed_control	infected	1021612	1	6.65615e-05	B_CD4*pDC_single_positive	0.000233105	0.285542	-1.80822	single_positive_unmixed_control	CD4*pDC_single_positive_unmixed_control	CD4*pDC_single_positive_unmixed_control
CD4*pDC	single_positive	export_v2_A2 2_Cells_live.csv	26	A	unmixed_control	infected	905993	1	2.86978e-05	B_CD4*pDC_single_positive	0.000233105	0.123111	-3.02197	single_positive_unmixed_control	CD4*pDC_single_positive_unmixed_control	CD4*pDC_single_positive_unmixed_control
CD4*pDC	single_positive	export_v2_A3 3_Cells_live.csv	44	A	unmixed_control	infected	997011	1	4.41319e-05	B_CD4*pDC_single_positive	0.000233105	0.189322	-2.40109	single_positive_unmixed_control	CD4*pDC_single_positive_unmixed_control	CD4*pDC_single_positive_unmixed_control
CD4*pDC	single_positive	export_v2_C1 9_Cells_live.csv	25	A+C	mixed	infected+infected	950864	1	2.62919e-05	B+D_CD4*pDC_single_positive	0.000132395	0.198586	-2.33216	single_positive_mixed	CD4*pDC_single_positive_mixed	CD4*pDC_single_positive_mixed
CD4*pDC	single_positive	export_v2_C2 10_Cells_live.csv	37	A+C	mixed	infected+infected	913753	1	4.04923e-05	B+D_CD4*pDC_single_positive	0.000132395	0.305844	-1.70913	single_positive_mixed	CD4*pDC_single_positive_mixed	CD4*pDC_single_positive_mixed
CD4*pDC	single_positive	export_v2_C3 11_Cells_live.csv	32	A+C	mixed	infected+infected	1045947	1	3.05943e-05	B+D_CD4*pDC_single_positive	0.000132395	0.231083	-2.11352	single_positive_mixed	CD4*pDC_single_positive_mixed	CD4*pDC_single_positive_mixed
Misc*Neutro	double_positive	export_v2_C1 9_Cells_live.csv	365	A+C	mixed	infected+infected	950864	1	0.000383861	B+D_Misc*Neutro_double_positive	0.00012475	3.07705	1.62155	double_positive_mixed	Misc*Neutro_double_positive_mixed	Misc*Neutro_double_positive_mixed
Misc*Neutro	double_positive	export_v2_C2 10_Cells_live.csv	399	A+C	mixed	infected+infected	913753	1	0.000436661	B+D_Misc*Neutro_double_positive	0.00012475	3.50029	1.80747	double_positive_mixed	Misc*Neutro_double_positive_mixed	Misc*Neutro_double_positive_mixed
Misc*Neutro	double_positive	export_v2_C3 11_Cells_live.csv	256	A+C	mixed	infected+infected	1045947	1	0.000244754	B+D_Misc*Neutro_double_positive	0.00012475	1.96196	0.972296	double_positive_mixed	Misc*Neutro_double_positive_mixed	Misc*Neutro_double_positive_mixed
Misc*Neutro	single_positive	export_v2_A1 1_Cells_live.csv	698	A	unmixed_control	infected	1021612	1	0.000683234	B_Misc*Neutro_single_positive	0.000207934	3.28582	1.71626	single_positive_unmixed_control	Misc*Neutro_single_positive_unmixed_control	Misc*Neutro_single_positive_unmixed_control
Misc*Neutro	single_positive	export_v2_A2 2_Cells_live.csv	510	A	unmixed_control	infected	905993	1	0.000562918	B_Misc*Neutro_single_positive	0.000207934	2.7072	1.4368	single_positive_unmixed_control	Misc*Neutro_single_positive_unmixed_control	Misc*Neutro_single_positive_unmixed_control
Misc*Neutro	single_positive	export_v2_A3 3_Cells_live.csv	844	A	unmixed_control	infected	997011	1	0.00084653	B_Misc*Neutro_single_positive	0.000207934	4.07115	2.02544	single_positive_unmixed_control	Misc*Neutro_single_positive_unmixed_control	Misc*Neutro_single_positive_unmixed_control
Misc*Neutro	single_positive	export_v2_C1 9_Cells_live.csv	333	A+C	mixed	infected+infected	950864	1	0.000350208	B+D_Misc*Neutro_single_positive	9.97943e-05	3.5093	1.81118	single_positive_mixed	Misc*Neutro_single_positive_mixed	Misc*Neutro_single_positive_mixed
Misc*Neutro	single_positive	export_v2_C2 10_Cells_live.csv	623	A+C	mixed	infected+infected	913753	1	0.000681804	B+D_Misc*Neutro_single_positive	9.97943e-05	6.83209	2.77233	single_positive_mixed	Misc*Neutro_single_positive_mixed	Misc*Neutro_single_positive_mixed
Misc*Neutro	single_positive	export_v2_C3 11_Cells_live.csv	457	A+C	mixed	infected+infected	1045947	1	0.000436925	B+D_Misc*Neutro_single_positive	9.97943e-05	4.37825	2.13036	single_positive_mixed	Misc*Neutro_single_positive_mixed	Misc*Neutro_single_positive_mixed
CD8*Mono	double_positive	export_v2_C1 9_Cells_live.csv	976	A+C	mixed	infected+infected	950864	1	0.00102643	B+D_CD8*Mono_double_positive	0.000183655	5.58894	2.48258	double_positive_mixed	CD8*Mono_double_positive_mixed	CD8*Mono_double_positive_mixed
CD8*Mono	double_positive	export_v2_C2 10_Cells_live.csv	799	A+C	mixed	infected+infected	913753	1	0.000874416	B+D_CD8*Mono_double_positive	0.000183655	4.7612	2.25132	double_positive_mixed	CD8*Mono_double_positive_mixed	CD8*Mono_double_positive_mixed
CD8*Mono	double_positive	export_v2_C3 11_Cells_live.csv	729	A+C	mixed	infected+infected	1045947	1	0.000696976	B+D_CD8*Mono_double_positive	0.000183655	3.79504	1.92411	double_positive_mixed	CD8*Mono_double_positive_mixed	CD8*Mono_double_positive_mixed
CD8*Mono	single_positive	export_v2_A1 1_Cells_live.csv	1513	A	unmixed_control	infected	1021612	1	0.00148099	B_CD8*Mono_single_positive	0.00020751	7.13699	2.83531	single_positive_unmixed_control	CD8*Mono_single_positive_unmixed_control	CD8*Mono_single_positive_unmixed_control
CD8*Mono	single_positive	export_v2_A2 2_Cells_live.csv	621	A	unmixed_control	infected	905993	1	0.000685436	B_CD8*Mono_single_positive	0.00020751	3.30315	1.72384	single_positive_unmixed_control	CD8*Mono_single_positive_unmixed_control	CD8*Mono_single_positive_unmixed_control
CD8*Mono	single_positive	export_v2_A3 3_Cells_live.csv	919	A	unmixed_control	infected	997011	1	0.000921755	B_CD8*Mono_single_positive	0.00020751	4.44199	2.15121	single_positive_unmixed_control	CD8*Mono_single_positive_unmixed_control	CD8*Mono_single_positive_unmixed_control
CD8*Mono	single_positive	export_v2_C1 9_Cells_live.csv	760	A+C	mixed	infected+infected	950864	1	0.000799273	B+D_CD8*Mono_single_positive	0.000111427	7.17308	2.84259	single_positive_mixed	CD8*Mono_single_positive_mixed	CD8*Mono_single_positive_mixed
CD8*Mono	single_positive	export_v2_C2 10_Cells_live.csv	1070	A+C	mixed	infected+infected	913753	1	0.00117099	B+D_CD8*Mono_single_positive	0.000111427	10.5091	3.39357	single_positive_mixed	CD8*Mono_single_positive_mixed	CD8*Mono_single_positive_mixed
CD8*Mono	single_positive	export_v2_C3 11_Cells_live.csv	962	A+C	mixed	infected+infected	1045947	1	0.000919741	B+D_CD8*Mono_single_positive	0.000111427	8.25422	3.04513	single_positive_mixed	CD8*Mono_single_positive_mixed	CD8*Mono_single_positive_mixed
B*NK	double_positive	export_v2_C1 9_Cells_live.csv	168	A+C	mixed	infected+infected	950864	1	0.000176681	B+D_B*NK_double_positive	0.000463363	0.381302	-1.39099	double_positive_mixed	B*NK_double_positive_mixed	B*NK_double_positive_mixed
B*NK	double_positive	export_v2_C2 10_Cells_live.csv	186	A+C	mixed	infected+infected	913753	1	0.000203556	B+D_B*NK_double_positive	0.000463363	0.439302	-1.18672	double_positive_mixed	B*NK_double_positive_mixed	B*NK_double_positive_mixed
B*NK	double_positive	export_v2_C3 11_Cells_live.csv	167	A+C	mixed	infected+infected	1045947	1	0.000159664	B+D_B*NK_double_positive	0.000463363	0.344576	-1.5371	double_positive_mixed	B*NK_double_positive_mixed	B*NK_double_positive_mixed
B*NK	single_positive	export_v2_A1 1_Cells_live.csv	421	A	unmixed_control	infected	1021612	1	0.000412094	B_B*NK_single_positive	0.00105212	0.39168	-1.35225	single_positive_unmixed_control	B*NK_single_positive_unmixed_control	B*NK_single_positive_unmixed_control
B*NK	single_positive	export_v2_A2 2_Cells_live.csv	447	A	unmixed_control	infected	905993	1	0.000493381	B_B*NK_single_positive	0.00105212	0.468941	-1.09252	single_positive_unmixed_control	B*NK_single_positive_unmixed_control	B*NK_single_positive_unmixed_control
B*NK	single_positive	export_v2_A3 3_Cells_live.csv	596	A	unmixed_control	infected	997011	1	0.000597787	B_B*NK_single_positive	0.00105212	0.568175	-0.815593	single_positive_unmixed_control	B*NK_single_positive_unmixed_control	B*NK_single_positive_unmixed_control
B*NK	single_positive	export_v2_C1 9_Cells_live.csv	207	A+C	mixed	infected+infected	950864	1	0.000217697	B+D_B*NK_single_positive	0.000418711	0.519922	-0.943634	single_positive_mixed	B*NK_single_positive_mixed	B*NK_single_positive_mixed
B*NK	single_positive	export_v2_C2 10_Cells_live.csv	291	A+C	mixed	infected+infected	913753	1	0.000318467	B+D_B*NK_single_positive	0.000418711	0.760589	-0.394811	single_positive_mixed	B*NK_single_positive_mixed	B*NK_single_positive_mixed
B*NK	single_positive	export_v2_C3 11_Cells_live.csv	233	A+C	mixed	infected+infected	1045947	1	0.000222765	B+D_B*NK_single_positive	0.000418711	0.532025	-0.910434	single_positive_mixed	B*NK_single_positive_mixed	B*NK_single_positive_mixed
T*DC	double_positive	export_v2_C1 9_Cells_live.csv	92	A+C	mixed	infected+infected	950864	1	9.67541e-05	B+D_T*DC_double_positive	0.00119291	0.0811076	-3.62402	double_positive_mixed	T*DC_double_positive_mixed	T*DC_double_positive_mixed
T*DC	double_positive	export_v2_C2 10_Cells_live.csv	91	A+C	mixed	infected+infected	913753	1	9.95893e-05	B+D_T*DC_double_positive	0.00119291	0.0834842	-3.58235	double_positive_mixed	T*DC_double_positive_mixed	T*DC_double_positive_mixed
T*DC	double_positive	export_v2_C3 11_Cells_live.csv	48	A+C	mixed	infected+infected	1045947	1	4.58914e-05	B+D_T*DC_double_positive	0.00119291	0.0384701	-4.70012	double_positive_mixed	T*DC_double_positive_mixed	T*DC_double_positive_mixed
T*DC	single_positive	export_v2_A1 1_Cells_live.csv	180	A	unmixed_control	infected	1021612	1	0.000176192	B_T*DC_single_positive	0.00208376	0.0845548	-3.56397	single_positive_unmixed_control	T*DC_single_positive_unmixed_control	T*DC_single_positive_unmixed_control
T*DC	single_positive	export_v2_A2 2_Cells_live.csv	92	A	unmixed_control	infected	905993	1	0.000101546	B_T*DC_single_positive	0.00208376	0.048732	-4.35899	single_positive_unmixed_control	T*DC_single_positive_unmixed_control	T*DC_single_positive_unmixed_control
T*DC	single_positive	export_v2_A3 3_Cells_live.csv	118	A	unmixed_control	infected	997011	1	0.000118354	B_T*DC_single_positive	0.00208376	0.0567981	-4.13801	single_positive_unmixed_control	T*DC_single_positive_unmixed_control	T*DC_single_positive_unmixed_control
T*DC	single_positive	export_v2_C1 9_Cells_live.csv	106	A+C	mixed	infected+infected	950864	1	0.000111478	B+D_T*DC_single_positive	0.000903566	0.123375	-3.01888	single_positive_mixed	T*DC_single_positive_mixed	T*DC_single_positive_mixed
T*DC	single_positive	export_v2_C2 10_Cells_live.csv	177	A+C	mixed	infected+infected	913753	1	0.000193707	B+D_T*DC_single_positive	0.000903566	0.21438	-2.22176	single_positive_mixed	T*DC_single_positive_mixed	T*DC_single_positive_mixed
T*DC	single_positive	export_v2_C3 11_Cells_live.csv	127	A+C	mixed	infected+infected	1045947	1	0.000121421	B+D_T*DC_single_positive	0.000903566	0.13438	-2.89561	single_positive_mixed	T*DC_single_positive_mixed	T*DC_single_positive_mixed
B*DC	double_positive	export_v2_C1 9_Cells_live.csv	170	A+C	mixed	infected+infected	950864	1	0.000178785	B+D_B*DC_double_positive	0.000870113	0.205473	-2.28298	double_positive_mixed	B*DC_double_positive_mixed	B*DC_double_positive_mixed
B*DC	double_positive	export_v2_C2 10_Cells_live.csv	208	A+C	mixed	infected+infected	913753	1	0.000227633	B+D_B*DC_double_positive	0.000870113	0.261613	-1.93449	double_positive_mixed	B*DC_double_positive_mixed	B*DC_double_positive_mixed
B*DC	double_positive	export_v2_C3 11_Cells_live.csv	91	A+C	mixed	infected+infected	1045947	1	8.70025e-05	B+D_B*DC_double_positive	0.000870113	0.0999899	-3.32207	double_positive_mixed	B*DC_double_positive_mixed	B*DC_double_positive_mixed
B*DC	single_positive	export_v2_A1 1_Cells_live.csv	264	A	unmixed_control	infected	1021612	1	0.000258415	B_B*DC_single_positive	0.00126374	0.204485	-2.28993	single_positive_unmixed_control	B*DC_single_positive_unmixed_control	B*DC_single_positive_unmixed_control
B*DC	single_positive	export_v2_A2 2_Cells_live.csv	124	A	unmixed_control	infected	905993	1	0.000136866	B_B*DC_single_positive	0.00126374	0.108303	-3.20686	single_positive_unmixed_control	B*DC_single_positive_unmixed_control	B*DC_single_positive_unmixed_control
B*DC	single_positive	export_v2_A3 3_Cells_live.csv	217	A	unmixed_control	infected	997011	1	0.000217651	B_B*DC_single_positive	0.00126374	0.172228	-2.53761	single_positive_unmixed_control	B*DC_single_positive_unmixed_control	B*DC_single_positive_unmixed_control
B*DC	single_positive	export_v2_C1 9_Cells_live.csv	129	A+C	mixed	infected+infected	950864	1	0.000135666	B+D_B*DC_single_positive	0.000390698	0.347241	-1.52599	single_positive_mixed	B*DC_single_positive_mixed	B*DC_single_positive_mixed
B*DC	single_positive	export_v2_C2 10_Cells_live.csv	224	A+C	mixed	infected+infected	913753	1	0.000245143	B+D_B*DC_single_positive	0.000390698	0.627449	-0.67243	single_positive_mixed	B*DC_single_positive_mixed	B*DC_single_positive_mixed
B*DC	single_positive	export_v2_C3 11_Cells_live.csv	107	A+C	mixed	infected+infected	1045947	1	0.0001023	B+D_B*DC_single_positive	0.000390698	0.261838	-1.93325	single_positive_mixed	B*DC_single_positive_mixed	B*DC_single_positive_mixed
CD4*Granulo	double_positive	export_v2_C1 9_Cells_live.csv	30	A+C	mixed	infected+infected	950864	1	3.15503e-05	B+D_CD4*Granulo_double_positive	3.87945e-05	0.813266	-0.298201	double_positive_mixed	CD4*Granulo_double_positive_mixed	CD4*Granulo_double_positive_mixed
CD4*Granulo	double_positive	export_v2_C2 10_Cells_live.csv	40	A+C	mixed	infected+infected	913753	1	4.37755e-05	B+D_CD4*Granulo_double_positive	3.87945e-05	1.12839	0.174271	double_positive_mixed	CD4*Granulo_double_positive_mixed	CD4*Granulo_double_positive_mixed
CD4*Granulo	double_positive	export_v2_C3 11_Cells_live.csv	30	A+C	mixed	infected+infected	1045947	1	2.86821e-05	B+D_CD4*Granulo_double_positive	3.87945e-05	0.739335	-0.4357	double_positive_mixed	CD4*Granulo_double_positive_mixed	CD4*Granulo_double_positive_mixed
CD4*Granulo	single_positive	export_v2_A1 1_Cells_live.csv	90	A	unmixed_control	infected	1021612	1	8.80961e-05	B_CD4*Granulo_single_positive	6.78545e-05	1.29831	0.376632	single_positive_unmixed_control	CD4*Granulo_single_positive_unmixed_control	CD4*Granulo_single_positive_unmixed_control
CD4*Granulo	single_positive	export_v2_A2 2_Cells_live.csv	55	A	unmixed_control	infected	905993	1	6.07069e-05	B_CD4*Granulo_single_positive	6.78545e-05	0.894662	-0.160586	single_positive_unmixed_control	CD4*Granulo_single_positive_unmixed_control	CD4*Granulo_single_positive_unmixed_control
CD4*Granulo	single_positive	export_v2_A3 3_Cells_live.csv	63	A	unmixed_control	infected	997011	1	6.31889e-05	B_CD4*Granulo_single_positive	6.78545e-05	0.93124	-0.102775	single_positive_unmixed_control	CD4*Granulo_single_positive_unmixed_control	CD4*Granulo_single_positive_unmixed_control
CD4*Granulo	single_positive	export_v2_C1 9_Cells_live.csv	33	A+C	mixed	infected+infected	950864	1	3.47053e-05	B+D_CD4*Granulo_single_positive	3.13722e-05	1.10624	0.145669	single_positive_mixed	CD4*Granulo_single_positive_mixed	CD4*Granulo_single_positive_mixed
CD4*Granulo	single_positive	export_v2_C2 10_Cells_live.csv	72	A+C	mixed	infected+infected	913753	1	7.87959e-05	B+D_CD4*Granulo_single_positive	3.13722e-05	2.51165	1.32864	single_positive_mixed	CD4*Granulo_single_positive_mixed	CD4*Granulo_single_positive_mixed
CD4*Granulo	single_positive	export_v2_C3 11_Cells_live.csv	54	A+C	mixed	infected+infected	1045947	1	5.16279e-05	B+D_CD4*Granulo_single_positive	3.13722e-05	1.64566	0.718664	single_positive_mixed	CD4*Granulo_single_positive_mixed	CD4*Granulo_single_positive_mixed
Ag CD4*Granulo	double_positive	export_v2_C1 9_Cells_live.csv	30	A+C	mixed	infected+infected	950864	1	3.15503e-05	B+D_Ag CD4*Granulo_double_positive	1.35064e-06	23.3595	4.54593	double_positive_mixed	Ag CD4*Granulo_double_positive_mixed	Ag CD4*Granulo_double_positive_mixed
Ag CD4*Granulo	double_positive	export_v2_C2 10_Cells_live.csv	27	A+C	mixed	infected+infected	913753	1	2.95485e-05	B+D_Ag CD4*Granulo_double_positive	1.35064e-06	21.8774	4.45137	double_positive_mixed	Ag CD4*Granulo_double_positive_mixed	Ag CD4*Granulo_double_positive_mixed
Ag CD4*Granulo	double_positive	export_v2_C3 11_Cells_live.csv	20	A+C	mixed	infected+infected	1045947	1	1.91214e-05	B+D_Ag CD4*Granulo_double_positive	1.35064e-06	14.1573	3.82347	double_positive_mixed	Ag CD4*Granulo_double_positive_mixed	Ag CD4*Granulo_double_positive_mixed
Ag CD4*Granulo	single_positive	export_v2_A1 1_Cells_live.csv	69	A	unmixed_control	infected	1021612	1	6.75403e-05	B_Ag CD4*Granulo_single_positive	1.52277e-06	44.3536	5.47098	single_positive_unmixed_control	Ag CD4*Granulo_single_positive_unmixed_control	Ag CD4*Granulo_single_positive_unmixed_control
Ag CD4*Granulo	single_positive	export_v2_A2 2_Cells_live.csv	85	A	unmixed_control	infected	905993	1	9.38197e-05	B_Ag CD4*Granulo_single_positive	1.52277e-06	61.6112	5.94512	single_positive_unmixed_control	Ag CD4*Granulo_single_positive_unmixed_control	Ag CD4*Granulo_single_positive_unmixed_control
Ag CD4*Granulo	single_positive	export_v2_A3 3_Cells_live.csv	114	A	unmixed_control	infected	997011	1	0.000114342	B_Ag CD4*Granulo_single_positive	1.52277e-06	75.088	6.23051	single_positive_unmixed_control	Ag CD4*Granulo_single_positive_unmixed_control	Ag CD4*Granulo_single_positive_unmixed_control
Ag CD4*Granulo	single_positive	export_v2_C1 9_Cells_live.csv	20	A+C	mixed	infected+infected	950864	1	2.10335e-05	B+D_Ag CD4*Granulo_single_positive	1.35064e-06	15.573	3.96097	single_positive_mixed	Ag CD4*Granulo_single_positive_mixed	Ag CD4*Granulo_single_positive_mixed
Ag CD4*Granulo	single_positive	export_v2_C2 10_Cells_live.csv	6	A+C	mixed	infected+infected	913753	1	6.56633e-06	B+D_Ag CD4*Granulo_single_positive	1.35064e-06	4.86163	2.28144	single_positive_mixed	Ag CD4*Granulo_single_positive_mixed	Ag CD4*Granulo_single_positive_mixed
Ag CD4*Granulo	single_positive	export_v2_C3 11_Cells_live.csv	3	A+C	mixed	infected+infected	1045947	1	2.86821e-06	B+D_Ag CD4*Granulo_single_positive	1.35064e-06	2.12359	1.08651	single_positive_mixed	Ag CD4*Granulo_single_positive_mixed	Ag CD4*Granulo_single_positive_mixed
Ag CD4*My	double_positive	export_v2_C1 9_Cells_live.csv	164	A+C	mixed	infected+infected	950864	1	0.000172475	B+D_Ag CD4*My_double_positive	1.35064e-06	127.698	6.9966	double_positive_mixed	Ag CD4*My_double_positive_mixed	Ag CD4*My_double_positive_mixed
Ag CD4*My	double_positive	export_v2_C2 10_Cells_live.csv	120	A+C	mixed	infected+infected	913753	1	0.000131327	B+D_Ag CD4*My_double_positive	1.35064e-06	97.2327	6.60337	double_positive_mixed	Ag CD4*My_double_positive_mixed	Ag CD4*My_double_positive_mixed
Ag CD4*My	double_positive	export_v2_C3 11_Cells_live.csv	112	A+C	mixed	infected+infected	1045947	1	0.00010708	B+D_Ag CD4*My_double_positive	1.35064e-06	79.2808	6.3089	double_positive_mixed	Ag CD4*My_double_positive_mixed	Ag CD4*My_double_positive_mixed
Ag CD4*My	single_positive	export_v2_A1 1_Cells_live.csv	516	A	unmixed_control	infected	1021612	1	0.000505084	B_Ag CD4*My_single_positive	1.52277e-06	331.688	8.37368	single_positive_unmixed_control	Ag CD4*My_single_positive_unmixed_control	Ag CD4*My_single_positive_unmixed_control
Ag CD4*My	single_positive	export_v2_A2 2_Cells_live.csv	237	A	unmixed_control	infected	905993	1	0.000261591	B_Ag CD4*My_single_positive	1.52277e-06	171.787	7.42447	single_positive_unmixed_control	Ag CD4*My_single_positive_unmixed_control	Ag CD4*My_single_positive_unmixed_control
Ag CD4*My	single_positive	export_v2_A3 3_Cells_live.csv	391	A	unmixed_control	infected	997011	1	0.000392172	B_Ag CD4*My_single_positive	1.52277e-06	257.539	8.00865	single_positive_unmixed_control	Ag CD4*My_single_positive_unmixed_control	Ag CD4*My_single_positive_unmixed_control
Ag CD4*My	single_positive	export_v2_C1 9_Cells_live.csv	115	A+C	mixed	infected+infected	950864	1	0.000120943	B+D_Ag CD4*My_single_positive	1.8322e-06	66.0095	6.0446	single_positive_mixed	Ag CD4*My_single_positive_mixed	Ag CD4*My_single_positive_mixed
Ag CD4*My	single_positive	export_v2_C2 10_Cells_live.csv	37	A+C	mixed	infected+infected	913753	1	4.04923e-05	B+D_Ag CD4*My_single_positive	1.8322e-06	22.1004	4.466	single_positive_mixed	Ag CD4*My_single_positive_mixed	Ag CD4*My_single_positive_mixed
Ag CD4*My	single_positive	export_v2_C3 11_Cells_live.csv	19	A+C	mixed	infected+infected	1045947	1	1.81654e-05	B+D_Ag CD4*My_single_positive	1.8322e-06	9.9145	3.30954	single_positive_mixed	Ag CD4*My_single_positive_mixed	Ag CD4*My_single_positive_mixed
PC*My	double_positive	export_v2_C1 9_Cells_live.csv	58	A+C	mixed	infected+infected	950864	1	6.09972e-05	B+D_PC*My_double_positive	2.07298e-06	29.4248	4.87896	double_positive_mixed	PC*My_double_positive_mixed	PC*My_double_positive_mixed
PC*My	double_positive	export_v2_C2 10_Cells_live.csv	47	A+C	mixed	infected+infected	913753	1	5.14362e-05	B+D_PC*My_double_positive	2.07298e-06	24.8127	4.63301	double_positive_mixed	PC*My_double_positive_mixed	PC*My_double_positive_mixed
PC*My	double_positive	export_v2_C3 11_Cells_live.csv	134	A+C	mixed	infected+infected	1045947	1	0.000128114	B+D_PC*My_double_positive	2.07298e-06	61.8016	5.94957	double_positive_mixed	PC*My_double_positive_mixed	PC*My_double_positive_mixed
PC*My	single_positive	export_v2_A1 1_Cells_live.csv	140	A	unmixed_control	infected	1021612	1	0.000137038	B_PC*My_single_positive	5.14433e-06	26.6387	4.73545	single_positive_unmixed_control	PC*My_single_positive_unmixed_control	PC*My_single_positive_unmixed_control
PC*My	single_positive	export_v2_A2 2_Cells_live.csv	105	A	unmixed_control	infected	905993	1	0.000115895	B_PC*My_single_positive	5.14433e-06	22.5287	4.49369	single_positive_unmixed_control	PC*My_single_positive_unmixed_control	PC*My_single_positive_unmixed_control
PC*My	single_positive	export_v2_A3 3_Cells_live.csv	133	A	unmixed_control	infected	997011	1	0.000133399	B_PC*My_single_positive	5.14433e-06	25.9312	4.69662	single_positive_unmixed_control	PC*My_single_positive_unmixed_control	PC*My_single_positive_unmixed_control
PC*My	single_positive	export_v2_C1 9_Cells_live.csv	61	A+C	mixed	infected+infected	950864	1	6.41522e-05	B+D_PC*My_single_positive	1.59142e-06	40.3112	5.33311	single_positive_mixed	PC*My_single_positive_mixed	PC*My_single_positive_mixed
PC*My	single_positive	export_v2_C2 10_Cells_live.csv	101	A+C	mixed	infected+infected	913753	1	0.000110533	B+D_PC*My_single_positive	1.59142e-06	69.4556	6.11802	single_positive_mixed	PC*My_single_positive_mixed	PC*My_single_positive_mixed
PC*My	single_positive	export_v2_C3 11_Cells_live.csv	139	A+C	mixed	infected+infected	1045947	1	0.000132894	B+D_PC*My_single_positive	1.59142e-06	83.5064	6.38382	single_positive_mixed	PC*My_single_positive_mixed	PC*My_single_positive_mixed
NK*T	double_positive	export_v2_C1 9_Cells_live.csv	121	A+C	mixed	infected+infected	950864	1	0.000127253	B+D_NK*T_double_positive	0.000329259	0.386482	-1.37153	double_positive_mixed	NK*T_double_positive_mixed	NK*T_double_positive_mixed
NK*T	double_positive	export_v2_C2 10_Cells_live.csv	147	A+C	mixed	infected+infected	913753	1	0.000160875	B+D_NK*T_double_positive	0.000329259	0.488597	-1.03328	double_positive_mixed	NK*T_double_positive_mixed	NK*T_double_positive_mixed
NK*T	double_positive	export_v2_C3 11_Cells_live.csv	132	A+C	mixed	infected+infected	1045947	1	0.000126201	B+D_NK*T_double_positive	0.000329259	0.383289	-1.38349	double_positive_mixed	NK*T_double_positive_mixed	NK*T_double_positive_mixed
NK*T	single_positive	export_v2_A1 1_Cells_live.csv	245	A	unmixed_control	infected	1021612	1	0.000239817	B_NK*T_single_positive	0.000434203	0.552315	-0.856436	single_positive_unmixed_control	NK*T_single_positive_unmixed_control	NK*T_single_positive_unmixed_control
NK*T	single_positive	export_v2_A2 2_Cells_live.csv	167	A	unmixed_control	infected	905993	1	0.000184328	B_NK*T_single_positive	0.000434203	0.424521	-1.23609	single_positive_unmixed_control	NK*T_single_positive_unmixed_control	NK*T_single_positive_unmixed_control
NK*T	single_positive	export_v2_A3 3_Cells_live.csv	250	A	unmixed_control	infected	997011	1	0.000250749	B_NK*T_single_positive	0.000434203	0.577494	-0.792123	single_positive_unmixed_control	NK*T_single_positive_unmixed_control	NK*T_single_positive_unmixed_control
NK*T	single_positive	export_v2_C1 9_Cells_live.csv	107	A+C	mixed	infected+infected	950864	1	0.000112529	B+D_NK*T_single_positive	0.000244702	0.459863	-1.12072	single_positive_mixed	NK*T_single_positive_mixed	NK*T_single_positive_mixed
NK*T	single_positive	export_v2_C2 10_Cells_live.csv	166	A+C	mixed	infected+infected	913753	1	0.000181668	B+D_NK*T_single_positive	0.000244702	0.742407	-0.429717	single_positive_mixed	NK*T_single_positive_mixed	NK*T_single_positive_mixed
NK*T	single_positive	export_v2_C3 11_Cells_live.csv	175	A+C	mixed	infected+infected	1045947	1	0.000167312	B+D_NK*T_single_positive	0.000244702	0.68374	-0.548479	single_positive_mixed	NK*T_single_positive_mixed	NK*T_single_positive_mixed
pDC*Macropage-like	double_positive	export_v2_C1 9_Cells_live.csv	11	A+C	mixed	infected+infected	950864	1	1.15684e-05	B+D_pDC*Macropage-like_double_positive	3.90469e-05	0.29627	-1.75501	double_positive_mixed	pDC*Macropage-like_double_positive_mixed	pDC*Macropage-like_double_positive_mixed
pDC*Macropage-like	double_positive	export_v2_C2 10_Cells_live.csv	12	A+C	mixed	infected+infected	913753	1	1.31327e-05	B+D_pDC*Macropage-like_double_positive	3.90469e-05	0.33633	-1.57205	double_positive_mixed	pDC*Macropage-like_double_positive_mixed	pDC*Macropage-like_double_positive_mixed
pDC*Macropage-like	double_positive	export_v2_C3 11_Cells_live.csv	10	A+C	mixed	infected+infected	1045947	1	9.56071e-06	B+D_pDC*Macropage-like_double_positive	3.90469e-05	0.244852	-2.03002	double_positive_mixed	pDC*Macropage-like_double_positive_mixed	pDC*Macropage-like_double_positive_mixed
pDC*Macropage-like	single_positive	export_v2_A1 1_Cells_live.csv	18	A	unmixed_control	infected	1021612	1	1.76192e-05	B_pDC*Macropage-like_single_positive	5.40091e-05	0.326226	-1.61605	single_positive_unmixed_control	pDC*Macropage-like_single_positive_unmixed_control	pDC*Macropage-like_single_positive_unmixed_control
pDC*Macropage-like	single_positive	export_v2_A2 2_Cells_live.csv	6	A	unmixed_control	infected	905993	1	6.62257e-06	B_pDC*Macropage-like_single_positive	5.40091e-05	0.122619	-3.02774	single_positive_unmixed_control	pDC*Macropage-like_single_positive_unmixed_control	pDC*Macropage-like_single_positive_unmixed_control
pDC*Macropage-like	single_positive	export_v2_A3 3_Cells_live.csv	13	A	unmixed_control	infected	997011	1	1.3039e-05	B_pDC*Macropage-like_single_positive	5.40091e-05	0.241422	-2.05037	single_positive_unmixed_control	pDC*Macropage-like_single_positive_unmixed_control	pDC*Macropage-like_single_positive_unmixed_control
pDC*Macropage-like	single_positive	export_v2_C1 9_Cells_live.csv	10	A+C	mixed	infected+infected	950864	1	1.05168e-05	B+D_pDC*Macropage-like_single_positive	2.55481e-05	0.411646	-1.28053	single_positive_mixed	pDC*Macropage-like_single_positive_mixed	pDC*Macropage-like_single_positive_mixed
pDC*Macropage-like	single_positive	export_v2_C2 10_Cells_live.csv	9	A+C	mixed	infected+infected	913753	1	9.84949e-06	B+D_pDC*Macropage-like_single_positive	2.55481e-05	0.385528	-1.37509	single_positive_mixed	pDC*Macropage-like_single_positive_mixed	pDC*Macropage-like_single_positive_mixed
pDC*Macropage-like	single_positive	export_v2_C3 11_Cells_live.csv	6	A+C	mixed	infected+infected	1045947	1	5.73643e-06	B+D_pDC*Macropage-like_single_positive	2.55481e-05	0.224535	-2.15499	single_positive_mixed	pDC*Macropage-like_single_positive_mixed	pDC*Macropage-like_single_positive_mixed
B*gdT	double_positive	export_v2_C1 9_Cells_live.csv	17	A+C	mixed	infected+infected	950864	1	1.78785e-05	B+D_B*gdT_double_positive	0.000251508	0.0710851	-3.81431	double_positive_mixed	B*gdT_double_positive_mixed	B*gdT_double_positive_mixed
B*gdT	double_positive	export_v2_C2 10_Cells_live.csv	26	A+C	mixed	infected+infected	913753	1	2.84541e-05	B+D_B*gdT_double_positive	0.000251508	0.113134	-3.1439	double_positive_mixed	B*gdT_double_positive_mixed	B*gdT_double_positive_mixed
B*gdT	double_positive	export_v2_C3 11_Cells_live.csv	16	A+C	mixed	infected+infected	1045947	1	1.52971e-05	B+D_B*gdT_double_positive	0.000251508	0.0608216	-4.03927	double_positive_mixed	B*gdT_double_positive_mixed	B*gdT_double_positive_mixed
B*gdT	single_positive	export_v2_A1 1_Cells_live.csv	69	A	unmixed_control	infected	1021612	1	6.75403e-05	B_B*gdT_single_positive	0.000397519	0.169905	-2.5572	single_positive_unmixed_control	B*gdT_single_positive_unmixed_control	B*gdT_single_positive_unmixed_control
B*gdT	single_positive	export_v2_A2 2_Cells_live.csv	43	A	unmixed_control	infected	905993	1	4.74617e-05	B_B*gdT_single_positive	0.000397519	0.119395	-3.06619	single_positive_unmixed_control	B*gdT_single_positive_unmixed_control	B*gdT_single_positive_unmixed_control
B*gdT	single_positive	export_v2_A3 3_Cells_live.csv	31	A	unmixed_control	infected	997011	1	3.10929e-05	B_B*gdT_single_positive	0.000397519	0.0782176	-3.67636	single_positive_unmixed_control	B*gdT_single_positive_unmixed_control	B*gdT_single_positive_unmixed_control
B*gdT	single_positive	export_v2_C1 9_Cells_live.csv	27	A+C	mixed	infected+infected	950864	1	2.83952e-05	B+D_B*gdT_single_positive	0.000143925	0.197292	-2.3416	single_positive_mixed	B*gdT_single_positive_mixed	B*gdT_single_positive_mixed
B*gdT	single_positive	export_v2_C2 10_Cells_live.csv	31	A+C	mixed	infected+infected	913753	1	3.3926e-05	B+D_B*gdT_single_positive	0.000143925	0.23572	-2.08485	single_positive_mixed	B*gdT_single_positive_mixed	B*gdT_single_positive_mixed
B*gdT	single_positive	export_v2_C3 11_Cells_live.csv	20	A+C	mixed	infected+infected	1045947	1	1.91214e-05	B+D_B*gdT_single_positive	0.000143925	0.132857	-2.91206	single_positive_mixed	B*gdT_single_positive_mixed	B*gdT_single_positive_mixed
DC*Macropage-like	double_positive	export_v2_C1 9_Cells_live.csv	6	A+C	mixed	infected+infected	950864	1	6.31005e-06	B+D_DC*Macropage-like_double_positive	8.55441e-05	0.0737637	-3.76095	double_positive_mixed	DC*Macropage-like_double_positive_mixed	DC*Macropage-like_double_positive_mixed
DC*Macropage-like	double_positive	export_v2_C2 10_Cells_live.csv	5	A+C	mixed	infected+infected	913753	1	5.47194e-06	B+D_DC*Macropage-like_double_positive	8.55441e-05	0.0639663	-3.96654	double_positive_mixed	DC*Macropage-like_double_positive_mixed	DC*Macropage-like_double_positive_mixed
DC*Macropage-like	double_positive	export_v2_C3 11_Cells_live.csv	3	A+C	mixed	infected+infected	1045947	1	2.86821e-06	B+D_DC*Macropage-like_double_positive	8.55441e-05	0.0335291	-4.89844	double_positive_mixed	DC*Macropage-like_double_positive_mixed	DC*Macropage-like_double_positive_mixed
DC*Macropage-like	single_positive	export_v2_A1 1_Cells_live.csv	2	A	unmixed_control	infected	1021612	1	1.95769e-06	B_DC*Macropage-like_single_positive	8.46534e-05	0.0231259	-5.43434	single_positive_unmixed_control	DC*Macropage-like_single_positive_unmixed_control	DC*Macropage-like_single_positive_unmixed_control
DC*Macropage-like	single_positive	export_v2_A2 2_Cells_live.csv	1	A	unmixed_control	infected	905993	1	1.10376e-06	B_DC*Macropage-like_single_positive	8.46534e-05	0.0130386	-6.26107	single_positive_unmixed_control	DC*Macropage-like_single_positive_unmixed_control	DC*Macropage-like_single_positive_unmixed_control
DC*Macropage-like	single_positive	export_v2_A3 3_Cells_live.csv	4	A	unmixed_control	infected	997011	1	4.01199e-06	B_DC*Macropage-like_single_positive	8.46534e-05	0.0473931	-4.39918	single_positive_unmixed_control	DC*Macropage-like_single_positive_unmixed_control	DC*Macropage-like_single_positive_unmixed_control
DC*Macropage-like	single_positive	export_v2_C1 9_Cells_live.csv	9	A+C	mixed	infected+infected	950864	1	9.46508e-06	B+D_DC*Macropage-like_single_positive	6.92766e-05	0.136627	-2.87168	single_positive_mixed	DC*Macropage-like_single_positive_mixed	DC*Macropage-like_single_positive_mixed
DC*Macropage-like	single_positive	export_v2_C2 10_Cells_live.csv	17	A+C	mixed	infected+infected	913753	1	1.86046e-05	B+D_DC*Macropage-like_single_positive	6.92766e-05	0.268555	-1.89671	single_positive_mixed	DC*Macropage-like_single_positive_mixed	DC*Macropage-like_single_positive_mixed
DC*Macropage-like	single_positive	export_v2_C3 11_Cells_live.csv	3	A+C	mixed	infected+infected	1045947	1	2.86821e-06	B+D_DC*Macropage-like_single_positive	6.92766e-05	0.0414024	-4.59414	single_positive_mixed	DC*Macropage-like_single_positive_mixed	DC*Macropage-like_single_positive_mixed
B*pDC	double_positive	export_v2_C1 9_Cells_live.csv	14	A+C	mixed	infected+infected	950864	1	1.47235e-05	B+D_B*pDC_double_positive	0.000146758	0.100325	-3.31725	double_positive_mixed	B*pDC_double_positive_mixed	B*pDC_double_positive_mixed
B*pDC	double_positive	export_v2_C2 10_Cells_live.csv	21	A+C	mixed	infected+infected	913753	1	2.29821e-05	B+D_B*pDC_double_positive	0.000146758	0.156599	-2.67485	double_positive_mixed	B*pDC_double_positive_mixed	B*pDC_double_positive_mixed
B*pDC	double_positive	export_v2_C3 11_Cells_live.csv	17	A+C	mixed	infected+infected	1045947	1	1.62532e-05	B+D_B*pDC_double_positive	0.000146758	0.110748	-3.17464	double_positive_mixed	B*pDC_double_positive_mixed	B*pDC_double_positive_mixed
B*pDC	single_positive	export_v2_A1 1_Cells_live.csv	45	A	unmixed_control	infected	1021612	1	4.4048e-05	B_B*pDC_single_positive	0.000371846	0.118458	-3.07756	single_positive_unmixed_control	B*pDC_single_positive_unmixed_control	B*pDC_single_positive_unmixed_control
B*pDC	single_positive	export_v2_A2 2_Cells_live.csv	50	A	unmixed_control	infected	905993	1	5.51881e-05	B_B*pDC_single_positive	0.000371846	0.148416	-2.75228	single_positive_unmixed_control	B*pDC_single_positive_unmixed_control	B*pDC_single_positive_unmixed_control
B*pDC	single_positive	export_v2_A3 3_Cells_live.csv	56	A	unmixed_control	infected	997011	1	5.61679e-05	B_B*pDC_single_positive	0.000371846	0.151051	-2.72689	single_positive_unmixed_control	B*pDC_single_positive_unmixed_control	B*pDC_single_positive_unmixed_control
B*pDC	single_positive	export_v2_C1 9_Cells_live.csv	25	A+C	mixed	infected+infected	950864	1	2.62919e-05	B+D_B*pDC_single_positive	0.000135696	0.193756	-2.36769	single_positive_mixed	B*pDC_single_positive_mixed	B*pDC_single_positive_mixed
B*pDC	single_positive	export_v2_C2 10_Cells_live.csv	54	A+C	mixed	infected+infected	913753	1	5.90969e-05	B+D_B*pDC_single_positive	0.000135696	0.435511	-1.19922	single_positive_mixed	B*pDC_single_positive_mixed	B*pDC_single_positive_mixed
B*pDC	single_positive	export_v2_C3 11_Cells_live.csv	29	A+C	mixed	infected+infected	1045947	1	2.77261e-05	B+D_B*pDC_single_positive	0.000135696	0.204325	-2.29106	single_positive_mixed	B*pDC_single_positive_mixed	B*pDC_single_positive_mixed
gdT*T	double_positive	export_v2_C1 9_Cells_live.csv	24	A+C	mixed	infected+infected	950864	1	2.52402e-05	B+D_gdT*T_double_positive	0.000212041	0.119034	-3.07055	double_positive_mixed	gdT*T_double_positive_mixed	gdT*T_double_positive_mixed
gdT*T	double_positive	export_v2_C2 10_Cells_live.csv	26	A+C	mixed	infected+infected	913753	1	2.84541e-05	B+D_gdT*T_double_positive	0.000212041	0.134191	-2.89764	double_positive_mixed	gdT*T_double_positive_mixed	gdT*T_double_positive_mixed
gdT*T	double_positive	export_v2_C3 11_Cells_live.csv	25	A+C	mixed	infected+infected	1045947	1	2.39018e-05	B+D_gdT*T_double_positive	0.000212041	0.112722	-3.14915	double_positive_mixed	gdT*T_double_positive_mixed	gdT*T_double_positive_mixed
gdT*T	single_positive	export_v2_A1 1_Cells_live.csv	41	A	unmixed_control	infected	1021612	1	4.01327e-05	B_gdT*T_single_positive	0.000256852	0.156248	-2.67809	single_positive_unmixed_control	gdT*T_single_positive_unmixed_control	gdT*T_single_positive_unmixed_control
gdT*T	single_positive	export_v2_A2 2_Cells_live.csv	27	A	unmixed_control	infected	905993	1	2.98016e-05	B_gdT*T_single_positive	0.000256852	0.116026	-3.10748	single_positive_unmixed_control	gdT*T_single_positive_unmixed_control	gdT*T_single_positive_unmixed_control
gdT*T	single_positive	export_v2_A3 3_Cells_live.csv	31	A	unmixed_control	infected	997011	1	3.10929e-05	B_gdT*T_single_positive	0.000256852	0.121054	-3.04628	single_positive_unmixed_control	gdT*T_single_positive_unmixed_control	gdT*T_single_positive_unmixed_control
gdT*T	single_positive	export_v2_C1 9_Cells_live.csv	20	A+C	mixed	infected+infected	950864	1	2.10335e-05	B+D_gdT*T_single_positive	0.000156521	0.134381	-2.89559	single_positive_mixed	gdT*T_single_positive_mixed	gdT*T_single_positive_mixed
gdT*T	single_positive	export_v2_C2 10_Cells_live.csv	29	A+C	mixed	infected+infected	913753	1	3.17372e-05	B+D_gdT*T_single_positive	0.000156521	0.202767	-2.30211	single_positive_mixed	gdT*T_single_positive_mixed	gdT*T_single_positive_mixed
gdT*T	single_positive	export_v2_C3 11_Cells_live.csv	43	A+C	mixed	infected+infected	1045947	1	4.11111e-05	B+D_gdT*T_single_positive	0.000156521	0.262655	-1.92876	single_positive_mixed	gdT*T_single_positive_mixed	gdT*T_single_positive_mixed

## Sheet: Panel S3G
mouse_type	single_positive_unmixed_control	single_positive_mixed	double_positive_mixed	mouse	doublet_type
A1_Ag CD4*B	5.49313	5.43502	5.28103	A1	Ag CD4*B
A1_Ag CD4*CD8	10.6992	9.75018	8.87024	A1	Ag CD4*CD8
A1_Ag CD4*Granulo	5.47098	3.96097	4.54593	A1	Ag CD4*Granulo
A1_Ag CD4*My	8.37368	6.0446	6.9966	A1	Ag CD4*My
A1_Ag CD4*PC	8.68418	7.30545	6.84159	A1	Ag CD4*PC
A1_B*CD4	-1.86753	-1.80135	-2.20278	A1	B*CD4
A1_B*CD8	0.438999	0.435298	-0.128818	A1	B*CD8
A1_B*DC	-2.28993	-1.52599	-2.28298	A1	B*DC
A1_B*Granulo	-1.45363	-1.8909	-2.2995	A1	B*Granulo
A1_B*Mono	2.28027	2.0643	1.52936	A1	B*Mono
A1_B*NK	-1.35225	-0.943634	-1.39099	A1	B*NK
A1_B*Neutro	0.476293	1.32305	0.92065	A1	B*Neutro
A1_B*gdT	-2.5572	-2.3416	-3.81431	A1	B*gdT
A1_B*pDC	-3.07756	-2.36769	-3.31725	A1	B*pDC
A1_CD4*CD8	1.09744	0.565412	0.215807	A1	CD4*CD8
A1_CD4*Granulo	0.376632	0.145669	-0.298201	A1	CD4*Granulo
A1_CD4*Mono	-1.29937	-1.53893	-2.04817	A1	CD4*Mono
A1_CD4*PC	2.20999	2.48683	1.70306	A1	CD4*PC
A1_CD4*pDC	-1.80822	-2.33216	-2.66114	A1	CD4*pDC
A1_CD8*DC	5.40416	5.20624	4.54613	A1	CD8*DC
A1_CD8*Mono	2.83531	2.84259	2.48258	A1	CD8*Mono
A1_CD8*PC	3.89203	4.56846	3.90087	A1	CD8*PC
A1_DC*Macropage-like	-5.43434	-2.87168	-3.76095	A1	DC*Macropage-like
A1_Granulo*T	-0.160028	-0.895335	-0.851216	A1	Granulo*T
A1_Misc*Neutro	1.71626	1.81118	1.62155	A1	Misc*Neutro
A1_NK*T	-0.856436	-1.12072	-1.37153	A1	NK*T
A1_PC*My	4.73545	5.33311	4.87896	A1	PC*My
A1_PC*pDC	4.78454	5.55773	4.83542	A1	PC*pDC
A1_T*DC	-3.56397	-3.01888	-3.62402	A1	T*DC
A1_gdT*T	-2.67809	-2.89559	-3.07055	A1	gdT*T
A1_pDC*Macropage-like	-1.61605	-1.28053	-1.75501	A1	pDC*Macropage-like
A2_Ag CD4*B	5.27977	3.70989	5.03939	A2	Ag CD4*B
A2_Ag CD4*CD8	10.7771	8.21218	9.20315	A2	Ag CD4*CD8
A2_Ag CD4*Granulo	5.94512	2.28144	4.45137	A2	Ag CD4*Granulo
A2_Ag CD4*My	7.42447	4.466	6.60337	A2	Ag CD4*My
A2_Ag CD4*PC	8.4898	5.21343	6.14383	A2	Ag CD4*PC
A2_B*CD4	-2.13194	-1.10494	-1.8472	A2	B*CD4
A2_B*CD8	0.0342485	1.19185	0.218504	A2	B*CD8
A2_B*DC	-3.20686	-0.67243	-1.93449	A2	B*DC
A2_B*Granulo	-1.28035	-1.10764	-1.55401	A2	B*Granulo
A2_B*Mono	2.23949	2.62678	2.01326	A2	B*Mono
A2_B*NK	-1.09252	-0.394811	-1.18672	A2	B*NK
A2_B*Neutro	1.11713	2.06293	1.04097	A2	B*Neutro
A2_B*gdT	-3.06619	-2.08485	-3.1439	A2	B*gdT
A2_B*pDC	-2.75228	-1.19922	-2.67485	A2	B*pDC
A2_CD4*CD8	0.786514	1.2279	0.346385	A2	CD4*CD8
A2_CD4*Granulo	-0.160586	1.32864	0.174271	A2	CD4*Granulo
A2_CD4*Mono	-2.10731	-0.815617	-1.67523	A2	CD4*Mono
A2_CD4*PC	1.57093	2.65515	1.5339	A2	CD4*PC
A2_CD4*pDC	-3.02197	-1.70913	-2.6037	A2	CD4*pDC
A2_CD8*DC	4.9222	5.79839	4.13063	A2	CD8*DC
A2_CD8*Mono	1.72384	3.39357	2.25132	A2	CD8*Mono
A2_CD8*PC	3.57521	4.75031	3.40628	A2	CD8*PC
A2_DC*Macropage-like	-6.26107	-1.89671	-3.96654	A2	DC*Macropage-like
A2_Granulo*T	-0.421155	-0.28536	-0.484453	A2	Granulo*T
A2_Misc*Neutro	1.4368	2.77233	1.80747	A2	Misc*Neutro
A2_NK*T	-1.23609	-0.429717	-1.03328	A2	NK*T
A2_PC*My	4.49369	6.11802	4.63301	A2	PC*My
A2_PC*pDC	4.59496	5.8468	4.81816	A2	PC*pDC
A2_T*DC	-4.35899	-2.22176	-3.58235	A2	T*DC
A2_gdT*T	-3.10748	-2.30211	-2.89764	A2	gdT*T
A2_pDC*Macropage-like	-3.02774	-1.37509	-1.57205	A2	pDC*Macropage-like
A3_Ag CD4*B	5.2857	2.57966	4.64886	A3	Ag CD4*B
A3_Ag CD4*CD8	10.8004	7.1454	9.14965	A3	Ag CD4*CD8
A3_Ag CD4*Granulo	6.23051	1.08651	3.82347	A3	Ag CD4*Granulo
A3_Ag CD4*My	8.00865	3.30954	6.3089	A3	Ag CD4*My
A3_Ag CD4*PC	8.98596	5.13553	6.87182	A3	Ag CD4*PC
A3_B*CD4	-2.15314	-1.21861	-2.4123	A3	B*CD4
A3_B*CD8	0.0974344	1.10485	-0.284206	A3	B*CD8
A3_B*DC	-2.53761	-1.93325	-3.32207	A3	B*DC
A3_B*Granulo	-1.7893	-1.64137	-1.96307	A3	B*Granulo
A3_B*Mono	2.10468	2.17288	1.32734	A3	B*Mono
A3_B*NK	-0.815593	-0.910434	-1.5371	A3	B*NK
A3_B*Neutro	1.11933	2.40384	1.01368	A3	B*Neutro
A3_B*gdT	-3.67636	-2.91206	-4.03927	A3	B*gdT
A3_B*pDC	-2.72689	-2.29106	-3.17464	A3	B*pDC
A3_CD4*CD8	0.54808	1.3918	-0.0261356	A3	CD4*CD8
A3_CD4*Granulo	-0.102775	0.718664	-0.4357	A3	CD4*Granulo
A3_CD4*Mono	-2.16089	-1.30006	-2.84463	A3	CD4*Mono
A3_CD4*PC	1.75009	3.04518	1.54869	A3	CD4*PC
A3_CD4*pDC	-2.40109	-2.11352	-2.86575	A3	CD4*pDC
A3_CD8*DC	4.84817	6.16909	4.31032	A3	CD8*DC
A3_CD8*Mono	2.15121	3.04513	1.92411	A3	CD8*Mono
A3_CD8*PC	3.66629	6.02158	4.39317	A3	CD8*PC
A3_DC*Macropage-like	-4.39918	-4.59414	-4.89844	A3	DC*Macropage-like
A3_Granulo*T	-0.52079	-0.51346	-1.46788	A3	Granulo*T
A3_Misc*Neutro	2.02544	2.13036	0.972296	A3	Misc*Neutro
A3_NK*T	-0.792123	-0.548479	-1.38349	A3	NK*T
A3_PC*My	4.69662	6.38382	5.94957	A3	PC*My
A3_PC*pDC	5.10617	6.13041	5.16096	A3	PC*pDC
A3_T*DC	-4.13801	-2.89561	-4.70012	A3	T*DC
A3_gdT*T	-3.04628	-1.92876	-3.14915	A3	gdT*T
A3_pDC*Macropage-like	-2.05037	-2.15499	-2.03002	A3	pDC*Macropage-like
