# Supplementary material for: Ultra-high-scale cytometry-based cellular interaction mapping
Source: Nat Methods. 2025 Aug 7;22(9):1887–99. doi: 10.1038/s41592-025-02744-w (PMC12446065; doi:10.1038/s41592-025-02744-w)
Supplement: Supplementary file 9 — Source data for reproducing Supplementary Fig. 4. [file 41592_2025_2744_MOESM9_ESM.xlsx]

## Sheet: Panel S4 B
umap_1	umap_2	clusters
-6.51467	-0.600032	CD4T
10.6386	-3.47709	Class_mono
-4.17908	-4.11095	PIC
8.95081	-3.63986	Class_mono
-6.93356	1.25905	CD4T
10.6513	-3.64589	Class_mono
9.51146	0.0381937	Mono_other
0.749284	2.58659	CD8T
10.5502	-3.04062	Class_mono
0.451189	-2.3242	CD56pos_NK
9.34385	-2.96229	Class_mono
10.4072	-3.8235	Class_mono
-6.4585	0.983478	CD4T
-6.27054	0.465851	CD4T
9.6382	-0.190371	Mono_other
10.4897	-2.80262	Mono_other
0.318379	-1.66103	CD56pos_NK
10.7513	-3.56275	Class_mono
0.524446	1.68671	CD8T
10.5833	-3.00858	Class_mono
10.7405	-3.54113	Class_mono
-0.13866	-1.53087	CD4T
10.6931	-3.88845	Class_mono
0.717279	-1.90227	CD56pos_NK
0.24985	-0.687326	CD8T
10.3552	-2.95122	Class_mono
10.633	-2.98562	Class_mono
8.25273	2.64064	DC
-3.55705	1.65726	CD4T
0.56381	-1.76161	CD56pos_NK
4.24289	9.21998	Bcells
8.58725	-3.57098	Class_mono
10.666	-3.16284	Class_mono
10.6581	-3.63487	Class_mono
-1.03055	0.334581	CD8T
9.02595	-3.56976	Class_mono
10.533	-3.51679	Class_mono
0.717618	-1.74878	CD56pos_NK
8.38759	2.78634	DC
-5.7235	1.35361	CD4T
8.78495	-3.68419	Class_mono
10.3819	-1.34592	Mono_other
8.73076	-3.75626	Class_mono
10.5868	-3.1404	Class_mono
10.477	-2.92826	Class_mono
-8.37363	-3.44613	CD4T
-6.50541	0.422367	CD4T
-6.17588	1.07474	CD4T
0.113985	-1.63413	CD4T
-6.52231	0.474861	CD4T
10.5706	-2.98255	Class_mono
-5.60146	1.29161	CD4T
10.3218	-2.86319	Class_mono
10.6032	-3.34839	Class_mono
-5.92767	1.07019	CD4T
7.42397	1.92005	DC
10.7986	-3.408	Class_mono
-6.25492	-0.928511	CD4T
10.6458	-3.44581	Class_mono
10.677	-3.20733	Mono_other
-6.55221	-4.82584	CD4T
10.6319	-3.64432	Class_mono
-3.65284	2.00777	CD4T
10.7031	-3.24508	Class_mono
10.5209	-3.1363	Class_mono
-7.53922	-3.90559	CD4T
-3.52644	0.0431437	CD8T
10.7215	-3.57229	Class_mono
1.31661	-2.58444	CD56pos_NK
9.54836	-0.565252	Mono_other
9.50112	-0.0859276	Mono_other
9.45496	-0.1984	Mono_other
-5.63699	-4.88745	CD4T
10.6881	-3.62304	Class_mono
0.937269	-2.76745	CD56pos_NK
10.5091	-2.87251	Class_mono
9.52991	-0.104012	Mono_other
-6.00874	1.14093	CD4T
9.60121	-3.58955	Class_mono
0.484203	-1.84514	CD56pos_NK
9.47561	-3.65551	Class_mono
1.14846	1.72887	CD8T
-6.40242	0.252687	CD4T
0.497934	-1.54239	CD56pos_NK
-6.15399	0.42512	CD4T
10.5333	-2.90169	Class_mono
-6.40526	0.0865232	CD4T
10.8764	-3.5148	Class_mono
0.374207	-2.4235	CD56pos_NK
0.581702	-1.6953	CD56pos_NK
-6.30382	0.634095	CD4T
10.4425	-3.20703	Class_mono
-5.89616	1.19328	CD4T
10.4693	-2.93599	Class_mono
-5.78347	1.15833	CD4T
10.4755	-2.9601	Class_mono
-6.3261	1.58007	CD4T
8.52487	-3.63003	Class_mono
10.2474	-2.69471	Class_mono
0.688851	-1.55638	CD56pos_NK
10.1701	-3.89835	Class_mono
10.6392	-3.64031	Class_mono
-6.26356	0.569843	CD4T
-5.40513	1.30574	CD4T
10.6002	-3.46688	Class_mono
-6.24211	-0.470379	CD4T
9.74518	-0.525805	Mono_other
8.6468	-3.61526	Class_mono
-7.72091	-3.53108	CD4T
1.44019	-2.56481	CD56pos_NK
-6.86597	1.0771	CD4T
-6.4863	-0.276507	CD4T
10.5817	-3.43532	Class_mono
-5.57713	1.20552	CD4T
10.2475	-2.69132	Class_mono
9.52678	-0.0979556	Mono_other
-3.30836	2.29722	CD8T
-3.61373	1.46731	CD8T
10.4082	-2.46145	Mono_other
9.48921	-0.122942	Mono_other
0.179907	-1.52322	CD56pos_NK
0.268824	-2.13922	CD56pos_NK
-6.25417	0.819351	CD4T
-0.634815	3.38549	CD8T
-3.77439	2.70143	Class_mono
10.4653	-3.33968	Class_mono
9.55628	-0.263933	Mono_other
10.4647	-3.06126	Class_mono
-1.80486	0.703033	CD4T
-0.49298	0.323097	CD8T
9.56516	-0.0382827	Mono_other
-5.54698	1.25149	CD4T
-6.39559	0.298627	CD4T
9.52507	-0.226286	Mono_other
10.6789	-3.52941	Class_mono
1.06507	1.85773	CD8T
-3.47993	2.30322	CD8T
0.0818162	-1.5866	CD4T
10.5707	-3.6386	Class_mono
-6.73206	-4.66169	CD4T
10.6241	-3.46378	Class_mono
-6.2717	0.13933	CD4T
10.5597	-3.44782	Class_mono
8.93391	-3.12164	Class_mono
10.7445	-3.37991	Class_mono
10.5055	-3.39084	Class_mono
9.51324	-0.134196	Mono_other
0.886477	-0.505945	CD8T
-1.4916	0.700753	CD8T
-1.35801	1.00361	CD8T
9.38988	-0.0858942	Mono_other
0.398649	-1.60454	CD4T
-1.37028	0.739718	CD8T
10.6741	-3.30688	Class_mono
10.4924	-3.37244	Class_mono
-4.03199	1.55297	CD4T
10.0772	-2.78417	Mono_other
-1.23198	0.485972	CD8T
0.474433	-1.81714	CD56pos_NK
-5.45154	1.33849	CD4T
10.6453	-3.28049	Class_mono
-5.27031	1.30557	CD4T
10.6079	-3.13962	Class_mono
9.65697	-0.301049	Mono_other
-5.58309	-5.15878	CD4T
0.281161	-2.11613	CD56pos_NK
10.755	-3.60991	Class_mono
-5.96387	1.2341	CD4T
10.2893	-2.60402	Mono_other
-7.78228	-3.40556	CD4T
10.7769	-3.58135	Mono_other
9.5462	-0.274781	Mono_other
10.8513	-3.59703	Class_mono
0.98861	-2.45703	CD56pos_NK
10.4401	-2.86952	Class_mono
10.53	-4.03971	Class_mono
10.6337	-3.21767	Class_mono
0.213112	-1.9585	CD56pos_NK
10.4478	-2.73321	Class_mono
8.89232	-3.68558	Class_mono
10.5854	-3.34788	Class_mono
-4.35764	-2.08088	CD4T
-5.39371	1.32416	CD4T
10.8006	-3.49616	Mono_other
0.840669	1.83814	CD8T
-1.27727	0.29402	CD8T
10.3408	-1.33854	Mono_other
-6.45686	0.423391	CD4T
-6.50933	0.171929	CD4T
-6.29862	0.922832	CD4T
9.54493	-0.212847	Mono_other
-6.00038	-0.145308	CD4T
0.423462	-1.70435	CD56pos_NK
9.59981	-0.0652232	Mono_other
10.6943	-3.27988	Class_mono
10.7551	-3.56199	Class_mono
-6.37812	0.514882	CD4T
10.6864	-3.12681	Class_mono
10.3556	-3.56027	Class_mono
9.43381	-0.0061612	Mono_other
10.5637	-3.00565	Class_mono
-7.13088	0.892527	CD4T
-6.45594	0.711983	CD4T
9.49115	-0.231723	Mono_other
-5.5181	-1.40876	CD4T
9.48214	-0.595332	Mono_other
-1.70773	1.32373	CD8T
-6.04587	1.14847	CD4T
10.4101	-2.66538	Class_mono
0.671057	-1.54581	CD56pos_NK
8.76521	-3.63743	Class_mono
9.39332	-0.27483	Mono_other
-5.36818	1.31313	CD4T
8.59872	-0.416379	Mono_other
10.6378	-3.30366	Class_mono
10.544	-3.31685	Class_mono
8.07057	2.60567	DC
-7.49432	0.00510533	CD4T
10.4901	-3.86126	Class_mono
10.4508	-2.68828	Class_mono
-6.30805	0.215558	CD4T
-6.19744	0.395274	CD4T
-5.44857	1.28683	CD4T
-6.87137	-4.31065	CD4T
-6.63188	0.960966	CD4T
-6.33681	-4.42041	CD4T
7.5966	2.25375	DC
-5.6359	1.33406	CD4T
10.4735	-2.69425	Class_mono
10.5837	-3.65654	Class_mono
8.93696	-3.63288	Class_mono
-2.46738	2.70104	CD8T
0.615554	-1.66094	CD56pos_NK
10.6225	-3.45412	Class_mono
0.23116	-2.04777	CD56pos_NK
-6.49899	1.14859	CD4T
9.54627	-0.448477	Mono_other
8.63604	-3.51497	Class_mono
10.6562	-3.20244	Class_mono
10.1731	-2.65954	Mono_other
10.6265	-3.9218	Class_mono
10.0048	-2.08786	Mono_other
9.576	-0.0521202	Mono_other
0.843544	-2.18041	CD56pos_NK
10.5762	-3.0843	Class_mono
10.7286	-1.23635	Mono_other
9.55291	-0.252079	Mono_other
9.49521	-0.155337	Mono_other
-0.297108	-0.102688	CD8T
10.5964	-3.58986	Class_mono
10.5797	-2.93261	Class_mono
-5.68067	1.23703	CD4T
-4.33235	1.66818	CD4T
10.8581	-3.61375	Class_mono
10.6251	-3.30107	Class_mono
-6.48107	0.424515	CD4T
10.6775	-3.55903	Class_mono
9.56173	-0.151927	Mono_other
-6.11175	-0.332353	CD4T
9.53733	0.0123491	Mono_other
0.543914	-1.77029	CD56pos_NK
-4.16257	0.629406	CD8T
9.74712	-0.61918	Mono_other
1.85678	0.778931	PIC
10.2793	-4.19213	Class_mono
10.7716	-3.46272	Class_mono
0.49387	-1.66725	CD56pos_NK
9.50697	-0.12024	Mono_other
10.7086	-3.46574	Class_mono
-3.81857	1.79956	CD4T
-5.56779	1.19231	CD4T
10.1853	-1.25442	Mono_other
-4.91372	1.53865	CD4T
0.252573	-1.56034	CD4T
9.53014	-0.117521	Mono_other
10.5697	-3.07412	Class_mono
10.6672	-3.07013	Class_mono
10.5934	-3.36398	Class_mono
10.4452	-3.4228	Class_mono
-2.63855	1.52621	CD4T
-0.0101102	-1.74125	CD56pos_NK
10.4815	-3.04515	Class_mono
10.5252	-3.48638	Class_mono
0.371572	-1.43657	CD8T
-6.61947	-0.25065	CD4T
10.6117	-3.55308	Class_mono
10.6249	-2.88728	Class_mono
10.6688	-3.62995	Class_mono
0.357441	-2.02767	CD56pos_NK
-3.77878	-0.0125919	CD8T
0.129868	-1.16805	CD8T
10.3937	-3.62453	Class_mono
10.6471	-3.53489	Class_mono
0.396367	-1.91292	CD56pos_NK
-5.63531	-1.22867	CD4T
10.3855	-2.92324	Class_mono
10.6494	-3.55891	Class_mono
-5.78893	1.13559	CD4T
7.25098	2.22337	DC
10.5855	-3.54026	Class_mono
9.35139	-3.43547	Class_mono
-3.73217	1.97493	CD8T
-5.49885	-4.91459	CD4T
10.6781	-3.28599	Class_mono
-7.10057	-4.53416	CD4T
10.9282	-3.5156	Mono_other
-7.79262	-3.24116	CD4T
-6.47997	0.0146914	CD4T
10.3508	-2.73558	Class_mono
10.4839	-2.88062	Class_mono
0.459137	-2.34564	CD56pos_NK
-6.46486	0.380123	CD4T
10.5995	-3.34213	Class_mono
1.18856	1.52947	CD8T
-5.89398	1.20454	CD4T
-3.98367	1.8283	CD4T
10.7721	-3.49069	Class_mono
-5.82992	-0.0663268	CD4T
10.3022	-2.92268	Class_mono
10.3833	-2.73778	Class_mono
10.5268	-3.63063	Class_mono
9.44674	-0.134187	Mono_other
-3.5863	1.86225	CD4T
10.9015	-4.07071	Class_mono
9.48018	-0.0437468	Mono_other
-2.3184	3.10069	CD8T
11.1248	-1.42178	Mono_other
0.890897	-1.91639	CD56pos_NK
7.77148	2.591	DC
8.13404	2.65966	DC
0.178414	1.3654	CD8T
-1.894	5.68496	Class_mono
-6.80681	1.17327	CD4T
10.7061	-3.59297	Class_mono
9.92771	-2.49454	Mono_other
-6.33724	0.649085	CD4T
0.0681656	-1.64957	CD4T
10.6584	-3.49785	Class_mono
10.5303	-3.37553	Class_mono
10.6539	-3.27274	Class_mono
10.6793	-3.35179	Class_mono
-2.49565	2.81	CD8T
10.3396	-2.63474	Class_mono
-0.884827	0.566753	CD8T
10.3594	-2.82552	Class_mono
-3.11383	2.08741	CD8T
-6.3729	1.02224	CD4T
-3.11786	2.13059	CD8T
10.4909	-3.83621	Class_mono
-6.39447	0.290234	CD4T
-6.58419	-4.23024	CD4T
-6.54348	-0.46138	CD4T
10.6494	-3.6195	Class_mono
8.68242	-3.66395	Class_mono
9.88491	-1.31499	Mono_other
-6.44819	0.443977	CD4T
-6.50061	0.371736	CD4T
9.36419	-0.108047	Mono_other
10.7402	-3.67132	Class_mono
0.454437	-2.32616	CD56pos_NK
7.51628	2.01403	Class_mono
10.3349	-2.49177	Mono_other
10.6141	-3.49513	Class_mono
-6.80567	-4.72773	CD4T
-5.96503	1.03561	CD4T
-6.06757	0.345893	CD4T
10.7835	-3.46735	Class_mono
10.3984	-3.89185	Class_mono
-3.73302	1.25321	CD4T
10.2458	-2.68994	Mono_other
8.82972	-3.65181	Class_mono
10.6273	-3.25395	Class_mono
9.99594	-2.36219	Mono_other
0.475375	-1.75375	CD16pos_NK
10.2399	-2.14694	Mono_other
10.5526	-3.20371	Class_mono
-6.07867	-0.372942	CD4T
0.258323	-1.43309	CD8T
9.52605	-0.127616	Mono_other
9.51084	-0.352385	Mono_other
0.642736	-1.91773	CD56pos_NK
-7.65934	-3.51729	CD4T
-5.87947	-4.70969	CD4T
9.01493	-3.61222	Class_mono
9.21149	-3.10919	Class_mono
-6.21501	1.46537	CD4T
-6.04396	1.32623	CD4T
-5.59071	1.18748	CD4T
0.420924	-1.76623	CD56pos_NK
10.153	-1.56797	Class_mono
10.4989	-2.90962	Class_mono
10.5484	-3.10414	Class_mono
10.296	-2.58238	Class_mono
10.491	-2.96728	Class_mono
10.6392	-3.34835	Class_mono
9.83358	-2.59788	Class_mono
10.7703	-3.39875	Class_mono
-5.57949	1.20507	CD4T
10.7029	-3.50169	Class_mono
-1.72383	0.870505	CD4T
9.53653	-0.104614	Mono_other
-6.15368	1.34853	CD4T
-5.16169	1.31412	CD4T
10.5604	-2.86629	Class_mono
9.26528	-3.19199	Class_mono
-6.69537	-0.629262	CD4T
-6.41982	-4.55145	CD4T
-3.03046	2.53737	CD8T
10.6004	-3.13269	Class_mono
9.25564	-3.52631	Class_mono
-6.36293	0.469441	CD4T
10.7659	-3.35082	Class_mono
0.363055	-1.8787	CD56pos_NK
0.689385	-2.32401	CD56pos_NK
-3.75843	2.65972	CD8T
-5.50529	-5.13867	CD4T
10.3841	-2.63646	Mono_other
10.9766	-3.57445	Class_mono
-1.71752	0.677409	CD8T
-1.78281	5.98793	CD16pos_NK
0.172797	-1.61666	CD4T
10.7274	-3.58087	Class_mono
9.56379	-0.11107	Mono_other
-5.50243	1.25403	CD4T
-7.29568	-4.40959	CD4T
-7.74723	-4.45733	CD4T
0.35267	-1.69439	CD4T
0.375599	-1.84548	CD56pos_NK
10.5968	-3.64971	Class_mono
10.6589	-3.42022	Class_mono
10.586	-3.49902	Class_mono
8.86586	-3.29726	Class_mono
5.4692	0.042337	Class_mono
-3.6795	1.71138	CD4T
-0.499296	3.31842	CD8T
-1.77228	6.01069	CD16pos_NK
8.48744	2.13802	DC
0.699591	-1.78399	CD56pos_NK
10.4595	-2.97056	Class_mono
-3.64004	1.8379	CD8T
10.7543	-3.58335	Class_mono
3.94797	0.31397	PIC
10.6953	-3.57245	Class_mono
7.44397	2.79139	DC
-5.4221	1.14495	CD4T
10.313	-2.74336	Class_mono
10.6213	-3.07566	Class_mono
-5.88416	1.10454	CD4T
10.596	-3.46347	Class_mono
-6.33468	0.0134555	CD4T
9.52069	-0.162214	Mono_other
-6.40229	0.298048	CD4T
-1.11864	3.64078	CD8T
10.6075	-3.18739	Class_mono
-7.66097	-3.38113	CD4T
-6.54535	0.00897012	CD4T
-5.46433	1.22465	CD4T
9.52269	-0.0945196	Mono_other
-5.3933	1.30744	CD4T
9.48683	-0.135789	Mono_other
0.378231	-1.01164	CD8T
9.58852	-0.0719446	Mono_other
10.7761	-3.29221	Class_mono
10.7152	-3.24236	Class_mono
10.3133	-3.74696	Class_mono
8.57212	2.87213	DC
9.45626	-0.368828	Mono_other
10.6239	-3.06333	Class_mono
10.5806	-3.0853	Class_mono
-0.988897	2.08496	CD8T
10.5965	-3.61726	Class_mono
-3.69869	2.07202	CD8T
9.54644	-0.0196127	Mono_other
10.0242	-1.86175	Class_mono
10.5597	-3.68988	Class_mono
9.47137	-0.326161	Mono_other
10.4865	-3.0255	Class_mono
-3.25531	1.22138	CD8T
0.368152	-1.22616	CD4T
8.88803	-3.70261	Class_mono
10.5592	-3.73254	Class_mono
10.3398	-4.17451	Class_mono
9.45941	-0.144745	Mono_other
9.44324	-0.0821208	Mono_other
-5.87494	1.18013	CD4T
9.62857	-0.998327	Mono_other
10.2982	-2.46271	Class_mono
-6.35004	0.0380719	CD4T
10.5318	-2.99976	Class_mono
-5.54822	1.13833	CD4T
10.5741	-3.66897	Class_mono
8.77388	-3.86574	Class_mono
9.51888	-0.0248335	Mono_other
10.6616	-3.55457	Class_mono
10.4364	-2.80862	Class_mono
-8.11795	-3.46937	CD4T
10.7348	-3.42653	Class_mono
10.5969	-3.03837	Class_mono
10.4607	-3.05127	Class_mono
10.6262	-3.05638	Class_mono
9.53498	-0.588504	Mono_other
10.5855	-3.18465	Class_mono
9.46357	-0.0595992	Mono_other
8.86788	-3.73751	Class_mono
7.733	2.51707	DC
10.2287	-2.41178	Mono_other
-5.44566	-5.20176	CD4T
9.37159	-0.181643	Mono_other
10.5607	-3.66398	Class_mono
10.2897	-2.76596	Class_mono
9.52314	-0.0080184	Mono_other
1.04431	-2.67448	CD56pos_NK
9.58881	-0.28457	Mono_other
9.52143	-0.0477657	Mono_other
10.6169	-3.48844	Class_mono
-6.05163	0.60082	CD4T
-5.51173	1.17827	CD4T
10.5517	-3.60121	Class_mono
-6.41199	-0.456997	CD4T
10.3374	-2.73112	Class_mono
10.4622	-3.12409	Class_mono
9.10588	-3.6428	Class_mono
10.6934	-3.47768	Class_mono
10.4917	-2.58877	Class_mono
0.173652	-2.0964	CD56pos_NK
-1.81834	0.622874	CD8T
7.49155	1.78932	Class_mono
0.242994	-2.09166	CD56pos_NK
-7.59674	-3.53533	CD4T
10.5421	-3.13324	Class_mono
9.39756	-0.21064	Mono_other
-6.08916	0.971598	CD4T
-5.61143	1.26942	CD4T
-3.72458	2.71627	CD8T
-6.45769	-0.468163	CD4T
10.3684	-2.75336	Mono_other
10.0873	-1.73221	Mono_other
-6.34327	0.181805	CD4T
9.36774	-3.60437	Class_mono
11.0942	-3.5093	Class_mono
10.55	-3.05156	Class_mono
10.3625	-2.60673	Mono_other
9.44008	-0.105606	Mono_other
-5.53923	1.27088	CD4T
-6.38011	-0.423446	CD4T
0.256812	-2.1859	CD56pos_NK
-6.79002	-4.6832	CD4T
9.54548	-0.0327229	Mono_other
10.6045	-3.48237	Class_mono
10.2036	-2.61571	Class_mono
-3.96502	1.54635	CD4T
-6.51189	0.962677	CD4T
10.4658	-3.00852	Class_mono
9.94906	-2.97236	Class_mono
-0.0155183	-1.48517	CD4T
10.6061	-3.12895	Class_mono
10.6605	-3.32227	Class_mono
-5.37471	1.31167	CD4T
-6.75331	-4.63356	CD4T
6.86181	2.02168	CD8T
-6.45922	-0.418148	CD4T
-5.52906	1.28506	CD4T
0.671622	-1.75938	CD56pos_NK
9.51154	-0.184773	Mono_other
10.0839	-1.85321	Mono_other
-7.13308	-0.631495	CD4T
-5.55717	-1.68951	CD4T
-3.18997	1.56543	CD4T
8.96977	-3.55277	Class_mono
0.63872	-2.16017	CD56pos_NK
0.617325	-1.82406	CD56pos_NK
10.0625	-2.89481	Mono_other
-5.69853	1.9335	CD4T
10.5316	-3.24793	Class_mono
-1.13201	-0.342354	CD8T
10.5493	-3.71304	Class_mono
-6.90504	-4.25606	CD4T
0.614511	-2.69301	CD56pos_NK
10.458	-2.91295	Class_mono
10.7037	-3.45554	Class_mono
-1.49581	0.598329	CD8T
10.5944	-3.2619	Class_mono
-6.31257	0.359421	CD4T
10.3722	-2.81059	Class_mono
-7.19365	-4.54464	CD4T
-5.3802	1.22878	CD4T
0.684074	-1.72615	CD56pos_NK
-3.02649	2.41114	CD8T
10.5716	-3.66244	Class_mono
-3.76993	2.32808	CD8T
-1.43699	0.581846	CD8T
8.20458	2.68062	DC
-1.46654	1.11978	CD8T
10.1051	-2.59985	Mono_other
-6.5087	0.930493	CD4T
-6.2329	1.17336	CD4T
10.3457	-3.33718	Class_mono
0.35362	-1.80707	CD56pos_NK
9.52821	-0.140353	Mono_other
10.5585	-3.22987	Class_mono
-7.07246	0.260171	CD4T
-7.40938	-3.68457	CD4T
-0.0551634	-1.64741	CD8T
-7.16279	-4.20935	CD4T
10.5506	-3.39984	Class_mono
9.36621	-0.963643	Mono_other
-6.294	0.538994	CD4T
0.739595	-2.00536	CD56pos_NK
-6.2992	-0.411014	CD4T
-6.03396	-4.7299	CD4T
0.254545	-2.01519	CD56pos_NK
-5.68703	1.36051	CD4T
10.1952	-2.70422	Mono_other
5.63126	-3.81938	CD16pos_NK
-3.70371	2.45666	CD8T
-1.6929	0.625478	CD8T
-6.5392	-4.68714	CD4T
-6.39794	0.416531	CD4T
10.6823	-3.2574	Class_mono
8.61525	-3.67786	Class_mono
0.706491	-1.70613	CD56pos_NK
0.645753	-1.83278	CD56pos_NK
10.472	-3.06951	Class_mono
10.2467	-2.51926	Class_mono
10.6478	-3.59187	Class_mono
9.51163	-0.158907	Mono_other
-6.92898	-4.38607	CD4T
10.6689	-3.44334	Class_mono
-5.37315	1.29757	CD4T
-2.56936	2.44968	CD8T
9.45357	-0.0352357	Mono_other
-6.71575	-4.68314	CD4T
10.2576	-2.46488	Mono_other
10.4945	-2.90227	Class_mono
9.5092	-0.186575	Mono_other
0.535821	2.06474	CD8T
10.2699	-2.68569	Class_mono
-7.31393	-4.18934	CD4T
10.6478	-3.64903	Class_mono
10.5701	-3.04101	Class_mono
-5.46123	1.2749	CD4T
0.0671003	-1.55462	CD4T
10.6071	-3.17192	Class_mono
1.26447	-2.57567	CD56pos_NK
10.2809	-2.84403	Mono_other
-6.31242	-0.148063	CD4T
10.573	-3.54466	Class_mono
-5.62512	1.40567	CD4T
10.7593	-3.59288	Mono_other
-5.28512	1.36018	CD4T
10.4692	-4.08885	Class_mono
-5.7819	1.30773	CD4T
-6.35351	0.303913	CD4T
-0.432781	0.0836999	CD8T
8.4817	-3.5984	Class_mono
10.4341	-3.80003	Class_mono
-5.51985	-5.19619	CD4T
-2.33499	2.40337	CD8T
10.3899	-2.86819	Class_mono
10.5819	-3.10469	Class_mono
-6.74748	-4.51877	CD4T
10.5692	-2.98732	Class_mono
10.6604	-3.42162	Class_mono
-6.39255	0.503018	CD4T
9.4097	-0.215603	Mono_other
10.5727	-2.89123	Class_mono
0.94906	-2.04477	CD56pos_NK
10.1276	-2.949	Class_mono
10.5823	-3.41434	Class_mono
10.7114	-3.51419	Class_mono
10.6291	-3.64133	Class_mono
-6.43993	0.804542	CD4T
-6.3788	0.196	CD4T
-3.10542	2.04994	CD8T
4.25303	0.48272	PIC
10.2944	-4.00452	Class_mono
10.526	-3.16431	Class_mono
-5.82762	1.33782	CD4T
8.76554	-3.57513	Class_mono
-5.80531	1.08859	CD4T
-2.58391	2.3232	CD8T
10.2763	-2.6452	Mono_other
10.5717	-3.41359	Class_mono
10.4037	-2.76897	Class_mono
10.5731	-3.40148	Class_mono
-5.78109	1.20771	CD4T
-2.81871	2.47994	CD8T
10.504	-3.67336	Class_mono
9.52481	-0.332963	Mono_other
-2.76371	1.81188	CD8T
10.454	-3.23978	Class_mono
10.7311	-3.77917	Class_mono
10.7664	-3.67988	Class_mono
10.4225	-3.53175	Class_mono
10.5735	-2.96002	Class_mono
10.5146	-2.87873	Class_mono
-5.70925	1.16125	CD4T
10.2198	-4.28665	Class_mono
9.57502	-0.393112	Mono_other
9.43224	-0.0536032	Mono_other
9.54142	-0.220354	Mono_other
8.99363	-3.77559	Class_mono
-3.11785	1.86668	CD8T
1.68227	-2.74472	CD56pos_NK
10.5956	-3.05927	Class_mono
10.484	-3.03457	Class_mono
9.46622	-0.0441997	Mono_other
0.165829	-1.44622	CD8T
10.4757	-3.12308	Class_mono
-5.99217	1.13637	CD4T
-6.67287	-4.69797	CD4T
8.3034	2.60451	DC
10.7046	-3.62072	Class_mono
9.42645	-0.240847	Mono_other
9.55841	-0.151517	Mono_other
-3.82793	2.44993	CD8T
10.4651	-3.62544	Class_mono
-6.80777	-4.50989	CD4T
-5.5577	1.24519	CD4T
10.8064	-3.66653	Class_mono
-6.18527	0.218114	CD4T
10.4913	-2.93632	Class_mono
-5.74491	1.18822	CD4T
9.51005	-0.174734	Mono_other
10.299	-2.61736	Class_mono
10.7567	-3.42364	Class_mono
1.18491	1.97265	CD8T
10.562	-3.12454	Class_mono
10.5988	-3.65589	Class_mono
-6.33969	0.323686	CD4T
10.5158	-3.88271	Class_mono
10.3375	-2.77311	Class_mono
0.623949	-1.70913	CD56pos_NK
-5.80982	1.30783	CD4T
-7.29558	-1.24872	CD4T
-6.70586	-4.45053	CD4T
10.5563	-3.38296	Class_mono
0.746479	-2.88332	CD16pos_NK
9.58556	-0.117987	Mono_other
9.3349	-0.240282	Mono_other
0.494446	-2.21904	CD16pos_NK
-5.12022	1.34063	CD4T
10.6498	-3.11204	Class_mono
10.6761	-3.63543	Class_mono
-6.33239	0.326987	CD4T
9.52293	-0.311198	Mono_other
-1.91619	5.64888	Class_mono
-2.4868	2.46854	CD8T
9.4858	-0.237273	Mono_other
9.25701	-0.472402	Mono_other
10.6431	-3.26881	Class_mono
-1.19812	3.37379	CD8T
10.405	-2.64491	Class_mono
-6.14699	1.06344	CD4T
9.52776	-0.19378	Mono_other
9.50626	-0.199088	Mono_other
10.7714	-3.44674	Class_mono
-5.25616	1.35832	CD4T
10.5241	-3.85218	Class_mono
10.4697	-2.53236	Class_mono
10.5784	-3.68412	Class_mono
9.50323	-0.260193	Mono_other
-6.78265	-4.65298	CD4T
9.46024	-0.169264	Mono_other
10.6049	-3.09977	Class_mono
10.9464	-3.03105	Class_mono
-5.45338	1.26894	CD4T
8.39111	-3.78407	PIC
-5.45049	1.2604	CD4T
7.87994	2.52505	DC
-1.76598	6.00754	CD16pos_NK
0.0563497	-1.58548	CD4T
-6.43088	0.681197	CD4T
10.6497	-3.57479	Class_mono
6.92932	1.37073	Class_mono
-5.80752	1.02769	CD4T
9.55985	-0.118097	Mono_other
8.18879	2.69238	DC
-6.52287	-4.85084	CD4T
8.81978	-3.64906	Class_mono
-1.76495	5.96675	Class_mono
9.13925	-3.27491	Class_mono
0.602821	-2.33369	CD56pos_NK
0.76745	-1.90994	CD56pos_NK
9.7565	-1.12325	Mono_other
0.35947	-1.60336	CD56pos_NK
-6.85663	-4.65201	CD4T
1.13051	1.92034	CD8T
10.8107	-1.31362	Mono_other
10.6417	-3.36267	Class_mono
10.3002	-2.58308	Mono_other
10.3609	-2.6653	Class_mono
10.5439	-3.33069	Class_mono
10.2784	-2.59178	Mono_other
10.5014	-3.07711	Class_mono
-6.6283	-4.83053	CD4T
10.6237	-2.50474	Mono_other
-1.01193	0.322134	CD8T
-5.81574	0.16152	CD4T
3.76828	0.0814779	PIC
10.3808	-2.67673	Class_mono
10.5305	-3.12585	Class_mono
-6.3655	-0.369492	CD4T
9.53576	-0.297656	Mono_other
-5.49997	1.28621	CD4T
8.05045	2.57219	DC
10.7389	-3.59057	Class_mono
-5.45893	1.23496	CD4T
0.53127	-1.87831	CD56pos_NK
10.6089	-3.17515	Class_mono
-6.35187	-0.295323	CD4T
10.6164	-3.37374	Class_mono
10.5926	-3.60573	Class_mono
-1.85866	-0.247578	CD8T
9.25765	-3.57152	Class_mono
10.4449	-3.14775	Class_mono
-3.89899	1.87071	Class_mono
10.6132	-3.96265	Class_mono
10.623	-3.12123	Class_mono
5.61577	3.41024	Eo_baso
-3.47182	1.76173	CD4T
-6.3072	0.693902	CD4T
-6.24657	-0.820272	CD4T
-0.0192522	-1.29871	CD4T
10.5399	-3.48062	Class_mono
9.04882	-2.96463	Mono_other
10.263	-2.54531	Mono_other
0.580222	-2.06842	CD56pos_NK
0.0560109	-1.29453	CD4T
-6.28054	1.28515	CD4T
10.1553	-1.43182	Mono_other
-6.3567	0.0766237	CD4T
0.77353	-2.19349	CD56pos_NK
-1.41611	0.683873	CD8T
-1.46454	0.529952	CD8T
0.32718	-1.88435	CD56pos_NK
-6.13289	1.21794	CD4T
-3.94137	1.58217	CD4T
10.5389	-2.94125	Class_mono
10.5751	-3.17305	Class_mono
-1.77309	5.97231	Class_mono
9.71171	-1.2735	Mono_other
-1.58065	1.17133	CD8T
-1.17042	0.580285	CD8T
10.6696	-3.19665	Class_mono
8.92815	-3.54935	Class_mono
10.6241	-3.63403	Class_mono
9.57588	-0.202672	Mono_other
0.167556	-2.03756	CD8T
10.6361	-3.18069	Class_mono
10.5274	-3.65295	Class_mono
-6.63529	0.443461	CD4T
10.4047	-3.32029	Class_mono
-5.68477	1.3278	CD4T
10.747	-4.12707	Class_mono
9.5351	0.0395783	Mono_other
-1.76478	6.01287	CD16pos_NK
-6.71704	1.20243	CD4T
10.6982	-3.75928	Class_mono
-6.45396	0.31581	CD4T
-1.37811	0.237556	CD8T
10.316	-2.48638	Mono_other
10.2433	-3.54252	Class_mono
-5.36839	1.25656	CD4T
10.5683	-3.08092	Class_mono
10.5183	-2.97449	Class_mono
-6.26169	-0.250057	CD4T
-6.16479	0.715844	CD4T
-5.29865	1.29362	CD4T
1.27354	-2.60201	CD56pos_NK
8.48676	-3.55463	Class_mono
-3.50845	1.94062	CD4T
10.6745	-3.46269	Class_mono
10.565	-3.3115	Class_mono
9.50004	-3.0154	Class_mono
10.3039	-1.34308	Mono_other
-6.55277	0.871954	CD4T
10.6352	-3.52376	Class_mono
-7.9729	-3.677	CD4T
10.3291	-3.53451	Class_mono
10.7606	-3.30092	Class_mono
-6.81336	-4.78716	CD4T
5.53719	0.0221891	Class_mono
-1.25489	0.228753	CD8T
-6.43987	-4.74521	CD4T
10.6643	-3.27168	Class_mono
10.1124	-2.60926	Mono_other
10.6659	-3.29228	Class_mono
-2.48668	2.79972	CD8T
9.46106	-0.0787803	Mono_other
10.631	-3.66772	Class_mono
10.8544	-3.56268	Class_mono
-5.86894	1.32612	CD4T
0.0922562	-1.39429	CD8T
-5.34476	1.31331	CD4T
-1.82523	1.55504	CD8T
10.5564	-2.96956	Class_mono
4.29114	8.97269	Bcells
-6.457	0.478842	CD4T
3.88492	-5.1072	CD16pos_NK
-0.891357	1.57008	CD8T
-8.50135	-0.406918	CD4T
-1.59254	2.76307	CD8T
3.86956	-4.97192	CD16pos_NK
-1.71456	2.53425	CD8T
3.68737	-4.76288	CD16pos_NK
-2.02502	1.33447	CD8T
9.67841	-6.16175	Nonclass_mono
2.06526	-2.65185	CD56pos_NK
1.2831	-4.38571	CD8T
5.3638	8.9572	Bcells
-1.80352	0.843412	CD8T
3.83187	-5.14532	CD16pos_NK
9.29696	-7.48764	Nonclass_mono
3.13315	-5.10359	CD16pos_NK
3.71135	-4.65374	CD16pos_NK
4.17059	-0.664721	PIC
4.10747	-4.75012	CD16pos_NK
8.69509	-8.0819	Nonclass_mono
6.10395	9.14875	Bcells
3.82522	-4.9168	CD16pos_NK
10.958	-5.67441	Class_mono
3.63421	-5.05736	CD16pos_NK
-8.61925	-0.999848	CD4T
-1.50398	3.45312	CD8T
11.0722	-5.50694	Class_mono
7.4317	8.88249	Bcells
10.8456	-5.11119	Class_mono
2.45806	-3.77139	CD16pos_NK
-2.52221	2.22167	CD16pos_NK
-1.58914	3.71589	CD8T
10.8415	-5.55393	Class_mono
-1.92925	3.44663	CD8T
2.15862	-2.08887	CD56pos_NK
9.1041	-7.95509	Nonclass_mono
-1.99414	4.41594	CD8T
5.30103	8.96708	Bcells
1.2836	-4.69133	CD16pos_NK
4.17434	1.35877	PIC
3.80525	-4.89168	CD16pos_NK
-7.71268	-0.729775	CD4T
5.7374	8.46847	Bcells
-9.72948	3.51029	CD4T
8.40608	-6.8227	Mono_other
8.49067	-7.95283	Nonclass_mono
-9.24524	4.22929	CD4T
-8.76875	-0.695797	CD4T
-1.85249	2.94507	CD8T
-9.7898	2.83773	CD4T
-9.4197	1.30113	CD4T
10.9149	-4.87874	Class_mono
-9.18857	2.44568	CD4T
4.95832	9.81247	Bcells
-9.99705	2.80885	CD4T
-3.28942	4.12629	CD8T
-9.16435	3.93451	CD4T
3.93953	-4.60578	CD16pos_NK
3.739	-5.11058	CD16pos_NK
0.689464	-3.79165	CD8T
6.77959	8.96991	Bcells
-1.8779	3.28761	CD8T
3.77025	-4.8971	CD16pos_NK
-7.32737	-0.25636	CD4T
11.2496	-5.87343	Class_mono
10.8744	-5.54811	Class_mono
3.61994	-4.99864	CD16pos_NK
0.392719	2.30255	CD8T
3.74226	-4.86037	CD16pos_NK
8.64289	-7.55608	Nonclass_mono
-10.1876	2.92328	CD4T
-0.910557	1.09399	CD8T
-9.27189	0.35237	CD4T
9.59282	-7.26699	Nonclass_mono
-1.94116	2.91265	CD8T
10.5962	-5.86639	Class_mono
-8.96933	-0.88769	CD4T
11.1154	-5.88062	Class_mono
-6.29163	-1.71821	CD4T
3.43367	-5.12922	CD16pos_NK
-6.92279	1.86026	CD4T
-9.87624	3.36062	CD4T
-1.85544	1.94257	CD8T
8.36999	3.10425	DC
3.85969	-4.85222	CD16pos_NK
3.77156	-5.15317	CD16pos_NK
5.31882	9.58938	Bcells
5.0121	1.40657	PIC
-1.65285	2.70187	CD8T
-9.2454	0.120801	CD4T
-1.28709	2.49902	CD8T
3.78554	-4.574	CD16pos_NK
5.41279	8.45586	Bcells
-10.0653	3.1511	CD4T
3.9158	-4.88259	CD16pos_NK
-7.96887	-0.317338	CD4T
-9.85612	2.92285	CD4T
3.55628	-5.02652	CD16pos_NK
0.145283	3.25963	CD8T
5.20253	8.86613	Bcells
5.37584	9.28043	Bcells
3.62782	0.894224	PIC
4.21214	-4.95753	CD16pos_NK
-9.76612	3.37667	CD4T
-2.0531	3.60013	CD8T
-1.49528	2.88034	CD8T
-2.98625	4.55995	CD8T
-9.1168	-0.859883	CD4T
-9.10475	-0.543687	CD4T
11.2933	-5.33629	Class_mono
1.0999	2.60284	CD8T
-1.5468	2.75098	CD8T
1.92765	-1.64107	CD56pos_NK
9.67161	-2.25154	Mono_other
-8.52363	-0.868881	CD4T
4.04199	9.4745	Bcells
-9.71556	2.89024	CD4T
-2.55058	2.68609	CD8T
3.08816	-5.0417	CD16pos_NK
-8.97039	0.873415	CD4T
-0.421372	1.8649	CD8T
10.8115	-5.85403	Class_mono
3.09977	-4.84025	CD16pos_NK
-0.15485	1.68518	CD8T
-9.25721	-0.353108	CD4T
10.78	-4.88077	Class_mono
-1.74581	1.52302	CD8T
3.95719	-4.87462	CD16pos_NK
3.99064	-5.20083	CD16pos_NK
-9.17542	-3.81606	CD4T
-2.21302	2.03077	CD8T
-9.98463	3.24275	CD4T
-8.91343	-0.750991	CD4T
-2.21005	2.0705	CD8T
1.49608	-4.59262	CD16pos_NK
-0.0591473	1.73669	CD8T
-1.76241	3.94474	CD8T
-7.33941	-0.829027	CD4T
-7.78892	2.35292	CD4T
-1.88297	3.60231	CD8T
-1.60241	3.44227	CD8T
-1.82947	4.01731	CD8T
-1.80454	3.21906	CD8T
-8.87924	-1.01473	CD4T
3.75474	-5.29889	CD16pos_NK
-9.59741	3.33161	CD4T
11.0273	-5.94485	Class_mono
3.8458	-4.90808	CD16pos_NK
-1.8365	4.23154	CD8T
10.0689	-4.72438	Class_mono
-8.47845	-0.812488	CD4T
4.94354	8.7309	Bcells
-4.17961	2.92689	CD8T
5.91864	8.66865	Bcells
3.83435	-5.18888	CD16pos_NK
1.16729	-4.67283	CD16pos_NK
2.29953	-2.43119	CD56pos_NK
-1.19836	2.76396	CD8T
-10.2044	2.8387	CD4T
11.0502	-6.27757	Class_mono
-9.01535	-0.475732	CD4T
3.86562	-5.02452	CD16pos_NK
-9.70155	3.19403	CD4T
10.9049	-4.97444	Class_mono
0.769943	2.83881	CD8T
-9.8551	3.2868	CD4T
3.89406	0.362224	PIC
-0.213705	1.75181	CD8T
-5.08749	-0.0097021	CD4T
9.36435	-6.90356	Nonclass_mono
-9.51715	2.27545	CD4T
-3.92608	2.28722	CD8T
-9.94116	3.36567	CD4T
4.7168	9.09758	Bcells
5.19353	9.12751	Bcells
3.49313	-4.90456	CD16pos_NK
2.10687	-5.09179	CD16pos_NK
-2.56884	2.0098	CD8T
-1.6736	3.71382	CD8T
-2.23249	4.90279	CD8T
-0.869625	1.74895	CD8T
10.8802	-5.08722	Class_mono
6.05869	9.17932	Bcells
6.24456	2.96033	Eo_baso
4.79022	10.768	Bcells
11.2195	-5.79469	Class_mono
4.89473	7.81268	Bcells
1.02457	1.89627	CD8T
3.82733	-5.13312	CD16pos_NK
3.65918	-5.23437	CD16pos_NK
4.04312	-5.10334	CD16pos_NK
4.82618	9.44624	Bcells
-9.91821	3.31392	CD4T
4.0248	-5.03741	CD16pos_NK
3.914	-5.26232	CD16pos_NK
10.9487	-5.35261	Class_mono
-9.23239	3.13734	CD4T
3.60389	-5.16382	CD16pos_NK
2.79299	-5.09842	CD16pos_NK
-2.17382	3.30315	CD8T
3.52119	-4.46322	CD16pos_NK
1.10163	2.75997	CD8T
-8.85602	-0.700361	CD4T
-7.57715	-4.43089	CD4T
3.93852	-4.98452	CD16pos_NK
2.86603	-5.24603	CD16pos_NK
-9.76468	2.84669	CD4T
-0.540826	3.45869	CD8T
4.96769	8.80006	Bcells
-0.405212	4.7781	CD8T
-8.65858	-0.366136	CD4T
-0.420808	1.80038	CD8T
3.84291	-5.10683	CD16pos_NK
4.07528	-5.058	CD16pos_NK
-1.83312	3.42777	CD8T
11.1492	-4.89534	Class_mono
11.3046	-5.58616	Class_mono
4.27867	9.55762	Bcells
9.69281	-7.11722	Nonclass_mono
9.5321	-2.71951	Mono_other
10.9006	-4.70738	Class_mono
9.3762	-7.66568	Nonclass_mono
5.11158	9.24731	Bcells
3.96248	-5.11423	CD16pos_NK
1.75059	-4.68416	CD8T
-9.00526	0.0381516	CD4T
5.17832	9.21479	Bcells
-9.10728	-0.430309	CD4T
9.51489	-2.37741	Mono_other
1.17782	-4.90239	CD16pos_NK
5.28552	9.3292	Bcells
10.493	-5.55795	Class_mono
5.33012	8.49585	Bcells
-1.20179	2.09622	CD8T
-1.63847	3.52554	CD8T
-0.998295	1.76533	CD8T
-10.0337	2.88069	CD4T
3.63938	-5.30519	CD16pos_NK
-1.59792	3.22463	CD8T
-8.43659	-0.768292	CD4T
4.95609	8.98956	Bcells
11.0215	-5.69506	Class_mono
-2.36153	0.892842	CD8T
-0.565384	1.82009	CD8T
-8.74298	3.96059	CD4T
3.21522	-4.4196	CD16pos_NK
1.52248	-4.77229	CD8T
2.39328	-5.22112	CD8T
3.93345	-4.89962	CD16pos_NK
-9.25626	-3.59288	CD4T
-3.03654	3.96389	CD8T
11.1413	-5.66136	Class_mono
3.60857	-4.73814	CD16pos_NK
-1.57621	1.50533	CD8T
-6.78894	-0.108479	CD4T
-9.8358	3.68858	CD4T
3.75065	-5.09187	CD16pos_NK
4.03964	-4.96969	CD16pos_NK
-9.19756	-3.59808	CD4T
3.80772	-5.12532	CD16pos_NK
4.99282	8.77073	Bcells
11.2012	-1.74435	Class_mono
5.07694	8.89543	Bcells
1.87444	-1.48311	CD56pos_NK
-8.70223	-0.641724	CD4T
-7.01831	0.425411	CD4T
-9.17214	3.65233	CD4T
-9.21497	3.917	CD4T
3.7533	-4.86421	CD16pos_NK
3.82314	-5.25873	CD16pos_NK
5.39159	9.35496	Bcells
3.83127	-5.16513	CD16pos_NK
-8.37783	-0.683783	CD4T
-0.367275	2.09588	CD8T
4.28029	9.64012	Bcells
4.00791	-4.88357	CD16pos_NK
0.00868244	0.543921	CD8T
3.70131	0.668171	PIC
5.01751	8.07754	Bcells
-9.79874	3.3265	CD4T
-0.140141	1.74344	CD8T
-1.78805	2.78115	CD8T
-0.931437	1.79403	CD8T
-0.209727	2.03653	CD8T
-9.05818	2.97383	CD4T
-10.0898	3.29505	CD4T
10.9528	-5.04732	Class_mono
-1.17216	1.11079	CD8T
-1.91817	2.69722	CD8T
4.1939	-0.0812474	PIC
-10.2562	2.92811	CD4T
1.47392	-2.65596	CD16pos_NK
-9.93514	2.95565	CD4T
-1.91101	3.91548	CD8T
3.95629	-4.66663	CD16pos_NK
5.14158	8.95249	Bcells
3.83742	-5.15403	CD16pos_NK
4.01229	-5.0293	CD16pos_NK
-1.76103	4.24994	CD8T
10.932	-5.06987	Class_mono
-4.22591	3.31908	CD8T
4.93272	10.0128	Bcells
-1.81762	4.24832	CD8T
-2.13432	4.56788	CD8T
-1.77669	4.23359	CD8T
-0.983915	2.05408	CD8T
-9.798	2.83331	CD4T
4.10514	-4.83116	CD16pos_NK
-1.71177	3.55076	CD8T
4.90835	10.5131	Bcells
1.20899	3.29556	CD8T
0.755336	-1.40883	CD56pos_NK
3.21135	-4.35064	CD16pos_NK
5.25624	8.79205	Bcells
-8.42099	-4.07521	CD4T
10.9899	-5.33217	Class_mono
-9.85656	3.18628	CD4T
4.68637	9.62109	Bcells
-7.16171	0.89399	CD4T
3.62871	-5.44815	CD16pos_NK
-9.17314	3.87951	CD4T
3.91651	-4.85912	CD16pos_NK
3.8427	-4.8764	CD16pos_NK
4.93034	9.67698	Bcells
-9.0361	0.237569	CD4T
1.07473	2.71249	CD8T
0.268069	2.77643	CD8T
3.58242	-4.79126	CD16pos_NK
4.73526	10.528	Bcells
-1.56237	2.02805	CD8T
-10.1102	2.88122	CD4T
-9.18474	2.97831	CD4T
5.13769	9.71565	Bcells
3.83064	-4.8887	CD16pos_NK
-4.98552	-0.461867	CD4T
-1.78905	3.22168	CD8T
3.6957	-4.94599	CD56pos_NK
11.2089	-5.88526	Class_mono
-8.72393	-0.872195	CD4T
-0.430741	4.7289	CD8T
-1.67113	3.3302	CD8T
-1.67016	4.05065	CD8T
-4.12368	2.99266	CD8T
5.11719	8.45782	Bcells
-7.84355	-0.120781	CD4T
-1.02348	2.37768	CD8T
-9.86006	3.46555	CD4T
3.75658	-4.80795	CD16pos_NK
-8.70171	-0.440371	CD4T
-7.14468	0.361685	CD4T
11.0401	-4.73333	Class_mono
4.61873	9.1651	Bcells
-1.5292	3.20821	CD8T
1.2881	-4.73246	CD16pos_NK
-0.905788	1.88966	CD8T
-7.35661	-0.561294	CD4T
3.91902	-5.14312	CD16pos_NK
3.88659	-4.7783	CD16pos_NK
-8.31797	-0.558246	CD4T
-9.10598	2.51064	CD4T
9.10254	-7.74076	Nonclass_mono
3.90673	-5.20022	CD16pos_NK
-1.7874	3.53061	CD8T
-7.78013	-0.231132	CD4T
-8.39329	-0.979207	CD4T
-9.91026	3.49172	CD4T
9.34377	-2.75649	Mono_other
3.68429	0.787992	PIC
-7.03367	0.729831	CD4T
0.00390719	2.79283	CD8T
-1.59305	4.07628	CD8T
8.52316	-8.20188	Nonclass_mono
-1.85715	1.88887	CD8T
-10.1502	2.70745	CD4T
11.0624	-5.0453	Class_mono
-9.73954	3.418	CD4T
-2.08366	4.37717	CD8T
-3.95882	1.97804	Eo_baso
3.78446	-5.02634	CD16pos_NK
1.68153	-4.47611	CD8T
-1.66332	3.98702	CD8T
-10.192	2.49545	CD4T
9.0576	-8.20673	Nonclass_mono
3.69479	-5.04872	CD16pos_NK
10.4706	-5.68523	Class_mono
3.9648	-4.704	CD16pos_NK
4.05219	-4.73574	CD16pos_NK
5.06803	9.40179	Bcells
3.59311	-5.00226	CD16pos_NK
-0.259549	1.67805	CD8T
-1.64845	3.86395	CD8T
-9.59406	3.63997	CD4T
4.08112	-4.87492	CD16pos_NK
6.23269	3.19519	CD8T
4.06169	-4.99688	CD16pos_NK
-2.62345	3.82416	CD8T
-9.91762	3.01816	CD4T
-1.37845	2.52781	CD8T
-1.04722	1.44705	CD8T
1.83524	-2.31058	CD56pos_NK
11.3331	-5.79617	Class_mono
-9.20491	-0.47679	CD4T
4.71081	8.37001	Bcells
4.99505	9.51877	Bcells
-1.02207	2.09381	CD8T
3.14989	1.16111	CD8T
-1.76194	2.61139	CD8T
5.32681	9.24784	Bcells
-0.12641	1.92742	CD8T
-8.97266	-0.536578	CD4T
3.75759	-5.0822	CD16pos_NK
-1.63692	3.8478	CD8T
-8.93958	4.19653	CD4T
-8.95823	0.391652	CD4T
-2.1025	4.27431	CD8T
1.87496	-3.46049	CD56pos_NK
-1.73795	4.07818	CD8T
-8.82439	0.229212	CD4T
-1.77769	3.10655	CD8T
8.40587	-7.30989	Nonclass_mono
-2.02894	4.15946	CD8T
3.53489	0.729822	CD8T
4.77338	9.016	Bcells
3.7383	-4.86595	CD16pos_NK
5.11637	9.50216	Bcells
9.49581	-7.50983	Nonclass_mono
10.0179	-6.67465	Class_mono
4.47371	9.94919	Bcells
3.60218	-5.31611	CD16pos_NK
-0.908167	1.70104	CD8T
9.21354	-7.05067	Nonclass_mono
-8.29097	-0.881444	CD4T
-1.39192	2.70025	CD8T
-9.98422	2.47844	CD4T
3.95909	-4.73915	CD16pos_NK
3.23706	-5.39451	CD16pos_NK
10.7804	-4.46877	Class_mono
4.0077	-4.8883	CD16pos_NK
-10.0898	2.68585	CD4T
-2.43694	3.90566	CD8T
3.48951	-5.3553	CD16pos_NK
-6.70716	0.100401	CD4T
-8.12456	-0.778048	CD4T
3.88297	-4.94116	CD16pos_NK
3.6844	-4.69958	CD16pos_NK
-0.609056	3.7376	CD8T
-9.54204	1.19165	CD4T
3.9652	-4.8179	CD16pos_NK
-7.31147	2.1584	CD4T
4.02108	-4.79742	CD16pos_NK
3.85382	-5.15324	CD16pos_NK
3.8749	-4.87849	CD16pos_NK
-8.51783	-0.912671	CD4T
-10.1003	3.06716	CD4T
-1.87773	4.34018	CD8T
9.79216	-6.41239	Nonclass_mono
-10.0812	3.43369	CD4T
3.80685	-5.16889	CD16pos_NK
-1.83155	4.43439	CD8T
6.5226	8.51202	Bcells
-1.65238	3.79915	CD8T
3.69428	-4.72184	CD16pos_NK
-4.44633	-1.61925	CD8T
11.1752	-5.134	Class_mono
-0.0986413	1.85221	CD8T
-2.49667	3.92505	CD8T
-7.18809	-4.3157	CD4T
5.14405	9.27292	Bcells
-6.76715	1.60898	CD4T
3.36709	1.08628	PIC
-1.76235	3.38703	CD8T
4.97714	8.95654	Bcells
3.63156	-5.47183	CD16pos_NK
11.1034	-4.94594	Class_mono
-6.37044	-0.875965	CD4T
-10.1637	3.09809	CD4T
10.3449	-4.80474	Class_mono
3.77581	-4.87173	CD16pos_NK
-8.93019	-0.759913	CD4T
-2.01505	4.0383	CD8T
-1.63742	2.88039	CD8T
4.46299	9.28669	Bcells
5.39442	9.18029	Bcells
3.65348	-4.61995	CD16pos_NK
10.8388	-5.5235	Class_mono
5.21033	8.76671	Bcells
4.66645	10.0371	Bcells
-3.95288	2.6094	CD8T
3.69936	-5.16602	CD16pos_NK
-1.03116	2.00287	CD8T
-0.74058	3.96354	CD8T
9.1419	-7.67683	Nonclass_mono
-3.92879	2.80642	CD8T
2.12828	-2.15777	CD56pos_NK
9.95809	-3.11592	Mono_other
-9.84529	3.54847	CD4T
5.98108	9.09907	Bcells
-0.497918	1.87951	CD8T
-9.91547	3.62408	CD4T
3.76762	-5.17651	CD16pos_NK
4.94776	9.01846	Bcells
-10.1228	2.82504	CD4T
4.89587	1.429	PIC
3.524	-4.60826	CD16pos_NK
-1.67037	2.91557	CD8T
-1.49216	1.55964	CD8T
3.47428	-4.67993	CD16pos_NK
5.14092	9.70652	Bcells
5.23136	9.55301	Bcells
-9.86428	3.37225	CD4T
-10.0247	3.02453	CD4T
-5.03425	-0.704533	CD4T
4.72718	7.00962	Bcells
-1.66351	1.16846	CD8T
-6.63807	0.115314	CD4T
10.7141	-5.8314	Class_mono
4.78495	7.44433	Bcells
-1.95516	3.43587	CD8T
10.8701	-5.25444	Class_mono
9.63291	-2.38073	Mono_other
-6.86426	-3.40852	CD4T
5.20453	9.2776	Bcells
-7.96479	0.187882	CD4T
2.73316	-4.34708	CD16pos_NK
-4.89564	0.0233814	CD4T
-1.55687	3.33573	CD8T
3.74248	-4.6591	CD16pos_NK
4.65505	9.85552	Bcells
-8.2001	-3.94512	CD4T
5.22042	9.28562	Bcells
-2.8122	4.36226	CD8T
9.20997	-8.04316	Nonclass_mono
-7.26454	0.0802752	CD4T
-1.9564	4.34488	CD8T
1.62881	2.32562	CD8T
-2.62853	4.2176	CD8T
0.38891	2.31585	CD8T
11.0761	-4.89814	Class_mono
3.26092	-5.65324	CD16pos_NK
3.88841	-5.11382	CD16pos_NK
-8.88572	-3.74318	CD4T
3.83132	-4.9034	CD16pos_NK
-9.15221	0.98129	CD4T
2.36175	-4.2578	CD16pos_NK
4.75846	9.98273	Bcells
9.85286	-1.79188	DC
-9.63783	2.55715	CD4T
-5.06407	-0.665253	CD4T
-9.11148	-3.65882	CD4T
9.52258	-7.57414	Nonclass_mono
10.9254	-5.53849	Class_mono
5.37062	9.84498	Bcells
4.26366	9.22351	Bcells
4.71494	6.84958	Bcells
-9.26822	0.737826	CD4T
10.8843	-5.4517	Class_mono
-7.56911	0.479674	CD4T
9.38438	-2.64099	Mono_other
-8.51219	1.72301	CD4T
3.43577	-4.90648	CD16pos_NK
5.83082	3.41996	Eo_baso
-0.485515	0.725744	CD8T
-8.21738	0.0467923	CD4T
-8.81314	2.8736	CD4T
10.7653	-4.9278	Class_mono
3.72324	-4.82027	CD16pos_NK
4.19754	9.24964	Bcells
-1.82199	4.28964	CD8T
9.42921	-7.6772	Nonclass_mono
3.5612	-4.79209	CD16pos_NK
-9.48879	2.42841	CD4T
-8.65819	-4.06556	CD4T
5.18086	9.28651	Bcells
-9.52364	3.06511	CD4T
5.20451	9.02698	Bcells
-1.65948	3.27723	CD8T
10.2419	-1.79875	Mono_other
5.24157	9.87727	Bcells
-9.03396	0.0741435	CD4T
-7.15958	-3.54774	CD4T
10.8222	-4.72656	Class_mono
8.26755	3.1133	DC
4.79479	8.27193	Bcells
3.75306	-5.2014	CD16pos_NK
11.1427	-5.74731	Class_mono
5.21788	9.47841	Bcells
10.8477	-5.60713	Class_mono
-2.12137	4.12112	CD8T
-1.63915	3.23416	CD8T
-0.917509	0.981522	CD8T
4.93968	7.83652	Bcells
5.3109	9.77798	Bcells
3.44018	-5.13438	CD16pos_NK
3.18124	-4.6033	CD16pos_NK
1.29714	-4.56331	CD16pos_NK
-7.36318	-0.975787	CD4T
3.70708	-5.09282	CD16pos_NK
-9.18126	3.9141	CD4T
-0.587791	3.75824	CD8T
-9.66333	3.43118	CD4T
10.5818	-6.28573	Class_mono
-2.31851	4.25039	CD8T
9.55178	-6.60828	Nonclass_mono
3.61632	-4.88256	CD16pos_NK
10.6356	-4.52052	Class_mono
0.931808	3.12455	CD8T
4.6916	9.5233	Bcells
9.7253	-2.24628	Mono_other
-2.31336	1.98521	CD8T
9.67731	-2.4096	Mono_other
4.92587	8.70719	Bcells
-9.11562	0.0661503	CD4T
4.0875	-4.83261	CD16pos_NK
5.14072	9.24227	Bcells
3.51419	-4.92544	CD16pos_NK
4.42836	6.70332	Bcells
4.62772	9.72236	Bcells
11.1138	-5.3206	Class_mono
11.0236	-5.09819	Class_mono
-9.15638	0.151616	CD4T
-2.33724	2.15326	CD8T
6.56525	9.24276	Bcells
-2.82401	4.47478	CD8T
-8.9184	4.06146	CD4T
3.5317	-4.90435	CD16pos_NK
-8.94042	-0.880362	CD4T
8.69855	-8.07258	Nonclass_mono
-8.40823	1.74344	CD4T
-1.64415	3.30364	CD8T
10.5057	-4.48629	Class_mono
-2.17709	4.44115	CD8T
-9.98551	3.16479	CD4T
2.14143	-3.8575	CD56pos_NK
-8.94102	4.12763	CD4T
-1.91694	3.56152	CD8T
5.39511	9.12676	Bcells
9.52532	-2.14266	Mono_other
4.92107	7.86525	Bcells
-5.22968	-0.480282	CD4T
4.79814	6.82604	Bcells
4.90499	9.7542	Bcells
4.19673	-0.23065	Eo_baso
4.72417	6.84226	Bcells
-2.48723	4.4524	CD8T
-1.66736	4.64365	CD8T
-9.61218	2.3203	CD4T
4.68915	9.53585	Bcells
-8.4007	-3.94434	CD4T
-10.0346	2.77415	CD4T
-9.82723	3.72891	CD4T
4.19466	0.588508	PIC
8.7063	-8.15226	Nonclass_mono
1.28547	-4.60514	CD16pos_NK
9.48347	-7.25281	Nonclass_mono
10.9917	-5.14941	Class_mono
5.24543	8.50747	Bcells
10.923	-5.69862	Class_mono
10.9868	-1.07481	Bcells
11.0692	-5.2047	Class_mono
4.09585	-5.10739	CD16pos_NK
-0.786899	0.607178	CD8T
4.7924	6.9924	Bcells
4.54031	1.21121	PIC
10.9257	-4.52146	Class_mono
-8.93644	-0.985977	CD4T
-8.47374	-3.57181	CD4T
-0.404777	2.65222	CD8T
10.8718	-5.48866	Class_mono
-3.2801	1.46206	CD8T
-0.646499	3.90541	CD8T
-9.74982	3.31673	CD4T
-10.0854	3.42557	CD4T
4.9269	9.05765	Bcells
3.00637	-4.48012	CD16pos_NK
-2.98364	4.1115	CD8T
-7.6908	0.563615	CD4T
-7.60536	1.98723	CD4T
10.9559	-5.28645	Class_mono
5.23095	9.30376	Bcells
3.63373	-4.8581	CD16pos_NK
-1.90364	4.43958	CD8T
-3.14862	4.05978	CD8T
9.64569	-2.44407	Mono_other
5.95429	3.17301	CD8T
5.01007	10.1106	Bcells
-9.94471	2.33113	CD4T
10.8596	-5.91723	Class_mono
-9.12189	-3.63927	CD4T
-10.0464	3.20248	CD4T
-2.26061	0.707662	CD8T
-9.31316	-3.54023	CD4T
-0.997054	1.42124	CD8T
3.63728	0.763722	PIC
-0.79493	1.76448	CD8T
-9.50976	1.40321	CD4T
3.6009	-5.02149	CD56pos_NK
-1.6931	4.12811	CD8T
3.82672	10.0175	Bcells
6.19041	3.02989	Eo_baso
4.68433	8.86253	Bcells
-0.341772	2.50613	CD8T
-0.384421	4.81651	CD8T
-9.09385	-0.875443	CD4T
-1.78002	3.49174	CD8T
-9.25894	3.61157	CD4T
10.6664	-6.08697	Class_mono
-1.79345	1.6496	CD8T
5.02069	8.85723	Bcells
-9.16913	-3.6087	CD4T
-5.01316	-0.428643	CD4T
-1.93062	-0.664294	CD8T
5.43299	9.48436	Bcells
10.9528	-5.19713	Class_mono
-8.44066	-3.78967	CD4T
10.9233	-4.04332	Class_mono
-7.18224	-4.29597	CD4T
4.81268	7.14949	Bcells
-5.00883	-0.552355	CD4T
5.27229	8.69494	Bcells
-7.93759	3.03804	CD4T
10.8699	-5.0749	Class_mono
-7.75536	2.3494	CD4T
4.75784	9.98578	Bcells
8.85985	-8.14753	Nonclass_mono
-5.60434	-1.41675	CD4T
11.2321	-6.19468	Class_mono
4.34405	10.2627	Bcells
6.34043	2.97973	Eo_baso
-9.5221	3.19608	CD4T
3.70816	-5.10411	CD16pos_NK
7.49389	3.54312	DC
-2.10187	4.5193	CD8T
-1.1738	2.09013	CD8T
-9.86821	2.94743	CD4T
3.63095	-5.29222	CD16pos_NK
-6.93989	-3.65245	CD4T
2.54999	-5.77607	CD16pos_NK
11.0944	-5.42347	Class_mono
-6.97798	0.403051	CD4T
9.30264	-7.53954	Nonclass_mono
4.93091	8.14718	Bcells
-9.08241	2.70297	CD4T
-9.47276	3.75439	CD4T
-5.04246	-0.816939	CD4T
10.5596	-4.42011	Class_mono
5.2536	9.31517	Bcells
10.9565	-5.4559	Class_mono
9.7111	-2.34888	Mono_other
-4.2073	-0.067574	CD8T
3.32229	-4.76222	CD16pos_NK
5.16772	8.60065	Bcells
-9.89639	3.27666	CD4T
9.94306	-6.27556	Class_mono
10.9192	-5.07789	Class_mono
3.01895	-4.59836	CD16pos_NK
3.56241	-5.0738	CD16pos_NK
4.7315	7.08137	Bcells
4.57756	6.74012	Bcells
11.0578	-4.88493	Class_mono
4.6803	9.85713	Bcells
-1.7231	3.89907	CD8T
9.7814	-2.20567	Mono_other
5.28722	9.19239	Bcells
-7.47848	0.662121	CD4T
-9.95072	3.30695	CD4T
9.15223	-7.9783	Nonclass_mono
-1.95614	4.06078	CD8T
3.42393	-5.30376	CD16pos_NK
3.74996	-5.07998	CD16pos_NK
-9.92385	2.3545	CD4T
-9.47486	3.53467	CD4T
-10.1088	2.47197	CD4T
2.19542	-2.51376	CD56pos_NK
4.63261	7.02561	Bcells
5.61726	8.61463	Bcells
5.29805	9.23862	Bcells
-10.048	2.48521	CD4T
10.7691	-6.39226	Class_mono
-1.65697	3.10303	CD8T
-1.85749	4.23816	CD8T
1.42901	2.91681	CD8T
-2.13222	3.36831	CD8T
3.30842	-4.73596	CD16pos_NK
-5.03757	-0.0143007	CD4T
-10.0089	2.60567	CD4T
-7.22926	-4.54011	CD4T
-9.90892	3.13571	CD4T
5.32771	9.20841	Bcells
-2.01735	3.8874	CD8T
4.72737	6.94593	Bcells
10.7489	-4.33452	Class_mono
-2.31183	0.604399	CD8T
-9.11468	4.28594	CD4T
3.40179	-4.75119	CD16pos_NK
-6.96576	-0.122389	CD4T
5.2279	9.71387	Bcells
1.31307	2.4988	CD8T
-1.72486	3.55089	CD8T
10.4934	-2.26073	Mono_other
-1.667	4.03262	CD8T
5.90809	3.37432	DC
9.52443	-6.57065	Nonclass_mono
-9.05259	3.94406	CD4T
4.77239	8.76044	Bcells
-9.40456	2.65869	CD4T
-2.03016	4.57966	CD8T
-6.90896	-3.6171	CD4T
9.4373	-7.71214	Nonclass_mono
-7.01409	-3.26195	CD4T
3.85308	-5.05804	CD16pos_NK
10.4984	-4.24407	Class_mono
-8.67718	-4.00336	CD4T
1.87267	-5.16748	CD16pos_NK
-8.79782	-0.952686	CD4T
4.50122	8.66595	Bcells
-9.99799	2.59671	CD4T
-5.24429	-0.868197	CD4T
-8.2096	0.141883	CD4T
-9.71429	3.49602	CD4T
6.1221	3.19963	Eo_baso
-9.47722	1.98793	CD4T
-7.96619	-0.369609	CD4T
11.1785	-5.28251	Class_mono
10.8076	-4.82472	Class_mono
4.69827	6.9217	Bcells
-9.90792	3.33473	CD4T
-9.84146	2.88952	CD4T
5.3558	8.97975	Bcells
-2.69265	4.82757	CD8T
-9.94563	3.58248	CD4T
-1.88511	0.338517	CD8T
-5.02781	-0.393484	CD4T
9.43856	-7.65655	Nonclass_mono
3.95049	-4.79501	CD16pos_NK
3.81056	-4.89268	CD16pos_NK
1.99808	-5.25558	CD16pos_NK
5.44379	9.1762	Bcells
-0.374541	1.94777	CD8T
-8.88282	-0.388025	CD4T
-5.35849	-0.356967	CD4T
-6.55565	0.590873	CD4T
5.19487	8.41875	Bcells
-10.0736	3.03204	CD4T
-9.72564	3.44681	CD4T
1.92177	-3.52564	CD56pos_NK
-8.8792	-1.04581	CD4T
-9.06217	3.18814	CD4T
11.2699	-5.66658	Class_mono
-10.0369	3.37764	CD4T
-4.04295	1.40742	CD8T
-2.59128	4.68067	CD8T
-7.19188	-0.433702	CD4T
-6.89813	-4.05798	CD4T
4.34859	0.828278	PIC
-1.92033	3.19138	CD8T
8.22545	-3.93579	Class_mono
0.585478	3.60095	CD8T
4.11949	0.744852	PIC
-5.04016	0.312485	CD4T
4.27709	0.584007	PIC
0.784226	2.98907	CD8T
4.86543	8.84882	Bcells
0.812094	3.58057	CD8T
0.25665	3.60926	CD8T
1.47558	-4.92341	CD16pos_NK
1.72512	-4.95677	CD16pos_NK
3.86772	0.206498	CD8T
-8.12733	1.55793	CD4T
-8.01996	-4.12537	CD4T
-4.26919	0.659426	CD4T
0.672889	3.47193	CD8T
-6.01304	3.29791	CD8T
4.48316	7.26428	Bcells
1.3718	-5.24581	CD16pos_NK
3.60516	10.4621	Bcells
4.4461	6.8376	Bcells
-8.58812	-0.172432	CD4T
-8.22407	-3.94359	CD4T
-7.13416	2.54152	CD4T
-4.1495	3.57865	CD8T
-1.42863	3.1074	CD8T
1.74816	-4.95933	CD16pos_NK
-4.15487	1.1026	CD8T
1.26449	3.73657	CD8T
-9.39176	3.61631	CD4T
-8.01551	2.38813	CD4T
1.38982	-5.43972	CD16pos_NK
3.84633	9.90603	Bcells
1.09236	-4.18348	CD8T
1.37457	-4.99187	CD16pos_NK
1.73751	-4.73562	CD16pos_NK
0.290127	2.61404	CD8T
4.3268	-0.165491	CD16pos_NK
-4.14107	1.20112	CD8T
1.48622	-4.97867	CD16pos_NK
4.29424	6.46931	Bcells
0.771527	3.37737	CD8T
4.99668	1.47773	PIC
3.55459	10.1817	CD8T
3.54259	10.048	Bcells
-1.41554	2.92505	CD8T
11.283	-5.65368	Class_mono
10.9113	-6.61902	Mono_other
1.15022	3.49725	CD8T
0.627718	3.50266	CD8T
-8.29657	1.68769	CD4T
-3.90396	0.937962	CD8T
5.49837	10.5197	Bcells
4.35931	8.69507	Bcells
3.89014	10.1721	Bcells
-3.09677	2.5578	CD8T
-8.34194	1.4336	CD4T
-7.32484	2.23653	CD4T
0.64893	-2.85529	CD8T
-5.71457	3.41251	CD8T
-4.63413	2.98502	CD4T
3.74274	10.4704	Bcells
7.68208	2.81923	DC
-6.97744	3.00776	CD4T
4.16956	0.5654	PIC
4.14834	9.92834	Bcells
-3.44326	2.96858	CD8T
-3.80419	3.6063	CD8T
3.61052	10.4681	Bcells
-7.27547	2.04122	CD4T
-8.0371	2.57012	CD4T
3.92967	0.388082	CD4T
3.43423	10.3914	CD8T
4.84329	1.38856	PIC
3.43029	10.144	Bcells
3.91345	10.0609	Bcells
-7.40105	2.41528	CD4T
3.68768	10.3628	Bcells
9.93797	-2.76488	Mono_other
3.91502	10.4164	Bcells
4.01281	1.08753	PIC
-6.4534	1.17468	CD4T
-8.60889	-3.95325	CD4T
4.01532	1.1938	PIC
3.42219	10.1825	Bcells
-4.87271	0.0185888	CD4T
-7.65246	0.200394	CD4T
5.06531	9.31932	Bcells
4.97743	1.34233	PIC
4.17503	0.79406	PIC
0.390194	3.1875	CD8T
4.78063	1.22574	PIC
-9.48624	3.38371	CD4T
7.34133	2.81422	DC
-4.19817	0.576774	CD8T
3.4958	10.2835	Bcells
4.70362	7.40539	Bcells
-6.931	2.66159	CD4T
3.52437	10.2978	Bcells
4.09049	9.69215	Bcells
-6.8846	2.95956	CD4T
3.6589	0.62114	PIC
-8.38323	0.84281	CD4T
1.62303	-4.90427	CD16pos_NK
0.866788	3.51434	CD8T
7.85905	8.72565	Bcells
-1.2612	3.06036	CD8T
-6.966	3.28778	CD4T
-7.74407	-4.00588	CD4T
4.63443	0.958844	PIC
3.81589	10.489	Bcells
-8.80181	-3.4918	CD4T
-7.58107	2.01396	CD4T
0.528451	2.75102	CD8T
5.05372	1.28163	PIC
4.68878	1.11733	PIC
4.20333	0.585845	PIC
-4.50812	3.32297	CD8T
-7.75739	2.14778	CD4T
4.56229	1.0604	PIC
3.65577	9.29165	Bcells
3.60462	10.1255	Bcells
-3.21638	2.17192	CD8T
-3.93397	0.977827	CD8T
0.665369	3.46423	CD8T
2.23285	-5.31234	CD16pos_NK
-7.03443	3.18868	CD4T
-8.21961	2.49235	CD4T
-9.00446	-3.66096	CD4T
-9.9043	2.94975	CD4T
8.43321	3.30987	DC
-2.66955	2.15303	CD8T
-9.92926	2.79871	CD4T
1.21109	3.02642	CD8T
-1.8989	3.57583	CD8T
-1.85517	4.61819	CD8T
4.76924	7.88989	Bcells
4.59133	9.631	Bcells
-8.60404	2.84484	CD4T
-2.04321	4.57727	CD8T
11.0491	-5.08494	Class_mono
-8.70807	0.0496465	CD4T
5.13751	8.46062	Bcells
-10.144	2.56638	CD4T
4.84641	7.38961	Bcells
1.39312	3.1861	CD8T
-7.04632	0.297989	CD4T
-9.93903	2.89624	CD4T
-8.96317	-3.72001	CD4T
2.06385	-1.80346	CD56pos_NK
-9.774	2.28809	CD4T
-0.668064	3.77699	CD8T
9.05523	-7.11731	Nonclass_mono
-1.69448	3.49641	CD8T
-9.45064	3.8331	CD4T
4.15396	9.57509	Bcells
4.43669	9.77354	Bcells
4.55206	9.8127	Bcells
3.80265	-5.24808	CD16pos_NK
8.33256	3.10763	DC
-2.33623	4.76894	CD8T
-9.32139	3.3797	CD4T
-1.75917	3.25945	CD8T
5.3746	8.15692	Bcells
3.34742	-4.76667	CD16pos_NK
-9.66934	4.02764	CD4T
-2.40388	0.450756	CD8T
-10.0278	3.42496	CD4T
11.2741	-1.29658	Bcells
0.930456	2.8602	CD8T
3.63464	-5.06141	CD16pos_NK
-6.85845	-0.186592	CD4T
10.938	-5.60181	Class_mono
-1.95299	4.80154	CD8T
5.32683	9.66971	Bcells
-1.81183	1.04525	CD8T
-9.84648	3.24284	CD4T
3.93678	-5.0999	CD16pos_NK
-9.17565	3.67674	CD4T
11.1772	-5.01374	Class_mono
5.0479	9.29357	Bcells
-9.68823	3.5581	CD4T
-2.00819	4.15705	CD8T
-1.72716	3.59621	CD8T
-0.798188	2.34386	CD8T
-7.38741	0.459661	CD4T
0.798667	2.8757	CD8T
4.78555	9.34895	Bcells
-2.23269	2.47059	CD4T
-2.31381	4.22632	CD8T
-2.54636	4.50428	CD8T
-2.1313	1.31629	CD8T
-9.86414	2.79933	CD4T
-1.69191	3.45326	CD8T
2.08093	-2.03287	CD56pos_NK
3.92827	-4.96167	CD16pos_NK
-9.54589	3.47324	CD4T
-8.64578	4.0732	CD4T
-9.26632	2.45317	CD4T
3.38146	-5.09688	CD16pos_NK
-8.11435	0.18326	CD4T
-9.77364	3.36682	CD4T
8.54578	-8.09497	Nonclass_mono
-9.67563	3.58637	CD4T
0.648251	2.67544	CD8T
0.861606	3.35173	CD8T
5.5789	9.58372	Bcells
-0.809775	3.71558	CD8T
-0.712296	3.82959	CD8T
-9.22551	3.83471	CD4T
-1.88451	4.29551	CD8T
-1.70924	3.45665	CD8T
-7.19958	0.770302	CD4T
-9.9991	3.29042	CD4T
-1.10147	1.99278	CD8T
1.26481	3.00078	CD8T
-9.19211	3.83957	CD4T
4.11055	0.381851	PIC
1.29815	3.24391	CD8T
-8.41049	4.65076	CD4T
-8.96241	1.56996	CD4T
-9.51053	3.78874	CD4T
-1.37146	1.61996	CD8T
3.9054	-4.98034	CD16pos_NK
1.23123	3.03921	CD8T
-7.01999	1.41045	CD8T
9.06252	-4.49437	Class_mono
-9.3679	3.58648	CD4T
3.25888	-5.50351	CD16pos_NK
8.50426	3.18994	DC
-6.23238	-3.26841	CD4T
5.88726	9.39352	Bcells
-0.462486	3.78967	CD8T
-6.50565	0.770648	CD4T
4.04322	-4.68601	CD16pos_NK
-2.15199	3.87676	CD8T
4.54318	8.93015	Bcells
-10.0597	2.7622	CD4T
4.08853	-4.99075	CD16pos_NK
-0.93843	3.83186	CD8T
-9.64782	3.5011	CD4T
5.16871	9.60648	Bcells
0.918919	2.97623	CD8T
-2.15091	4.38853	CD8T
-0.508587	2.31468	CD8T
[truncated: 74,763 more rows]

## Sheet: Panel_S4_C
umap_1	umap_2	clusters
7.23092	-2.16987	CD4T_MonoOther
7.3232	-0.433754	CD4T_MonoOther
8.71946	0.586315	CD4T_CD14mono
6.21123	-0.731326	CD4T_MonoOther
6.32959	-0.649917	CD4T_MonoOther
7.08626	-0.975192	CD4T_MonoOther
8.41071	0.16793	CD4T_CD14mono
7.2781	-1.86883	CD4T_MonoOther
4.65127	0.443777	CD4T_CD16mono
6.62093	-0.69036	CD4T_MonoOther
-1.00787	-0.489411	CD4T_DC
7.29927	-1.93154	CD4T_MonoOther
-3.00543	5.7147	CD4T_CD56NK
-0.873548	-0.330862	CD4T_DC
-2.26711	5.71769	CD4T_CD56NK
-2.48811	-7.90478	CD4T_B
-0.563494	7.65657	CD8T_CD16NK
-1.72236	8.26619	CD8T_CD16NK
-0.893567	-7.70724	CD4T_B
-1.94214	-5.09913	CD8T_B
-1.04212	6.01575	CD4T_CD16NK
-0.818449	7.67587	CD4T_CD16NK
-2.58849	-7.64331	CD4T_B
-0.530131	-6.67977	CD4T_B
-0.528281	-8.25176	CD4T_B
-0.110095	6.50379	CD4T_CD16NK
-1.75175	8.28329	CD8T_CD16NK
-0.451728	-7.94615	CD4T_B
-2.06084	-8.04562	CD4T_B
-1.31785	-8.92769	CD4T_B
-1.85963	-4.93615	CD8T_B
-2.4786	-9.09265	CD4T_B
-1.85375	6.03399	CD4T_CD56NK
-4.13916	1.35048	CD4T_CD56NK
-0.755801	-1.3113	B_DC
-1.92117	-5.42458	CD8T_B
-2.42768	-5.62529	CD8T_B
6.69888	-0.765349	CD4T_MonoOther
4.63215	0.59723	CD4T_CD16mono
-1.12804	-0.237592	CD4T_DC
-4.21942	1.29322	CD4T_CD56NK
-1.61957	-4.21438	CD8T_B
-0.557214	-6.01119	CD8T_B
-0.0629493	8.93839	CD8T_CD16NK
-1.01134	-8.35965	CD4T_B
-1.53072	-5.35758	CD8T_B
-1.72478	-4.97265	CD8T_B
-0.71854	-7.16976	CD4T_B
2.89114	-2.2158	B_CD16NK
2.76428	-1.13099	B_CD16NK
-5.01318	2.62959	CD4T_CD56NK
-4.20915	1.86068	CD4T_CD56NK
-0.480587	-4.03576	CD8T_B
-0.309904	6.79492	CD4T_CD16NK
2.38568	-1.27935	B_CD16NK
-5.18817	2.32251	CD4T_CD56NK
-0.116567	-4.45251	CD8T_B
1.96495	-1.28883	B_CD16NK
-0.41494	-5.06262	CD8T_B
-4.8162	2.51617	CD4T_CD56NK
-1.97952	5.29491	CD4T_CD56NK
-1.69091	-8.78644	CD4T_B
-0.132504	-4.34236	CD8T_B
-4.7157	2.49555	CD4T_CD56NK
-4.94967	2.46709	CD4T_CD56NK
-4.71678	3.46265	CD4T_CD56NK
-4.33247	2.32306	CD4T_CD56NK
7.00248	0.952555	CD4T_CD56NK
-0.698616	-1.68862	CD8T_B
-4.92504	2.60557	CD4T_CD56NK
-4.31852	2.73786	CD4T_CD56NK
2.03021	7.24228	CD4T_CD56NK
-4.33674	2.78199	CD4T_CD56NK
-3.42013	-7.67576	CD4T_B
-4.48994	2.83153	CD4T_CD56NK
-4.74581	2.60071	CD4T_CD56NK
2.64873	-2.43305	B_CD16NK
3.06367	-1.9662	B_CD16NK
0.227813	7.2101	CD4T_CD16NK
-0.0226663	8.23361	CD8T_CD16NK
-0.0656621	-4.42537	CD8T_B
7.5172	1.67992	CD4T_CD14mono
-4.40647	2.45295	CD4T_CD56NK
-3.91766	2.41107	CD4T_CD56NK
-4.51482	2.21678	CD4T_CD56NK
-4.38059	2.6615	CD4T_CD56NK
-1.95184	-5.04667	CD8T_B
-2.28179	-7.02669	CD4T_B
-0.18291	-4.28698	CD8T_B
-4.3017	2.8628	CD4T_CD56NK
-4.92233	2.74973	CD4T_CD56NK
1.9241	-1.44764	B_CD16NK
-2.62744	-7.44286	CD4T_B
-4.45221	2.0752	CD4T_CD56NK
-0.480594	6.79491	CD4T_CD16NK
2.94364	-1.42563	B_CD16NK
-4.59547	2.55095	CD4T_CD56NK
-4.89668	2.37875	CD4T_CD56NK
-2.83401	-4.97185	CD8T_B
-4.14163	2.60611	CD4T_CD56NK
2.93311	-2.09993	B_CD16NK
-5.08279	2.26863	CD4T_CD56NK
0.778173	7.17467	CD4T_CD16NK
-4.9007	2.36027	CD4T_CD56NK
-4.73608	2.89794	CD4T_CD56NK
-2.31884	-7.46228	CD4T_B
-0.336353	7.16542	CD4T_CD16NK
2.68439	-2.14755	B_CD16NK
-4.46049	2.67992	CD4T_CD56NK
-0.00808071	-8.14927	CD4T_B
-1.41192	-6.5117	CD4T_B
-0.250541	8.93751	CD8T_CD16NK
0.124106	-8.1125	CD4T_B
-1.24437	-6.79874	CD4T_B
-1.2801	5.52448	CD8T_CD16NK
-2.79192	-4.26902	CD8T_B
-0.86248	-1.07345	B_DC
-0.649889	-6.02344	CD8T_B
-1.09557	-5.14529	CD8T_B
5.70677	0.80316	CD4T_CD16mono
-1.21397	-8.46794	CD4T_B
-1.51394	8.45647	CD8T_CD16NK
-1.15714	-7.64011	CD4T_B
-1.71095	-8.72037	CD4T_B
-1.36172	-8.35157	CD4T_B
-2.75131	-8.54862	CD4T_B
-3.00069	6.15601	CD4T_CD56NK
-0.3424	-8.31649	CD4T_B
2.7668	-1.9872	B_CD16NK
-4.69128	2.86584	CD4T_CD56NK
-0.633664	-7.46357	CD4T_B
-2.61225	-5.78466	CD8T_B
-1.02787	-6.85286	CD8T_B
-4.85708	2.79909	CD4T_CD56NK
-2.87743	-7.40569	CD4T_B
-0.00721179	-7.18484	CD4T_B
-1.09293	6.666	CD4T_CD16NK
-1.32616	7.80442	CD8T_CD16NK
-0.458655	7.40658	CD8T_CD16NK
-1.27949	5.14021	CD4T_CD16NK
-1.54986	-7.69866	CD4T_B
-1.66736	-5.18242	CD8T_B
-0.793163	7.40993	CD8T_CD16NK
-4.42524	2.76436	CD4T_CD56NK
-4.41377	2.45716	CD4T_CD56NK
-5.17729	2.66588	CD4T_CD56NK
-4.51264	2.81909	CD4T_CD56NK
-5.05116	2.52936	CD4T_CD56NK
-2.00484	-7.96666	CD4T_B
-4.52842	2.69452	CD4T_CD56NK
-2.66835	-8.65416	CD4T_B
-0.770195	5.47966	CD4T_CD16NK
-4.82105	2.78897	CD4T_CD56NK
-5.2151	2.52998	CD4T_CD56NK
-1.69706	-7.8436	CD4T_B
-1.83185	-7.42907	CD4T_B
-4.58598	2.50221	CD4T_CD56NK
-4.70379	2.90245	CD4T_CD56NK
-2.55028	-7.4349	CD4T_B
-0.695681	7.24226	CD4T_CD16NK
-2.03925	-8.87309	CD4T_B
-0.390933	5.51408	CD8T_CD16NK
-4.72962	2.46667	CD4T_CD56NK
-2.12711	-7.39711	CD4T_B
0.152579	5.76726	CD4T_CD16NK
-0.90914	-7.27011	CD4T_B
-2.99205	-5.58292	CD8T_B
0.846456	6.80785	CD4T_CD16NK
-0.26801	6.12035	CD4T_CD16NK
-4.70552	2.43635	CD4T_CD56NK
-1.67096	-5.02541	CD8T_B
-1.27404	6.69193	CD4T_CD16NK
-4.59799	2.3979	CD4T_CD56NK
-0.306657	7.39376	CD4T_CD16NK
-4.79032	2.5786	CD4T_CD56NK
-2.94734	-5.49928	CD8T_B
0.344883	-8.3144	CD4T_B
-4.96267	2.69289	CD4T_CD56NK
0.684616	6.47659	CD4T_CD16NK
-3.03048	-7.78835	CD4T_B
-5.18635	2.65316	CD4T_CD56NK
2.68929	-2.05325	B_CD16NK
-0.878781	8.09207	CD8T_CD16NK
2.94103	-1.46265	B_CD16NK
-4.94969	2.41958	CD4T_CD56NK
-1.22217	7.49929	CD8T_CD16NK
-3.37339	-8.46334	CD4T_B
-2.0371	7.89102	CD8T_CD16NK
-5.03179	2.32462	CD4T_CD56NK
-1.40151	-6.51362	CD8T_B
-2.28512	-7.409	CD4T_B
6.16392	1.66867	CD4T_CD16mono
-0.852623	7.75269	CD8T_CD16NK
-1.05365	6.2195	CD4T_CD16NK
-5.24599	2.77143	CD4T_CD56NK
-1.16516	6.99844	CD4T_CD16NK
-2.01163	-7.85166	CD4T_B
0.89379	6.34954	CD4T_CD16NK
-2.66558	-7.09036	CD4T_B
-2.06641	-4.67383	CD8T_B
-1.09148	7.7182	CD8T_CD16NK
-1.44159	7.6206	CD8T_CD16NK
-3.27243	-4.83741	CD8T_B
-3.00619	-4.95078	CD8T_B
-4.83426	3.03249	CD4T_CD56NK
-1.64448	-8.09084	CD4T_B
-4.69024	2.75366	CD4T_CD56NK
-1.35492	-5.1588	CD8T_B
-1.283	6.38809	CD4T_CD16NK
-1.96145	-5.4965	CD8T_B
-1.25929	-7.51937	CD4T_B
-0.32101	-8.3991	CD4T_B
-1.3863	-6.92895	CD4T_B
-4.74462	2.39378	CD4T_CD56NK
2.32721	-1.67839	B_CD16NK
1.6924	7.20577	CD4T_CD16NK
-4.54916	2.47107	CD4T_CD56NK
-4.92449	2.37605	CD4T_CD56NK
-0.0443396	8.85231	CD8T_CD16NK
-2.12738	-8.2985	CD4T_B
-1.50198	7.87602	CD8T_CD16NK
-4.42709	2.37455	CD4T_CD56NK
-0.897542	7.68081	CD8T_CD16NK
-1.18558	6.44682	CD4T_CD16NK
-0.888628	6.81559	CD4T_CD16NK
-0.985514	7.07126	CD4T_CD16NK
-5.19361	2.49126	CD4T_CD56NK
-0.432385	7.01406	CD4T_CD16NK
-0.40967	-6.86028	CD4T_B
0.144667	7.68429	CD8T_CD16NK
5.43297	1.72282	CD4T_CD16NK
-1.40155	6.82689	CD4T_CD16NK
2.87252	-1.86748	B_CD16NK
-2.84407	-5.5039	CD8T_B
-2.74319	-7.29575	CD4T_B
-4.77826	2.809	CD4T_CD56NK
0.135522	-8.65952	CD4T_B
6.90799	1.76826	CD4T_CD14mono
-4.95566	2.47794	CD4T_CD56NK
3.21348	-2.05609	B_CD16NK
2.8318	-1.22436	B_CD16NK
-2.48309	-5.06089	CD8T_B
-0.916408	6.93055	CD4T_CD16NK
-2.8095	-7.10221	CD4T_B
6.8254	1.81372	CD4T_CD14mono
-4.98942	2.41928	CD4T_CD56NK
-1.54217	6.2257	CD4T_CD16NK
-4.94987	2.89584	CD4T_CD56NK
-1.23761	6.53198	CD4T_CD16NK
2.97906	-1.54354	B_CD16NK
-4.85536	2.39348	CD4T_CD56NK
6.89575	1.92305	CD4T_CD14mono
-4.31546	2.10437	CD4T_CD56NK
-4.99125	2.76619	CD4T_CD56NK
-0.829963	7.05636	CD4T_CD16NK
-2.8555	-7.30973	CD4T_B
-0.509391	7.57857	CD4T_CD16NK
1.03564	6.90403	CD4T_CD16NK
-2.93738	-4.95193	CD8T_B
-4.83841	2.50738	CD4T_CD56NK
-4.53063	2.87419	CD4T_CD56NK
-0.297295	-4.15573	CD8T_B
-3.9345	2.42725	CD4T_CD56NK
-1.21963	-8.11879	CD4T_B
-0.972079	7.6877	CD8T_CD16NK
-2.47262	-5.08053	CD8T_B
-1.04826	-7.34118	CD4T_B
-0.248799	7.09434	CD4T_CD56NK
-4.46828	2.52042	CD4T_CD56NK
-2.11327	-8.57229	CD4T_B
-1.43131	6.28648	CD4T_CD16NK
-4.63618	2.56471	CD4T_CD56NK
-4.60401	2.41339	CD4T_CD56NK
6.69816	1.72052	CD4T_CD14mono
-2.44511	-4.92621	CD8T_B
-1.37276	7.8525	CD8T_CD16NK
-0.563676	6.60898	CD4T_CD16NK
-1.13795	7.72766	CD8T_CD16NK
-1.44323	-0.0363165	CD4T_DC
0.259822	8.68771	CD8T_CD16NK
0.130097	6.07633	CD4T_CD16NK
-0.626886	-8.13436	CD4T_B
-0.344084	-8.47957	CD4T_B
-0.0469221	-4.33386	CD8T_B
-2.8073	-4.50686	CD8T_B
-0.157184	5.55294	CD4T_CD16NK
6.90311	-1.18327	CD4T_DC
4.94629	1.13007	CD4T_CD16mono
3.28936	-1.82338	B_CD16NK
-0.197211	8.69088	CD8T_CD16NK
-1.47158	7.06168	CD4T_CD16NK
-0.791518	7.72146	CD8T_CD16NK
-4.79117	2.89823	CD4T_CD56NK
-1.95329	-4.57735	CD8T_B
-1.47064	6.64878	CD4T_CD16NK
-0.670722	5.85391	CD4T_CD16NK
-0.754144	7.80921	CD8T_CD16NK
-1.41655	-4.79584	CD8T_B
-2.46071	-5.42407	CD8T_B
7.70278	0.371239	CD4T_CD14mono
2.25781	-1.7285	B_CD16NK
-1.22406	8.04577	CD8T_CD16NK
-0.703987	4.55351	CD4T_CD16NK
-0.549024	5.09144	CD4T_CD16NK
-2.02923	-7.04782	CD4T_B
8.25702	0.909933	CD4T_CD14mono
-1.17645	6.48135	CD4T_CD16NK
-1.62803	-4.35389	CD8T_B
0.0679894	6.22208	CD4T_CD16NK
-2.4722	-8.10729	CD4T_B
8.41037	0.627269	CD4T_CD14mono
8.55114	0.159502	CD4T_CD14mono
-1.41986	6.62568	CD4T_CD16NK
5.30054	0.930342	CD4T_CD16mono
4.3086	-0.0161493	CD4T_CD16mono
7.70035	0.434956	CD4T_CD14mono
-2.07643	-5.0506	CD8T_B
8.24826	0.542077	CD4T_CD14mono
-1.35484	6.46177	CD4T_CD16NK
2.56827	-2.04499	B_CD16NK
-1.31593	7.37035	CD8T_CD16NK
7.67875	0.201232	CD4T_CD14mono
-3.22427	-5.24677	CD8T_B
-1.37846	-0.0488191	CD4T_DC
-2.09648	-5.08074	CD8T_B
-1.70559	8.6719	CD8T_CD16NK
-2.14946	-4.214	CD8T_B
7.11553	0.225746	CD4T_CD14mono
-1.96445	-4.91164	CD8T_B
-0.103772	9.08853	CD8T_CD16NK
-2.32158	-4.0226	CD8T_B
2.48341	-2.3582	B_CD56NK
7.3369	0.685036	CD4T_CD14mono
-1.91043	7.9145	CD8T_CD16NK
7.49368	0.415741	CD4T_CD14mono
-2.04055	-7.90221	CD4T_B
7.17898	0.359432	CD4T_CD14mono
0.14603	9.04962	CD8T_CD16NK
-1.79372	-4.64014	CD8T_B
4.7448	0.551173	CD4T_CD16mono
-0.611137	8.21696	CD8T_CD16NK
0.178718	8.86899	CD8T_CD16NK
-1.45638	8.23299	CD8T_CD16NK
-0.820393	6.15161	CD4T_CD16NK
7.82418	1.33156	CD4T_CD14mono
-0.804626	8.80513	CD8T_CD16NK
7.48804	-0.479966	CD4T_MonoOther
-2.26666	-7.96359	CD4T_B
-0.878579	8.53941	CD8T_CD16NK
-0.700313	5.49862	CD4T_CD16NK
-0.243583	6.44246	CD4T_CD16NK
-0.707415	-8.65862	CD4T_B
7.5218	0.555581	CD4T_CD14mono
7.7979	0.652663	CD4T_CD14mono
2.42342	-1.57572	B_CD16NK
-1.41047	7.76082	CD8T_CD16NK
7.87013	0.405635	CD4T_CD14mono
5.56213	1.1315	CD4T_CD16mono
0.144455	6.60498	CD4T_CD16NK
-0.759744	4.71979	CD4T_CD16NK
8.0982	0.563507	CD4T_CD14mono
8.29022	0.4727	CD4T_CD14mono
7.53658	0.880459	CD4T_CD14mono
-3.16283	6.07627	CD4T_CD56NK
-0.659844	-7.90683	CD4T_B
-1.05422	6.51628	CD4T_CD16NK
-1.72613	-7.90052	CD4T_B
-3.16573	-7.36582	CD4T_B
8.38687	0.854345	CD4T_CD14mono
-2.1406	-8.43113	CD4T_B
6.15445	-0.178519	CD4T_MonoOther
7.80188	0.574142	CD4T_CD14mono
7.68277	0.842769	CD4T_CD14mono
-0.214661	6.8403	CD4T_CD16NK
-0.400348	7.03241	CD4T_CD16NK
-2.94427	6.81601	CD4T_CD56NK
-3.38516	-8.18428	CD4T_B
7.32968	0.763582	CD4T_CD14mono
-3.12065	6.21332	CD4T_CD56NK
6.90795	0.879391	CD4T_CD14mono
-1.72661	-8.47765	CD4T_B
7.22083	0.638528	CD4T_CD14mono
7.34336	0.547634	CD4T_CD14mono
-0.806013	4.93821	CD4T_CD16NK
-0.493893	-4.03623	CD8T_B
7.77461	0.661325	CD4T_CD14mono
-1.12076	6.05623	CD4T_CD16NK
7.59343	0.180524	CD4T_CD14mono
8.17956	1.06791	CD4T_CD14mono
-1.85991	-4.61389	CD8T_B
-1.27837	-4.39631	CD8T_B
6.61994	0.836771	CD4T_CD16mono
-0.982282	-7.16028	CD4T_B
-2.15427	-3.94379	CD8T_B
-2.55092	-4.15272	CD8T_B
-5.14246	2.64858	CD4T_CD56NK
-1.55056	6.03556	CD4T_CD16NK
7.38468	0.8106	CD4T_CD14mono
0.0765956	8.38702	CD8T_CD16NK
-1.30389	6.40491	CD4T_CD16NK
-4.17412	2.13339	CD4T_CD56NK
7.6975	0.0914677	CD4T_CD14mono
2.38196	-2.26597	B_CD16NK
-1.07362	-8.05201	CD4T_B
7.71292	0.526592	CD4T_CD14mono
-0.0155817	-7.93893	CD4T_B
-0.0782496	6.82494	CD4T_CD16NK
-1.32166	6.98082	CD4T_CD16NK
3.1778	-1.98612	B_CD16NK
8.00978	0.532883	CD4T_CD14mono
-0.596869	6.88821	CD4T_CD16NK
7.84214	0.417328	CD4T_CD14mono
5.33449	0.935017	CD4T_CD16mono
-0.124993	6.41355	CD4T_CD16NK
6.68081	-0.156012	CD4T_MonoOther
8.4162	0.390755	CD4T_CD14mono
0.516332	8.74034	CD8T_CD16NK
1.97141	-2.36158	B_CD56NK
7.6942	0.0493189	CD4T_CD14mono
-2.68939	-8.45839	CD4T_B
-0.815746	8.0462	CD8T_CD16NK
-2.28128	-4.6452	CD8T_B
6.22905	1.04179	CD4T_CD16mono
7.00604	0.801905	CD4T_CD16mono
-1.86885	-5.31942	CD8T_B
0.567682	6.57254	CD4T_CD16NK
-2.33615	-4.37515	CD8T_B
-0.606858	6.97118	CD4T_CD16NK
-3.00198	-7.69231	CD4T_B
7.66773	0.17046	CD4T_CD14mono
-1.07534	8.69033	CD8T_CD16NK
6.35099	-0.449908	CD4T_MonoOther
-1.06407	6.87161	CD4T_CD16NK
0.0141619	6.73318	CD4T_CD16NK
2.58496	-2.21613	B_CD56NK
0.0742244	7.21096	CD4T_CD16NK
-0.832577	6.43543	CD4T_CD16NK
-0.203985	8.51711	CD8T_CD16NK
-0.502486	-8.25972	CD4T_B
-1.07408	-6.55256	CD4T_B
-1.79709	-5.14642	CD8T_B
7.17506	-0.0588437	CD4T_CD14mono
-5.44725	2.95177	CD4T_CD56NK
6.56408	1.68689	CD4T_CD14mono
-3.10329	-7.49967	CD4T_B
8.31321	0.770296	CD4T_CD14mono
8.32453	0.747953	CD4T_CD14mono
-0.868642	-8.56045	CD4T_B
-1.17652	-8.77104	CD4T_B
-0.738273	6.48912	CD4T_CD16NK
6.38079	-0.298786	CD4T_MonoOther
-0.768664	7.62191	CD8T_CD16NK
6.96766	0.973741	CD4T_CD14mono
-2.88525	-8.26408	CD4T_B
-0.637049	8.1817	CD8T_CD16NK
-1.87626	-5.19076	CD8T_B
-4.93877	2.58606	CD4T_CD56NK
-0.247022	-4.19392	CD8T_B
6.62188	-0.215332	CD4T_MonoOther
6.24407	1.68931	CD4T_CD16mono
7.31634	0.617075	CD4T_CD14mono
-2.08913	-4.2414	CD8T_B
-2.68823	-5.1627	CD8T_B
7.8317	0.710712	CD4T_CD14mono
-0.177477	8.97403	CD8T_CD16NK
-1.02239	6.36765	CD4T_CD16NK
6.45453	-0.581245	CD4T_MonoOther
6.18029	1.42895	CD4T_CD16mono
1.87641	-1.67169	B_CD16NK
7.80779	0.158565	CD4T_CD14mono
-2.91332	-5.79179	CD8T_B
-1.92895	-8.57861	CD4T_B
6.34386	-0.387545	CD4T_MonoOther
8.67512	0.733558	CD4T_CD14mono
-2.32608	-5.19643	CD8T_B
-1.8639	-4.04539	CD8T_B
-0.506967	7.51234	CD8T_CD16NK
-0.371831	6.05162	CD4T_CD16NK
7.47707	0.920768	CD4T_CD14mono
8.39818	-0.116645	CD4T_CD14mono
-1.72707	6.30292	CD4T_CD16NK
0.472002	6.34918	CD4T_CD16NK
7.74359	0.557191	CD4T_CD14mono
-2.38297	-5.68283	CD8T_B
-0.707062	6.53537	CD4T_CD16NK
-0.34298	5.49257	CD4T_CD16NK
-5.59443	3.13063	CD4T_CD56NK
8.06474	0.558036	CD4T_CD14mono
7.29807	1.21831	CD4T_CD14mono
-1.37958	5.29798	CD4T_CD16NK
-0.659624	7.85356	CD8T_CD16NK
-0.298683	6.75711	CD4T_CD16NK
-1.12426	7.28876	CD4T_CD16NK
-2.70919	-7.84483	CD4T_B
6.34799	-0.382292	CD4T_MonoOther
-1.95283	-8.59819	CD4T_B
-1.14412	5.58779	CD4T_CD16NK
-1.97359	-7.94044	CD4T_B
6.33628	-0.0462612	CD4T_MonoOther
6.76861	-0.498815	CD4T_MonoOther
2.73421	-1.73758	B_CD16NK
-0.25836	6.80073	CD4T_CD16NK
-0.124212	-7.55298	CD4T_B
7.98611	0.472073	CD4T_CD14mono
-0.725139	5.87967	CD4T_CD16NK
1.08197	6.6853	CD4T_CD16NK
-2.87564	-5.60419	CD8T_B
7.28843	1.35952	CD4T_CD14mono
2.80182	-1.69866	B_CD16NK
-2.07899	7.72151	CD8T_CD16NK
-0.368327	6.55355	CD4T_CD16NK
0.419916	7.00692	CD4T_CD16NK
8.3926	0.892505	CD4T_CD14mono
6.34297	0.733139	CD4T_CD16mono
-1.43679	-8.33226	CD4T_B
-1.16744	7.78953	CD8T_CD16NK
6.33329	-0.241293	CD4T_MonoOther
-0.916512	6.21583	CD4T_CD16NK
-2.97077	-8.33864	CD4T_B
-1.40261	6.67187	CD4T_CD16NK
-1.12876	7.80717	CD8T_CD16NK
2.87728	-1.86471	B_CD16NK
8.26631	0.247717	CD4T_CD14mono
-2.08557	-6.59761	CD8T_B
7.80951	0.349432	CD4T_CD14mono
8.00948	1.21844	CD4T_CD14mono
5.32593	0.477585	CD4T_CD16mono
-1.59388	-6.70057	CD8T_B
-0.0997218	-8.63523	CD4T_B
0.700709	6.68118	CD4T_CD16NK
0.120944	5.81401	CD4T_CD16NK
-2.58001	-4.39047	CD8T_B
-0.844659	5.87333	CD4T_CD16NK
-5.19849	2.96098	CD4T_CD56NK
3.08431	-2.0253	B_CD16NK
-0.00577616	-8.88491	CD4T_B
-1.16126	8.3815	CD8T_CD16NK
-0.977276	8.80735	CD8T_CD16NK
1.05808	0.598132	B_DC
6.11109	0.819712	CD4T_CD16mono
7.94425	0.0693946	CD4T_CD14mono
6.01316	1.42462	CD4T_CD16mono
7.60935	0.182746	CD4T_CD14mono
-4.69146	3.30588	CD4T_CD56NK
-0.415515	5.43243	CD4T_CD16NK
-0.39297	-5.54949	CD8T_B
-0.593468	-5.11316	CD8T_B
-1.21569	-8.48544	CD4T_B
0.901902	6.77158	CD4T_CD16NK
0.676161	5.76658	CD4T_CD16NK
-1.54958	6.84306	CD4T_CD16NK
-2.16527	-3.84452	CD8T_B
7.53319	0.347746	CD4T_CD14mono
6.45119	-0.599777	CD4T_MonoOther
2.80489	-1.49062	B_CD16NK
-1.29934	8.12182	CD8T_CD16NK
-1.62122	-0.180548	CD4T_DC
0.18574	8.9649	CD8T_CD16NK
-1.14165	-6.67559	CD8T_B
-2.22129	-3.86349	CD8T_B
6.85831	-0.370798	CD4T_MonoOther
-0.51138	5.87069	CD4T_CD16NK
-0.259139	-8.57146	CD4T_B
-0.539471	6.12061	CD4T_CD16NK
-1.96629	-4.6044	CD8T_B
-1.01012	7.49887	CD8T_CD16NK
-1.95682	-8.07783	CD4T_B
8.40086	0.67261	CD4T_CD14mono
-0.339061	-4.41867	CD8T_B
-1.0884	-9.12203	CD4T_B
-0.308813	6.15523	CD4T_CD16NK
-1.37854	6.87787	CD4T_CD16NK
-1.39779	7.37612	CD4T_CD16NK
7.82539	0.221443	CD4T_CD14mono
-0.725507	-6.97564	CD4T_B
3.01927	-1.83925	B_CD16NK
-0.210771	-4.37411	CD8T_B
-1.02597	-7.44263	CD4T_B
-1.20754	6.94916	CD4T_CD16NK
7.64709	0.80994	CD4T_CD14mono
-0.720265	-5.01612	CD8T_B
-1.30456	7.40497	CD4T_CD16NK
-0.213912	-4.25592	CD8T_B
-0.745266	7.00654	CD4T_CD16NK
-4.12267	1.92371	CD4T_CD56NK
-0.891669	7.09756	CD4T_CD16NK
-0.895409	7.62678	CD8T_CD16NK
3.08651	-1.83435	B_CD16NK
-0.71948	6.53156	CD4T_CD16NK
-0.319417	-8.71667	CD4T_B
0.11065	6.32496	CD4T_CD16NK
-0.976435	7.86257	CD8T_CD16NK
-1.60019	-4.78389	CD8T_B
-0.15959	-4.34378	CD8T_B
-1.14545	6.89668	CD4T_CD16NK
-0.411338	6.4564	CD4T_CD16NK
-0.278751	-7.7622	CD4T_B
0.145475	8.99591	CD8T_CD16NK
-2.4012	-5.47999	CD8T_B
-2.51263	-7.86664	CD4T_B
0.0628079	6.92214	CD4T_CD16NK
7.96943	0.0992197	CD4T_CD14mono
-4.18319	1.64743	CD4T_CD56NK
-2.766	-7.96643	CD4T_B
-1.48282	-7.66803	CD4T_B
-0.774976	6.36757	CD4T_CD16NK
-1.50737	-3.55289	CD8T_B
-0.426884	-0.0876756	CD4T_DC
-0.642396	-1.69302	CD8T_B
7.11865	-1.87616	CD4T_MonoOther
7.10527	-1.47543	CD4T_MonoOther
6.89385	-1.38075	CD4T_MonoOther
-2.54231	-3.80916	CD8T_B
8.58954	0.376835	CD4T_CD14mono
7.5541	-0.725169	CD4T_CD14mono
7.25643	-1.18616	CD4T_MonoOther
-0.441867	0.119496	CD4T_DC
-0.590543	-3.44419	CD8T_B
7.20433	-1.14195	CD4T_MonoOther
-0.415041	0.0953696	CD4T_DC
7.58692	-0.5381	CD4T_MonoOther
-0.62242	0.107994	CD4T_DC
6.57195	-1.05963	CD4T_MonoOther
7.11262	-1.53149	CD4T_MonoOther
-0.624043	-0.188797	CD4T_DC
6.9033	-1.32303	CD4T_MonoOther
6.90802	-0.71114	CD4T_MonoOther
-0.594901	0.280788	CD4T_DC
7.03947	-0.822362	CD4T_MonoOther
-0.362222	0.324117	CD4T_DC
-0.54692	0.0776241	CD4T_DC
-0.514804	-3.17774	CD8T_B
7.20224	-1.69018	CD4T_MonoOther
6.61002	-1.38751	CD4T_MonoOther
-0.334586	-0.580064	B_DC
-0.434239	0.0544879	CD4T_DC
-4.13788	1.49525	CD4T_CD56NK
-0.339589	0.0277471	CD4T_DC
-0.46251	0.0977979	CD4T_DC
0.385366	-7.99881	CD8T_B
-0.998644	-3.34509	CD8T_B
-0.439369	-0.333642	B_DC
6.75961	-1.14709	CD4T_MonoOther
0.675974	6.61779	CD8T_CD16NK
-0.64619	-0.00895854	CD4T_DC
6.89235	-1.51089	CD4T_MonoOther
6.85182	-1.36903	CD4T_MonoOther
7.08639	-1.78115	CD4T_MonoOther
6.89537	-1.17826	CD4T_MonoOther
-0.401062	0.110738	CD4T_DC
7.38982	-1.47233	CD4T_MonoOther
-0.936254	-3.28277	CD8T_B
-0.285395	0.276894	CD4T_DC
-0.32477	-0.0702152	CD4T_DC
6.43723	-1.01077	CD4T_MonoOther
-0.592052	-0.054075	CD4T_DC
-0.453554	0.169992	CD4T_DC
-0.493207	0.171921	CD4T_DC
-0.761286	-3.13239	CD8T_B
-0.656922	0.171996	CD4T_DC
6.83804	-1.05915	CD4T_MonoOther
-2.82285	6.19274	CD4T_CD56NK
6.76388	-1.6931	CD4T_MonoOther
6.85065	-1.15271	CD4T_MonoOther
-2.45945	5.296	CD4T_CD56NK
6.61291	-1.17611	CD4T_MonoOther
-2.76047	6.20581	CD4T_CD56NK
6.82236	-0.995132	CD4T_MonoOther
-0.347931	0.185426	CD4T_DC
-0.219147	-0.55198	B_DC
7.63602	-1.11138	CD4T_MonoOther
7.18619	-1.03141	CD4T_MonoOther
-0.533324	0.0395949	CD4T_DC
-0.43899	0.0737178	CD4T_DC
6.82039	-1.24989	CD4T_MonoOther
1.19032	0.639202	B_DC
-0.604382	0.144015	CD4T_DC
-2.87915	5.75651	CD4T_CD56NK
-0.421293	0.140871	CD4T_DC
-2.85076	5.72825	CD4T_CD56NK
-0.844661	0.091482	CD4T_DC
-2.97116	5.73933	CD4T_CD56NK
-0.63205	-1.19744	B_DC
-0.82263	-3.01064	CD8T_B
-0.949913	0.272074	CD4T_DC
-1.05583	-3.31747	CD8T_B
-0.600225	-0.501059	CD4T_DC
-1.16857	-3.44924	CD8T_B
-4.1905	1.53604	CD4T_CD56NK
-0.720379	0.178577	CD4T_DC
6.89297	-1.1594	CD4T_MonoOther
-0.906995	-3.32523	CD8T_B
7.16701	-1.2798	CD4T_MonoOther
-2.80251	6.56693	CD4T_CD56NK
6.82191	-1.29472	CD4T_MonoOther
8.15932	-0.487846	CD4T_CD14mono
-0.751224	-0.189794	CD4T_DC
-0.677048	-4.98547	CD8T_B
-0.9747	0.0963488	CD4T_DC
7.10267	-0.871535	CD4T_MonoOther
-0.362296	0.0225472	CD4T_DC
6.71678	-1.62811	CD4T_MonoOther
6.63806	-1.38855	CD4T_MonoOther
-0.745692	0.170073	CD4T_DC
6.1818	-1.44228	CD8T_B
-0.554555	0.0505481	CD4T_DC
-4.04396	1.73523	CD4T_CD56NK
-0.4273	-0.0772849	CD4T_DC
-0.739997	-3.46898	CD8T_B
6.42681	-0.949461	CD4T_MonoOther
-0.417937	0.0448816	CD4T_DC
6.69064	-1.19595	CD4T_MonoOther
-0.568728	0.143051	CD4T_DC
-0.50418	0.0530211	CD4T_DC
-0.0314257	-0.0639455	CD4T_DC
-4.02949	2.0339	CD4T_CD56NK
-10.7579	-2.54432	CD8T_CD56NK
-10.4145	-2.95423	CD8T_CD56NK
7.13398	-1.81034	CD4T_MonoOther
6.38108	0.339581	CD4T_MonoOther
7.42208	0.219617	CD4T_CD14mono
6.81982	-1.51155	CD4T_MonoOther
7.58384	0.685815	CD4T_CD14mono
-9.56586	-2.93371	CD8T_CD56NK
-9.41917	-2.61461	CD8T_CD56NK
-9.66537	-3.20957	CD8T_CD56NK
-9.85245	-2.8777	CD8T_CD56NK
-10.2617	-2.47635	CD8T_CD56NK
-9.80059	-2.94786	CD8T_CD56NK
-9.43753	-2.8716	CD8T_CD56NK
-9.76921	-3.00237	CD8T_CD56NK
-9.73282	-2.82197	CD8T_CD56NK
-9.71634	-3.0511	CD8T_CD56NK
-9.90027	-3.13212	CD8T_CD56NK
-9.70094	-2.46652	CD8T_CD56NK
-9.65776	-2.86833	CD8T_CD56NK
-9.5145	-2.99449	CD8T_CD56NK
-9.68836	-3.12572	CD8T_CD56NK
-9.90566	-2.87879	CD8T_CD56NK
-10.1781	-2.78554	CD8T_CD56NK
-9.56304	-3.00873	CD8T_CD56NK
-9.4657	-2.7695	CD8T_CD56NK
-10.1601	-2.4994	CD8T_CD56NK
-9.6816	-2.85866	CD8T_CD56NK
-9.59609	-3.06219	CD8T_CD56NK
-9.49904	-2.7212	CD8T_CD56NK
-9.94139	-3.01514	CD8T_CD56NK
-9.91618	-2.88567	CD8T_CD56NK
-10.0075	-2.82599	CD8T_CD56NK
-9.63882	-2.86624	CD8T_CD56NK
-10.6854	-2.59157	CD8T_CD56NK
-10.5033	-2.69069	CD8T_CD56NK
-9.88322	-3.08205	CD8T_CD56NK
-10.5742	-2.73813	CD8T_CD56NK
-10.1129	-2.73296	CD8T_CD56NK
-9.59122	-2.80017	CD8T_CD56NK
-9.95244	-2.67839	CD8T_CD56NK
-9.84773	-2.74154	CD8T_CD56NK
-10.3382	-3.01587	CD8T_CD56NK
-9.81119	-3.01966	CD8T_CD56NK
-9.43363	-2.8938	CD8T_CD56NK
-9.83462	-2.90289	CD8T_CD56NK
-9.83603	-2.55162	CD8T_CD56NK
-10.1951	-2.947	CD8T_CD56NK
-10.5429	-2.51783	CD8T_CD56NK
-9.59836	-2.8464	CD8T_CD56NK
-9.69433	-2.93127	CD8T_CD56NK
-9.81748	-2.74942	CD8T_CD56NK
-9.6415	-2.50996	CD8T_CD56NK
-9.74334	-2.6606	CD8T_CD56NK
-9.71389	-2.54965	CD8T_CD56NK
-9.50791	-2.82019	CD8T_CD56NK
-10.6807	-2.61826	CD8T_CD56NK
-9.87444	-3.11898	CD8T_CD56NK
-10.2304	-2.73299	CD8T_CD56NK
-9.86075	-3.13678	CD8T_CD56NK
-9.99188	-2.94261	CD8T_CD56NK
-10.2037	-2.86894	CD8T_CD56NK
-9.67149	-2.92008	CD8T_CD56NK
-9.87003	-2.50968	CD8T_CD56NK
-9.50982	-2.90219	CD8T_CD56NK
-9.63551	-2.72076	CD8T_CD56NK
-9.62291	-2.57163	CD8T_CD56NK
-10.041	-3.00488	CD8T_CD56NK
-9.80385	-2.95802	CD8T_CD56NK
-10.4877	-2.83527	CD8T_CD56NK
-9.51745	-2.70367	CD8T_CD56NK
-10.0299	-2.98778	CD8T_CD56NK
-9.75064	-3.00265	CD8T_CD56NK
-10.3874	-2.89303	CD8T_CD56NK
-9.58373	-3.04569	CD8T_CD56NK
-10.5344	-2.65511	CD8T_CD56NK
-9.53507	-2.72992	CD8T_CD56NK
-10.2424	-3.03629	CD8T_CD56NK
-9.68424	-2.58646	CD8T_CD56NK
-10.0269	-2.83308	CD8T_CD56NK
-9.75574	-2.98721	CD8T_CD56NK
-9.85945	-3.01316	CD8T_CD56NK
-9.69261	-2.87046	CD8T_CD56NK
-9.54767	-2.94326	CD8T_CD56NK
-9.8343	-2.79946	CD8T_CD56NK
-9.95907	-3.04304	CD8T_CD56NK
-9.73118	-2.90487	CD8T_CD56NK
-10.3723	-2.64249	CD8T_CD56NK
-9.78931	-3.02567	CD8T_CD56NK
-9.84127	-3.1517	CD8T_CD56NK
-9.59842	-2.83987	CD8T_CD56NK
-9.93789	-3.05373	CD8T_CD56NK
-9.98446	-2.7394	CD8T_CD56NK
-10.2612	-2.81005	CD8T_CD56NK
-10.5192	-2.75185	CD8T_CD56NK
-9.8452	-2.93376	CD8T_CD56NK
-10.0261	-2.89684	CD8T_CD56NK
-9.81053	-2.65006	CD8T_CD56NK
-10.3386	-2.76102	CD8T_CD56NK
-9.71857	-2.80128	CD8T_CD56NK
-10.0325	-2.89364	CD8T_CD56NK
-9.55823	-2.99382	CD8T_CD56NK
-9.93534	-3.01169	CD8T_CD56NK
-10.1405	-2.95141	CD8T_CD56NK
-9.6153	-2.77339	CD8T_CD56NK
-9.77591	-3.05572	CD8T_CD56NK
-9.71952	-2.92993	CD8T_CD56NK
-9.95971	-2.70497	CD8T_CD56NK
-10.0808	-2.86428	CD8T_CD56NK
-10.5033	-2.5339	CD8T_CD56NK
-9.6787	-2.77149	CD8T_CD56NK
-9.67888	-2.69392	CD8T_CD56NK
-9.71876	-2.55949	CD8T_CD56NK
-9.66485	-2.93192	CD8T_CD56NK
-9.66518	-2.85206	CD8T_CD56NK
-9.71682	-2.88186	CD8T_CD56NK
-9.93012	-2.69905	CD8T_CD56NK
-9.68431	-2.65024	CD8T_CD56NK
-10.0544	-2.87671	CD8T_CD56NK
-10.3024	-3.06316	CD8T_CD56NK
-10.5868	-2.87902	CD8T_CD56NK
-9.94483	-2.79336	CD8T_CD56NK
-9.87242	-2.6537	CD8T_CD56NK
-9.80232	-2.50712	CD8T_CD56NK
-10.2108	-2.97858	CD8T_CD56NK
-10.6861	-2.60237	CD8T_CD56NK
-9.76701	-2.82479	CD8T_CD56NK
-10.2206	-2.89189	CD8T_CD56NK
-9.99787	-2.85574	CD8T_CD56NK
-9.74324	-2.70501	CD8T_CD56NK
-10.0993	-2.88849	CD8T_CD56NK
-9.9774	-3.04061	CD8T_CD56NK
-10.1103	-2.99978	CD8T_CD56NK
-10.3733	-2.70248	CD8T_CD56NK
-9.78868	-2.92925	CD8T_CD56NK
-9.91513	-2.75676	CD8T_CD56NK
-10.3431	-2.53075	CD8T_CD56NK
-10.0192	-2.67218	CD8T_CD56NK
-9.63993	-2.77234	CD8T_CD56NK
-10.5578	-2.6572	CD8T_CD56NK
-10.1826	-2.72031	CD8T_CD56NK
-9.68088	-2.36242	CD8T_CD56NK
-9.99415	-2.57154	CD8T_CD56NK
-9.90382	-2.84563	CD8T_CD56NK
-9.67388	-2.30325	CD8T_CD56NK
-9.76915	-2.59705	CD8T_CD56NK
-9.94734	-2.68683	CD8T_CD56NK
-9.84691	-2.72664	CD8T_CD56NK
-9.95728	-2.89825	CD8T_CD56NK
-9.66283	-2.4936	CD8T_CD56NK
-10.1133	-2.79462	CD8T_CD56NK
-9.94893	-2.70356	CD8T_CD56NK
-9.8539	-2.60133	CD8T_CD56NK
-9.83645	-2.80605	CD8T_CD56NK
-10.6332	-2.5785	CD8T_CD56NK
-10.1025	-2.86782	CD8T_CD56NK
-10.7015	-2.8056	CD8T_CD56NK
-10.2433	-2.69376	CD8T_CD56NK
-10.5753	-2.64298	CD8T_CD56NK
-9.72186	-2.86383	CD8T_CD56NK
-10.5174	-2.99701	CD8T_CD56NK
-10.3622	-2.63787	CD8T_CD56NK
-10.5929	-2.64349	CD8T_CD56NK
-10.7452	-2.70227	CD8T_CD56NK
-9.73425	-3.0845	CD8T_CD56NK
-10.0911	-2.97357	CD8T_CD56NK
-9.64092	-2.32845	CD8T_CD56NK
-9.60862	-2.56589	CD8T_CD56NK
-10.1253	-2.5863	CD8T_CD56NK
-9.65698	-2.56554	CD8T_CD56NK
-10.4947	-2.55578	CD8T_CD56NK
-10.2765	-2.8788	CD8T_CD56NK
-10.3556	-2.98257	CD8T_CD56NK
-10.3652	-2.95456	CD8T_CD56NK
-10.1676	-2.45977	CD8T_CD56NK
-9.97824	-2.46115	CD8T_CD56NK
-10.3325	-2.71022	CD8T_CD56NK
-9.88019	-2.62764	CD8T_CD56NK
-9.78782	-2.73983	CD8T_CD56NK
-9.70167	-2.66492	CD8T_CD56NK
-9.91587	-2.669	CD8T_CD56NK
-10.1414	-2.87457	CD8T_CD56NK
-10.2271	-2.90276	CD8T_CD56NK
-10.3099	-2.55646	CD8T_CD56NK
-9.85378	-2.62862	CD8T_CD56NK
-9.84238	-2.54791	CD8T_CD56NK
-9.88678	-2.44958	CD8T_CD56NK
-9.75744	-2.53688	CD8T_CD56NK
-9.9247	-2.47343	CD8T_CD56NK
-10.7823	-2.57525	CD8T_CD56NK
-10.1212	-2.68446	CD8T_CD56NK
-9.86043	-2.65822	CD8T_CD56NK
-10.0348	-2.67975	CD8T_CD56NK
-10.5262	-2.82668	CD8T_CD56NK
-10.5018	-2.47379	CD8T_CD56NK
-10.0414	-2.62353	CD8T_CD56NK
-9.8636	-2.58466	CD8T_CD56NK
-10.0334	-2.72303	CD8T_CD56NK
-9.8127	-2.57222	CD8T_CD56NK
-10.0686	-2.69554	CD8T_CD56NK
-10.3917	-2.82063	CD8T_CD56NK
-10.517	-2.52727	CD8T_CD56NK
-9.73696	-2.49376	CD8T_CD56NK
-9.66255	-2.31578	CD8T_CD56NK
-9.73969	-2.65241	CD8T_CD56NK
-9.96106	-2.62656	CD8T_CD56NK
-10.6693	-2.68018	CD8T_CD56NK
-10.0272	-2.80616	CD8T_CD56NK
-9.93458	-2.555	CD8T_CD56NK
-9.74583	-2.34731	CD8T_CD56NK
-9.92491	-2.88903	CD8T_CD56NK
-9.73958	-2.59554	CD8T_CD56NK
-9.58133	-2.93257	CD8T_CD56NK
-10.071	-2.42947	CD8T_CD56NK
-10.064	-2.87096	CD8T_CD56NK
-9.83986	-2.6664	CD8T_CD56NK
-9.9489	-2.74105	CD8T_CD56NK
-10.3463	-2.84022	CD8T_CD56NK
-9.73045	-2.57138	CD8T_CD56NK
-10.6372	-2.54774	CD8T_CD56NK
-9.74415	-2.66807	CD8T_CD56NK
-10.5571	-2.62114	CD8T_CD56NK
-9.82972	-2.81074	CD8T_CD56NK
-10.0807	-2.63367	CD8T_CD56NK
-10.7211	-2.59965	CD8T_CD56NK
-10.1475	-2.64251	CD8T_CD56NK
-10.148	-2.54436	CD8T_CD56NK
-9.94053	-2.57212	CD8T_CD56NK
-9.99216	-2.43982	CD8T_CD56NK
-9.737	-2.85584	CD8T_CD56NK
-10.2052	-2.49629	CD8T_CD56NK
-10.5678	-2.71711	CD8T_CD56NK
-10.3576	-2.6296	CD8T_CD56NK
-9.81456	-2.80897	CD8T_CD56NK
-10.3057	-2.6769	CD8T_CD56NK
-10.3334	-2.59086	CD8T_CD56NK
-10.5381	-2.73431	CD8T_CD56NK
-9.9951	-2.258	CD8T_CD56NK
-10.1154	-2.89005	CD8T_CD56NK
-9.70947	-2.28045	CD8T_CD56NK
-9.63994	-2.46866	CD8T_CD56NK
-10.3404	-2.81839	CD8T_CD56NK
-10.0214	-2.78399	CD8T_CD56NK
-9.74445	-2.44681	CD8T_CD56NK
-10.0195	-2.42965	CD8T_CD56NK
-9.86983	-2.60422	CD8T_CD56NK
-9.72759	-1.98692	CD8T_CD56NK
-9.67393	-2.16876	CD8T_CD56NK
-10.5503	-2.44103	CD8T_CD56NK
-10.4301	-2.50359	CD8T_CD56NK
-9.72701	-2.3789	CD8T_CD56NK
-10.3618	-2.64434	CD8T_CD56NK
-9.78988	-2.34204	CD8T_CD56NK
-9.69676	-2.24083	CD8T_CD56NK
-9.52689	-2.79735	CD8T_CD56NK
-9.72978	-2.5389	CD8T_CD56NK
-9.58059	-2.38369	CD8T_CD56NK
-9.86602	-2.51077	CD8T_CD56NK
-10.1757	-2.69369	CD8T_CD56NK
-10.6165	-2.61401	CD8T_CD56NK
-10.4007	-2.68075	CD8T_CD56NK
-9.8242	-2.56438	CD8T_CD56NK
-9.83262	-2.44203	CD8T_CD56NK
-9.69884	-2.28865	CD8T_CD56NK
-9.66265	-2.44452	CD8T_CD56NK
-9.98508	-2.27275	CD8T_CD56NK
-10.5469	-2.69971	CD8T_CD56NK
-10.7296	-2.4302	CD8T_CD56NK
-9.53437	-2.2515	CD8T_CD56NK
-9.75368	-2.6892	CD8T_CD56NK
-9.78422	-2.7792	CD8T_CD56NK
-10.7157	-2.54309	CD8T_CD56NK
-9.68892	-2.45102	CD8T_CD56NK
-10.757	-2.5097	CD8T_CD56NK
-9.72915	-2.3904	CD8T_CD56NK
-10.3865	-2.57528	CD8T_CD56NK
-9.78123	-2.12668	CD8T_CD56NK
-10.2671	-3.00228	CD8T_CD56NK
-10.3055	-2.48198	CD8T_CD56NK
-9.69868	-2.1298	CD8T_CD56NK
-10.5908	-2.75081	CD8T_CD56NK
-9.60379	-2.17843	CD8T_CD56NK
-10.3993	-2.7554	CD8T_CD56NK
-10.0948	-2.58769	CD8T_CD56NK
-9.65438	-2.38241	CD8T_CD56NK
-10.1362	-2.3652	CD8T_CD56NK
-10.3549	-2.30779	CD8T_CD56NK
-9.69788	-2.32455	CD8T_CD56NK
-10.1068	-2.37551	CD8T_CD56NK
-10.0591	-2.36787	CD8T_CD56NK
-10.6312	-2.78214	CD8T_CD56NK
-10.7056	-2.51916	CD8T_CD56NK
-10.3657	-2.55154	CD8T_CD56NK
-9.81105	-2.61044	CD8T_CD56NK
-10.4254	-2.7385	CD8T_CD56NK
-9.96011	-2.26216	CD8T_CD56NK
-10.301	-2.42485	CD8T_CD56NK
-10.2668	-2.53851	CD8T_CD56NK
-9.92221	-2.42331	CD8T_CD56NK
-10.033	-2.55539	CD8T_CD56NK
-10.4218	-2.91006	CD8T_CD56NK
-10.1624	-2.60038	CD8T_CD56NK
-10.3601	-2.54371	CD8T_CD56NK
-10.0824	-2.477	CD8T_CD56NK
-10.2221	-2.61208	CD8T_CD56NK
-10.6981	-2.68139	CD8T_CD56NK
-9.70281	-2.63525	CD8T_CD56NK
-10.5457	-2.42674	CD8T_CD56NK
-9.73403	-1.87711	CD8T_CD56NK
-10.0376	-2.4134	CD8T_CD56NK
-10.637	-2.3934	CD8T_CD56NK
-9.71445	-2.27068	CD8T_CD56NK
-9.61829	-2.16469	CD8T_CD56NK
-10.7529	-2.48522	CD8T_CD56NK
-10.5786	-2.50063	CD8T_CD56NK
-9.83352	-1.87581	CD8T_CD56NK
-9.85083	-2.33255	CD8T_CD56NK
-9.75585	-2.03298	CD8T_CD56NK
-9.86015	-2.05426	CD8T_CD56NK
-10.4458	-2.51495	CD8T_CD56NK
-9.70409	-2.25579	CD8T_CD56NK
-9.71813	-2.17823	CD8T_CD56NK
-10.0813	-2.35125	CD8T_CD56NK
-9.83327	-2.19907	CD8T_CD56NK
-10.4192	-2.83751	CD8T_CD56NK
-10.1867	-2.71623	CD8T_CD56NK
-9.86849	-2.29919	CD8T_CD56NK
-9.97357	-2.59844	CD8T_CD56NK
-10.6625	-2.56966	CD8T_CD56NK
-9.85587	-2.29544	CD8T_CD56NK
-10.3239	-2.57543	CD8T_CD56NK
-10.3896	-2.36243	CD8T_CD56NK
-9.99937	-2.32137	CD8T_CD56NK
-9.82105	-2.15979	CD8T_CD56NK
-9.75696	-1.78609	CD8T_CD56NK
-9.90167	-2.40616	CD8T_CD56NK
-10.241	-2.35403	CD8T_CD56NK
-10.3985	-2.95229	CD8T_CD56NK
-9.82833	-1.97895	CD8T_CD56NK
-10.5461	-2.38835	CD8T_CD56NK
-9.77783	-1.93765	CD8T_CD56NK
-10.5888	-2.56201	CD8T_CD56NK
-10.6581	-2.43102	CD8T_CD56NK
-9.9939	-2.24972	CD8T_CD56NK
-9.76591	-2.01958	CD8T_CD56NK
-9.86816	-1.71368	CD8T_CD56NK
-10.6466	-2.42813	CD8T_CD56NK
-10.1994	-2.69209	CD8T_CD56NK
-9.88155	-2.16384	CD8T_CD56NK
-9.96364	-2.10834	CD8T_CD56NK
-9.9344	-2.00051	CD8T_CD56NK
-9.82946	-1.89677	CD8T_CD56NK
-9.84101	-2.00889	CD8T_CD56NK
-10.4005	-2.26811	CD8T_CD56NK
-10.5911	-2.52604	CD8T_CD56NK
-9.87337	-1.82968	CD8T_CD56NK
-9.8131	-1.67399	CD8T_CD56NK
-9.8623	-1.63011	CD8T_CD56NK
-9.79817	-1.94229	CD8T_CD56NK
-10.0085	-1.83889	CD8T_CD56NK
-10.0672	-1.92351	CD8T_CD56NK
-10.0469	-2.09427	CD8T_CD56NK
-9.9311	-1.70909	CD8T_CD56NK
-9.91288	-1.80169	CD8T_CD56NK
-10.1513	-2.07244	CD8T_CD56NK
-9.76284	-2.27422	CD8T_CD56NK
-9.86769	-1.6856	CD8T_CD56NK
-9.88728	-1.92127	CD8T_CD56NK
-9.80881	-1.54955	CD8T_CD56NK
-10.1851	-2.27434	CD8T_CD56NK
-10.4592	-2.37646	CD8T_CD56NK
-10.6605	-2.66599	CD8T_CD56NK
-9.85808	-1.78762	CD8T_CD56NK
-9.96663	-1.95181	CD8T_CD56NK
-9.84775	-2.16057	CD8T_CD56NK
-9.89536	-1.48723	CD8T_CD56NK
-9.84997	-1.6666	CD8T_CD56NK
-9.90283	-1.67481	CD8T_CD56NK
-9.89365	-1.58778	CD8T_CD56NK
-9.86632	-1.84354	CD8T_CD56NK
-9.86925	-1.82968	CD8T_CD56NK
-10.3763	-2.60539	CD8T_CD56NK
-9.86509	-1.64709	CD8T_CD56NK
-9.84149	-1.4957	CD8T_CD56NK
-9.80934	-1.8695	CD8T_CD56NK
-9.9503	-1.72736	CD8T_CD56NK
-9.81722	-1.77438	CD8T_CD56NK
-9.69023	-1.9017	CD8T_CD56NK
-9.89146	-1.65954	CD8T_CD56NK
-9.86391	-1.77835	CD8T_CD56NK
-9.84804	-1.52108	CD8T_CD56NK
-9.90027	-1.69221	CD8T_CD56NK
-9.87797	-1.79005	CD8T_CD56NK
-9.82809	-1.881	CD8T_CD56NK
-9.84455	-1.48937	CD8T_CD56NK
-9.81895	-1.51055	CD8T_CD56NK
-10.1614	-2.08104	CD8T_CD56NK
-9.83255	-1.55959	CD8T_CD56NK
-9.85601	-1.57714	CD8T_CD56NK
-9.90126	-1.67938	CD8T_CD56NK
-9.86918	-1.45684	CD8T_CD56NK
-9.95695	-1.99545	CD8T_CD56NK
-9.85511	-1.50209	CD8T_CD56NK
-9.86597	-1.79147	CD8T_CD56NK
-9.83169	-1.72639	CD8T_CD56NK
-9.85237	-1.58012	CD8T_CD56NK
-9.79541	-1.56926	CD8T_CD56NK
-9.86661	-1.82351	CD8T_CD56NK
-9.81877	-1.57078	CD8T_CD56NK
-9.86405	-1.73113	CD8T_CD56NK
-9.9512	-1.73266	CD8T_CD56NK
-9.92289	-1.70618	CD8T_CD56NK
-9.8414	-1.84727	CD8T_CD56NK
-9.79444	-1.72218	CD8T_CD56NK
6.81871	-0.668855	CD4T_MonoOther
-0.863441	-0.267268	CD4T_DC
-4.24634	1.38141	CD4T_CD56NK
-0.562081	-0.0322376	CD4T_DC
-4.21328	2.03154	CD4T_CD56NK
-1.90766	-7.67577	CD4T_B
-0.858689	-8.58564	CD4T_B
-2.30993	-4.99808	CD8T_B
-0.317152	-7.39513	CD4T_B
-2.66453	-7.95779	CD4T_B
-0.439142	-4.07231	CD8T_B
-1.75425	-4.74041	CD8T_B
0.11256	-8.51285	CD4T_B
-1.48472	-8.25857	CD4T_B
-1.2622	-7.76173	CD4T_B
-1.8503	-8.78463	CD4T_B
-1.93777	-8.10076	CD4T_B
-2.80604	6.16209	CD4T_CD56NK
-0.869628	-7.71272	CD4T_B
-1.59106	-4.91261	CD8T_B
-1.05574	-8.37573	CD4T_B
-3.28411	-5.53227	CD8T_B
-1.19806	-7.68723	CD4T_B
-2.06379	-8.28553	CD4T_B
-2.27313	-4.63883	CD8T_B
2.91995	-1.82511	B_CD16NK
-0.387328	-8.29088	CD4T_B
-0.918542	-7.77462	CD4T_B
5.63207	1.36234	CD4T_CD16mono
-0.831888	-4.21064	CD8T_B
0.970343	6.17089	CD4T_CD16NK
-1.18822	-7.49795	CD4T_B
-1.17494	-0.51253	CD4T_DC
-2.60614	-5.17204	CD8T_B
7.37144	0.269801	CD4T_CD14mono
5.92599	1.34952	CD4T_CD16mono
-0.399518	-4.16497	CD8T_B
-4.89869	2.63538	CD4T_CD56NK
-1.85848	-5.02555	CD8T_B
-2.74281	-5.41481	CD8T_B
-2.05284	-8.00115	CD4T_B
-2.43516	-7.87317	CD4T_B
-3.18835	-5.62177	CD8T_B
-0.793298	-1.01789	B_DC
6.4485	1.29089	CD4T_CD16mono
-1.56953	-7.7528	CD4T_B
-2.57943	-5.10852	CD8T_B
7.68623	0.508138	CD4T_CD14mono
-1.74698	-5.80348	CD8T_B
-0.134978	-7.49648	CD4T_B
-2.47673	-4.70199	CD8T_B
-2.32864	-7.82992	CD4T_B
-4.73557	2.80035	CD4T_CD56NK
6.50969	1.38879	CD4T_CD16mono
-2.43622	6.51111	CD4T_CD56NK
-0.949443	-1.03068	B_DC
-1.19641	-5.26735	CD8T_B
-1.38661	-5.2234	CD8T_B
-1.18787	-0.542271	CD4T_DC
-0.357333	-7.54274	CD4T_B
-1.53146	-8.58857	CD4T_B
0.445052	-8.50985	CD4T_B
-1.6223	-7.41625	CD4T_B
-1.90165	-7.9292	CD4T_B
-2.45039	-4.61171	CD8T_B
-1.80613	-5.16525	CD8T_B
-2.02273	-5.50845	CD8T_B
-2.25676	-4.68514	CD8T_B
-2.65722	-5.10843	CD8T_B
-0.177457	-4.38373	CD8T_B
-0.641379	-5.57684	CD8T_B
-1.79957	-5.06927	CD8T_B
-0.916552	-7.57924	CD4T_B
1.9752	-1.3672	B_CD16NK
-2.44649	-5.12555	CD8T_B
-2.54226	-4.6832	CD8T_B
-2.56542	6.16905	CD4T_CD56NK
-2.58854	-5.57741	CD8T_B
-2.34738	-4.76221	CD8T_B
-0.954016	-0.118808	CD4T_DC
-1.58887	7.91988	CD8T_CD16NK
-1.84403	-6.86116	CD8T_B
-2.79196	-8.89206	CD4T_B
-4.92687	2.56454	CD4T_CD56NK
-1.39187	-8.52556	CD4T_B
-0.532862	6.72184	CD4T_CD16NK
-1.46786	-7.33296	CD4T_B
-0.510965	-4.58947	CD8T_B
-1.46119	-8.54495	CD4T_B
-0.193845	8.20315	CD8T_CD16NK
-2.63989	-5.56862	CD8T_B
-2.37308	-5.121	CD8T_B
-5.06118	2.70791	CD4T_CD56NK
2.5689	-1.98472	B_CD16NK
-4.21684	1.26703	CD4T_CD56NK
-2.06086	-7.95197	CD4T_B
-2.77661	-5.25049	CD8T_B
-1.03625	-5.33935	CD8T_B
-0.797043	-9.02494	CD4T_B
-2.352	-7.70119	CD4T_B
-1.87487	-4.71566	CD8T_B
-1.25793	-8.23718	CD4T_B
7.73148	1.60089	CD4T_CD14mono
-0.558367	-8.61071	CD4T_B
7.45677	1.02551	CD4T_CD14mono
-1.48209	-8.04053	CD4T_B
-1.53623	-7.25972	CD4T_B
-1.73317	-7.84608	CD4T_B
-1.18896	-0.410474	CD4T_DC
-1.77561	-5.88892	CD8T_B
-0.664121	-7.90547	CD4T_B
-1.78599	-8.03701	CD4T_B
-0.791418	-7.69693	CD4T_B
-3.20418	-4.70319	CD8T_B
2.3892	-2.48173	B_CD56NK
-0.917053	-6.73756	CD4T_B
-3.48873	-5.32332	CD8T_B
-1.03976	-8.14922	CD4T_B
-2.61669	-7.79539	CD4T_B
-1.96719	-5.78324	CD4T_B
-1.08574	-5.31644	CD8T_B
-1.02125	-8.0955	CD4T_B
-1.94353	-7.34732	CD4T_B
-3.16462	6.24318	CD4T_CD56NK
-2.98966	6.07181	CD4T_CD56NK
0.274905	-8.4841	CD4T_B
-1.08342	-8.76792	CD4T_B
-1.32874	-6.54273	CD8T_B
-1.65503	-7.64755	CD4T_B
-3.0975	-5.64801	CD8T_B
-1.80166	-8.38195	CD4T_B
-0.233015	8.55988	CD8T_CD16NK
-1.52409	-7.95261	CD4T_B
-2.0568	-8.80822	CD4T_B
-0.514913	-8.48651	CD4T_B
-2.09615	-6.45594	CD8T_B
-4.28126	1.44629	CD4T_CD56NK
-1.03983	-8.00632	CD4T_B
-1.17028	4.57342	CD4T_CD16NK
-1.41814	-8.58497	CD4T_B
-1.92697	-5.42748	CD8T_B
-3.53402	-5.40898	CD8T_B
7.84591	1.50617	CD4T_CD14mono
2.69553	-1.70221	B_CD16NK
-1.99233	-5.47134	CD8T_B
-1.75044	-5.08635	CD8T_B
-1.1661	-8.31598	CD4T_B
-1.11743	5.66063	CD4T_CD16NK
-1.78726	-8.43907	CD4T_B
4.44349	0.914063	CD4T_CD16mono
-4.90416	2.86959	CD4T_CD56NK
2.25496	-2.26616	B_CD56NK
-1.68564	-7.43196	CD4T_B
-4.4084	2.88954	CD4T_CD56NK
-0.899848	-8.2652	CD4T_B
0.097343	-7.59409	CD4T_B
-0.163644	-8.0947	CD4T_B
-1.46932	-7.5268	CD4T_B
-0.214376	-7.95261	CD4T_B
-4.30691	1.97842	CD4T_CD56NK
-1.26401	-7.81685	CD4T_B
-1.43296	-4.88411	CD8T_B
-2.3326	-7.35737	CD4T_B
-3.36321	-5.29257	CD8T_B
-2.33215	6.43945	CD4T_CD56NK
7.05063	1.36876	CD4T_CD14mono
-2.18017	-5.53574	CD8T_B
0.197965	8.04061	CD8T_CD16NK
-0.812807	-8.00678	CD4T_B
-1.11874	-8.3935	CD4T_B
-1.1567	-7.97077	CD4T_B
-1.06005	-5.40926	CD8T_B
3.06826	-1.75187	B_CD16NK
5.94297	1.10402	CD4T_CD16mono
-0.484857	-8.93776	CD4T_B
-1.84956	-5.98152	CD8T_B
-0.73578	-7.23652	CD4T_B
-0.396466	-7.67852	CD4T_B
-2.55473	-5.17179	CD8T_B
-1.84921	-8.51364	CD4T_B
4.69842	0.982513	CD4T_CD16mono
-1.13083	-8.53054	CD4T_B
6.05431	1.31525	CD4T_CD16mono
7.04762	0.908373	CD4T_CD14mono
-1.67366	-8.00415	CD4T_B
-1.22863	-4.90663	CD8T_B
2.73404	-2.14446	B_CD16NK
-1.21037	5.04557	CD4T_CD16NK
2.3938	-1.85283	B_CD16NK
-2.28911	-5.00073	CD8T_B
-1.54862	-7.18155	CD4T_B
-3.04338	-8.53853	CD4T_B
-1.90409	-5.694	CD8T_B
-2.62893	-7.80897	CD4T_B
-2.27303	-5.25522	CD8T_B
-1.54003	-5.46383	CD8T_B
-3.41619	-8.32619	CD4T_CD56NK
-5.15575	2.81723	CD4T_CD56NK
-1.12276	6.7876	CD4T_CD16NK
-1.99377	-7.68358	CD4T_B
2.03627	6.94258	CD4T_CD16NK
-1.87065	-8.54061	CD4T_B
-1.27053	-6.75754	CD4T_B
-1.20376	-7.17241	CD4T_B
-0.449873	5.97056	CD4T_CD16NK
-1.5516	-8.27037	CD4T_B
-0.168821	-7.22495	CD4T_B
-1.80726	-5.53311	CD8T_B
-1.94316	-5.06934	CD8T_B
-2.53467	-5.43817	CD8T_B
-2.31128	-4.84843	CD8T_B
-0.0257418	-8.26932	CD4T_B
-2.49919	-4.9587	CD8T_B
-4.54158	2.47783	CD4T_CD56NK
0.410749	-8.43502	CD4T_B
-1.57818	-8.63291	CD4T_B
-0.354819	-3.84381	CD8T_B
-0.828031	-8.12692	CD4T_B
-1.55123	-8.623	CD4T_B
7.10657	1.12869	CD4T_CD14mono
-1.81576	-7.87439	CD4T_B
-2.01865	-8.8522	CD4T_B
0.640099	6.78862	CD4T_CD16NK
-2.55655	-4.94447	CD8T_B
-1.56043	-7.89014	CD4T_B
-0.377238	-8.28891	CD4T_B
-1.25523	-7.1672	CD4T_B
-2.47559	-7.43561	CD4T_B
-1.00903	-9.08814	CD4T_B
-1.83082	-5.47707	CD8T_B
-4.1484	1.42768	CD4T_CD56NK
-3.50521	-8.52577	CD4T_B
-2.76716	-4.51493	CD8T_B
-2.00953	-8.94187	CD4T_B
-2.57246	-8.7244	CD4T_B
-1.7089	-5.12254	CD8T_B
-1.58449	-4.80084	CD8T_B
-0.368917	-8.55086	CD4T_B
-2.34013	-4.87605	CD8T_B
-1.51501	-7.59085	CD4T_B
-1.42329	-7.57022	CD4T_B
-1.48509	-7.9379	CD4T_B
-2.96557	-7.48833	CD4T_B
-0.161469	-4.28891	CD8T_B
-4.69772	2.21231	CD4T_CD56NK
-0.782059	-1.00881	B_DC
-2.01431	-7.70472	CD4T_B
-1.86241	-8.41866	CD4T_B
-1.78284	-8.17644	CD4T_B
-1.66661	-7.93044	CD4T_B
-0.74856	-7.64885	CD4T_B
-1.17306	-8.4019	CD4T_B
-3.46292	-8.01191	CD4T_B
-2.16028	-8.47775	CD4T_B
0.425497	-8.58193	CD4T_B
-2.03483	-6.04297	CD8T_B
-0.822583	-0.961502	B_DC
-2.34726	-4.91039	CD8T_B
1.38676	7.4011	CD4T_CD16NK
-0.158772	-8.44223	CD4T_B
-1.10687	-7.1334	CD4T_B
-1.29791	-7.11137	CD4T_B
-2.12409	-8.68022	CD4T_B
-1.54128	-5.51646	CD8T_B
-2.13437	-8.96319	CD4T_B
-2.04012	-8.41394	CD4T_B
-1.30033	-5.33491	CD8T_B
-1.47005	-8.24208	CD4T_B
-1.86831	-8.55057	CD4T_B
7.36601	0.634613	CD4T_CD14mono
5.87491	1.56827	CD4T_CD16mono
-2.21867	-5.77214	CD8T_B
-1.06621	-8.96193	CD4T_B
0.641566	8.51486	CD8T_CD16NK
-2.80452	-8.48443	CD4T_B
-1.51406	-4.4166	CD8T_B
-1.91874	-5.76321	CD8T_B
-2.58637	-7.58649	CD4T_B
-1.84146	-8.58404	CD4T_B
-3.17091	-7.50116	CD4T_B
2.65545	-1.90714	B_CD16NK
-2.97202	6.12649	CD4T_CD16NK
-2.50846	-4.45283	CD8T_B
-2.2828	-7.56481	CD4T_B
-1.43259	-8.99615	CD4T_B
-1.67569	-7.98858	CD4T_B
-0.734389	-8.0617	CD4T_B
-0.283786	-7.5306	CD4T_B
-1.32538	-7.71043	CD4T_B
-2.2772	-8.74799	CD4T_B
-0.793271	6.64178	CD4T_CD16NK
-2.45243	-5.32304	CD8T_B
-2.73685	-8.41767	CD4T_B
-2.32217	-8.45196	CD4T_B
-0.596665	-8.04103	CD4T_B
-1.69131	-8.54541	CD4T_B
-2.73375	6.30424	CD4T_CD56NK
-1.72616	-8.04246	CD4T_B
-0.533247	-8.46768	CD4T_B
-1.99329	-5.28702	CD8T_B
0.204178	-8.25628	CD4T_B
-4.54683	2.11955	CD4T_CD56NK
-1.43254	-8.66857	CD4T_B
-2.30054	-8.77398	CD4T_B
-2.10965	-8.03932	CD4T_B
-3.23469	-8.46828	CD4T_B
-1.17345	-7.9846	CD4T_B
-2.66608	-8.79988	CD4T_B
-2.49902	-7.74288	CD4T_B
7.97598	0.0924576	CD4T_CD14mono
-0.986748	0.0322451	CD4T_DC
-2.51396	-8.7415	CD4T_B
-4.80227	2.69844	CD4T_CD56NK
-0.621504	-8.11217	CD4T_B
-2.22652	-7.96273	CD4T_B
-4.28792	1.4287	CD4T_CD56NK
-4.31654	2.74761	CD4T_CD56NK
-1.97569	-7.74515	CD4T_B
6.79609	-0.0479612	CD4T_MonoOther
-4.8025	2.87232	CD4T_CD56NK
-4.06746	2.04911	CD4T_CD56NK
-4.39074	2.54739	CD4T_CD56NK
-0.327247	-7.82391	CD4T_B
-2.82051	-4.8835	CD8T_B
-4.55724	2.01238	CD4T_CD56NK
-0.415916	-8.48256	CD4T_B
0.349779	-7.99496	CD4T_B
-2.7416	-5.07844	CD8T_B
-0.385213	-7.75568	CD4T_B
-4.83018	2.38694	CD4T_CD56NK
-0.613056	-9.10707	CD4T_B
-4.03094	2.30913	CD4T_CD56NK
-1.48485	-7.21318	CD4T_B
-4.95216	2.72334	CD4T_CD56NK
-3.71575	1.45469	CD4T_CD56NK
1.45311	6.66109	CD4T_CD16NK
8.23388	-0.258776	CD4T_CD14mono
-1.53435	-6.1283	CD8T_B
-1.60544	5.11757	CD4T_CD56NK
-1.11957	0.0057966	CD4T_DC
-2.93437	-5.1205	CD8T_B
-1.17331	-7.28738	CD4T_B
-1.3989	-8.18144	CD4T_B
-0.315696	-7.56558	CD4T_B
-4.52683	2.36202	CD4T_CD56NK
-3.97758	1.86661	CD4T_CD56NK
-2.04321	-8.44407	CD4T_B
-1.31692	6.52653	CD4T_CD16NK
-0.369372	-7.87085	CD4T_B
6.36698	-0.1293	CD4T_MonoOther
1.81542	6.89352	CD4T_CD16NK
8.19628	0.656541	CD4T_CD14mono
6.13324	-0.345818	CD4T_MonoOther
-4.11476	2.62519	CD4T_CD56NK
5.0677	0.642406	CD4T_MonoOther
-4.13105	2.32315	CD4T_CD56NK
-4.1022	1.78779	CD4T_CD56NK
0.5993	6.73064	CD4T_CD16NK
-2.82083	-8.64218	CD4T_B
-4.85186	2.79994	CD4T_CD56NK
-1.27223	-7.71178	CD4T_B
-4.58032	2.72668	CD4T_CD56NK
-0.294562	7.17488	CD4T_CD16NK
-4.95409	2.72272	CD4T_CD56NK
8.33335	0.328778	CD4T_CD14mono
-4.30264	1.61709	CD4T_CD56NK
-4.12105	1.57648	CD4T_CD56NK
-4.87965	2.96222	CD4T_CD56NK
-1.85357	-7.49839	CD4T_B
-0.369524	-7.89884	CD4T_B
0.109717	-7.50354	CD4T_B
-4.37218	2.16461	CD4T_CD56NK
-0.489037	-4.0099	CD8T_B
-4.25494	1.7517	CD4T_CD56NK
-4.31909	2.10115	CD4T_CD56NK
-4.3508	2.71806	CD4T_CD56NK
-4.00578	2.00648	CD4T_CD56NK
8.32863	0.429649	CD4T_CD14mono
0.284273	6.86662	CD4T_CD16NK
7.56729	0.19096	CD4T_CD14mono
-4.18887	1.36886	CD4T_CD56NK
-4.51444	2.17093	CD4T_CD56NK
-3.97541	1.93042	CD4T_CD56NK
-4.38899	1.57386	CD4T_CD56NK
-2.84105	-5.17499	CD8T_B
-1.3861	-7.67287	CD4T_B
-1.14356	-9.12828	CD4T_B
-1.60927	-8.11998	CD4T_B
-1.00793	6.96033	CD4T_CD16NK
-4.45538	2.33756	CD4T_CD56NK
-1.20312	-7.0771	CD4T_B
-3.96868	2.32044	CD4T_CD56NK
8.18202	-0.0962324	CD4T_CD14mono
-0.73966	-6.83516	CD4T_B
-1.46176	5.74607	CD4T_CD16NK
-3.11638	-7.25925	CD4T_B
-4.60714	2.2509	CD4T_CD56NK
8.58774	0.0256635	CD4T_CD14mono
7.94424	-0.116858	CD4T_CD14mono
-1.98536	-8.57551	CD4T_B
-1.40319	5.80645	CD4T_CD16NK
-0.179306	7.83352	CD8T_CD16NK
-4.01033	2.17589	CD4T_CD56NK
-4.75121	2.51445	CD4T_CD56NK
-1.42267	-6.16916	CD4T_B
8.39609	0.0788971	CD4T_CD14mono
5.5854	1.10258	CD4T_CD16mono
-4.14584	2.35024	CD4T_CD56NK
-5.22206	2.69097	CD4T_CD56NK
-4.14681	2.10513	CD4T_CD56NK
-0.464888	4.4976	CD4T_CD16NK
8.02587	1.10642	CD4T_CD14mono
-0.377355	-7.05289	CD4T_B
-4.88724	2.64584	CD4T_CD56NK
-0.768078	-7.58518	CD4T_B
-4.62093	2.88235	CD4T_CD56NK
-0.680779	-6.23677	CD4T_B
-1.36434	-7.25072	CD4T_B
7.57533	0.429582	CD4T_CD14mono
8.28101	-0.00277185	CD4T_CD14mono
-3.982	2.1076	CD4T_CD56NK
-4.66	2.63152	CD4T_CD56NK
-3.79399	1.7711	CD4T_CD56NK
2.1528	8.3597	CD8T_CD16NK
-1.36809	-6.95428	CD4T_B
-4.60164	2.27478	CD4T_CD56NK
-4.10172	1.51122	CD4T_CD56NK
-0.501537	-8.30494	CD4T_B
-4.76772	2.69113	CD4T_CD56NK
-0.712937	-8.51631	CD4T_B
-4.18639	2.06342	CD4T_CD56NK
-1.75095	-8.3327	CD4T_B
-3.92315	2.33068	CD4T_CD56NK
8.16785	0.615051	CD4T_CD14mono
-4.30261	2.72713	CD4T_CD56NK
-4.83383	2.69308	CD4T_CD56NK
-0.726289	-7.55663	CD4T_B
-3.96826	2.87526	CD4T_CD56NK
-0.589289	-8.83417	CD4T_B
-3.93698	1.90003	CD4T_CD56NK
-2.45088	-5.71608	CD8T_B
-4.16204	2.32563	CD4T_CD56NK
6.78715	-0.560115	CD4T_MonoOther
8.24865	0.0657472	CD4T_CD14mono
-0.428244	-7.69548	CD4T_B
-4.55806	3.05813	CD4T_CD56NK
8.0799	0.186154	CD4T_CD14mono
8.29799	-0.320956	CD4T_CD14mono
-0.0256573	-6.79397	CD4T_B
-4.13626	1.53517	CD4T_CD56NK
-3.99717	2.50819	CD4T_CD56NK
-5.0756	2.585	CD4T_CD56NK
-3.80996	2.10352	CD4T_CD56NK
-0.496077	-8.77974	CD4T_B
8.00361	0.180425	CD4T_CD14mono
8.30397	-0.24769	CD4T_CD14mono
-1.69937	-7.36162	CD4T_B
-5.18335	2.76708	CD4T_CD56NK
-4.38234	2.3	CD4T_CD56NK
1.09836	6.96233	CD4T_CD16NK
4.51105	0.106933	CD4T_CD16mono
0.0945304	5.48454	CD4T_CD16NK
-2.69073	-5.66174	CD8T_B
-4.44861	2.63727	CD4T_CD56NK
-1.55474	-4.95729	CD8T_B
1.03044	7.05106	CD4T_CD16NK
-5.38553	2.86384	CD4T_CD56NK
-1.76896	-4.4985	CD8T_B
0.181656	-8.50719	CD4T_B
6.06522	-0.395104	CD4T_MonoOther
-1.11517	-8.83454	CD4T_B
-2.27995	-4.75653	CD8T_B
8.1829	-0.0765625	CD4T_CD14mono
-3.95422	2.22249	CD4T_CD56NK
-4.55174	2.76834	CD4T_CD56NK
3.37925	-1.63018	B_CD16NK
-0.133059	-7.70628	CD4T_B
8.03804	0.66094	CD4T_CD14mono
-0.29772	-7.74002	CD4T_B
7.75994	0.365811	CD4T_CD14mono
-1.83479	6.20407	CD4T_CD16NK
0.50204	-8.57997	CD4T_B
-3.07408	-5.06802	CD8T_B
0.751087	0.252338	CD4T_DC
-1.86179	6.66331	CD4T_CD16NK
-0.533801	-7.50467	CD4T_B
8.51804	0.109643	CD4T_CD14mono
0.347696	-8.3404	CD4T_B
-0.624425	-8.61376	CD4T_B
1.58232	7.08721	CD4T_CD16NK
0.0384827	-7.63418	CD4T_B
-2.05707	6.19474	CD4T_CD16NK
-4.35384	2.41266	CD4T_CD56NK
-0.0621933	-5.47312	CD8T_B
6.48999	-1.11332	CD4T_MonoOther
7.6278	0.535013	CD4T_CD14mono
6.67547	-1.1449	CD4T_MonoOther
-1.26713	-3.50399	CD8T_B
7.68891	-0.507056	CD4T_MonoOther
7.72928	-0.69472	CD4T_MonoOther
7.79995	-0.514006	CD4T_MonoOther
-1.37235	-3.47908	CD8T_B
6.75912	-1.61342	CD4T_MonoOther
6.79209	-1.69067	CD4T_MonoOther
7.46158	0.485705	CD4T_CD14mono
-1.53323	-3.73935	CD8T_B
-1.43539	-3.54159	CD8T_B
-1.15404	-3.52184	CD8T_B
7.09694	-1.03312	CD4T_MonoOther
-1.38345	-3.47677	CD8T_B
7.5718	-0.254575	CD4T_MonoOther
7.08191	-2.03127	CD4T_MonoOther
7.67615	-0.270286	CD4T_MonoOther
-1.11618	-3.43644	CD8T_B
-1.17429	-3.37257	CD8T_B
-1.13822	-3.38607	CD8T_B
6.62947	-1.34315	CD4T_MonoOther
-3.58911	1.41766	CD4T_DC
6.56781	-0.78766	CD4T_MonoOther
-1.40144	-3.68368	CD8T_B
7.28644	-1.50686	CD4T_MonoOther
6.46077	-1.32334	CD4T_MonoOther
6.64153	-1.06463	CD4T_MonoOther
6.76936	-1.78321	CD4T_MonoOther
7.42935	-1.74823	CD4T_MonoOther
-1.35244	-3.74908	CD8T_B
7.44432	-0.761303	CD4T_MonoOther
8.08236	-0.0422056	CD4T_CD14mono
7.63587	-0.750687	CD4T_MonoOther
-1.16015	-3.45783	CD8T_B
-1.41578	-3.75745	CD4T_B
7.63677	-0.813322	CD4T_MonoOther
-1.61185	-3.67753	CD8T_B
7.11524	-2.13935	CD4T_MonoOther
7.72065	-0.364174	CD4T_MonoOther
6.98465	-1.02644	CD4T_MonoOther
7.49626	-0.84408	CD4T_MonoOther
-1.43107	-3.34686	CD8T_B
8.32908	0.363551	CD4T_CD14mono
6.54589	-1.50043	CD4T_MonoOther
7.41418	-1.84011	CD4T_MonoOther
-1.24753	-3.31947	CD8T_B
7.40437	-0.283761	CD4T_MonoOther
7.90656	-0.0262005	CD4T_MonoOther
7.77459	-0.837676	CD4T_MonoOther
-2.89251	5.76532	CD4T_CD56NK
6.78802	-1.09399	CD4T_MonoOther
-1.35382	-3.29548	CD8T_B
7.5892	-0.986873	CD4T_MonoOther
-1.23578	-3.49302	CD8T_B
6.97377	-1.67498	CD4T_MonoOther
7.31946	0.521028	CD4T_CD14mono
-2.89356	6.90119	CD4T_CD56NK
-1.43332	-3.61254	CD8T_B
6.7576	-1.05653	CD4T_MonoOther
7.63213	-0.407309	CD4T_MonoOther
6.36208	-0.483892	CD4T_MonoOther
7.70988	-1.00163	CD4T_MonoOther
-1.36869	-3.37439	CD8T_B
-1.25789	-3.53846	CD8T_B
8.1409	-0.230504	CD4T_CD14mono
7.57027	-0.298099	CD4T_MonoOther
-2.6909	-5.41345	CD8T_B
6.07776	1.49509	CD4T_CD16mono
-0.883066	-1.23645	B_DC
2.79797	-1.89241	B_CD16NK
-1.82969	-7.45595	CD4T_B
-0.924588	-1.38627	B_DC
4.11128	0.757349	CD4T_CD16mono
2.5996	-1.87324	B_CD16NK
-3.13579	-7.66527	CD4T_B
-1.39761	5.94705	CD4T_CD16NK
7.05523	1.48861	CD4T_CD14mono
-1.84237	-8.19806	CD4T_B
-0.562854	9.05893	CD8T_CD16NK
-2.61811	-5.49702	CD8T_B
-2.65246	-4.43563	CD8T_B
-0.603018	-0.307092	CD4T_DC
-1.95599	-8.30514	CD4T_B
7.54664	0.898638	CD4T_CD14mono
-0.988371	8.60103	CD8T_CD16NK
-1.81358	-4.24995	CD8T_B
2.09041	-2.49215	B_CD56NK
-0.415238	6.07463	CD4T_CD16NK
2.94849	-1.90986	B_CD16NK
2.77271	-1.70796	B_CD16NK
-2.34466	-4.48674	CD8T_B
-3.36825	-7.77438	CD4T_B
-0.210216	5.33966	CD4T_CD16NK
-1.91549	-4.42254	CD8T_B
4.52559	1.1395	CD4T_CD16mono
-2.35056	-4.24957	CD8T_B
-0.0657098	6.81592	CD4T_CD16NK
-1.58619	8.63893	CD8T_CD16NK
4.30296	0.53423	CD4T_CD16mono
-1.70363	8.66019	CD8T_CD16NK
-3.18225	-5.4494	CD8T_B
-0.127606	8.85364	CD8T_CD16NK
3.17475	-1.77313	B_CD16NK
4.62147	0.519597	CD4T_CD16mono
-0.679916	-8.25981	CD4T_B
-0.902461	8.81968	CD8T_CD16NK
7.2157	-1.75153	CD4T_B
0.074292	8.31694	CD8T_CD16NK
-1.0176	6.49323	CD4T_CD16NK
2.30939	-1.71451	B_CD16NK
3.07339	-1.92598	B_CD16NK
-0.436484	-8.64331	CD4T_B
7.50928	1.69968	CD4T_CD14mono
-2.81413	-5.02244	CD8T_B
6.94271	-0.0668038	CD4T_MonoOther
0.603323	6.01693	CD4T_CD16NK
0.155011	8.76723	CD8T_CD16NK
-1.34639	8.52531	CD8T_CD16NK
-1.36218	8.24539	CD8T_CD16NK
-1.22162	6.18714	CD4T_CD16NK
-0.180883	9.09157	CD8T_CD16NK
-0.816979	8.15829	CD8T_CD16NK
-1.0346	8.56711	CD8T_CD16NK
1.26555	6.54088	CD4T_CD16NK
5.54009	1.25906	CD4T_CD16mono
2.81534	-1.80096	B_CD16NK
-0.472657	8.71001	CD8T_CD16NK
-1.06669	8.31342	CD8T_CD16NK
-1.22229	7.13464	CD4T_CD16NK
2.98752	-1.8966	B_CD16NK
-1.15194	5.54288	CD4T_CD16NK
-0.787796	5.51585	CD4T_CD16NK
-1.97563	-8.50316	CD4T_B
7.82809	0.735574	CD4T_CD14mono
0.595435	6.95831	CD4T_CD16NK
-0.542196	6.73409	CD4T_CD16NK
2.31324	-2.49503	B_CD56NK
0.0847522	6.42276	CD4T_CD16NK
-1.54839	8.76484	CD8T_CD16NK
-0.930587	6.3883	CD4T_CD16NK
-0.786047	8.18019	CD8T_CD16NK
6.70809	0.754803	CD4T_CD16mono
-0.189406	6.06051	CD4T_CD16NK
-3.10709	-4.84974	CD8T_B
6.56607	-0.840756	CD4T_MonoOther
-1.71476	-7.25145	CD4T_B
-2.37441	6.45655	CD4T_CD56NK
-2.09145	-8.65626	CD4T_B
-2.84852	-4.9764	CD8T_B
-0.779569	-4.04469	CD8T_B
-1.15909	6.45291	CD4T_CD16NK
-0.0667902	-0.713321	B_DC
-0.809535	6.13939	CD4T_CD16NK
-1.53459	-8.25945	CD4T_B
-3.18284	-4.70954	CD8T_B
6.74694	-0.819643	CD4T_MonoOther
2.28806	-1.22104	B_CD16NK
-1.78615	-3.926	CD8T_B
-1.05591	6.43157	CD4T_CD16NK
-0.631593	-8.0103	CD4T_B
-2.37901	-4.40317	CD8T_B
-2.65711	-4.71068	CD8T_B
-0.893828	6.32387	CD4T_CD16NK
7.11096	1.69673	CD4T_CD14mono
5.61515	1.5008	CD4T_CD16mono
-1.92828	8.67984	CD8T_CD16NK
-1.19966	6.00368	CD4T_CD16NK
6.67415	-0.0624055	CD4T_MonoOther
7.79969	1.25441	CD4T_CD14mono
-2.75829	-7.66603	CD4T_B
-2.82784	-8.00248	CD4T_B
7.68337	1.46733	CD4T_CD14mono
-1.74081	-8.78779	CD4T_B
5.97398	1.59188	CD4T_CD16mono
-4.64495	3.18787	CD4T_CD56NK
-0.92234	6.08268	CD4T_CD16NK
-0.201583	-8.22757	CD4T_B
3.15473	-1.8149	B_CD16NK
-2.55593	-4.35977	CD8T_B
5.00726	1.44958	CD4T_CD16mono
-1.43432	8.4998	CD8T_CD16NK
2.0353	-1.50788	B_CD16NK
2.84296	-1.7042	B_CD16NK
-1.29133	-8.33948	CD4T_B
2.83422	-2.16612	B_CD56NK
-0.64398	6.08454	CD4T_CD16NK
-1.45955	8.56204	CD8T_CD16NK
-2.39279	-5.19027	CD8T_B
-0.574088	-3.96528	CD8T_B
-3.9439	1.98799	CD4T_CD56NK
8.45294	0.646049	CD4T_CD14mono
0.357736	6.28446	CD4T_CD16NK
-0.140031	6.18708	CD4T_CD16NK
-1.09851	8.98687	CD8T_CD16NK
-1.14047	5.17323	CD4T_CD16NK
-1.42592	-9.15881	CD4T_B
-1.09993	-8.27215	CD4T_B
-0.533508	5.82069	CD4T_CD16NK
-1.63216	5.8226	CD4T_CD16NK
2.00452	-1.66668	B_CD16NK
2.90859	-1.7188	B_CD16NK
-1.64155	-8.26431	CD4T_B
-2.46859	-9.03157	CD4T_B
7.67886	1.05451	CD4T_CD14mono
-2.02782	-4.44992	CD8T_B
-2.67872	-9.04393	CD4T_B
2.45364	-1.81836	B_CD16NK
-0.868056	4.6336	CD4T_CD16NK
2.49963	-1.59133	B_CD16NK
6.2456	1.53929	CD4T_CD16mono
-1.23259	5.82658	CD4T_CD16NK
-0.0150592	8.72061	CD8T_CD16NK
-0.297769	5.36261	CD4T_CD16NK
-1.82154	8.17106	CD8T_CD16NK
5.85098	1.88737	CD4T_CD16mono
5.9619	1.41278	CD4T_CD16mono
0.990964	7.38285	CD8T_CD16NK
-2.63327	-4.33754	CD8T_B
7.84875	1.08392	CD4T_CD14mono
-2.5017	-4.86203	CD8T_B
-1.86393	7.79957	CD8T_CD16NK
-1.18615	6.49368	CD4T_CD16NK
7.23478	1.24291	CD4T_CD14mono
6.99031	1.53076	CD4T_CD14mono
4.61036	1.30323	CD4T_CD16mono
-0.877736	8.18643	CD8T_CD16NK
-1.28326	-7.93473	CD4T_B
-1.50886	5.56359	CD4T_CD16NK
-1.45419	8.23485	CD8T_CD16NK
-1.00414	5.4925	CD4T_CD16NK
-0.896257	8.33697	CD8T_CD16NK
-1.70676	-4.42364	CD8T_B
-0.298807	6.69105	CD4T_CD16NK
7.86106	1.71205	CD4T_CD14mono
2.8417	-1.65783	B_CD16NK
-2.91356	-5.16956	CD8T_B
-1.30226	5.70939	CD4T_CD16NK
-1.2446	5.29903	CD4T_CD16NK
-0.0914549	8.17852	CD8T_CD16NK
-1.20977	6.68934	CD4T_CD16NK
0.455581	8.78552	CD8T_CD16NK
-1.11891	6.554	CD4T_CD16NK
-1.72411	8.357	CD8T_CD16NK
0.00602777	5.12868	CD4T_CD16NK
4.66047	1.06334	CD4T_CD16mono
-0.880772	6.35396	CD4T_CD16NK
-1.01707	-0.131945	CD4T_DC
-0.0919337	9.08257	CD8T_CD16NK
-1.58757	8.69705	CD8T_CD16NK
-1.48147	8.53431	CD8T_CD16NK
-2.5309	-9.02174	CD4T_B
-1.72736	-9.08824	CD4T_B
-0.0211863	5.53481	CD4T_CD16NK
-1.20486	8.67495	CD8T_CD16NK
2.90248	-1.64528	B_CD16NK
-2.0097	-3.86056	CD8T_B
-0.545152	4.35113	CD4T_CD16NK
-2.31627	-8.74126	CD4T_B
-1.48187	8.38929	CD8T_CD16NK
-2.34808	-4.56992	CD8T_B
2.97681	-1.8255	B_CD16NK
7.35835	1.46647	CD4T_CD14mono
-0.439978	8.73502	CD8T_CD16NK
-3.37232	-5.54585	CD8T_B
-2.91863	-4.90782	CD8T_B
-1.51824	-5.21123	CD8T_B
6.49573	1.51894	CD4T_CD14mono
-1.26191	8.21246	CD8T_CD16NK
8.05933	1.566	CD4T_CD14mono
-0.597989	8.40651	CD8T_CD16NK
-2.48132	-8.64736	CD4T_B
-1.73889	-8.82423	CD4T_B
-0.690174	-8.41198	CD4T_B
-0.0930226	5.72149	CD4T_CD16NK
-2.64046	-5.45034	CD8T_B
-1.45659	7.70325	CD8T_CD16NK
0.140518	7.81093	CD8T_CD16NK
0.325994	5.48293	CD4T_CD16NK
-1.75627	7.7594	CD8T_CD16NK
-0.83178	-1.13452	B_DC
-3.14226	-8.39752	CD4T_B
2.20095	-1.37452	B_CD16NK
-1.80769	-7.01943	CD4T_B
-2.35185	-4.97359	CD8T_B
-1.61653	6.67607	CD4T_CD16NK
-1.64208	-4.7219	CD8T_B
-1.39168	-6.32846	CD4T_B
-0.951632	7.74636	CD8T_CD16NK
-0.568856	7.06647	CD4T_CD16NK
-4.81542	2.736	CD4T_CD56NK
2.2061	-1.42084	B_CD16NK
2.15883725188659e-05	7.82958	CD8T_CD16NK
3.07739	-1.68778	B_CD16NK
-1.92036	-4.41261	CD8T_B
7.50143	1.04489	CD4T_CD14mono
-0.681657	5.7128	CD4T_CD16NK
-1.97992	-6.82577	CD4T_B
-1.10898	-8.18435	CD4T_B
-1.51307	6.09764	CD4T_CD16NK
-2.22154	-7.24415	CD4T_B
2.61878	-1.92539	B_CD16NK
-0.23791	7.76066	CD8T_CD16NK
0.457972	6.11102	CD4T_CD16NK
-1.8753	6.54874	CD4T_CD16NK
-2.29472	-7.66626	CD4T_B
2.78336	-1.65739	B_CD16NK
-2.99795	6.23187	CD4T_CD56NK
-0.699898	4.58714	CD4T_CD16NK
-1.77337	-5.30519	CD8T_B
-2.23224	-7.96079	CD4T_B
-1.12282	6.19098	CD4T_CD16NK
-1.31508	-6.84697	CD4T_B
8.3321	0.419406	CD4T_CD14mono
-2.32623	-5.60197	CD8T_B
5.92961	1.67771	CD4T_CD16mono
-2.26494	-7.89112	CD4T_B
-2.65572	-6.11836	CD8T_B
-2.19787	-7.15473	CD4T_B
-1.80541	8.83783	CD8T_CD16NK
-0.117865	7.03706	CD4T_CD16NK
-2.80933	-4.91517	CD8T_B
-3.29031	-5.61256	CD8T_B
-5.15822	4.03165	CD4T_CD56NK
-1.54808	6.48489	CD4T_CD16NK
-2.06517	-7.32974	CD4T_B
5.8769	1.75244	CD4T_CD16mono
-0.484238	6.72896	CD4T_CD16NK
-1.64037	-7.00129	CD8T_B
-2.61817	-8.16175	CD4T_B
-2.13226	-6.29391	CD8T_B
6.96315	1.61731	CD4T_CD14mono
-0.843179	-8.37918	CD4T_B
-1.43456	7.56233	CD8T_CD16NK
0.535849	6.35296	CD4T_CD16NK
-0.679838	-7.96433	CD4T_B
-0.91043	6.86928	CD4T_CD16NK
-1.1888	8.12819	CD8T_CD16NK
-0.991113	7.8535	CD8T_CD16NK
-2.0928	-8.85979	CD4T_B
-1.57956	6.39259	CD4T_CD16NK
0.104171	8.23948	CD8T_CD16NK
1.95512	-1.52955	B_CD16NK
-0.885097	8.58119	CD8T_CD16NK
0.326696	6.38162	CD4T_CD16NK
-2.12584	-8.07884	CD4T_B
6.60724	1.79053	CD4T_CD14mono
-2.4879	-5.85759	CD8T_B
-0.234118	6.54885	CD4T_CD16NK
-4.82761	3.04327	CD4T_CD56NK
0.292907	7.90495	CD8T_CD16NK
-2.43479	-7.31376	CD4T_B
7.07992	1.66178	CD4T_CD14mono
0.669734	8.25542	CD8T_CD16NK
0.578489	7.1602	CD4T_CD16NK
-2.4869	-5.61785	CD8T_B
-4.64547	3.8085	CD4T_CD56NK
-0.796371	6.46853	CD4T_CD16NK
-2.02643	-6.87211	CD8T_B
-2.32938	-9.08651	CD4T_B
7.66018	0.681277	CD4T_CD14mono
-2.15749	-7.23329	CD4T_B
-0.581669	6.38019	CD4T_CD16NK
-2.98681	-8.33478	CD4T_B
-4.49965	2.37472	CD4T_CD56NK
-2.05287	-4.30376	CD8T_B
-1.35636	6.56816	CD4T_CD16NK
-0.392403	6.7847	CD4T_CD16NK
-2.91292	-7.89212	CD4T_B
-0.472768	5.60923	CD4T_CD16NK
-0.68925	-8.11437	CD4T_B
6.92717	1.55082	CD4T_CD14mono
-1.64284	-5.23736	CD8T_B
-2.68695	-4.59807	CD8T_B
[truncated: 10,909 more rows]

## Sheet: Panel_S4_D_1
umap_1	umap_2	condition
-2.48811	-7.90478	sick
-0.563494	7.65657	sick
-1.72236	8.26619	sick
-0.893567	-7.70724	sick
-1.94214	-5.09913	sick
-1.04212	6.01575	sick
-0.818449	7.67587	sick
-2.58849	-7.64331	sick
-0.530131	-6.67977	sick
-0.528281	-8.25176	sick
-0.110095	6.50379	sick
-1.75175	8.28329	sick
-0.451728	-7.94615	sick
-2.06084	-8.04562	sick
-1.31785	-8.92769	sick
-1.85963	-4.93615	sick
-2.4786	-9.09265	sick
-1.85375	6.03399	sick
-4.13916	1.35048	sick
-0.755801	-1.3113	sick
-1.92117	-5.42458	sick
-2.42768	-5.62529	sick
6.69888	-0.765349	sick
4.63215	0.59723	sick
-1.12804	-0.237592	sick
-4.21942	1.29322	sick
-1.61957	-4.21438	sick
-0.557214	-6.01119	sick
-0.0629493	8.93839	sick
-1.01134	-8.35965	sick
-1.53072	-5.35758	sick
-1.72478	-4.97265	sick
-0.71854	-7.16976	sick
2.89114	-2.2158	sick
2.76428	-1.13099	sick
-5.01318	2.62959	sick
-4.20915	1.86068	sick
-0.480587	-4.03576	sick
-0.309904	6.79492	sick
2.38568	-1.27935	sick
-5.18817	2.32251	sick
-0.116567	-4.45251	sick
1.96495	-1.28883	sick
-0.41494	-5.06262	sick
-4.8162	2.51617	sick
-1.97952	5.29491	sick
-1.69091	-8.78644	sick
-0.132504	-4.34236	sick
-4.7157	2.49555	sick
-4.94967	2.46709	sick
-4.71678	3.46265	sick
-4.33247	2.32306	sick
7.00248	0.952555	sick
-0.698616	-1.68862	sick
-4.92504	2.60557	sick
-4.31852	2.73786	sick
2.03021	7.24228	sick
-4.33674	2.78199	sick
-3.42013	-7.67576	sick
-4.48994	2.83153	sick
-4.74581	2.60071	sick
2.64873	-2.43305	sick
3.06367	-1.9662	sick
0.227813	7.2101	sick
-0.0226663	8.23361	sick
-0.0656621	-4.42537	sick
7.5172	1.67992	sick
-4.40647	2.45295	sick
-3.91766	2.41107	sick
-4.51482	2.21678	sick
-4.38059	2.6615	sick
-1.95184	-5.04667	sick
-2.28179	-7.02669	sick
-0.18291	-4.28698	sick
-4.3017	2.8628	sick
-4.92233	2.74973	sick
1.9241	-1.44764	sick
-2.62744	-7.44286	sick
-4.45221	2.0752	sick
-0.480594	6.79491	sick
2.94364	-1.42563	sick
-4.59547	2.55095	sick
-4.89668	2.37875	sick
-2.83401	-4.97185	sick
-4.14163	2.60611	sick
2.93311	-2.09993	sick
-5.08279	2.26863	sick
0.778173	7.17467	sick
-4.9007	2.36027	sick
-4.73608	2.89794	sick
-2.31884	-7.46228	sick
-0.336353	7.16542	sick
2.68439	-2.14755	sick
-4.46049	2.67992	sick
-0.00808071	-8.14927	sick
-1.41192	-6.5117	sick
-0.250541	8.93751	sick
0.124106	-8.1125	sick
-1.24437	-6.79874	sick
-1.2801	5.52448	sick
-2.79192	-4.26902	sick
-0.86248	-1.07345	sick
-0.649889	-6.02344	sick
-1.09557	-5.14529	sick
5.70677	0.80316	sick
-1.21397	-8.46794	sick
-1.51394	8.45647	sick
-1.15714	-7.64011	sick
-1.71095	-8.72037	sick
-1.36172	-8.35157	sick
-2.75131	-8.54862	sick
-3.00069	6.15601	sick
-0.3424	-8.31649	sick
2.7668	-1.9872	sick
-4.69128	2.86584	sick
-0.633664	-7.46357	sick
-2.61225	-5.78466	sick
-1.02787	-6.85286	sick
-4.85708	2.79909	sick
-2.87743	-7.40569	sick
-0.00721179	-7.18484	sick
-1.09293	6.666	sick
-1.32616	7.80442	sick
-0.458655	7.40658	sick
-1.27949	5.14021	sick
-1.54986	-7.69866	sick
-1.66736	-5.18242	sick
-0.793163	7.40993	sick
-4.42524	2.76436	sick
-4.41377	2.45716	sick
-5.17729	2.66588	sick
-4.51264	2.81909	sick
-5.05116	2.52936	sick
-2.00484	-7.96666	sick
-4.52842	2.69452	sick
-2.66835	-8.65416	sick
-0.770195	5.47966	sick
-4.82105	2.78897	sick
-5.2151	2.52998	sick
-1.69706	-7.8436	sick
-1.83185	-7.42907	sick
-4.58598	2.50221	sick
-4.70379	2.90245	sick
-2.55028	-7.4349	sick
-0.695681	7.24226	sick
-2.03925	-8.87309	sick
-0.390933	5.51408	sick
-4.72962	2.46667	sick
-2.12711	-7.39711	sick
0.152579	5.76726	sick
-0.90914	-7.27011	sick
-2.99205	-5.58292	sick
0.846456	6.80785	sick
-0.26801	6.12035	sick
-4.70552	2.43635	sick
-1.67096	-5.02541	sick
-1.27404	6.69193	sick
-4.59799	2.3979	sick
-0.306657	7.39376	sick
-4.79032	2.5786	sick
-2.94734	-5.49928	sick
0.344883	-8.3144	sick
-4.96267	2.69289	sick
0.684616	6.47659	sick
-3.03048	-7.78835	sick
-5.18635	2.65316	sick
2.68929	-2.05325	sick
-0.878781	8.09207	sick
2.94103	-1.46265	sick
-4.94969	2.41958	sick
-1.22217	7.49929	sick
-3.37339	-8.46334	sick
-2.0371	7.89102	sick
-5.03179	2.32462	sick
-1.40151	-6.51362	sick
-2.28512	-7.409	sick
6.16392	1.66867	sick
-0.852623	7.75269	sick
-1.05365	6.2195	sick
-5.24599	2.77143	sick
-1.16516	6.99844	sick
-2.01163	-7.85166	sick
0.89379	6.34954	sick
-2.66558	-7.09036	sick
-2.06641	-4.67383	sick
-1.09148	7.7182	sick
-1.44159	7.6206	sick
-3.27243	-4.83741	sick
-3.00619	-4.95078	sick
-4.83426	3.03249	sick
-1.64448	-8.09084	sick
-4.69024	2.75366	sick
-1.35492	-5.1588	sick
-1.283	6.38809	sick
-1.96145	-5.4965	sick
-1.25929	-7.51937	sick
-0.32101	-8.3991	sick
-1.3863	-6.92895	sick
-4.74462	2.39378	sick
2.32721	-1.67839	sick
1.6924	7.20577	sick
-4.54916	2.47107	sick
-4.92449	2.37605	sick
-0.0443396	8.85231	sick
-2.12738	-8.2985	sick
-1.50198	7.87602	sick
-4.42709	2.37455	sick
-0.897542	7.68081	sick
-1.18558	6.44682	sick
-0.888628	6.81559	sick
-0.985514	7.07126	sick
-5.19361	2.49126	sick
-0.432385	7.01406	sick
-0.40967	-6.86028	sick
0.144667	7.68429	sick
5.43297	1.72282	sick
-1.40155	6.82689	sick
2.87252	-1.86748	sick
-2.84407	-5.5039	sick
-2.74319	-7.29575	sick
-4.77826	2.809	sick
0.135522	-8.65952	sick
6.90799	1.76826	sick
-4.95566	2.47794	sick
3.21348	-2.05609	sick
2.8318	-1.22436	sick
-2.48309	-5.06089	sick
-0.916408	6.93055	sick
-2.8095	-7.10221	sick
6.8254	1.81372	sick
-4.98942	2.41928	sick
-1.54217	6.2257	sick
-4.94987	2.89584	sick
-1.23761	6.53198	sick
2.97906	-1.54354	sick
-4.85536	2.39348	sick
6.89575	1.92305	sick
-4.31546	2.10437	sick
-4.99125	2.76619	sick
-0.829963	7.05636	sick
-2.8555	-7.30973	sick
-0.509391	7.57857	sick
1.03564	6.90403	sick
-2.93738	-4.95193	sick
-4.83841	2.50738	sick
-4.53063	2.87419	sick
-0.297295	-4.15573	sick
-3.9345	2.42725	sick
-1.21963	-8.11879	sick
-0.972079	7.6877	sick
-2.47262	-5.08053	sick
-1.04826	-7.34118	sick
-0.248799	7.09434	sick
-4.46828	2.52042	sick
-2.11327	-8.57229	sick
-1.43131	6.28648	sick
-4.63618	2.56471	sick
-4.60401	2.41339	sick
6.69816	1.72052	sick
-2.44511	-4.92621	sick
-1.37276	7.8525	sick
-0.563676	6.60898	sick
-1.13795	7.72766	sick
-1.44323	-0.0363165	sick
0.259822	8.68771	sick
0.130097	6.07633	sick
-0.626886	-8.13436	sick
-0.344084	-8.47957	sick
-0.0469221	-4.33386	sick
-2.8073	-4.50686	sick
-0.157184	5.55294	sick
6.90311	-1.18327	sick
4.94629	1.13007	sick
3.28936	-1.82338	sick
-0.197211	8.69088	sick
-1.47158	7.06168	sick
-0.791518	7.72146	sick
-4.79117	2.89823	sick
-1.95329	-4.57735	healthy
-1.47064	6.64878	healthy
-0.670722	5.85391	healthy
-0.754144	7.80921	healthy
-1.41655	-4.79584	healthy
-2.46071	-5.42407	healthy
7.70278	0.371239	healthy
2.25781	-1.7285	healthy
-1.22406	8.04577	healthy
-0.703987	4.55351	healthy
-0.549024	5.09144	healthy
-2.02923	-7.04782	healthy
8.25702	0.909933	healthy
-1.17645	6.48135	healthy
-1.62803	-4.35389	healthy
0.0679894	6.22208	healthy
-2.4722	-8.10729	healthy
8.41037	0.627269	healthy
8.55114	0.159502	healthy
-1.41986	6.62568	healthy
5.30054	0.930342	healthy
4.3086	-0.0161493	healthy
7.70035	0.434956	healthy
-2.07643	-5.0506	healthy
8.24826	0.542077	healthy
-1.35484	6.46177	healthy
2.56827	-2.04499	healthy
-1.31593	7.37035	healthy
7.67875	0.201232	healthy
-3.22427	-5.24677	healthy
-1.37846	-0.0488191	healthy
-2.09648	-5.08074	healthy
-1.70559	8.6719	healthy
-2.14946	-4.214	healthy
7.11553	0.225746	healthy
-1.96445	-4.91164	healthy
-0.103772	9.08853	healthy
-2.32158	-4.0226	healthy
2.48341	-2.3582	healthy
7.3369	0.685036	healthy
-1.91043	7.9145	healthy
7.49368	0.415741	healthy
-2.04055	-7.90221	healthy
7.17898	0.359432	healthy
0.14603	9.04962	healthy
-1.79372	-4.64014	healthy
4.7448	0.551173	healthy
-0.611137	8.21696	healthy
0.178718	8.86899	healthy
-1.45638	8.23299	healthy
-0.820393	6.15161	healthy
7.82418	1.33156	healthy
-0.804626	8.80513	healthy
7.48804	-0.479966	healthy
-2.26666	-7.96359	healthy
-0.878579	8.53941	healthy
-0.700313	5.49862	healthy
-0.243583	6.44246	healthy
-0.707415	-8.65862	healthy
7.5218	0.555581	healthy
7.7979	0.652663	healthy
2.42342	-1.57572	healthy
-1.41047	7.76082	healthy
7.87013	0.405635	healthy
5.56213	1.1315	healthy
0.144455	6.60498	healthy
-0.759744	4.71979	healthy
8.0982	0.563507	healthy
8.29022	0.4727	healthy
7.53658	0.880459	healthy
-3.16283	6.07627	healthy
-0.659844	-7.90683	healthy
-1.05422	6.51628	healthy
-1.72613	-7.90052	healthy
-3.16573	-7.36582	healthy
8.38687	0.854345	healthy
-2.1406	-8.43113	healthy
6.15445	-0.178519	healthy
7.80188	0.574142	healthy
7.68277	0.842769	healthy
-0.214661	6.8403	healthy
-0.400348	7.03241	healthy
-2.94427	6.81601	healthy
-3.38516	-8.18428	healthy
7.32968	0.763582	healthy
-3.12065	6.21332	healthy
6.90795	0.879391	healthy
-1.72661	-8.47765	healthy
7.22083	0.638528	healthy
7.34336	0.547634	healthy
-0.806013	4.93821	healthy
-0.493893	-4.03623	healthy
7.77461	0.661325	healthy
-1.12076	6.05623	healthy
7.59343	0.180524	healthy
8.17956	1.06791	healthy
-1.85991	-4.61389	healthy
-1.27837	-4.39631	healthy
6.61994	0.836771	healthy
-0.982282	-7.16028	healthy
-2.15427	-3.94379	healthy
-2.55092	-4.15272	healthy
-5.14246	2.64858	healthy
-1.55056	6.03556	healthy
7.38468	0.8106	healthy
0.0765956	8.38702	healthy
-1.30389	6.40491	healthy
-4.17412	2.13339	healthy
7.6975	0.0914677	healthy
2.38196	-2.26597	healthy
-1.07362	-8.05201	healthy
7.71292	0.526592	healthy
-0.0155817	-7.93893	healthy
-0.0782496	6.82494	healthy
-1.32166	6.98082	healthy
3.1778	-1.98612	healthy
8.00978	0.532883	healthy
-0.596869	6.88821	healthy
7.84214	0.417328	healthy
5.33449	0.935017	healthy
-0.124993	6.41355	healthy
6.68081	-0.156012	healthy
8.4162	0.390755	healthy
0.516332	8.74034	healthy
1.97141	-2.36158	healthy
7.6942	0.0493189	healthy
-2.68939	-8.45839	healthy
-0.815746	8.0462	healthy
-2.28128	-4.6452	healthy
6.22905	1.04179	healthy
7.00604	0.801905	healthy
-1.86885	-5.31942	healthy
0.567682	6.57254	healthy
-2.33615	-4.37515	healthy
-0.606858	6.97118	healthy
-3.00198	-7.69231	healthy
7.66773	0.17046	healthy
-1.07534	8.69033	healthy
6.35099	-0.449908	healthy
-1.06407	6.87161	healthy
0.0141619	6.73318	healthy
2.58496	-2.21613	healthy
0.0742244	7.21096	healthy
-0.832577	6.43543	healthy
-0.203985	8.51711	healthy
-0.502486	-8.25972	healthy
-1.07408	-6.55256	healthy
-1.79709	-5.14642	healthy
7.17506	-0.0588437	healthy
-5.44725	2.95177	healthy
6.56408	1.68689	healthy
-3.10329	-7.49967	healthy
8.31321	0.770296	healthy
8.32453	0.747953	healthy
-0.868642	-8.56045	healthy
-1.17652	-8.77104	healthy
-0.738273	6.48912	healthy
6.38079	-0.298786	healthy
-0.768664	7.62191	healthy
6.96766	0.973741	healthy
-2.88525	-8.26408	healthy
-0.637049	8.1817	healthy
-1.87626	-5.19076	healthy
-4.93877	2.58606	healthy
-0.247022	-4.19392	healthy
6.62188	-0.215332	healthy
6.24407	1.68931	healthy
7.31634	0.617075	healthy
-2.08913	-4.2414	healthy
-2.68823	-5.1627	healthy
7.8317	0.710712	healthy
-0.177477	8.97403	healthy
-1.02239	6.36765	healthy
6.45453	-0.581245	healthy
6.18029	1.42895	healthy
1.87641	-1.67169	healthy
7.80779	0.158565	healthy
-2.91332	-5.79179	healthy
-1.92895	-8.57861	healthy
6.34386	-0.387545	healthy
8.67512	0.733558	healthy
-2.32608	-5.19643	healthy
-1.8639	-4.04539	healthy
-0.506967	7.51234	healthy
-0.371831	6.05162	healthy
7.47707	0.920768	healthy
8.39818	-0.116645	healthy
-1.72707	6.30292	healthy
0.472002	6.34918	healthy
7.74359	0.557191	healthy
-2.38297	-5.68283	healthy
-0.707062	6.53537	healthy
-0.34298	5.49257	healthy
-5.59443	3.13063	healthy
8.06474	0.558036	healthy
7.29807	1.21831	healthy
-1.37958	5.29798	healthy
-0.659624	7.85356	healthy
-0.298683	6.75711	healthy
-1.12426	7.28876	healthy
-2.70919	-7.84483	healthy
6.34799	-0.382292	healthy
-1.95283	-8.59819	healthy
-1.14412	5.58779	healthy
-1.97359	-7.94044	healthy
6.33628	-0.0462612	healthy
6.76861	-0.498815	healthy
2.73421	-1.73758	healthy
-0.25836	6.80073	healthy
-0.124212	-7.55298	healthy
7.98611	0.472073	healthy
-0.725139	5.87967	healthy
1.08197	6.6853	healthy
-2.87564	-5.60419	healthy
7.28843	1.35952	healthy
2.80182	-1.69866	healthy
-2.07899	7.72151	healthy
-0.368327	6.55355	healthy
0.419916	7.00692	healthy
8.3926	0.892505	healthy
6.34297	0.733139	healthy
-1.43679	-8.33226	healthy
-1.16744	7.78953	healthy
6.33329	-0.241293	healthy
-0.916512	6.21583	healthy
-2.97077	-8.33864	healthy
-1.40261	6.67187	healthy
-1.12876	7.80717	healthy
2.87728	-1.86471	healthy
8.26631	0.247717	healthy
-2.08557	-6.59761	healthy
7.80951	0.349432	healthy
8.00948	1.21844	healthy
5.32593	0.477585	healthy
-1.59388	-6.70057	healthy
-0.0997218	-8.63523	healthy
0.700709	6.68118	healthy
0.120944	5.81401	healthy
-2.58001	-4.39047	healthy
-0.844659	5.87333	healthy
-5.19849	2.96098	healthy
3.08431	-2.0253	healthy
-0.00577616	-8.88491	healthy
-1.16126	8.3815	healthy
-0.977276	8.80735	healthy
1.05808	0.598132	healthy
6.11109	0.819712	healthy
7.94425	0.0693946	healthy
6.01316	1.42462	healthy
7.60935	0.182746	healthy
-4.69146	3.30588	healthy
-0.415515	5.43243	healthy
-0.39297	-5.54949	healthy
-0.593468	-5.11316	healthy
-1.21569	-8.48544	healthy
0.901902	6.77158	healthy
0.676161	5.76658	healthy
-1.54958	6.84306	healthy
-2.16527	-3.84452	healthy
7.53319	0.347746	healthy
6.45119	-0.599777	healthy
2.80489	-1.49062	healthy
-1.29934	8.12182	healthy
-1.62122	-0.180548	healthy
0.18574	8.9649	healthy
-1.14165	-6.67559	healthy
-2.22129	-3.86349	healthy
6.85831	-0.370798	healthy
-0.51138	5.87069	healthy
-0.259139	-8.57146	healthy
-0.539471	6.12061	healthy
-1.96629	-4.6044	healthy
-1.01012	7.49887	healthy
-1.95682	-8.07783	healthy
8.40086	0.67261	healthy
-0.339061	-4.41867	healthy
-1.0884	-9.12203	healthy
-0.308813	6.15523	healthy
-1.37854	6.87787	healthy
-1.39779	7.37612	healthy
7.82539	0.221443	healthy
-0.725507	-6.97564	healthy
3.01927	-1.83925	healthy
-0.210771	-4.37411	healthy
-1.02597	-7.44263	healthy
-1.20754	6.94916	healthy
7.64709	0.80994	healthy
-0.720265	-5.01612	healthy
-1.30456	7.40497	healthy
-0.213912	-4.25592	healthy
-0.745266	7.00654	healthy
-4.12267	1.92371	healthy
-0.891669	7.09756	healthy
-0.895409	7.62678	healthy
3.08651	-1.83435	healthy
-0.71948	6.53156	healthy
-0.319417	-8.71667	healthy
0.11065	6.32496	healthy
-0.976435	7.86257	healthy
-1.60019	-4.78389	healthy
-0.15959	-4.34378	healthy
-1.14545	6.89668	healthy
-0.411338	6.4564	healthy
-0.278751	-7.7622	healthy
0.145475	8.99591	healthy
-2.4012	-5.47999	healthy
-2.51263	-7.86664	healthy
0.0628079	6.92214	healthy
7.96943	0.0992197	healthy
-4.18319	1.64743	healthy
-2.766	-7.96643	healthy
-1.48282	-7.66803	healthy
-0.774976	6.36757	healthy
-4.21328	2.03154	sick
-1.90766	-7.67577	sick
-0.858689	-8.58564	sick
-2.30993	-4.99808	sick
-0.317152	-7.39513	sick
-2.66453	-7.95779	sick
-0.439142	-4.07231	sick
-1.75425	-4.74041	sick
0.11256	-8.51285	sick
-1.48472	-8.25857	sick
-1.2622	-7.76173	sick
-1.8503	-8.78463	sick
-1.93777	-8.10076	sick
-2.80604	6.16209	sick
-0.869628	-7.71272	sick
-1.59106	-4.91261	sick
-1.05574	-8.37573	sick
-3.28411	-5.53227	sick
-1.19806	-7.68723	sick
-2.06379	-8.28553	sick
-2.27313	-4.63883	sick
2.91995	-1.82511	sick
-0.387328	-8.29088	sick
-0.918542	-7.77462	sick
5.63207	1.36234	sick
-0.831888	-4.21064	sick
0.970343	6.17089	sick
-1.18822	-7.49795	sick
-1.17494	-0.51253	sick
-2.60614	-5.17204	sick
7.37144	0.269801	sick
5.92599	1.34952	sick
-0.399518	-4.16497	sick
-4.89869	2.63538	sick
-1.85848	-5.02555	sick
-2.74281	-5.41481	sick
-2.05284	-8.00115	sick
-2.43516	-7.87317	sick
-3.18835	-5.62177	sick
-0.793298	-1.01789	sick
6.4485	1.29089	sick
-1.56953	-7.7528	sick
-2.57943	-5.10852	sick
7.68623	0.508138	sick
-1.74698	-5.80348	sick
-0.134978	-7.49648	sick
-2.47673	-4.70199	sick
-2.32864	-7.82992	sick
-4.73557	2.80035	sick
6.50969	1.38879	sick
-2.43622	6.51111	sick
-0.949443	-1.03068	sick
-1.19641	-5.26735	sick
-1.38661	-5.2234	sick
-1.18787	-0.542271	sick
-0.357333	-7.54274	sick
-1.53146	-8.58857	sick
0.445052	-8.50985	sick
-1.6223	-7.41625	sick
-1.90165	-7.9292	sick
-2.45039	-4.61171	sick
-1.80613	-5.16525	sick
-2.02273	-5.50845	sick
-2.25676	-4.68514	sick
-2.65722	-5.10843	sick
-0.177457	-4.38373	sick
-0.641379	-5.57684	sick
-1.79957	-5.06927	sick
-0.916552	-7.57924	sick
1.9752	-1.3672	sick
-2.44649	-5.12555	sick
-2.54226	-4.6832	sick
-2.56542	6.16905	sick
-2.58854	-5.57741	sick
-2.34738	-4.76221	sick
-0.954016	-0.118808	sick
-1.58887	7.91988	sick
-1.84403	-6.86116	sick
-2.79196	-8.89206	sick
-4.92687	2.56454	sick
-1.39187	-8.52556	sick
-0.532862	6.72184	sick
-1.46786	-7.33296	sick
-0.510965	-4.58947	sick
-1.46119	-8.54495	sick
-0.193845	8.20315	sick
-2.63989	-5.56862	sick
-2.37308	-5.121	sick
-5.06118	2.70791	sick
2.5689	-1.98472	sick
-4.21684	1.26703	sick
-2.06086	-7.95197	sick
-2.77661	-5.25049	sick
-1.03625	-5.33935	sick
-0.797043	-9.02494	sick
-2.352	-7.70119	sick
-1.87487	-4.71566	sick
-1.25793	-8.23718	sick
7.73148	1.60089	sick
-0.558367	-8.61071	sick
7.45677	1.02551	sick
-1.48209	-8.04053	sick
-1.53623	-7.25972	sick
-1.73317	-7.84608	sick
-1.18896	-0.410474	sick
-1.77561	-5.88892	sick
-0.664121	-7.90547	sick
-1.78599	-8.03701	sick
-0.791418	-7.69693	sick
-3.20418	-4.70319	sick
2.3892	-2.48173	sick
-0.917053	-6.73756	sick
-3.48873	-5.32332	sick
-1.03976	-8.14922	sick
-2.61669	-7.79539	sick
-1.96719	-5.78324	sick
-1.08574	-5.31644	sick
-1.02125	-8.0955	sick
-1.94353	-7.34732	sick
-3.16462	6.24318	sick
-2.98966	6.07181	sick
0.274905	-8.4841	sick
-1.08342	-8.76792	sick
-1.32874	-6.54273	sick
-1.65503	-7.64755	sick
-3.0975	-5.64801	sick
-1.80166	-8.38195	sick
-0.233015	8.55988	sick
-1.52409	-7.95261	sick
-2.0568	-8.80822	sick
-0.514913	-8.48651	sick
-2.09615	-6.45594	sick
-4.28126	1.44629	sick
-1.03983	-8.00632	sick
-1.17028	4.57342	sick
-1.41814	-8.58497	sick
-1.92697	-5.42748	sick
-3.53402	-5.40898	sick
7.84591	1.50617	sick
2.69553	-1.70221	sick
-1.99233	-5.47134	sick
-1.75044	-5.08635	sick
-1.1661	-8.31598	sick
-1.11743	5.66063	sick
-1.78726	-8.43907	sick
4.44349	0.914063	sick
-4.90416	2.86959	sick
2.25496	-2.26616	sick
-1.68564	-7.43196	sick
-4.4084	2.88954	sick
-0.899848	-8.2652	sick
0.097343	-7.59409	sick
-0.163644	-8.0947	sick
-1.46932	-7.5268	sick
-0.214376	-7.95261	sick
-4.30691	1.97842	sick
-1.26401	-7.81685	sick
-1.43296	-4.88411	sick
-2.3326	-7.35737	sick
-3.36321	-5.29257	sick
-2.33215	6.43945	sick
7.05063	1.36876	sick
-2.18017	-5.53574	sick
0.197965	8.04061	sick
-0.812807	-8.00678	sick
-1.11874	-8.3935	sick
-1.1567	-7.97077	sick
-1.06005	-5.40926	sick
3.06826	-1.75187	sick
5.94297	1.10402	sick
-0.484857	-8.93776	sick
-1.84956	-5.98152	sick
-0.73578	-7.23652	sick
-0.396466	-7.67852	sick
-2.55473	-5.17179	sick
-1.84921	-8.51364	sick
4.69842	0.982513	sick
-1.13083	-8.53054	sick
6.05431	1.31525	sick
7.04762	0.908373	sick
-1.67366	-8.00415	sick
-1.22863	-4.90663	sick
2.73404	-2.14446	sick
-1.21037	5.04557	sick
2.3938	-1.85283	sick
-2.28911	-5.00073	sick
-1.54862	-7.18155	sick
-3.04338	-8.53853	sick
-1.90409	-5.694	sick
-2.62893	-7.80897	sick
-2.27303	-5.25522	sick
-1.54003	-5.46383	sick
-3.41619	-8.32619	sick
-5.15575	2.81723	sick
-1.12276	6.7876	sick
-1.99377	-7.68358	sick
2.03627	6.94258	sick
-1.87065	-8.54061	sick
-1.27053	-6.75754	sick
-1.20376	-7.17241	sick
-0.449873	5.97056	sick
-1.5516	-8.27037	sick
-0.168821	-7.22495	sick
-1.80726	-5.53311	sick
-1.94316	-5.06934	sick
-2.53467	-5.43817	sick
-2.31128	-4.84843	sick
-0.0257418	-8.26932	sick
-2.49919	-4.9587	sick
-4.54158	2.47783	sick
0.410749	-8.43502	sick
-1.57818	-8.63291	sick
-0.354819	-3.84381	sick
-0.828031	-8.12692	sick
-1.55123	-8.623	sick
7.10657	1.12869	sick
-1.81576	-7.87439	sick
-2.01865	-8.8522	sick
0.640099	6.78862	sick
-2.55655	-4.94447	sick
-1.56043	-7.89014	sick
-0.377238	-8.28891	sick
-1.25523	-7.1672	sick
-2.47559	-7.43561	sick
-1.00903	-9.08814	sick
-1.83082	-5.47707	sick
-4.1484	1.42768	sick
-3.50521	-8.52577	sick
-2.76716	-4.51493	sick
-2.00953	-8.94187	sick
-2.57246	-8.7244	sick
-1.7089	-5.12254	sick
-1.58449	-4.80084	sick
-0.368917	-8.55086	sick
-2.34013	-4.87605	sick
-1.51501	-7.59085	sick
-1.42329	-7.57022	sick
-1.48509	-7.9379	sick
-2.96557	-7.48833	sick
-0.161469	-4.28891	sick
-4.69772	2.21231	sick
-0.782059	-1.00881	sick
-2.01431	-7.70472	sick
-1.86241	-8.41866	sick
-1.78284	-8.17644	sick
-1.66661	-7.93044	sick
-0.74856	-7.64885	sick
-1.17306	-8.4019	sick
-3.46292	-8.01191	sick
-2.16028	-8.47775	sick
0.425497	-8.58193	sick
-2.03483	-6.04297	sick
-0.822583	-0.961502	sick
-2.34726	-4.91039	sick
1.38676	7.4011	sick
-0.158772	-8.44223	sick
-1.10687	-7.1334	sick
-1.29791	-7.11137	sick
-2.12409	-8.68022	sick
-1.54128	-5.51646	sick
-2.13437	-8.96319	sick
-2.04012	-8.41394	sick
-1.30033	-5.33491	sick
-1.47005	-8.24208	sick
-1.86831	-8.55057	sick
7.36601	0.634613	sick
5.87491	1.56827	sick
-2.21867	-5.77214	sick
-1.06621	-8.96193	sick
0.641566	8.51486	sick
-2.80452	-8.48443	sick
-1.51406	-4.4166	sick
-1.91874	-5.76321	sick
-2.58637	-7.58649	sick
-1.84146	-8.58404	sick
-3.17091	-7.50116	sick
2.65545	-1.90714	sick
-2.97202	6.12649	sick
-2.50846	-4.45283	sick
-2.2828	-7.56481	sick
-1.43259	-8.99615	sick
-1.67569	-7.98858	sick
-0.734389	-8.0617	sick
-0.283786	-7.5306	sick
-1.32538	-7.71043	sick
-2.2772	-8.74799	sick
-0.793271	6.64178	sick
-2.45243	-5.32304	sick
-2.73685	-8.41767	sick
-2.32217	-8.45196	sick
-0.596665	-8.04103	sick
-1.69131	-8.54541	sick
-2.73375	6.30424	sick
-1.72616	-8.04246	sick
-0.533247	-8.46768	sick
-1.99329	-5.28702	sick
0.204178	-8.25628	sick
-4.54683	2.11955	sick
-1.43254	-8.66857	sick
-2.30054	-8.77398	sick
-2.10965	-8.03932	sick
-3.23469	-8.46828	sick
-1.17345	-7.9846	sick
-2.66608	-8.79988	sick
-2.49902	-7.74288	sick
7.97598	0.0924576	sick
-0.986748	0.0322451	sick
-2.51396	-8.7415	sick
-4.80227	2.69844	sick
-0.621504	-8.11217	sick
-2.22652	-7.96273	healthy
-4.28792	1.4287	healthy
-4.31654	2.74761	healthy
-1.97569	-7.74515	healthy
6.79609	-0.0479612	healthy
-4.8025	2.87232	healthy
-4.06746	2.04911	healthy
-4.39074	2.54739	healthy
-0.327247	-7.82391	healthy
-2.82051	-4.8835	healthy
-4.55724	2.01238	healthy
-0.415916	-8.48256	healthy
0.349779	-7.99496	healthy
-2.7416	-5.07844	healthy
-0.385213	-7.75568	healthy
-4.83018	2.38694	healthy
-0.613056	-9.10707	healthy
-4.03094	2.30913	healthy
-1.48485	-7.21318	healthy
-4.95216	2.72334	healthy
-3.71575	1.45469	healthy
1.45311	6.66109	healthy
8.23388	-0.258776	healthy
-1.53435	-6.1283	healthy
-1.60544	5.11757	healthy
-1.11957	0.0057966	healthy
-2.93437	-5.1205	healthy
-1.17331	-7.28738	healthy
-1.3989	-8.18144	healthy
-0.315696	-7.56558	healthy
-4.52683	2.36202	healthy
-3.97758	1.86661	healthy
-2.04321	-8.44407	healthy
-1.31692	6.52653	healthy
-0.369372	-7.87085	healthy
6.36698	-0.1293	healthy
1.81542	6.89352	healthy
8.19628	0.656541	healthy
6.13324	-0.345818	healthy
-4.11476	2.62519	healthy
5.0677	0.642406	healthy
-4.13105	2.32315	healthy
-4.1022	1.78779	healthy
0.5993	6.73064	healthy
-2.82083	-8.64218	healthy
-4.85186	2.79994	healthy
-1.27223	-7.71178	healthy
-4.58032	2.72668	healthy
-0.294562	7.17488	healthy
-4.95409	2.72272	healthy
8.33335	0.328778	healthy
-4.30264	1.61709	healthy
-4.12105	1.57648	healthy
-4.87965	2.96222	healthy
-1.85357	-7.49839	healthy
-0.369524	-7.89884	healthy
0.109717	-7.50354	healthy
-4.37218	2.16461	healthy
-0.489037	-4.0099	healthy
-4.25494	1.7517	healthy
-4.31909	2.10115	healthy
-4.3508	2.71806	healthy
-4.00578	2.00648	healthy
8.32863	0.429649	healthy
0.284273	6.86662	healthy
7.56729	0.19096	healthy
-4.18887	1.36886	healthy
-4.51444	2.17093	healthy
-3.97541	1.93042	healthy
-4.38899	1.57386	healthy
-2.84105	-5.17499	healthy
-1.3861	-7.67287	healthy
-1.14356	-9.12828	healthy
-1.60927	-8.11998	healthy
-1.00793	6.96033	healthy
-4.45538	2.33756	healthy
-1.20312	-7.0771	healthy
-3.96868	2.32044	healthy
8.18202	-0.0962324	healthy
-0.73966	-6.83516	healthy
-1.46176	5.74607	healthy
-3.11638	-7.25925	healthy
-4.60714	2.2509	healthy
8.58774	0.0256635	healthy
7.94424	-0.116858	healthy
-1.98536	-8.57551	healthy
-1.40319	5.80645	healthy
-0.179306	7.83352	healthy
-4.01033	2.17589	healthy
-4.75121	2.51445	healthy
-1.42267	-6.16916	healthy
8.39609	0.0788971	healthy
5.5854	1.10258	healthy
-4.14584	2.35024	healthy
-5.22206	2.69097	healthy
-4.14681	2.10513	healthy
-0.464888	4.4976	healthy
8.02587	1.10642	healthy
-0.377355	-7.05289	healthy
-4.88724	2.64584	healthy
-0.768078	-7.58518	healthy
-4.62093	2.88235	healthy
-0.680779	-6.23677	healthy
-1.36434	-7.25072	healthy
7.57533	0.429582	healthy
8.28101	-0.00277185	healthy
-3.982	2.1076	healthy
-4.66	2.63152	healthy
-3.79399	1.7711	healthy
2.1528	8.3597	healthy
-1.36809	-6.95428	healthy
-4.60164	2.27478	healthy
-4.10172	1.51122	healthy
-0.501537	-8.30494	healthy
-4.76772	2.69113	healthy
-0.712937	-8.51631	healthy
-4.18639	2.06342	healthy
-1.75095	-8.3327	healthy
-3.92315	2.33068	healthy
8.16785	0.615051	healthy
-4.30261	2.72713	healthy
-4.83383	2.69308	healthy
-0.726289	-7.55663	healthy
-3.96826	2.87526	healthy
-0.589289	-8.83417	healthy
-3.93698	1.90003	healthy
-2.45088	-5.71608	healthy
-4.16204	2.32563	healthy
6.78715	-0.560115	healthy
8.24865	0.0657472	healthy
-0.428244	-7.69548	healthy
-4.55806	3.05813	healthy
8.0799	0.186154	healthy
8.29799	-0.320956	healthy
-0.0256573	-6.79397	healthy
-4.13626	1.53517	healthy
-3.99717	2.50819	healthy
-5.0756	2.585	healthy
-3.80996	2.10352	healthy
-0.496077	-8.77974	healthy
8.00361	0.180425	healthy
8.30397	-0.24769	healthy
-1.69937	-7.36162	healthy
-5.18335	2.76708	healthy
-4.38234	2.3	healthy
1.09836	6.96233	healthy
4.51105	0.106933	healthy
0.0945304	5.48454	healthy
-2.69073	-5.66174	healthy
-4.44861	2.63727	healthy
-1.55474	-4.95729	healthy
1.03044	7.05106	healthy
-5.38553	2.86384	healthy
-1.76896	-4.4985	healthy
0.181656	-8.50719	healthy
6.06522	-0.395104	healthy
-1.11517	-8.83454	healthy
-2.27995	-4.75653	healthy
8.1829	-0.0765625	healthy
-3.95422	2.22249	healthy
-4.55174	2.76834	healthy
3.37925	-1.63018	healthy
-0.133059	-7.70628	healthy
8.03804	0.66094	healthy
-0.29772	-7.74002	healthy
7.75994	0.365811	healthy
-1.83479	6.20407	healthy
0.50204	-8.57997	healthy
-3.07408	-5.06802	healthy
0.751087	0.252338	healthy
-1.86179	6.66331	healthy
-0.533801	-7.50467	healthy
8.51804	0.109643	healthy
0.347696	-8.3404	healthy
-0.624425	-8.61376	healthy
1.58232	7.08721	healthy
0.0384827	-7.63418	healthy
-2.05707	6.19474	healthy
-4.35384	2.41266	healthy
-0.0621933	-5.47312	healthy
-2.6909	-5.41345	sick
6.07776	1.49509	sick
-0.883066	-1.23645	sick
2.79797	-1.89241	sick
-1.82969	-7.45595	sick
-0.924588	-1.38627	sick
4.11128	0.757349	sick
2.5996	-1.87324	sick
-3.13579	-7.66527	sick
-1.39761	5.94705	sick
7.05523	1.48861	sick
-1.84237	-8.19806	sick
-0.562854	9.05893	sick
-2.61811	-5.49702	sick
-2.65246	-4.43563	sick
-0.603018	-0.307092	sick
-1.95599	-8.30514	sick
7.54664	0.898638	sick
-0.988371	8.60103	sick
-1.81358	-4.24995	sick
2.09041	-2.49215	sick
-0.415238	6.07463	sick
2.94849	-1.90986	sick
2.77271	-1.70796	sick
-2.34466	-4.48674	sick
-3.36825	-7.77438	sick
-0.210216	5.33966	sick
-1.91549	-4.42254	sick
4.52559	1.1395	sick
-2.35056	-4.24957	sick
-0.0657098	6.81592	sick
-1.58619	8.63893	sick
4.30296	0.53423	sick
-1.70363	8.66019	sick
-3.18225	-5.4494	sick
-0.127606	8.85364	sick
3.17475	-1.77313	sick
4.62147	0.519597	sick
-0.679916	-8.25981	sick
-0.902461	8.81968	sick
7.2157	-1.75153	sick
0.074292	8.31694	sick
-1.0176	6.49323	sick
2.30939	-1.71451	sick
3.07339	-1.92598	sick
-0.436484	-8.64331	sick
7.50928	1.69968	sick
-2.81413	-5.02244	sick
6.94271	-0.0668038	sick
0.603323	6.01693	sick
0.155011	8.76723	sick
-1.34639	8.52531	sick
-1.36218	8.24539	sick
-1.22162	6.18714	sick
-0.180883	9.09157	sick
-0.816979	8.15829	sick
-1.0346	8.56711	sick
1.26555	6.54088	sick
5.54009	1.25906	sick
2.81534	-1.80096	sick
-0.472657	8.71001	sick
-1.06669	8.31342	sick
-1.22229	7.13464	sick
2.98752	-1.8966	sick
-1.15194	5.54288	sick
-0.787796	5.51585	sick
-1.97563	-8.50316	sick
7.82809	0.735574	sick
0.595435	6.95831	sick
-0.542196	6.73409	sick
2.31324	-2.49503	sick
0.0847522	6.42276	sick
-1.54839	8.76484	sick
-0.930587	6.3883	sick
-0.786047	8.18019	sick
6.70809	0.754803	sick
-0.189406	6.06051	sick
-3.10709	-4.84974	sick
6.56607	-0.840756	sick
-1.71476	-7.25145	sick
-2.37441	6.45655	sick
-2.09145	-8.65626	sick
-2.84852	-4.9764	sick
-0.779569	-4.04469	sick
-1.15909	6.45291	sick
-0.0667902	-0.713321	sick
-0.809535	6.13939	sick
-1.53459	-8.25945	sick
-3.18284	-4.70954	sick
6.74694	-0.819643	sick
2.28806	-1.22104	sick
-1.78615	-3.926	sick
-1.05591	6.43157	sick
-0.631593	-8.0103	sick
-2.37901	-4.40317	sick
-2.65711	-4.71068	sick
-0.893828	6.32387	sick
7.11096	1.69673	sick
5.61515	1.5008	sick
-1.92828	8.67984	sick
-1.19966	6.00368	sick
6.67415	-0.0624055	sick
7.79969	1.25441	sick
-2.75829	-7.66603	sick
-2.82784	-8.00248	sick
7.68337	1.46733	sick
-1.74081	-8.78779	sick
5.97398	1.59188	sick
-4.64495	3.18787	sick
-0.92234	6.08268	sick
-0.201583	-8.22757	sick
3.15473	-1.8149	sick
-2.55593	-4.35977	sick
5.00726	1.44958	sick
-1.43432	8.4998	sick
2.0353	-1.50788	sick
2.84296	-1.7042	sick
-1.29133	-8.33948	sick
2.83422	-2.16612	sick
-0.64398	6.08454	sick
-1.45955	8.56204	sick
-2.39279	-5.19027	sick
-0.574088	-3.96528	sick
-3.9439	1.98799	sick
8.45294	0.646049	sick
0.357736	6.28446	sick
-0.140031	6.18708	sick
-1.09851	8.98687	sick
-1.14047	5.17323	sick
-1.42592	-9.15881	sick
-1.09993	-8.27215	sick
-0.533508	5.82069	sick
-1.63216	5.8226	sick
2.00452	-1.66668	sick
2.90859	-1.7188	sick
-1.64155	-8.26431	sick
-2.46859	-9.03157	sick
7.67886	1.05451	sick
-2.02782	-4.44992	sick
-2.67872	-9.04393	sick
2.45364	-1.81836	sick
-0.868056	4.6336	sick
2.49963	-1.59133	sick
6.2456	1.53929	sick
-1.23259	5.82658	sick
-0.0150592	8.72061	sick
-0.297769	5.36261	sick
-1.82154	8.17106	sick
5.85098	1.88737	sick
5.9619	1.41278	sick
0.990964	7.38285	sick
-2.63327	-4.33754	sick
7.84875	1.08392	sick
-2.5017	-4.86203	sick
-1.86393	7.79957	sick
-1.18615	6.49368	sick
7.23478	1.24291	sick
6.99031	1.53076	sick
4.61036	1.30323	sick
-0.877736	8.18643	sick
-1.28326	-7.93473	sick
-1.50886	5.56359	sick
-1.45419	8.23485	sick
-1.00414	5.4925	sick
-0.896257	8.33697	sick
-1.70676	-4.42364	sick
-0.298807	6.69105	sick
7.86106	1.71205	sick
2.8417	-1.65783	sick
-2.91356	-5.16956	sick
-1.30226	5.70939	sick
-1.2446	5.29903	sick
-0.0914549	8.17852	sick
-1.20977	6.68934	sick
0.455581	8.78552	sick
-1.11891	6.554	sick
-1.72411	8.357	sick
0.00602777	5.12868	sick
4.66047	1.06334	sick
-0.880772	6.35396	sick
-1.01707	-0.131945	sick
-0.0919337	9.08257	sick
-1.58757	8.69705	sick
-1.48147	8.53431	sick
-2.5309	-9.02174	sick
-1.72736	-9.08824	sick
-0.0211863	5.53481	sick
-1.20486	8.67495	sick
2.90248	-1.64528	sick
-2.0097	-3.86056	sick
-0.545152	4.35113	sick
-2.31627	-8.74126	sick
-1.48187	8.38929	sick
-2.34808	-4.56992	sick
2.97681	-1.8255	sick
7.35835	1.46647	sick
-0.439978	8.73502	sick
-3.37232	-5.54585	sick
-2.91863	-4.90782	sick
-1.51824	-5.21123	sick
6.49573	1.51894	sick
-1.26191	8.21246	sick
8.05933	1.566	sick
-0.597989	8.40651	sick
-2.48132	-8.64736	sick
-1.73889	-8.82423	sick
-0.690174	-8.41198	sick
-0.0930226	5.72149	sick
-2.64046	-5.45034	sick
-1.45659	7.70325	sick
0.140518	7.81093	sick
0.325994	5.48293	sick
-1.75627	7.7594	sick
-0.83178	-1.13452	sick
-3.14226	-8.39752	sick
2.20095	-1.37452	sick
-1.80769	-7.01943	sick
-2.35185	-4.97359	sick
-1.61653	6.67607	sick
-1.64208	-4.7219	sick
-1.39168	-6.32846	sick
-0.951632	7.74636	sick
-0.568856	7.06647	sick
-4.81542	2.736	sick
2.2061	-1.42084	sick
2.15883725188659e-05	7.82958	sick
3.07739	-1.68778	sick
-1.92036	-4.41261	sick
7.50143	1.04489	sick
-0.681657	5.7128	sick
-1.97992	-6.82577	sick
-1.10898	-8.18435	sick
-1.51307	6.09764	sick
-2.22154	-7.24415	sick
2.61878	-1.92539	sick
-0.23791	7.76066	sick
0.457972	6.11102	sick
-1.8753	6.54874	sick
-2.29472	-7.66626	sick
2.78336	-1.65739	sick
-2.99795	6.23187	sick
-0.699898	4.58714	sick
-1.77337	-5.30519	sick
-2.23224	-7.96079	sick
-1.12282	6.19098	sick
-1.31508	-6.84697	sick
8.3321	0.419406	sick
-2.32623	-5.60197	sick
5.92961	1.67771	sick
-2.26494	-7.89112	sick
-2.65572	-6.11836	sick
-2.19787	-7.15473	sick
-1.80541	8.83783	sick
-0.117865	7.03706	sick
-2.80933	-4.91517	sick
-3.29031	-5.61256	sick
-5.15822	4.03165	sick
-1.54808	6.48489	sick
-2.06517	-7.32974	sick
5.8769	1.75244	sick
-0.484238	6.72896	sick
-1.64037	-7.00129	sick
-2.61817	-8.16175	sick
-2.13226	-6.29391	sick
6.96315	1.61731	sick
-0.843179	-8.37918	sick
-1.43456	7.56233	sick
0.535849	6.35296	sick
-0.679838	-7.96433	sick
-0.91043	6.86928	sick
-1.1888	8.12819	sick
-0.991113	7.8535	sick
-2.0928	-8.85979	sick
-1.57956	6.39259	sick
0.104171	8.23948	sick
1.95512	-1.52955	sick
-0.885097	8.58119	sick
0.326696	6.38162	sick
-2.12584	-8.07884	sick
6.60724	1.79053	sick
-2.4879	-5.85759	sick
-0.234118	6.54885	sick
-4.82761	3.04327	sick
0.292907	7.90495	sick
-2.43479	-7.31376	sick
7.07992	1.66178	sick
0.669734	8.25542	sick
0.578489	7.1602	sick
-2.4869	-5.61785	sick
-4.64547	3.8085	sick
-0.796371	6.46853	sick
-2.02643	-6.87211	sick
-2.32938	-9.08651	sick
7.66018	0.681277	sick
-2.15749	-7.23329	sick
-0.581669	6.38019	sick
-2.98681	-8.33478	sick
-4.49965	2.37472	sick
-2.05287	-4.30376	sick
-1.35636	6.56816	sick
-0.392403	6.7847	sick
-2.91292	-7.89212	sick
-0.472768	5.60923	sick
-0.68925	-8.11437	sick
6.92717	1.55082	sick
-1.64284	-5.23736	sick
-2.68695	-4.59807	sick
-1.54672	-7.20633	sick
-0.78525	8.484	sick
-2.23429	-4.00315	sick
-1.21844	8.20249	sick
0.0510787	6.39338	sick
-2.48822	-3.84145	sick
-0.878809	6.4589	sick
-0.864347	-7.11128	sick
-0.931786	6.42109	sick
2.0023	-1.93493	sick
-2.41607	-6.64462	sick
-2.1729	-5.23541	sick
2.492	-1.44487	sick
4.21971	1.30514	sick
7.4894	1.50925	sick
-1.01342	-8.04654	sick
-2.05529	-8.42498	sick
-2.46033	-7.83952	sick
3.34644	-1.32002	sick
2.80351	-1.82861	sick
-2.82046	-8.88936	sick
5.8124	1.47233	sick
5.80244	1.35344	sick
7.97137	0.349869	sick
-2.33518	-8.459	sick
-2.15058	-8.5946	sick
1.96549	-1.48787	sick
2.78173	-1.4105	sick
0.831583	6.69661	sick
-0.848229	-9.08429	sick
4.29536	1.18584	sick
-1.89637	-7.28905	sick
-2.93665	-7.49769	sick
-0.433576	-8.13582	sick
-1.79783	6.51711	sick
5.35809	1.27667	sick
-0.371748	6.08247	sick
-2.23563	-5.87602	sick
5.70305	1.51277	sick
0.0934879	8.38677	sick
-0.902156	5.31192	sick
2.49402	-1.25497	sick
-1.20202	-7.33749	sick
-0.299475	6.1824	sick
-1.57282	-3.90196	sick
7.67066	0.688373	sick
5.62656	1.3844	sick
0.118612	5.4077	sick
-0.502161	5.93797	sick
6.37626	1.39502	sick
-3.17693	-7.5211	sick
5.56996	1.03124	sick
-3.13371	6.27094	sick
5.49467	1.41165	sick
7.36961	0.626971	sick
-2.01517	-8.78527	sick
-2.18623	-4.78942	sick
4.63717	1.3834	sick
0.952501	5.90221	sick
5.55103	1.28137	sick
5.89878	1.61219	sick
-0.51799	-9.06186	sick
-1.52688	-7.25856	sick
2.59093	-1.81038	sick
-1.14558	4.67537	sick
-1.34584	6.08485	sick
-2.24722	-8.06387	sick
2.78876	-1.97775	sick
8.0257	0.910279	sick
0.0820099	7.30611	sick
-2.96148	6.82715	sick
-1.8001	-7.6311	sick
-0.0756427	8.61898	sick
1.13733	6.39336	sick
5.47399	1.40412	sick
6.89259	1.5802	sick
0.199419	6.23393	sick
-2.93675	-7.61429	sick
-1.50245	-7.43874	sick
-3.02005	-7.86624	sick
-1.13881	-0.0232967	sick
-0.265045	6.49596	sick
-2.15933	-8.04852	sick
-1.13813	-0.299233	sick
0.012175	5.70243	sick
0.502648	8.61109	sick
-0.798463	-9.12711	sick
-1.10663	8.30481	sick
-1.68771	-8.7293	sick
0.600908	6.55453	sick
-0.682838	7.80516	sick
0.108148	-8.61182	sick
-2.22118	-8.15995	sick
8.4097	0.879336	sick
-0.886032	-1.14231	sick
-1.21426	7.78783	sick
6.20357	1.23475	sick
5.34589	1.42522	sick
3.01238	-1.95867	sick
6.11594	1.59965	sick
-0.626735	6.00435	sick
-2.27115	-5.19772	sick
-2.07894	-5.51112	sick
-2.656	-8.61592	sick
2.75001	-1.92459	sick
-2.41908	-5.8375	sick
-1.19514	-6.69086	sick
-0.113812	6.8042	sick
-0.587148	8.07135	sick
0.407827	5.53401	sick
2.91619	-1.80937	sick
-2.52275	-7.96111	sick
-1.01595	6.01306	sick
-1.51206	-0.46933	sick
4.41515	1.54246	sick
-0.650949	6.3099	sick
-2.46663	-8.64149	sick
-2.94666	-4.91258	sick
-4.5343	1.84304	sick
6.70851	-0.260161	sick
6.09111	1.49361	sick
7.33902	1.43198	sick
-5.05356	3.55678	sick
4.39477	0.313556	sick
-1.07591	6.56931	sick
-0.602162	7.2124	sick
-1.43143	6.01315	sick
-0.348909	5.99467	sick
1.18043	7.01543	sick
-0.849806	8.34846	sick
4.46348	1.2207	sick
-0.133219	6.39931	sick
-1.41899	6.20935	sick
5.91794	1.70344	sick
0.0532459	-8.53055	sick
-1.37193	7.78043	sick
-0.55337	8.24212	sick
-2.56792	-5.71568	sick
3.23065	-1.97201	sick
-2.15242	-5.38783	sick
-1.23128	7.82116	sick
6.89602	1.63806	sick
-2.06349	5.8772	sick
-1.96936	-8.51548	sick
-1.53102	5.67537	sick
2.64978	-1.96856	sick
-2.4518	-8.18852	sick
-1.26151	6.08013	sick
6.03742	1.1962	sick
-0.517127	5.73613	sick
-0.114046	6.7738	sick
-1.47023	-4.99399	sick
2.9234	-1.74835	sick
-1.38858	6.31399	sick
8.28515	0.425368	healthy
-0.0171619	5.73189	healthy
6.32982	0.74196	healthy
6.28564	-0.343042	healthy
-2.32607	-9.19663	healthy
8.00103	0.57787	healthy
-0.870595	7.56323	healthy
7.48285	-0.416239	healthy
-0.64871	-0.176037	healthy
7.67784	1.0421	healthy
4.24771	0.190259	healthy
7.61367	0.398097	healthy
7.74485	0.417049	healthy
6.04714	0.876511	healthy
5.54869	0.812552	healthy
7.77827	1.04973	healthy
7.76268	0.442257	healthy
7.54653	0.994188	healthy
-1.25381	6.53278	healthy
8.44603	0.150378	healthy
6.12938	0.962251	healthy
6.06799	0.712291	healthy
5.50172	0.439192	healthy
6.46805	-2.09761	healthy
7.28388	1.03775	healthy
6.19107	0.756708	healthy
7.80356	0.857662	healthy
-0.736862	5.82744	healthy
8.34415	0.74021	healthy
7.34519	1.00118	healthy
6.67364	0.590299	healthy
-1.08247	-8.70228	healthy
-0.748725	8.08365	healthy
6.89437	-0.459953	healthy
7.7199	1.43789	healthy
-1.02818	8.01913	healthy
-0.607374	-4.29941	healthy
-2.04723	-4.56872	healthy
2.16268	-1.8463	healthy
1.57559	6.89514	healthy
5.36014	0.5957	healthy
7.79246	0.125087	healthy
-1.10321	8.36126	healthy
7.52155	0.461931	healthy
6.47563	0.612866	healthy
-1.91339	-6.82346	healthy
8.21251	0.856787	healthy
-0.478502	8.20953	healthy
7.9306	1.04628	healthy
7.49993	0.495938	healthy
8.10972	0.356833	healthy
2.51222	-1.84923	healthy
6.57339	-1.23054	healthy
6.36405	0.654938	healthy
7.64828	0.651224	healthy
0.113158	8.90952	healthy
7.93628	0.155733	healthy
7.34074	0.633502	healthy
-2.6813	-8.91305	healthy
7.60673	0.481857	healthy
-4.60623	2.90612	healthy
-1.37512	6.40852	healthy
-0.350936	-8.18801	healthy
-1.1119	8.05181	healthy
-3.22856	6.39397	healthy
1.79634	6.55081	healthy
-2.53954	-4.78084	healthy
-2.3952	-7.79673	healthy
-0.824729	7.84296	healthy
0.0179198	6.10293	healthy
7.64693	0.869324	healthy
-2.28537	-4.73138	healthy
7.59933	0.797267	healthy
-0.896858	-7.20831	healthy
4.91055	1.01685	healthy
-1.52005	-7.32646	healthy
-1.76448	-8.25757	healthy
-1.45865	6.14726	healthy
7.87221	0.679932	healthy
-1.52875	8.35223	healthy
7.42018	0.793185	healthy
7.50023	0.263048	healthy
-0.313357	5.31332	healthy
6.10257	0.525052	healthy
-1.43117	-7.13956	healthy
7.88931	1.26064	healthy
6.98708	0.488213	healthy
7.90496	1.043	healthy
7.48885	0.724637	healthy
-0.76692	6.54792	healthy
6.38046	-0.258719	healthy
6.43095	-0.350416	healthy
-0.847008	6.20208	healthy
8.68035	0.897966	healthy
7.87365	1.29044	healthy
-1.7843	-8.05129	healthy
-1.00198	-9.04793	healthy
-1.89028	8.07967	healthy
7.3909	0.583661	healthy
4.60116	0.34069	healthy
3.07608	-1.82788	healthy
-1.49592	8.73216	healthy
7.65258	0.85441	healthy
0.139143	8.29507	healthy
0.406583	8.23203	healthy
-0.782515	-7.40553	healthy
8.19991	1.43301	healthy
8.19049	-0.040822	healthy
5.47698	0.732435	healthy
8.17891	0.11384	healthy
8.36186	0.523926	healthy
7.67856	0.813627	healthy
-1.72648	-8.43804	healthy
7.76328	0.930703	healthy
6.40235	0.70048	healthy
8.43928	0.464085	healthy
7.90653	0.615807	healthy
7.72896	0.47174	healthy
-3.33251	-8.14975	healthy
6.50908	0.647039	healthy
7.33827	0.326084	healthy
0.351513	7.0107	healthy
6.40703	-0.172329	healthy
1.20584	6.91933	healthy
8.17275	1.58153	healthy
7.75797	0.794917	healthy
-2.68338	-4.75165	healthy
-0.920686	7.97853	healthy
-0.986446	0.0570112	healthy
-2.26316	-8.91949	healthy
6.33928	-0.343068	healthy
6.10768	0.780854	healthy
-1.6519	7.30071	sick
-0.94745	-0.354263	sick
-1.54133	-7.24457	sick
-0.680104	6.91961	sick
-1.79146	-7.92676	sick
-2.8707	-8.96829	sick
-0.394746	6.20147	sick
-1.65143	7.81596	sick
-1.4433	-7.84021	sick
-2.4587	-4.63516	sick
-0.142298	5.39669	sick
-1.88422	8.01822	sick
-4.17556	3.15621	sick
6.66514	-2.1271	sick
-1.23196	-8.78201	sick
-2.79095	-8.76388	sick
6.23137	1.55669	sick
-2.03817	-7.08021	sick
0.145122	5.53637	sick
7.18328	1.37859	sick
-2.79409	-4.45487	sick
-2.33413	6.83547	sick
-1.55611	6.53477	sick
-0.281304	5.71944	sick
-1.91361	8.17401	sick
-0.634004	8.58143	sick
-1.15458	8.30318	sick
-1.28104	6.81261	sick
1.74419	7.06282	sick
2.2974	-1.62282	sick
-0.664177	8.59595	sick
-0.268555	6.63047	sick
-0.000719834	6.46688	sick
-2.60051	-8.93121	sick
0.858797	6.44619	sick
8.49932	1.39129	sick
-4.96161	2.4935	sick
-5.20186	2.59104	sick
6.70979	-0.377247	sick
-1.13502	5.31225	sick
7.60982	0.740002	sick
-1.50188	7.95907	sick
-1.23856	6.25769	sick
7.38177	1.20327	sick
-0.156002	6.69842	sick
8.57067	0.372429	sick
-0.691877	-7.80776	sick
-1.58853	6.43946	sick
-0.423378	-8.3224	sick
-1.74333	-8.21704	sick
-4.67491	2.19114	sick
-1.07851	6.93053	sick
4.55362	0.908312	sick
3.0041	-1.25513	sick
-0.590767	-9.0705	sick
4.16286	0.0487019	sick
-3.21259	-7.84215	sick
4.51683	1.18842	sick
7.27106	1.30841	sick
0.470485	6.79889	sick
-1.35968	7.5162	sick
-4.42808	2.15634	sick
-1.17049	5.46033	sick
-3.34775	-8.68166	sick
2.85751	-2.00196	sick
-2.53144	6.43077	sick
-0.584368	6.4645	sick
0.781925	7.13012	sick
-2.60401	-8.74107	sick
6.36614	1.67613	sick
-2.29639	6.28978	sick
-2.64794	6.50397	sick
-2.6104	-7.87107	sick
-1.09894	7.07672	sick
7.21149	1.89714	sick
0.48034	6.55033	sick
0.369709	-8.47622	sick
-5.17143	3.17014	sick
0.247834	7.09431	sick
0.211227	6.13635	sick
-2.5964	-5.38685	sick
-3.42667	-5.43073	sick
-2.10656	-4.47951	sick
-1.5481	-9.20199	sick
7.32192	1.59381	sick
-0.130552	-8.56015	sick
0.206442	7.17647	sick
-2.08653	-7.77663	sick
-1.49332	7.71355	sick
-2.40827	7.54083	sick
-1.42214	5.23313	sick
-0.87477	6.66911	sick
6.96312	0.223817	sick
-5.513	2.84006	sick
-1.49221	6.22418	sick
-1.93539	6.6854	sick
-2.81432	-5.93284	sick
1.92398	-1.75037	sick
-2.17663	-4.96722	sick
8.296	0.347733	sick
-5.1609	2.92316	sick
-1.26604	6.4199	sick
-3.22074	-7.60392	sick
-2.38014	-8.10887	sick
-0.422974	5.72795	sick
-3.6227	-7.23354	sick
-1.97609	7.29791	sick
8.56173	0.828434	sick
-2.65885	5.39085	sick
-5.40785	2.89093	sick
-0.57702	8.15055	sick
8.09607	0.335517	sick
-4.92754	3.04197	sick
-1.72403	8.25861	sick
-2.32663	-5.62918	sick
-1.28789	6.5439	sick
-1.38069	7.99785	sick
-1.57885	-7.18384	sick
7.66176	1.07668	sick
0.76934	6.44219	sick
-1.00107	-7.07067	sick
-0.266942	6.56273	sick
-0.69021	-3.87111	sick
8.15671	1.11623	sick
-0.586848	5.25837	sick
2.08985	-1.49775	sick
-3.23737	-7.30712	sick
-2.76112	-5.18571	sick
8.09158	1.18712	sick
-1.6179	-7.67848	sick
0.834776	7.85404	sick
-1.66312	6.60329	sick
-1.28388	-8.49783	sick
-2.76081	-5.66999	sick
-3.24117	-5.50586	sick
-2.33838	-5.65936	sick
-5.11933	2.56733	sick
-0.0517868	6.93939	sick
-3.29006	-7.74367	sick
-2.71444	-8.70406	sick
-4.42559	2.82497	sick
1.70916	-2.05557	sick
-3.02576	-8.70165	sick
-2.80965	-8.60936	sick
8.10883	1.28821	sick
-4.70785	3.60588	sick
-0.716301	6.97984	sick
-3.28131	5.98416	sick
0.899577	7.10126	sick
-1.84124	7.17314	sick
0.147634	8.28729	sick
0.382752	-8.40402	sick
0.739364	7.67442	sick
-3.33574	-8.03908	sick
-4.11013	2.49842	sick
2.572	-2.28359	sick
-1.30301	8.11719	sick
5.64809	1.28709	sick
0.509119	6.95678	sick
-3.2933	-8.32516	sick
-1.67017	-6.23774	sick
-2.88826	-5.21906	sick
8.23974	0.390834	sick
-1.84567	5.62137	sick
-3.27547	-7.50179	sick
0.0853816	-6.86308	sick
-0.403728	7.63963	sick
-0.0186385	8.49012	sick
-4.66518	3.04076	sick
-1.82933	-8.10672	sick
-3.17057	-7.07857	sick
-5.08546	2.8045	sick
-4.96145	2.76199	sick
-1.71413	6.21731	sick
-3.21943	6.32541	sick
6.9452	0.0442808	sick
-2.92101	-6.92249	sick
-0.898803	6.56461	sick
-2.95958	-5.82412	sick
-3.15909	6.6983	sick
0.695535	8.01333	sick
-2.71263	6.44749	sick
-2.57717	7.15473	sick
0.0897632	7.17974	sick
8.2413	1.18481	sick
-4.9261	2.57352	sick
-1.70474	-9.16787	sick
-0.986069	5.67742	sick
0.58254	6.6015	sick
-1.65819	-6.60225	sick
-1.37797	-7.5275	sick
-1.51113	-8.7062	sick
-5.30836	2.91571	sick
-2.3793	-7.43889	sick
-1.09204	6.5849	sick
-1.9387	-7.48441	sick
0.917144	6.75055	sick
-1.14939	-6.86704	sick
0.433401	6.66392	sick
8.2788	1.47117	sick
-1.57724	-6.88345	sick
6.39861	0.921049	sick
-2.14198	-7.5299	sick
-1.47502	-6.83633	sick
-2.32072	-5.32287	sick
-2.11261	8.09139	sick
-2.17029	-5.07589	sick
-0.746837	6.89785	sick
-3.33512	-7.65578	sick
-1.06449	6.26059	sick
-2.57406	-4.4243	sick
-0.278532	5.89748	sick
-1.12971	-4.96412	sick
6.31506	-0.176969	sick
-1.50396	8.3009	sick
-3.4062	-8.36817	sick
2.26284	-1.59664	sick
-3.52566	-5.80117	sick
-2.3787	-7.60054	sick
-2.0971	-7.50591	sick
4.73137	0.626195	sick
-1.26486	-0.061668	sick
0.0402818	5.29463	sick
-0.0037608	8.03426	sick
0.509978	8.08335	sick
0.0625765	-0.64194	sick
-0.20548	8.50701	sick
-3.03445	6.579	sick
-3.45484	-6.00168	sick
-2.34631	-8.23981	sick
7.73692	1.49083	sick
-1.40971	6.24866	sick
7.96914	1.35373	sick
-3.33465	-6.19038	sick
5.44334	0.982295	sick
0.223502	8.10576	sick
-1.98868	-7.32216	sick
-5.1091	2.59858	sick
-2.94524	-4.58345	sick
0.677023	6.97582	sick
5.11898	0.899473	sick
-2.36782	-4.53554	sick
-0.43316	5.63619	sick
5.3262	1.06952	sick
-1.51295	6.36007	sick
-3.17508	-8.47489	sick
0.752612	6.81871	sick
-2.3639	-7.59829	sick
0.487271	8.09931	sick
-0.0312128	8.78574	sick
-1.5476	5.77097	sick
-1.35621	7.12872	sick
-0.59229	-7.85257	sick
-2.51943	-7.16641	sick
-0.791186	7.00482	sick
-1.72838	7.62119	sick
-3.24622	-7.70856	sick
-3.16385	-5.54103	sick
-1.17293	-6.61201	sick
0.474194	6.63108	sick
-2.81648	-5.49086	sick
-2.85756	-5.08016	sick
-5.38041	3.17014	sick
5.87503	2.03202	sick
-0.761992	5.48825	sick
7.77704	1.81027	sick
-2.3763	-8.77245	sick
1.05583	6.29415	sick
8.32812	1.02344	sick
-1.48531	6.47095	sick
-3.2197	-8.04501	sick
-4.86883	2.78213	sick
0.40997	6.32167	sick
-1.12518	-0.335838	sick
-2.68627	-5.48189	sick
-2.22833	-7.07283	sick
2.74493	-1.43524	sick
-0.737521	9.00028	sick
-2.24817	-7.33168	sick
-2.15778	-8.25066	sick
-1.45104	-5.22197	sick
6.72847	-0.205676	sick
-3.13142	-8.0877	sick
-1.38782	8.10631	sick
2.47859	-1.55062	sick
-1.58056	-7.87858	sick
5.67313	1.3913	sick
-1.13052	6.76498	sick
-3.3067	-7.64015	sick
0.0971498	6.90358	sick
2.91231	-1.68713	sick
1.98338	-1.48884	sick
6.63693	1.23817	sick
0.932611	6.67168	sick
8.6519	0.675621	sick
-1.60814	9.00549	sick
-0.34261	6.35259	sick
-0.294265	6.98819	sick
-1.50951	5.55571	sick
-0.380089	8.2075	sick
-1.55549	6.97524	sick
-5.15042	2.76442	sick
-0.954859	6.57365	sick
-1.82619	-6.96683	sick
-0.550083	6.20158	sick
0.425122	6.42443	sick
-2.17692	-4.81311	sick
-3.64722	-5.38736	sick
-2.05238	-6.97367	sick
-2.82619	-4.18125	sick
-0.957748	8.43952	sick
-0.967434	6.09023	sick
-4.03589	2.06702	sick
-1.18958	8.32315	sick
-2.35026	-7.05714	sick
6.65782	-0.354311	sick
-2.01132	8.23735	sick
5.47311	1.27778	sick
-3.35087	-6.72867	sick
0.344245	6.2729	sick
-1.18377	6.13231	sick
-2.39368	-7.88682	sick
-3.09985	-4.3895	sick
-0.874145	6.43957	sick
-1.17979	-0.0974898	sick
[truncated: 9,759 more rows]

## Sheet: Panel_S4_D_2
umap_1	umap_2	da.pred
-2.48811	-7.90478	0.5654
-0.563494	7.65657	-0.0449455
-1.72236	8.26619	0.56909
-0.893567	-7.70724	0.365929
-1.94214	-5.09913	0.0741267
-1.04212	6.01575	0.635991
-0.818449	7.67587	-0.279254
-2.58849	-7.64331	0.291349
-0.530131	-6.67977	0.588857
-0.528281	-8.25176	0.277169
-0.110095	6.50379	0.453223
-1.75175	8.28329	0.677316
-0.451728	-7.94615	-0.0571944
-2.06084	-8.04562	0.154966
-1.31785	-8.92769	-0.0383668
-1.85963	-4.93615	0.687016
-2.4786	-9.09265	0.433236
-1.85375	6.03399	0.865296
-4.13916	1.35048	-0.763296
-0.755801	-1.3113	0.47235
-1.92117	-5.42458	0.568308
-2.42768	-5.62529	0.713934
6.69888	-0.765349	-0.66005
4.63215	0.59723	-0.21225
-1.12804	-0.237592	-0.263976
-4.21942	1.29322	-0.751967
-1.61957	-4.21438	0.0540742
-0.557214	-6.01119	-0.27523
-0.0629493	8.93839	-0.0961737
-1.01134	-8.35965	0.323932
-1.53072	-5.35758	0.661399
-1.72478	-4.97265	0.565692
-0.71854	-7.16976	0.274406
2.89114	-2.2158	0.332374
2.76428	-1.13099	0.753418
-5.01318	2.62959	0.351871
-4.20915	1.86068	-0.512346
-0.480587	-4.03576	0.249563
-0.309904	6.79492	-0.429119
2.38568	-1.27935	0.360829
-5.18817	2.32251	0.57924
-0.116567	-4.45251	0.590452
1.96495	-1.28883	0.132274
-0.41494	-5.06262	0.0643189
-4.8162	2.51617	0.422177
-1.97952	5.29491	0.571569
-1.69091	-8.78644	-0.111278
-0.132504	-4.34236	0.414451
-4.7157	2.49555	-0.06725
-4.94967	2.46709	0.358144
-4.71678	3.46265	0.518959
-4.33247	2.32306	-0.0748772
7.00248	0.952555	0.505309
-0.698616	-1.68862	0.133809
-4.92504	2.60557	0.115447
-4.31852	2.73786	-0.0793894
2.03021	7.24228	0.0179417
-4.33674	2.78199	0.181523
-3.42013	-7.67576	0.177722
-4.48994	2.83153	0.394479
-4.74581	2.60071	0.645039
2.64873	-2.43305	0.605151
3.06367	-1.9662	0.544012
0.227813	7.2101	0.228979
-0.0226663	8.23361	-0.210673
-0.0656621	-4.42537	0.0223234
7.5172	1.67992	-0.445156
-4.40647	2.45295	0.523192
-3.91766	2.41107	0.161623
-4.51482	2.21678	-0.414533
-4.38059	2.6615	-0.158751
-1.95184	-5.04667	0.186742
-2.28179	-7.02669	0.311839
-0.18291	-4.28698	0.0840565
-4.3017	2.8628	0.724745
-4.92233	2.74973	-0.102006
1.9241	-1.44764	0.328715
-2.62744	-7.44286	0.798892
-4.45221	2.0752	0.261168
-0.480594	6.79491	-0.13898
2.94364	-1.42563	0.589913
-4.59547	2.55095	0.47189
-4.89668	2.37875	0.295377
-2.83401	-4.97185	0.301144
-4.14163	2.60611	0.129671
2.93311	-2.09993	0.790259
-5.08279	2.26863	0.10189
0.778173	7.17467	-0.104062
-4.9007	2.36027	0.658375
-4.73608	2.89794	0.307399
-2.31884	-7.46228	0.659567
-0.336353	7.16542	0.693723
2.68439	-2.14755	0.781932
-4.46049	2.67992	0.095722
-0.00808071	-8.14927	-0.420987
-1.41192	-6.5117	0.147844
-0.250541	8.93751	-0.274434
0.124106	-8.1125	-0.0143767
-1.24437	-6.79874	0.483494
-1.2801	5.52448	0.744417
-2.79192	-4.26902	0.732963
-0.86248	-1.07345	0.735685
-0.649889	-6.02344	0.334184
-1.09557	-5.14529	0.288206
5.70677	0.80316	-0.282716
-1.21397	-8.46794	0.00818092
-1.51394	8.45647	0.0668897
-1.15714	-7.64011	0.176075
-1.71095	-8.72037	0.516639
-1.36172	-8.35157	0.347927
-2.75131	-8.54862	0.502352
-3.00069	6.15601	0.587151
-0.3424	-8.31649	0.0160525
2.7668	-1.9872	0.775959
-4.69128	2.86584	0.301973
-0.633664	-7.46357	0.440191
-2.61225	-5.78466	0.376269
-1.02787	-6.85286	0.451403
-4.85708	2.79909	0.693172
-2.87743	-7.40569	0.751232
-0.00721179	-7.18484	-0.352131
-1.09293	6.666	0.0826956
-1.32616	7.80442	-0.290687
-0.458655	7.40658	0.52739
-1.27949	5.14021	0.498048
-1.54986	-7.69866	0.863475
-1.66736	-5.18242	0.38537
-0.793163	7.40993	0.696966
-4.42524	2.76436	0.319363
-4.41377	2.45716	0.371559
-5.17729	2.66588	0.333834
-4.51264	2.81909	0.316859
-5.05116	2.52936	0.836069
-2.00484	-7.96666	0.8705
-4.52842	2.69452	0.334065
-2.66835	-8.65416	0.471429
-0.770195	5.47966	0.118931
-4.82105	2.78897	0.614113
-5.2151	2.52998	0.689644
-1.69706	-7.8436	0.343273
-1.83185	-7.42907	0.575375
-4.58598	2.50221	0.655012
-4.70379	2.90245	0.435354
-2.55028	-7.4349	0.169206
-0.695681	7.24226	0.615937
-2.03925	-8.87309	-0.0777544
-0.390933	5.51408	0.682284
-4.72962	2.46667	0.2212
-2.12711	-7.39711	0.292807
0.152579	5.76726	-0.170159
-0.90914	-7.27011	0.0476201
-2.99205	-5.58292	0.76362
0.846456	6.80785	-0.326882
-0.26801	6.12035	-0.175492
-4.70552	2.43635	0.664236
-1.67096	-5.02541	0.335102
-1.27404	6.69193	0.353289
-4.59799	2.3979	0.252067
-0.306657	7.39376	0.236234
-4.79032	2.5786	0.172231
-2.94734	-5.49928	0.344984
0.344883	-8.3144	0.53607
-4.96267	2.69289	0.528981
0.684616	6.47659	0.243362
-3.03048	-7.78835	0.625199
-5.18635	2.65316	0.471498
2.68929	-2.05325	0.29814
-0.878781	8.09207	-0.0213623
2.94103	-1.46265	0.466964
-4.94969	2.41958	0.579811
-1.22217	7.49929	-0.305864
-3.37339	-8.46334	0.576715
-2.0371	7.89102	0.528039
-5.03179	2.32462	0.50134
-1.40151	-6.51362	0.434347
-2.28512	-7.409	0.823176
6.16392	1.66867	0.639994
-0.852623	7.75269	0.646753
-1.05365	6.2195	0.349418
-5.24599	2.77143	0.676842
-1.16516	6.99844	0.200116
-2.01163	-7.85166	0.398518
0.89379	6.34954	0.348658
-2.66558	-7.09036	0.610152
-2.06641	-4.67383	0.457852
-1.09148	7.7182	-0.0764777
-1.44159	7.6206	-0.214361
-3.27243	-4.83741	0.605456
-3.00619	-4.95078	0.851238
-4.83426	3.03249	0.706648
-1.64448	-8.09084	0.55213
-4.69024	2.75366	0.715094
-1.35492	-5.1588	0.362856
-1.283	6.38809	0.14441
-1.96145	-5.4965	0.183103
-1.25929	-7.51937	0.409669
-0.32101	-8.3991	-0.674863
-1.3863	-6.92895	0.389732
-4.74462	2.39378	0.556417
2.32721	-1.67839	0.673642
1.6924	7.20577	0.131638
-4.54916	2.47107	0.457198
-4.92449	2.37605	0.887411
-0.0443396	8.85231	0.546852
-2.12738	-8.2985	0.231686
-1.50198	7.87602	0.171374
-4.42709	2.37455	0.339808
-0.897542	7.68081	0.29145
-1.18558	6.44682	0.0711776
-0.888628	6.81559	0.604205
-0.985514	7.07126	0.719124
-5.19361	2.49126	0.183765
-0.432385	7.01406	0.166795
-0.40967	-6.86028	0.282073
0.144667	7.68429	0.209328
5.43297	1.72282	0.128077
-1.40155	6.82689	0.502699
2.87252	-1.86748	0.783742
-2.84407	-5.5039	0.273057
-2.74319	-7.29575	0.520782
-4.77826	2.809	0.622633
0.135522	-8.65952	0.743286
6.90799	1.76826	0.419119
-4.95566	2.47794	0.583944
3.21348	-2.05609	0.598001
2.8318	-1.22436	0.742736
-2.48309	-5.06089	0.463352
-0.916408	6.93055	0.159119
-2.8095	-7.10221	0.601497
6.8254	1.81372	0.729096
-4.98942	2.41928	0.781229
-1.54217	6.2257	0.0231193
-4.94987	2.89584	0.300002
-1.23761	6.53198	0.031579
2.97906	-1.54354	0.0599838
-4.85536	2.39348	0.823572
6.89575	1.92305	0.788452
-4.31546	2.10437	0.0594884
-4.99125	2.76619	0.533908
-0.829963	7.05636	0.0448257
-2.8555	-7.30973	0.783963
-0.509391	7.57857	-0.080735
1.03564	6.90403	0.157658
-2.93738	-4.95193	0.660282
-4.83841	2.50738	0.396598
-4.53063	2.87419	0.684911
-0.297295	-4.15573	0.282283
-3.9345	2.42725	0.380466
-1.21963	-8.11879	0.561732
-0.972079	7.6877	0.328997
-2.47262	-5.08053	0.574088
-1.04826	-7.34118	0.605685
-0.248799	7.09434	0.530597
-4.46828	2.52042	0.362032
-2.11327	-8.57229	0.493315
-1.43131	6.28648	0.418632
-4.63618	2.56471	0.650149
-4.60401	2.41339	0.530289
6.69816	1.72052	0.430214
-2.44511	-4.92621	0.570805
-1.37276	7.8525	0.305232
-0.563676	6.60898	0.543934
-1.13795	7.72766	0.461589
-1.44323	-0.0363165	-0.311868
0.259822	8.68771	0.146832
0.130097	6.07633	0.424875
-0.626886	-8.13436	-0.427415
-0.344084	-8.47957	-0.0982549
-0.0469221	-4.33386	0.256508
-2.8073	-4.50686	0.18755
-0.157184	5.55294	-0.11895
6.90311	-1.18327	0.222015
4.94629	1.13007	-0.734614
3.28936	-1.82338	0.538095
-0.197211	8.69088	0.105708
-1.47158	7.06168	0.0640974
-0.791518	7.72146	0.0215557
-4.79117	2.89823	0.543052
-1.95329	-4.57735	-0.607498
-1.47064	6.64878	0.462793
-0.670722	5.85391	-0.641883
-0.754144	7.80921	-0.0551869
-1.41655	-4.79584	-0.155698
-2.46071	-5.42407	0.187407
7.70278	0.371239	-0.855666
2.25781	-1.7285	0.296324
-1.22406	8.04577	-0.530049
-0.703987	4.55351	-0.0511886
-0.549024	5.09144	0.705754
-2.02923	-7.04782	0.517061
8.25702	0.909933	-0.848992
-1.17645	6.48135	0.0995
-1.62803	-4.35389	-0.177935
0.0679894	6.22208	-0.220524
-2.4722	-8.10729	0.00833521
8.41037	0.627269	-0.842279
8.55114	0.159502	-0.853859
-1.41986	6.62568	0.218342
5.30054	0.930342	-0.840178
4.3086	-0.0161493	-0.114327
7.70035	0.434956	-0.875917
-2.07643	-5.0506	0.367949
8.24826	0.542077	-0.803579
-1.35484	6.46177	-0.102817
2.56827	-2.04499	-0.245987
-1.31593	7.37035	-0.602716
7.67875	0.201232	-0.879765
-3.22427	-5.24677	0.110974
-1.37846	-0.0488191	-0.512826
-2.09648	-5.08074	-0.0403873
-1.70559	8.6719	0.324044
-2.14946	-4.214	-0.453078
7.11553	0.225746	-0.835751
-1.96445	-4.91164	-0.101891
-0.103772	9.08853	-0.301152
-2.32158	-4.0226	0.210164
2.48341	-2.3582	0.115789
7.3369	0.685036	-0.865174
-1.91043	7.9145	0.226642
7.49368	0.415741	-0.879732
-2.04055	-7.90221	-0.033283
7.17898	0.359432	-0.797869
0.14603	9.04962	-0.0750868
-1.79372	-4.64014	-0.651004
4.7448	0.551173	0.142042
-0.611137	8.21696	-0.667837
0.178718	8.86899	0.0537883
-1.45638	8.23299	-0.470058
-0.820393	6.15161	-0.136256
7.82418	1.33156	-0.592234
-0.804626	8.80513	-0.324152
7.48804	-0.479966	-0.881565
-2.26666	-7.96359	-0.0451559
-0.878579	8.53941	-0.475739
-0.700313	5.49862	0.381777
-0.243583	6.44246	-0.632598
-0.707415	-8.65862	-0.424314
7.5218	0.555581	-0.84504
7.7979	0.652663	-0.847281
2.42342	-1.57572	-0.103097
-1.41047	7.76082	-0.439456
7.87013	0.405635	-0.767471
5.56213	1.1315	-0.677795
0.144455	6.60498	0.633076
-0.759744	4.71979	0.383331
8.0982	0.563507	-0.775117
8.29022	0.4727	-0.847251
7.53658	0.880459	-0.661072
-3.16283	6.07627	0.0972689
-0.659844	-7.90683	-0.335527
-1.05422	6.51628	-0.139051
-1.72613	-7.90052	0.536583
-3.16573	-7.36582	0.385607
8.38687	0.854345	-0.772774
-2.1406	-8.43113	0.308619
6.15445	-0.178519	0.14614
7.80188	0.574142	-0.871798
7.68277	0.842769	-0.818832
-0.214661	6.8403	-0.0983133
-0.400348	7.03241	0.0473217
-2.94427	6.81601	0.000446499
-3.38516	-8.18428	0.464923
7.32968	0.763582	-0.894805
-3.12065	6.21332	0.110253
6.90795	0.879391	-0.837359
-1.72661	-8.47765	0.571279
7.22083	0.638528	-0.82129
7.34336	0.547634	-0.862257
-0.806013	4.93821	0.160509
-0.493893	-4.03623	-0.289883
7.77461	0.661325	-0.856622
-1.12076	6.05623	0.363653
7.59343	0.180524	-0.892702
8.17956	1.06791	-0.698775
-1.85991	-4.61389	-0.350749
-1.27837	-4.39631	-0.240322
6.61994	0.836771	-0.848975
-0.982282	-7.16028	-0.45139
-2.15427	-3.94379	0.158013
-2.55092	-4.15272	0.120522
-5.14246	2.64858	0.442435
-1.55056	6.03556	-0.260107
7.38468	0.8106	-0.867562
0.0765956	8.38702	-0.465249
-1.30389	6.40491	0.282524
-4.17412	2.13339	0.0560821
7.6975	0.0914677	-0.862281
2.38196	-2.26597	0.269227
-1.07362	-8.05201	-0.186414
7.71292	0.526592	-0.885991
-0.0155817	-7.93893	-0.514887
-0.0782496	6.82494	-0.281034
-1.32166	6.98082	-0.145818
3.1778	-1.98612	0.584593
8.00978	0.532883	-0.879845
-0.596869	6.88821	-0.0670142
7.84214	0.417328	-0.877618
5.33449	0.935017	-0.814491
-0.124993	6.41355	-0.265878
6.68081	-0.156012	-0.536797
8.4162	0.390755	-0.885331
0.516332	8.74034	-0.00882095
1.97141	-2.36158	0.343231
7.6942	0.0493189	-0.869003
-2.68939	-8.45839	-0.202759
-0.815746	8.0462	-0.565335
-2.28128	-4.6452	-0.723727
6.22905	1.04179	-0.719266
7.00604	0.801905	-0.862996
-1.86885	-5.31942	0.0608208
0.567682	6.57254	0.256113
-2.33615	-4.37515	-0.243334
-0.606858	6.97118	0.180605
-3.00198	-7.69231	0.161217
7.66773	0.17046	-0.876947
-1.07534	8.69033	0.0253081
6.35099	-0.449908	-0.862971
-1.06407	6.87161	0.197969
0.0141619	6.73318	0.0975452
2.58496	-2.21613	0.182666
0.0742244	7.21096	0.502791
-0.832577	6.43543	-0.621055
-0.203985	8.51711	-0.428819
-0.502486	-8.25972	-0.72907
-1.07408	-6.55256	-0.128713
-1.79709	-5.14642	0.0222106
7.17506	-0.0588437	-0.903861
-5.44725	2.95177	0.521582
6.56408	1.68689	0.422558
-3.10329	-7.49967	0.32306
8.31321	0.770296	-0.798988
8.32453	0.747953	-0.834747
-0.868642	-8.56045	0.429843
-1.17652	-8.77104	0.374449
-0.738273	6.48912	-0.261031
6.38079	-0.298786	-0.828652
-0.768664	7.62191	-0.476392
6.96766	0.973741	-0.824278
-2.88525	-8.26408	0.380149
-0.637049	8.1817	-0.180052
-1.87626	-5.19076	-0.111108
-4.93877	2.58606	0.592963
-0.247022	-4.19392	0.0515095
6.62188	-0.215332	-0.727022
6.24407	1.68931	-0.178756
7.31634	0.617075	-0.863075
-2.08913	-4.2414	-0.473572
-2.68823	-5.1627	0.180623
7.8317	0.710712	-0.898595
-0.177477	8.97403	-0.405858
-1.02239	6.36765	-0.674566
6.45453	-0.581245	-0.876992
6.18029	1.42895	-0.71972
1.87641	-1.67169	0.0107787
7.80779	0.158565	-0.848962
-2.91332	-5.79179	0.725426
-1.92895	-8.57861	0.621412
6.34386	-0.387545	-0.905476
8.67512	0.733558	-0.798102
-2.32608	-5.19643	0.175446
-1.8639	-4.04539	-0.427722
-0.506967	7.51234	0.251109
-0.371831	6.05162	0.29792
7.47707	0.920768	-0.786496
8.39818	-0.116645	-0.863151
-1.72707	6.30292	0.0766962
0.472002	6.34918	-0.516898
7.74359	0.557191	-0.891601
-2.38297	-5.68283	0.354807
-0.707062	6.53537	0.251752
-0.34298	5.49257	-0.449663
-5.59443	3.13063	0.295588
8.06474	0.558036	-0.858305
7.29807	1.21831	-0.669569
-1.37958	5.29798	-0.743114
-0.659624	7.85356	0.0950212
-0.298683	6.75711	0.13156
-1.12426	7.28876	-0.385219
-2.70919	-7.84483	0.398983
6.34799	-0.382292	-0.891485
-1.95283	-8.59819	0.572235
-1.14412	5.58779	-0.666503
-1.97359	-7.94044	0.556413
6.33628	-0.0462612	-0.846744
6.76861	-0.498815	-0.719279
2.73421	-1.73758	0.272716
-0.25836	6.80073	0.233369
-0.124212	-7.55298	-0.587656
7.98611	0.472073	-0.837281
-0.725139	5.87967	-0.601765
1.08197	6.6853	-0.23888
-2.87564	-5.60419	0.341553
7.28843	1.35952	-0.591377
2.80182	-1.69866	0.409809
-2.07899	7.72151	0.5271
-0.368327	6.55355	0.160947
0.419916	7.00692	0.378459
8.3926	0.892505	-0.788214
6.34297	0.733139	-0.883175
-1.43679	-8.33226	-0.0788093
-1.16744	7.78953	0.186414
6.33329	-0.241293	-0.875759
-0.916512	6.21583	-0.609353
-2.97077	-8.33864	-0.103989
-1.40261	6.67187	-0.344378
-1.12876	7.80717	0.0141416
2.87728	-1.86471	0.260191
8.26631	0.247717	-0.858052
-2.08557	-6.59761	-0.0442983
7.80951	0.349432	-0.875648
8.00948	1.21844	-0.575562
5.32593	0.477585	-0.763687
-1.59388	-6.70057	-0.340582
-0.0997218	-8.63523	-0.155265
0.700709	6.68118	-0.512219
0.120944	5.81401	0.00738177
-2.58001	-4.39047	0.208816
-0.844659	5.87333	-0.0630343
-5.19849	2.96098	0.286911
3.08431	-2.0253	0.572266
-0.00577616	-8.88491	-0.510218
-1.16126	8.3815	0.135469
-0.977276	8.80735	-0.343773
1.05808	0.598132	-0.66251
6.11109	0.819712	-0.855313
7.94425	0.0693946	-0.896264
6.01316	1.42462	0.159706
7.60935	0.182746	-0.831001
-4.69146	3.30588	0.546879
-0.415515	5.43243	-0.58728
-0.39297	-5.54949	-0.205199
-0.593468	-5.11316	-0.206797
-1.21569	-8.48544	0.12264
0.901902	6.77158	-0.0807031
0.676161	5.76658	-0.541248
-1.54958	6.84306	0.111311
-2.16527	-3.84452	-0.196178
7.53319	0.347746	-0.897867
6.45119	-0.599777	-0.852714
2.80489	-1.49062	-0.0749328
-1.29934	8.12182	0.0696585
-1.62122	-0.180548	-0.334207
0.18574	8.9649	0.148932
-1.14165	-6.67559	0.583453
-2.22129	-3.86349	-0.147377
6.85831	-0.370798	-0.852127
-0.51138	5.87069	-0.571557
-0.259139	-8.57146	-0.41563
-0.539471	6.12061	-0.499563
-1.96629	-4.6044	-0.52394
-1.01012	7.49887	-0.214144
-1.95682	-8.07783	0.356583
8.40086	0.67261	-0.833485
-0.339061	-4.41867	-0.260552
-1.0884	-9.12203	-0.282503
-0.308813	6.15523	0.0146262
-1.37854	6.87787	-0.201498
-1.39779	7.37612	-0.680313
7.82539	0.221443	-0.858126
-0.725507	-6.97564	-0.224104
3.01927	-1.83925	0.643744
-0.210771	-4.37411	-0.478294
-1.02597	-7.44263	0.61868
-1.20754	6.94916	-0.671696
7.64709	0.80994	-0.804375
-0.720265	-5.01612	-0.431503
-1.30456	7.40497	-0.585388
-0.213912	-4.25592	-0.589477
-0.745266	7.00654	-0.0839677
-4.12267	1.92371	-0.417826
-0.891669	7.09756	-0.256708
-0.895409	7.62678	-0.505307
3.08651	-1.83435	0.346824
-0.71948	6.53156	0.405354
-0.319417	-8.71667	-0.539255
0.11065	6.32496	-0.214119
-0.976435	7.86257	-0.491031
-1.60019	-4.78389	0.320647
-0.15959	-4.34378	-0.377935
-1.14545	6.89668	-0.0642845
-0.411338	6.4564	-0.296676
-0.278751	-7.7622	-0.240624
0.145475	8.99591	-0.135333
-2.4012	-5.47999	0.735608
-2.51263	-7.86664	-0.155315
0.0628079	6.92214	0.0723175
7.96943	0.0992197	-0.754067
-4.18319	1.64743	-0.859605
-2.766	-7.96643	0.0217475
-1.48282	-7.66803	-0.337329
-0.774976	6.36757	-0.425062
-4.21328	2.03154	-0.448855
-1.90766	-7.67577	0.0627054
-0.858689	-8.58564	0.0866359
-2.30993	-4.99808	0.437262
-0.317152	-7.39513	-0.253242
-2.66453	-7.95779	0.756086
-0.439142	-4.07231	0.149493
-1.75425	-4.74041	0.7886
0.11256	-8.51285	0.618679
-1.48472	-8.25857	0.184735
-1.2622	-7.76173	0.49945
-1.8503	-8.78463	-0.0983904
-1.93777	-8.10076	0.118954
-2.80604	6.16209	0.512276
-0.869628	-7.71272	0.678588
-1.59106	-4.91261	0.0139601
-1.05574	-8.37573	0.821882
-3.28411	-5.53227	0.527246
-1.19806	-7.68723	0.497893
-2.06379	-8.28553	0.800259
-2.27313	-4.63883	0.508598
2.91995	-1.82511	0.706444
-0.387328	-8.29088	0.657166
-0.918542	-7.77462	0.374663
5.63207	1.36234	0.378533
-0.831888	-4.21064	-0.111852
0.970343	6.17089	-0.499813
-1.18822	-7.49795	0.115036
-1.17494	-0.51253	0.522618
-2.60614	-5.17204	0.231063
7.37144	0.269801	-0.759591
5.92599	1.34952	0.24218
-0.399518	-4.16497	-0.341929
-4.89869	2.63538	0.43496
-1.85848	-5.02555	0.29381
-2.74281	-5.41481	0.588554
-2.05284	-8.00115	0.249226
-2.43516	-7.87317	0.689121
-3.18835	-5.62177	0.350516
-0.793298	-1.01789	0.667624
6.4485	1.29089	0.360824
-1.56953	-7.7528	0.486993
-2.57943	-5.10852	0.637454
7.68623	0.508138	-0.73218
-1.74698	-5.80348	0.532461
-0.134978	-7.49648	-0.339973
-2.47673	-4.70199	0.782407
-2.32864	-7.82992	0.685331
-4.73557	2.80035	0.135785
6.50969	1.38879	0.223385
-2.43622	6.51111	0.381894
-0.949443	-1.03068	0.626512
-1.19641	-5.26735	0.587883
-1.38661	-5.2234	0.67549
-1.18787	-0.542271	0.487797
-0.357333	-7.54274	0.226617
-1.53146	-8.58857	0.748075
0.445052	-8.50985	0.690536
-1.6223	-7.41625	0.496034
-1.90165	-7.9292	0.486584
-2.45039	-4.61171	0.796649
-1.80613	-5.16525	0.622284
-2.02273	-5.50845	0.647071
-2.25676	-4.68514	0.370747
-2.65722	-5.10843	0.53179
-0.177457	-4.38373	-0.288157
-0.641379	-5.57684	0.599393
-1.79957	-5.06927	-0.130866
-0.916552	-7.57924	-0.0960898
1.9752	-1.3672	0.485534
-2.44649	-5.12555	0.449634
-2.54226	-4.6832	0.345632
-2.56542	6.16905	0.681785
-2.58854	-5.57741	0.454659
-2.34738	-4.76221	0.718174
-0.954016	-0.118808	-0.280106
-1.58887	7.91988	0.274483
-1.84403	-6.86116	-0.107486
-2.79196	-8.89206	0.117357
-4.92687	2.56454	0.452854
-1.39187	-8.52556	0.290692
-0.532862	6.72184	-0.130725
-1.46786	-7.33296	0.572174
-0.510965	-4.58947	0.109469
-1.46119	-8.54495	0.476794
-0.193845	8.20315	0.200168
-2.63989	-5.56862	0.454081
-2.37308	-5.121	0.594764
-5.06118	2.70791	0.328033
2.5689	-1.98472	0.414007
-4.21684	1.26703	-0.631832
-2.06086	-7.95197	0.735265
-2.77661	-5.25049	0.57455
-1.03625	-5.33935	0.141549
-0.797043	-9.02494	0.0122576
-2.352	-7.70119	-0.156009
-1.87487	-4.71566	0.697551
-1.25793	-8.23718	0.463318
7.73148	1.60089	-0.272484
-0.558367	-8.61071	-0.075013
7.45677	1.02551	-0.829952
-1.48209	-8.04053	0.61809
-1.53623	-7.25972	0.477779
-1.73317	-7.84608	0.218439
-1.18896	-0.410474	0.0739319
-1.77561	-5.88892	0.206325
-0.664121	-7.90547	0.121748
-1.78599	-8.03701	0.846083
-0.791418	-7.69693	-0.0863704
-3.20418	-4.70319	0.404288
2.3892	-2.48173	0.534833
-0.917053	-6.73756	0.206581
-3.48873	-5.32332	0.279095
-1.03976	-8.14922	-0.0415916
-2.61669	-7.79539	0.194754
-1.96719	-5.78324	0.0963178
-1.08574	-5.31644	0.451429
-1.02125	-8.0955	0.0945973
-1.94353	-7.34732	-0.208217
-3.16462	6.24318	-0.218623
-2.98966	6.07181	0.314367
0.274905	-8.4841	0.309602
-1.08342	-8.76792	0.0866643
-1.32874	-6.54273	0.352208
-1.65503	-7.64755	0.234292
-3.0975	-5.64801	0.449557
-1.80166	-8.38195	0.4144
-0.233015	8.55988	0.196804
-1.52409	-7.95261	0.428645
-2.0568	-8.80822	0.471401
-0.514913	-8.48651	0.34427
-2.09615	-6.45594	0.649121
-4.28126	1.44629	-0.80021
-1.03983	-8.00632	0.205171
-1.17028	4.57342	-0.0416711
-1.41814	-8.58497	0.694742
-1.92697	-5.42748	0.227381
-3.53402	-5.40898	0.422968
7.84591	1.50617	-0.771451
2.69553	-1.70221	0.73376
-1.99233	-5.47134	0.40416
-1.75044	-5.08635	-0.124531
-1.1661	-8.31598	0.514416
-1.11743	5.66063	-0.482251
-1.78726	-8.43907	0.432666
4.44349	0.914063	0.220733
-4.90416	2.86959	0.445052
2.25496	-2.26616	0.321049
-1.68564	-7.43196	0.356302
-4.4084	2.88954	0.376848
-0.899848	-8.2652	0.429636
0.097343	-7.59409	0.253835
-0.163644	-8.0947	-0.144709
-1.46932	-7.5268	0.298425
-0.214376	-7.95261	0.078065
-4.30691	1.97842	-0.670943
-1.26401	-7.81685	0.600524
-1.43296	-4.88411	0.312264
-2.3326	-7.35737	0.863269
-3.36321	-5.29257	0.463423
-2.33215	6.43945	0.493069
7.05063	1.36876	0.276822
-2.18017	-5.53574	0.252031
0.197965	8.04061	-0.165566
-0.812807	-8.00678	0.276299
-1.11874	-8.3935	0.0424267
-1.1567	-7.97077	0.367176
-1.06005	-5.40926	0.608092
3.06826	-1.75187	0.69301
5.94297	1.10402	-0.110422
-0.484857	-8.93776	0.0133051
-1.84956	-5.98152	0.0480451
-0.73578	-7.23652	0.0498091
-0.396466	-7.67852	-0.0925848
-2.55473	-5.17179	0.297869
-1.84921	-8.51364	0.34213
4.69842	0.982513	-0.037475
-1.13083	-8.53054	0.0342362
6.05431	1.31525	-0.195213
7.04762	0.908373	0.403054
-1.67366	-8.00415	0.675655
-1.22863	-4.90663	0.457457
2.73404	-2.14446	0.87916
-1.21037	5.04557	0.567522
2.3938	-1.85283	0.796298
-2.28911	-5.00073	0.698691
-1.54862	-7.18155	0.404086
-3.04338	-8.53853	0.781694
-1.90409	-5.694	0.4029
-2.62893	-7.80897	0.851699
-2.27303	-5.25522	0.452219
-1.54003	-5.46383	0.717576
-3.41619	-8.32619	0.0350195
-5.15575	2.81723	0.480565
-1.12276	6.7876	0.28061
-1.99377	-7.68358	0.52073
2.03627	6.94258	0.0481146
-1.87065	-8.54061	0.397027
-1.27053	-6.75754	0.255276
-1.20376	-7.17241	0.178061
-0.449873	5.97056	0.518391
-1.5516	-8.27037	0.454548
-0.168821	-7.22495	-0.180779
-1.80726	-5.53311	0.5034
-1.94316	-5.06934	-0.195796
-2.53467	-5.43817	0.331484
-2.31128	-4.84843	0.197975
-0.0257418	-8.26932	0.785979
-2.49919	-4.9587	0.544496
-4.54158	2.47783	0.229334
0.410749	-8.43502	0.667187
-1.57818	-8.63291	0.220343
-0.354819	-3.84381	0.158057
-0.828031	-8.12692	0.534174
-1.55123	-8.623	0.68822
7.10657	1.12869	0.587347
-1.81576	-7.87439	0.596382
-2.01865	-8.8522	0.706615
0.640099	6.78862	0.494979
-2.55655	-4.94447	-0.113213
-1.56043	-7.89014	0.663982
-0.377238	-8.28891	-0.0590121
-1.25523	-7.1672	-0.162383
-2.47559	-7.43561	0.830545
-1.00903	-9.08814	-0.0853289
-1.83082	-5.47707	0.0973437
-4.1484	1.42768	-0.848368
-3.50521	-8.52577	0.82481
-2.76716	-4.51493	0.806122
-2.00953	-8.94187	0.590948
-2.57246	-8.7244	0.741869
-1.7089	-5.12254	0.111023
-1.58449	-4.80084	-0.141952
-0.368917	-8.55086	-0.0950025
-2.34013	-4.87605	0.128216
-1.51501	-7.59085	0.818355
-1.42329	-7.57022	0.789027
-1.48509	-7.9379	0.740752
-2.96557	-7.48833	0.158131
-0.161469	-4.28891	-0.296044
-4.69772	2.21231	-0.588396
-0.782059	-1.00881	0.62014
-2.01431	-7.70472	0.63886
-1.86241	-8.41866	0.481255
-1.78284	-8.17644	0.407882
-1.66661	-7.93044	0.627794
-0.74856	-7.64885	0.399829
-1.17306	-8.4019	0.306815
-3.46292	-8.01191	0.769109
-2.16028	-8.47775	0.403508
0.425497	-8.58193	0.458217
-2.03483	-6.04297	0.153468
-0.822583	-0.961502	0.703201
-2.34726	-4.91039	0.72022
1.38676	7.4011	-0.395699
-0.158772	-8.44223	0.555899
-1.10687	-7.1334	0.282311
-1.29791	-7.11137	0.0736351
-2.12409	-8.68022	0.608672
-1.54128	-5.51646	0.533289
-2.13437	-8.96319	0.722337
-2.04012	-8.41394	0.539472
-1.30033	-5.33491	0.587063
-1.47005	-8.24208	-0.228543
-1.86831	-8.55057	0.781873
7.36601	0.634613	-0.719223
5.87491	1.56827	0.679242
-2.21867	-5.77214	0.395806
-1.06621	-8.96193	-0.216251
0.641566	8.51486	-0.0890019
-2.80452	-8.48443	0.740619
-1.51406	-4.4166	0.600537
-1.91874	-5.76321	0.298912
-2.58637	-7.58649	0.797102
-1.84146	-8.58404	0.359356
-3.17091	-7.50116	0.85492
2.65545	-1.90714	0.624483
-2.97202	6.12649	0.331393
-2.50846	-4.45283	-0.238197
-2.2828	-7.56481	0.22751
-1.43259	-8.99615	0.349157
-1.67569	-7.98858	0.807035
-0.734389	-8.0617	-0.0570634
-0.283786	-7.5306	-0.0397401
-1.32538	-7.71043	-0.0264389
-2.2772	-8.74799	0.499544
-0.793271	6.64178	-0.0516054
-2.45243	-5.32304	0.689342
-2.73685	-8.41767	0.528679
-2.32217	-8.45196	0.240061
-0.596665	-8.04103	0.404064
-1.69131	-8.54541	0.117287
-2.73375	6.30424	0.217804
-1.72616	-8.04246	0.179514
-0.533247	-8.46768	0.058302
-1.99329	-5.28702	0.546166
0.204178	-8.25628	0.459114
-4.54683	2.11955	-0.23061
-1.43254	-8.66857	0.188016
-2.30054	-8.77398	0.362817
-2.10965	-8.03932	0.80153
-3.23469	-8.46828	0.820817
-1.17345	-7.9846	0.23195
-2.66608	-8.79988	0.245194
-2.49902	-7.74288	0.753051
7.97598	0.0924576	-0.817676
-0.986748	0.0322451	-0.272818
-2.51396	-8.7415	0.0846656
-4.80227	2.69844	0.324231
-0.621504	-8.11217	0.269916
-2.22652	-7.96273	0.2537
-4.28792	1.4287	-0.757189
-4.31654	2.74761	-0.069529
-1.97569	-7.74515	0.0961614
6.79609	-0.0479612	-0.785194
-4.8025	2.87232	0.0301975
-4.06746	2.04911	-0.728538
-4.39074	2.54739	-0.534673
-0.327247	-7.82391	0.100979
-2.82051	-4.8835	-0.0636739
-4.55724	2.01238	-0.04626
-0.415916	-8.48256	-0.197425
0.349779	-7.99496	-0.245427
-2.7416	-5.07844	0.638544
-0.385213	-7.75568	-0.187121
-4.83018	2.38694	0.333673
-0.613056	-9.10707	-0.497423
-4.03094	2.30913	-0.392038
-1.48485	-7.21318	0.163955
-4.95216	2.72334	0.360859
-3.71575	1.45469	-0.168858
1.45311	6.66109	-0.216844
8.23388	-0.258776	-0.867274
-1.53435	-6.1283	-0.268541
-1.60544	5.11757	-0.455328
-1.11957	0.0057966	-0.0477827
-2.93437	-5.1205	0.350275
-1.17331	-7.28738	-0.258359
-1.3989	-8.18144	0.161025
-0.315696	-7.56558	-0.299076
-4.52683	2.36202	-0.345981
-3.97758	1.86661	-0.888599
-2.04321	-8.44407	0.0510423
-1.31692	6.52653	-0.154707
-0.369372	-7.87085	-0.00837863
6.36698	-0.1293	-0.760461
1.81542	6.89352	-0.729885
8.19628	0.656541	-0.853874
6.13324	-0.345818	-0.863832
-4.11476	2.62519	-0.228583
5.0677	0.642406	-0.851173
-4.13105	2.32315	-0.454479
-4.1022	1.78779	-0.853942
0.5993	6.73064	-0.270409
-2.82083	-8.64218	0.475386
-4.85186	2.79994	0.435165
-1.27223	-7.71178	0.24949
-4.58032	2.72668	0.436947
-0.294562	7.17488	0.447874
-4.95409	2.72272	0.180915
8.33335	0.328778	-0.824245
-4.30264	1.61709	-0.752596
-4.12105	1.57648	-0.786216
-4.87965	2.96222	0.086799
-1.85357	-7.49839	0.0926341
-0.369524	-7.89884	-0.335938
0.109717	-7.50354	-0.462349
-4.37218	2.16461	-0.681829
-0.489037	-4.0099	-0.0345609
-4.25494	1.7517	-0.770941
-4.31909	2.10115	-0.75302
-4.3508	2.71806	-0.289373
-4.00578	2.00648	-0.817234
8.32863	0.429649	-0.650225
0.284273	6.86662	-0.376892
7.56729	0.19096	-0.853218
-4.18887	1.36886	-0.868588
-4.51444	2.17093	-0.379081
-3.97541	1.93042	-0.685754
-4.38899	1.57386	-0.83157
-2.84105	-5.17499	0.538191
-1.3861	-7.67287	-0.139953
-1.14356	-9.12828	0.0954282
-1.60927	-8.11998	0.192129
-1.00793	6.96033	-0.279923
-4.45538	2.33756	-0.178361
-1.20312	-7.0771	-0.0331862
-3.96868	2.32044	-0.598136
8.18202	-0.0962324	-0.837392
-0.73966	-6.83516	-0.07398
-1.46176	5.74607	-0.490856
-3.11638	-7.25925	0.29211
-4.60714	2.2509	0.349779
8.58774	0.0256635	-0.777968
7.94424	-0.116858	-0.877707
-1.98536	-8.57551	0.750554
-1.40319	5.80645	-0.340345
-0.179306	7.83352	0.24167
-4.01033	2.17589	-0.413937
-4.75121	2.51445	-0.357661
-1.42267	-6.16916	-0.00221342
8.39609	0.0788971	-0.805405
5.5854	1.10258	-0.636589
-4.14584	2.35024	-0.225312
-5.22206	2.69097	0.460842
-4.14681	2.10513	-0.597188
-0.464888	4.4976	-0.472027
8.02587	1.10642	-0.823235
-0.377355	-7.05289	0.0570013
-4.88724	2.64584	-0.0160405
-0.768078	-7.58518	-0.00944524
-4.62093	2.88235	-0.0945926
-0.680779	-6.23677	-0.0316342
-1.36434	-7.25072	0.239938
7.57533	0.429582	-0.851171
8.28101	-0.00277185	-0.837867
-3.982	2.1076	-0.437003
-4.66	2.63152	0.388115
-3.79399	1.7711	-0.851811
2.1528	8.3597	-0.594175
-1.36809	-6.95428	0.127481
-4.60164	2.27478	0.0280554
-4.10172	1.51122	-0.882305
-0.501537	-8.30494	-0.579112
-4.76772	2.69113	-0.0341536
-0.712937	-8.51631	-0.416454
-4.18639	2.06342	-0.614472
-1.75095	-8.3327	0.787867
-3.92315	2.33068	-0.530481
8.16785	0.615051	-0.732287
-4.30261	2.72713	0.415822
-4.83383	2.69308	0.194825
-0.726289	-7.55663	0.0282934
-3.96826	2.87526	-0.111282
-0.589289	-8.83417	-0.509971
-3.93698	1.90003	-0.727594
-2.45088	-5.71608	0.251051
-4.16204	2.32563	-0.445544
6.78715	-0.560115	-0.743009
8.24865	0.0657472	-0.869271
-0.428244	-7.69548	-0.172192
-4.55806	3.05813	0.597747
8.0799	0.186154	-0.878613
8.29799	-0.320956	-0.904502
-0.0256573	-6.79397	0.0388479
-4.13626	1.53517	-0.6489
-3.99717	2.50819	-0.0665115
-5.0756	2.585	0.279514
-3.80996	2.10352	-0.5744
-0.496077	-8.77974	-0.625821
8.00361	0.180425	-0.841282
8.30397	-0.24769	-0.890626
-1.69937	-7.36162	-0.0943831
-5.18335	2.76708	0.0502557
-4.38234	2.3	-0.0122245
1.09836	6.96233	-0.481564
4.51105	0.106933	0.298322
0.0945304	5.48454	-0.159338
-2.69073	-5.66174	0.478742
-4.44861	2.63727	0.454048
-1.55474	-4.95729	0.248519
1.03044	7.05106	-0.580993
-5.38553	2.86384	0.174173
-1.76896	-4.4985	0.744358
0.181656	-8.50719	0.0949592
6.06522	-0.395104	-0.825668
-1.11517	-8.83454	-0.31345
-2.27995	-4.75653	-0.298812
8.1829	-0.0765625	-0.84537
-3.95422	2.22249	-0.530519
-4.55174	2.76834	-0.507895
3.37925	-1.63018	0.488236
-0.133059	-7.70628	-0.267925
8.03804	0.66094	-0.746924
-0.29772	-7.74002	-0.357212
7.75994	0.365811	-0.813393
-1.83479	6.20407	0.0726861
0.50204	-8.57997	0.37914
-3.07408	-5.06802	0.443596
0.751087	0.252338	-0.126188
-1.86179	6.66331	-0.0205102
-0.533801	-7.50467	0.0325895
8.51804	0.109643	-0.870933
0.347696	-8.3404	0.527752
-0.624425	-8.61376	-0.494559
1.58232	7.08721	-0.309295
0.0384827	-7.63418	-0.469349
-2.05707	6.19474	-0.407183
-4.35384	2.41266	0.196711
-0.0621933	-5.47312	-0.168565
-2.6909	-5.41345	0.865102
6.07776	1.49509	-0.0790978
-0.883066	-1.23645	0.613294
2.79797	-1.89241	0.756971
-1.82969	-7.45595	0.58866
-0.924588	-1.38627	0.707838
4.11128	0.757349	0.474035
2.5996	-1.87324	0.482224
-3.13579	-7.66527	0.598341
-1.39761	5.94705	0.644302
7.05523	1.48861	-0.160025
-1.84237	-8.19806	0.498979
-0.562854	9.05893	0.318414
-2.61811	-5.49702	0.634446
-2.65246	-4.43563	0.467374
-0.603018	-0.307092	0.525601
-1.95599	-8.30514	0.688235
7.54664	0.898638	-0.72244
-0.988371	8.60103	0.748532
-1.81358	-4.24995	0.0210361
2.09041	-2.49215	0.479879
-0.415238	6.07463	0.645473
2.94849	-1.90986	0.422967
2.77271	-1.70796	0.667416
-2.34466	-4.48674	-0.0666983
-3.36825	-7.77438	-0.00833617
-0.210216	5.33966	0.0900336
-1.91549	-4.42254	0.095918
4.52559	1.1395	0.730699
-2.35056	-4.24957	0.81372
-0.0657098	6.81592	0.312557
-1.58619	8.63893	0.30027
4.30296	0.53423	0.0990748
-1.70363	8.66019	0.511808
-3.18225	-5.4494	0.675341
-0.127606	8.85364	0.275538
3.17475	-1.77313	0.399926
4.62147	0.519597	-0.508613
-0.679916	-8.25981	0.0726279
-0.902461	8.81968	0.520983
7.2157	-1.75153	0.350953
0.074292	8.31694	0.297241
-1.0176	6.49323	0.389077
2.30939	-1.71451	0.843214
3.07339	-1.92598	0.789198
-0.436484	-8.64331	-0.0503232
7.50928	1.69968	-0.550881
-2.81413	-5.02244	0.518153
6.94271	-0.0668038	-0.493006
0.603323	6.01693	0.0623592
0.155011	8.76723	0.544284
-1.34639	8.52531	0.551701
-1.36218	8.24539	0.674617
-1.22162	6.18714	0.58866
-0.180883	9.09157	-0.145311
-0.816979	8.15829	-0.607745
-1.0346	8.56711	0.369613
1.26555	6.54088	0.0491811
5.54009	1.25906	0.555067
2.81534	-1.80096	0.522857
-0.472657	8.71001	0.425698
-1.06669	8.31342	0.385048
-1.22229	7.13464	0.231309
2.98752	-1.8966	0.557628
-1.15194	5.54288	0.743453
-0.787796	5.51585	0.496848
-1.97563	-8.50316	0.533823
7.82809	0.735574	-0.663161
0.595435	6.95831	0.0646371
-0.542196	6.73409	-0.0418691
2.31324	-2.49503	0.460801
0.0847522	6.42276	-0.170253
-1.54839	8.76484	0.661614
-0.930587	6.3883	-0.289268
-0.786047	8.18019	0.236527
6.70809	0.754803	-0.799964
-0.189406	6.06051	0.193211
-3.10709	-4.84974	0.794369
6.56607	-0.840756	-0.458202
-1.71476	-7.25145	0.474258
-2.37441	6.45655	0.387666
-2.09145	-8.65626	0.682073
-2.84852	-4.9764	0.474682
-0.779569	-4.04469	-0.218243
-1.15909	6.45291	0.530069
-0.0667902	-0.713321	0.618058
-0.809535	6.13939	0.204229
-1.53459	-8.25945	0.284773
-3.18284	-4.70954	0.754527
6.74694	-0.819643	-0.808139
2.28806	-1.22104	0.624351
-1.78615	-3.926	-0.17143
-1.05591	6.43157	0.57288
-0.631593	-8.0103	0.369931
-2.37901	-4.40317	0.436557
-2.65711	-4.71068	0.511645
-0.893828	6.32387	0.400805
7.11096	1.69673	0.441877
5.61515	1.5008	0.61872
-1.92828	8.67984	0.750657
-1.19966	6.00368	0.047613
6.67415	-0.0624055	-0.736154
7.79969	1.25441	-0.625437
-2.75829	-7.66603	0.818438
-2.82784	-8.00248	0.749475
7.68337	1.46733	-0.592436
-1.74081	-8.78779	0.63911
5.97398	1.59188	0.19091
-4.64495	3.18787	0.602966
-0.92234	6.08268	0.824896
-0.201583	-8.22757	-0.10261
3.15473	-1.8149	0.460125
-2.55593	-4.35977	0.909548
5.00726	1.44958	0.0287256
-1.43432	8.4998	0.00125436
2.0353	-1.50788	0.497357
2.84296	-1.7042	0.634452
-1.29133	-8.33948	0.272012
2.83422	-2.16612	0.780742
-0.64398	6.08454	0.448003
-1.45955	8.56204	0.578972
-2.39279	-5.19027	0.364738
-0.574088	-3.96528	-0.514734
-3.9439	1.98799	-0.372873
8.45294	0.646049	-0.639544
0.357736	6.28446	-0.594661
-0.140031	6.18708	0.449079
-1.09851	8.98687	0.774248
-1.14047	5.17323	0.445429
-1.42592	-9.15881	0.640046
-1.09993	-8.27215	0.257526
-0.533508	5.82069	0.537572
-1.63216	5.8226	0.340944
2.00452	-1.66668	0.206004
2.90859	-1.7188	0.656626
-1.64155	-8.26431	0.519267
-2.46859	-9.03157	0.631648
7.67886	1.05451	-0.341954
-2.02782	-4.44992	0.675958
-2.67872	-9.04393	0.489807
2.45364	-1.81836	0.653977
-0.868056	4.6336	0.135127
2.49963	-1.59133	0.798869
6.2456	1.53929	0.543947
-1.23259	5.82658	0.696582
-0.0150592	8.72061	0.344491
-0.297769	5.36261	-0.0169673
-1.82154	8.17106	0.463902
5.85098	1.88737	0.376195
5.9619	1.41278	0.123904
0.990964	7.38285	-0.215333
-2.63327	-4.33754	0.331756
7.84875	1.08392	-0.723897
-2.5017	-4.86203	0.70421
-1.86393	7.79957	-0.110616
-1.18615	6.49368	0.123752
7.23478	1.24291	-0.0336115
6.99031	1.53076	-0.0149937
4.61036	1.30323	0.762974
-0.877736	8.18643	0.409228
-1.28326	-7.93473	0.393116
-1.50886	5.56359	-0.240514
-1.45419	8.23485	0.505255
-1.00414	5.4925	0.203791
-0.896257	8.33697	0.159621
-1.70676	-4.42364	-0.145964
-0.298807	6.69105	-0.250353
7.86106	1.71205	-0.365121
2.8417	-1.65783	0.788952
-2.91356	-5.16956	0.431685
-1.30226	5.70939	-0.238704
-1.2446	5.29903	-0.618574
-0.0914549	8.17852	-0.213303
-1.20977	6.68934	0.267463
0.455581	8.78552	0.27212
-1.11891	6.554	0.303512
-1.72411	8.357	0.401009
0.00602777	5.12868	0.00900059
4.66047	1.06334	0.566406
-0.880772	6.35396	0.734552
-1.01707	-0.131945	-0.633514
-0.0919337	9.08257	-0.0120509
-1.58757	8.69705	0.228344
-1.48147	8.53431	0.452358
-2.5309	-9.02174	0.226362
-1.72736	-9.08824	0.537162
-0.0211863	5.53481	0.0569783
-1.20486	8.67495	0.470948
2.90248	-1.64528	0.313307
-2.0097	-3.86056	-0.208455
-0.545152	4.35113	-0.125534
-2.31627	-8.74126	0.473343
-1.48187	8.38929	-0.0289754
-2.34808	-4.56992	0.609612
2.97681	-1.8255	0.597795
7.35835	1.46647	-0.0722588
-0.439978	8.73502	0.120827
-3.37232	-5.54585	0.823497
-2.91863	-4.90782	0.566667
-1.51824	-5.21123	0.55773
6.49573	1.51894	0.682465
-1.26191	8.21246	0.323153
8.05933	1.566	-0.486129
-0.597989	8.40651	-0.211351
-2.48132	-8.64736	0.233396
-1.73889	-8.82423	0.567655
-0.690174	-8.41198	-0.0134129
-0.0930226	5.72149	-0.202266
-2.64046	-5.45034	0.551021
-1.45659	7.70325	0.162028
0.140518	7.81093	0.52316
0.325994	5.48293	-0.0199845
-1.75627	7.7594	0.809647
-0.83178	-1.13452	0.779793
-3.14226	-8.39752	0.670596
2.20095	-1.37452	0.800869
-1.80769	-7.01943	0.767792
-2.35185	-4.97359	0.633911
-1.61653	6.67607	0.478077
-1.64208	-4.7219	-0.324136
-1.39168	-6.32846	0.460961
-0.951632	7.74636	0.50132
-0.568856	7.06647	0.537397
-4.81542	2.736	0.165154
2.2061	-1.42084	0.601881
2.15883725188659e-05	7.82958	0.528111
3.07739	-1.68778	0.696044
-1.92036	-4.41261	-0.00763355
7.50143	1.04489	0.494889
-0.681657	5.7128	0.077882
-1.97992	-6.82577	0.564171
-1.10898	-8.18435	0.579965
-1.51307	6.09764	0.227519
-2.22154	-7.24415	0.776729
2.61878	-1.92539	0.810746
-0.23791	7.76066	0.0738858
0.457972	6.11102	-0.124805
-1.8753	6.54874	0.655091
-2.29472	-7.66626	0.451108
2.78336	-1.65739	0.491141
-2.99795	6.23187	0.298549
-0.699898	4.58714	-0.384454
-1.77337	-5.30519	0.675364
-2.23224	-7.96079	0.274113
-1.12282	6.19098	0.665438
-1.31508	-6.84697	0.670767
8.3321	0.419406	-0.746734
-2.32623	-5.60197	0.313639
5.92961	1.67771	0.368416
-2.26494	-7.89112	0.715071
-2.65572	-6.11836	0.846697
-2.19787	-7.15473	0.759835
-1.80541	8.83783	0.806827
-0.117865	7.03706	-0.338848
-2.80933	-4.91517	0.112474
-3.29031	-5.61256	0.677579
-5.15822	4.03165	0.751418
-1.54808	6.48489	0.421851
-2.06517	-7.32974	0.297962
5.8769	1.75244	0.712289
-0.484238	6.72896	0.760129
-1.64037	-7.00129	0.698634
-2.61817	-8.16175	0.873343
-2.13226	-6.29391	0.319988
6.96315	1.61731	0.844529
-0.843179	-8.37918	0.00579238
-1.43456	7.56233	0.394128
0.535849	6.35296	0.0969393
-0.679838	-7.96433	-0.0810387
-0.91043	6.86928	0.605744
-1.1888	8.12819	0.285213
-0.991113	7.8535	0.0184425
-2.0928	-8.85979	0.338
-1.57956	6.39259	0.759663
0.104171	8.23948	0.340113
1.95512	-1.52955	0.539801
-0.885097	8.58119	-0.0359948
0.326696	6.38162	-0.206456
-2.12584	-8.07884	0.672255
6.60724	1.79053	0.651462
-2.4879	-5.85759	0.67082
-0.234118	6.54885	0.413793
-4.82761	3.04327	0.375682
0.292907	7.90495	0.447723
-2.43479	-7.31376	0.743344
7.07992	1.66178	0.767268
0.669734	8.25542	0.0618313
0.578489	7.1602	0.802142
-2.4869	-5.61785	0.732295
-4.64547	3.8085	0.601577
-0.796371	6.46853	0.797089
-2.02643	-6.87211	0.530571
-2.32938	-9.08651	0.157145
7.66018	0.681277	-0.450443
-2.15749	-7.23329	0.641255
-0.581669	6.38019	0.470398
-2.98681	-8.33478	0.485636
-4.49965	2.37472	0.597949
-2.05287	-4.30376	0.298335
-1.35636	6.56816	0.496932
-0.392403	6.7847	0.727251
-2.91292	-7.89212	0.78913
-0.472768	5.60923	-0.0459051
-0.68925	-8.11437	0.56348
6.92717	1.55082	0.317088
-1.64284	-5.23736	0.643489
-2.68695	-4.59807	0.733081
-1.54672	-7.20633	0.614063
-0.78525	8.484	0.685264
-2.23429	-4.00315	-0.218565
-1.21844	8.20249	0.2375
0.0510787	6.39338	-0.0786554
-2.48822	-3.84145	0.137112
-0.878809	6.4589	0.152862
-0.864347	-7.11128	-0.346495
-0.931786	6.42109	0.643433
2.0023	-1.93493	0.50015
-2.41607	-6.64462	0.727841
-2.1729	-5.23541	0.225591
2.492	-1.44487	0.477497
4.21971	1.30514	0.733729
7.4894	1.50925	0.135195
-1.01342	-8.04654	0.287489
-2.05529	-8.42498	0.523181
-2.46033	-7.83952	0.764381
3.34644	-1.32002	0.686969
2.80351	-1.82861	0.780105
-2.82046	-8.88936	0.683783
5.8124	1.47233	0.738231
5.80244	1.35344	0.449288
7.97137	0.349869	-0.667972
-2.33518	-8.459	0.624804
-2.15058	-8.5946	0.131331
1.96549	-1.48787	0.470822
2.78173	-1.4105	0.686822
0.831583	6.69661	0.53655
-0.848229	-9.08429	0.147692
4.29536	1.18584	0.750838
-1.89637	-7.28905	0.709525
-2.93665	-7.49769	0.208017
-0.433576	-8.13582	-0.327812
-1.79783	6.51711	0.696502
5.35809	1.27667	0.665209
-0.371748	6.08247	0.603927
-2.23563	-5.87602	0.539376
5.70305	1.51277	0.507593
0.0934879	8.38677	0.273276
-0.902156	5.31192	0.398647
2.49402	-1.25497	0.707862
-1.20202	-7.33749	0.0307084
-0.299475	6.1824	-0.368076
-1.57282	-3.90196	-0.0921764
7.67066	0.688373	-0.70983
5.62656	1.3844	0.435707
0.118612	5.4077	0.583289
-0.502161	5.93797	0.783737
6.37626	1.39502	0.15658
-3.17693	-7.5211	0.289961
5.56996	1.03124	0.332259
-3.13371	6.27094	-0.0583769
5.49467	1.41165	0.742098
7.36961	0.626971	-0.139695
-2.01517	-8.78527	0.0235202
-2.18623	-4.78942	0.637371
4.63717	1.3834	0.131932
0.952501	5.90221	0.118937
5.55103	1.28137	0.737363
5.89878	1.61219	0.340103
-0.51799	-9.06186	-0.211692
-1.52688	-7.25856	0.785181
2.59093	-1.81038	0.786671
-1.14558	4.67537	0.162153
-1.34584	6.08485	0.771385
-2.24722	-8.06387	0.819018
2.78876	-1.97775	0.835901
8.0257	0.910279	-0.787519
0.0820099	7.30611	0.216811
-2.96148	6.82715	0.235407
-1.8001	-7.6311	-0.102916
-0.0756427	8.61898	0.219735
1.13733	6.39336	-0.257359
5.47399	1.40412	0.815936
6.89259	1.5802	0.0564761
0.199419	6.23393	0.566293
-2.93675	-7.61429	0.891361
-1.50245	-7.43874	0.654484
-3.02005	-7.86624	0.80386
-1.13881	-0.0232967	-0.0824162
-0.265045	6.49596	0.719047
-2.15933	-8.04852	0.252697
-1.13813	-0.299233	-0.0909097
0.012175	5.70243	0.371025
0.502648	8.61109	-0.324641
-0.798463	-9.12711	0.104931
-1.10663	8.30481	0.527174
-1.68771	-8.7293	0.674497
0.600908	6.55453	0.0470218
-0.682838	7.80516	0.251548
0.108148	-8.61182	0.648099
-2.22118	-8.15995	0.516889
8.4097	0.879336	-0.593899
-0.886032	-1.14231	0.78576
-1.21426	7.78783	0.177575
6.20357	1.23475	-0.125419
5.34589	1.42522	0.75895
3.01238	-1.95867	0.683528
6.11594	1.59965	0.0352988
-0.626735	6.00435	0.595736
-2.27115	-5.19772	0.668411
-2.07894	-5.51112	0.671245
-2.656	-8.61592	0.207647
2.75001	-1.92459	0.598402
-2.41908	-5.8375	0.356905
-1.19514	-6.69086	0.427355
-0.113812	6.8042	0.669219
-0.587148	8.07135	0.278439
0.407827	5.53401	0.146693
2.91619	-1.80937	0.808438
-2.52275	-7.96111	0.27597
-1.01595	6.01306	0.769755
-1.51206	-0.46933	0.756623
4.41515	1.54246	0.404944
-0.650949	6.3099	0.383372
-2.46663	-8.64149	0.0836558
-2.94666	-4.91258	0.522825
-4.5343	1.84304	-0.136047
6.70851	-0.260161	-0.703223
6.09111	1.49361	0.278846
7.33902	1.43198	0.314892
-5.05356	3.55678	0.79651
4.39477	0.313556	-0.421128
-1.07591	6.56931	0.81109
-0.602162	7.2124	-0.141896
-1.43143	6.01315	-0.281702
-0.348909	5.99467	0.414755
1.18043	7.01543	-0.538316
-0.849806	8.34846	0.0214464
4.46348	1.2207	0.540406
-0.133219	6.39931	0.651419
-1.41899	6.20935	0.580329
5.91794	1.70344	0.621029
0.0532459	-8.53055	0.789299
-1.37193	7.78043	-0.193597
-0.55337	8.24212	0.404349
-2.56792	-5.71568	0.551012
3.23065	-1.97201	0.711672
-2.15242	-5.38783	0.482179
-1.23128	7.82116	0.0931277
6.89602	1.63806	0.660066
-2.06349	5.8772	-0.150361
-1.96936	-8.51548	0.513941
-1.53102	5.67537	0.118912
2.64978	-1.96856	0.461538
-2.4518	-8.18852	0.792459
-1.26151	6.08013	0.483367
6.03742	1.1962	-0.443094
-0.517127	5.73613	0.418333
-0.114046	6.7738	0.459989
-1.47023	-4.99399	0.288559
2.9234	-1.74835	0.617055
-1.38858	6.31399	0.126426
8.28515	0.425368	-0.837226
-0.0171619	5.73189	-0.631367
6.32982	0.74196	-0.879407
6.28564	-0.343042	-0.852598
-2.32607	-9.19663	0.451515
8.00103	0.57787	-0.817834
-0.870595	7.56323	0.176603
7.48285	-0.416239	-0.898752
-0.64871	-0.176037	-0.567354
7.67784	1.0421	-0.845548
4.24771	0.190259	0.0605657
7.61367	0.398097	-0.879467
7.74485	0.417049	-0.850645
6.04714	0.876511	-0.835231
5.54869	0.812552	-0.740999
7.77827	1.04973	-0.848264
7.76268	0.442257	-0.878602
7.54653	0.994188	-0.547273
-1.25381	6.53278	0.236974
8.44603	0.150378	-0.879481
6.12938	0.962251	-0.815843
6.06799	0.712291	-0.830818
5.50172	0.439192	-0.728635
6.46805	-2.09761	0.573132
7.28388	1.03775	-0.806774
6.19107	0.756708	-0.879292
7.80356	0.857662	-0.904136
-0.736862	5.82744	-0.670761
8.34415	0.74021	-0.854868
7.34519	1.00118	-0.672447
6.67364	0.590299	-0.855614
-1.08247	-8.70228	0.227258
-0.748725	8.08365	-0.0174476
6.89437	-0.459953	-0.61021
7.7199	1.43789	-0.768496
-1.02818	8.01913	-0.594454
-0.607374	-4.29941	-0.468198
-2.04723	-4.56872	-0.118503
2.16268	-1.8463	0.264773
1.57559	6.89514	-0.754508
5.36014	0.5957	-0.604069
7.79246	0.125087	-0.873422
-1.10321	8.36126	0.106604
7.52155	0.461931	-0.742414
6.47563	0.612866	-0.895901
-1.91339	-6.82346	0.37958
8.21251	0.856787	-0.889913
-0.478502	8.20953	-0.420548
7.9306	1.04628	-0.616284
7.49993	0.495938	-0.773504
8.10972	0.356833	-0.892155
2.51222	-1.84923	-0.165985
6.57339	-1.23054	-0.787013
6.36405	0.654938	-0.895239
7.64828	0.651224	-0.897183
0.113158	8.90952	-0.0204649
7.93628	0.155733	-0.882026
7.34074	0.633502	-0.851241
-2.6813	-8.91305	0.0450193
7.60673	0.481857	-0.902438
-4.60623	2.90612	0.316093
-1.37512	6.40852	0.0391199
-0.350936	-8.18801	-0.384671
-1.1119	8.05181	0.163472
-3.22856	6.39397	-0.36692
1.79634	6.55081	-0.818777
-2.53954	-4.78084	0.111505
-2.3952	-7.79673	-0.249108
-0.824729	7.84296	-0.217455
0.0179198	6.10293	-0.242978
7.64693	0.869324	-0.79813
-2.28537	-4.73138	-0.376349
7.59933	0.797267	-0.886039
-0.896858	-7.20831	-0.142638
4.91055	1.01685	-0.438425
-1.52005	-7.32646	0.0235346
-1.76448	-8.25757	-0.261156
-1.45865	6.14726	0.213979
7.87221	0.679932	-0.875451
-1.52875	8.35223	0.469056
7.42018	0.793185	-0.86679
7.50023	0.263048	-0.850178
-0.313357	5.31332	-0.62756
6.10257	0.525052	-0.847144
-1.43117	-7.13956	0.708688
7.88931	1.26064	-0.884718
6.98708	0.488213	-0.870093
7.90496	1.043	-0.86259
7.48885	0.724637	-0.857342
-0.76692	6.54792	0.213762
6.38046	-0.258719	-0.646235
6.43095	-0.350416	-0.724843
-0.847008	6.20208	-0.52964
8.68035	0.897966	-0.866933
7.87365	1.29044	-0.654113
-1.7843	-8.05129	0.162384
-1.00198	-9.04793	0.0125609
-1.89028	8.07967	-0.00600659
7.3909	0.583661	-0.900457
4.60116	0.34069	-0.690851
3.07608	-1.82788	0.673012
-1.49592	8.73216	0.307047
7.65258	0.85441	-0.902789
0.139143	8.29507	-0.625959
0.406583	8.23203	-0.517927
-0.782515	-7.40553	0.02201
8.19991	1.43301	-0.8601
8.19049	-0.040822	-0.908281
5.47698	0.732435	-0.500834
8.17891	0.11384	-0.852594
8.36186	0.523926	-0.84921
7.67856	0.813627	-0.868893
-1.72648	-8.43804	-0.0714279
7.76328	0.930703	-0.88835
6.40235	0.70048	-0.882355
8.43928	0.464085	-0.852755
7.90653	0.615807	-0.815943
7.72896	0.47174	-0.889674
-3.33251	-8.14975	0.350898
6.50908	0.647039	-0.865836
7.33827	0.326084	-0.894847
0.351513	7.0107	-0.631196
6.40703	-0.172329	-0.746873
1.20584	6.91933	-0.529848
8.17275	1.58153	-0.889428
7.75797	0.794917	-0.887435
-2.68338	-4.75165	0.430319
-0.920686	7.97853	-0.662326
-0.986446	0.0570112	-0.194688
-2.26316	-8.91949	0.334553
6.33928	-0.343068	-0.820363
6.10768	0.780854	-0.809643
-1.6519	7.30071	-0.102825
-0.94745	-0.354263	0.0637535
-1.54133	-7.24457	0.853969
-0.680104	6.91961	0.217277
-1.79146	-7.92676	0.34185
-2.8707	-8.96829	0.491657
-0.394746	6.20147	0.815774
-1.65143	7.81596	0.219167
-1.4433	-7.84021	0.785965
-2.4587	-4.63516	0.598595
-0.142298	5.39669	-0.309594
-1.88422	8.01822	0.670392
-4.17556	3.15621	0.595607
6.66514	-2.1271	-0.0227302
-1.23196	-8.78201	-0.0802723
-2.79095	-8.76388	0.42455
6.23137	1.55669	-0.267274
-2.03817	-7.08021	0.537035
0.145122	5.53637	-0.227267
7.18328	1.37859	0.567655
-2.79409	-4.45487	0.868606
-2.33413	6.83547	-0.204874
-1.55611	6.53477	0.535814
-0.281304	5.71944	-0.256759
-1.91361	8.17401	0.211049
-0.634004	8.58143	0.306705
-1.15458	8.30318	0.455739
-1.28104	6.81261	0.350743
1.74419	7.06282	-0.411225
2.2974	-1.62282	0.849238
-0.664177	8.59595	0.136969
-0.268555	6.63047	-0.395414
-0.000719834	6.46688	0.508151
-2.60051	-8.93121	0.608043
0.858797	6.44619	-0.544547
8.49932	1.39129	-0.827847
-4.96161	2.4935	0.384023
-5.20186	2.59104	0.689586
6.70979	-0.377247	-0.362617
-1.13502	5.31225	0.0535002
7.60982	0.740002	-0.732891
-1.50188	7.95907	0.392976
-1.23856	6.25769	0.459265
7.38177	1.20327	-0.617889
-0.156002	6.69842	0.440053
8.57067	0.372429	-0.769158
-0.691877	-7.80776	0.218084
-1.58853	6.43946	-0.360399
-0.423378	-8.3224	0.857067
-1.74333	-8.21704	0.806714
-4.67491	2.19114	-0.315312
-1.07851	6.93053	-0.0248281
4.55362	0.908312	0.165515
3.0041	-1.25513	0.110103
-0.590767	-9.0705	-0.124667
4.16286	0.0487019	0.411625
-3.21259	-7.84215	0.731795
4.51683	1.18842	-0.351218
7.27106	1.30841	-0.0957405
0.470485	6.79889	-0.0864372
-1.35968	7.5162	-0.279721
-4.42808	2.15634	-0.219431
-1.17049	5.46033	0.511152
-3.34775	-8.68166	0.800455
2.85751	-2.00196	0.894248
-2.53144	6.43077	0.583389
-0.584368	6.4645	0.455981
0.781925	7.13012	-0.233562
-2.60401	-8.74107	0.607346
6.36614	1.67613	-0.198748
-2.29639	6.28978	0.79529
-2.64794	6.50397	0.581649
-2.6104	-7.87107	0.340144
-1.09894	7.07672	0.210438
7.21149	1.89714	-0.412583
0.48034	6.55033	-0.0819507
0.369709	-8.47622	0.277271
-5.17143	3.17014	0.397102
0.247834	7.09431	-0.0021488
0.211227	6.13635	0.0285124
-2.5964	-5.38685	0.487889
-3.42667	-5.43073	0.694462
-2.10656	-4.47951	0.34933
-1.5481	-9.20199	0.192233
7.32192	1.59381	0.121285
-0.130552	-8.56015	0.0779874
0.206442	7.17647	-0.170541
-2.08653	-7.77663	0.518209
-1.49332	7.71355	0.117724
-2.40827	7.54083	0.438848
-1.42214	5.23313	-0.0199058
-0.87477	6.66911	0.523251
6.96312	0.223817	-0.521407
-5.513	2.84006	0.613547
-1.49221	6.22418	0.648289
-1.93539	6.6854	0.0265662
-2.81432	-5.93284	0.665355
1.92398	-1.75037	0.0972471
-2.17663	-4.96722	0.328704
8.296	0.347733	-0.72723
-5.1609	2.92316	0.364018
-1.26604	6.4199	0.150388
-3.22074	-7.60392	0.764492
-2.38014	-8.10887	0.223965
-0.422974	5.72795	0.2592
-3.6227	-7.23354	0.556307
-1.97609	7.29791	-0.139066
8.56173	0.828434	-0.750832
-2.65885	5.39085	0.552403
-5.40785	2.89093	0.564779
-0.57702	8.15055	0.354086
8.09607	0.335517	-0.865687
-4.92754	3.04197	0.625288
-1.72403	8.25861	0.66403
-2.32663	-5.62918	0.633827
-1.28789	6.5439	0.310656
-1.38069	7.99785	0.314556
-1.57885	-7.18384	0.460841
7.66176	1.07668	-0.674213
0.76934	6.44219	0.111785
-1.00107	-7.07067	0.376842
-0.266942	6.56273	-0.526089
-0.69021	-3.87111	0.393492
8.15671	1.11623	-0.474756
-0.586848	5.25837	-0.223066
2.08985	-1.49775	0.612649
-3.23737	-7.30712	0.411448
-2.76112	-5.18571	0.524602
8.09158	1.18712	-0.593469
-1.6179	-7.67848	0.701741
0.834776	7.85404	-0.310272
-1.66312	6.60329	0.698975
-1.28388	-8.49783	-0.144112
-2.76081	-5.66999	0.412266
-3.24117	-5.50586	0.547073
-2.33838	-5.65936	0.79212
-5.11933	2.56733	0.36346
-0.0517868	6.93939	0.539282
-3.29006	-7.74367	0.778099
-2.71444	-8.70406	0.474385
-4.42559	2.82497	0.370375
1.70916	-2.05557	0.709789
-3.02576	-8.70165	0.037434
-2.80965	-8.60936	0.775492
8.10883	1.28821	-0.761452
-4.70785	3.60588	0.547161
-0.716301	6.97984	0.609199
-3.28131	5.98416	0.362187
0.899577	7.10126	0.167727
-1.84124	7.17314	-0.0779461
0.147634	8.28729	-0.342979
0.382752	-8.40402	-0.216957
0.739364	7.67442	0.386886
-3.33574	-8.03908	0.40385
-4.11013	2.49842	-0.0166835
2.572	-2.28359	0.766277
-1.30301	8.11719	0.597625
5.64809	1.28709	-0.427955
0.509119	6.95678	-0.197463
-3.2933	-8.32516	0.789683
-1.67017	-6.23774	0.456539
-2.88826	-5.21906	0.737245
8.23974	0.390834	-0.644093
-1.84567	5.62137	-0.255041
-3.27547	-7.50179	0.361206
0.0853816	-6.86308	0.0782048
-0.403728	7.63963	0.591274
-0.0186385	8.49012	0.157254
-4.66518	3.04076	0.404473
-1.82933	-8.10672	0.204409
-3.17057	-7.07857	0.737765
-5.08546	2.8045	0.525638
-4.96145	2.76199	0.402132
-1.71413	6.21731	0.585638
-3.21943	6.32541	0.335554
6.9452	0.0442808	-0.748645
-2.92101	-6.92249	0.623574
-0.898803	6.56461	0.335728
-2.95958	-5.82412	0.644523
-3.15909	6.6983	0.526257
0.695535	8.01333	0.129681
-2.71263	6.44749	0.348896
-2.57717	7.15473	0.358245
0.0897632	7.17974	0.194886
8.2413	1.18481	-0.780434
-4.9261	2.57352	0.86874
-1.70474	-9.16787	0.115807
-0.986069	5.67742	0.68595
0.58254	6.6015	0.0637504
-1.65819	-6.60225	0.457573
-1.37797	-7.5275	0.867884
-1.51113	-8.7062	0.702809
-5.30836	2.91571	0.738435
-2.3793	-7.43889	0.305049
-1.09204	6.5849	0.480421
-1.9387	-7.48441	0.71217
0.917144	6.75055	-0.36402
-1.14939	-6.86704	0.489387
0.433401	6.66392	0.554063
8.2788	1.47117	-0.795559
-1.57724	-6.88345	0.610004
6.39861	0.921049	-0.849318
-2.14198	-7.5299	0.35358
-1.47502	-6.83633	0.71326
-2.32072	-5.32287	0.777286
-2.11261	8.09139	0.599807
-2.17029	-5.07589	0.649194
-0.746837	6.89785	-0.0239781
-3.33512	-7.65578	0.647259
-1.06449	6.26059	0.242278
-2.57406	-4.4243	0.452763
-0.278532	5.89748	0.592666
-1.12971	-4.96412	0.614541
6.31506	-0.176969	-0.670036
-1.50396	8.3009	0.0734523
-3.4062	-8.36817	0.755815
2.26284	-1.59664	0.522443
-3.52566	-5.80117	0.26608
-2.3787	-7.60054	0.56288
-2.0971	-7.50591	0.33605
4.73137	0.626195	-0.0701189
-1.26486	-0.061668	-0.359311
0.0402818	5.29463	-0.0316125
-0.0037608	8.03426	0.553546
0.509978	8.08335	0.33211
0.0625765	-0.64194	0.240355
-0.20548	8.50701	-0.117176
-3.03445	6.579	0.292633
-3.45484	-6.00168	0.598779
-2.34631	-8.23981	0.294621
7.73692	1.49083	-0.658285
-1.40971	6.24866	-0.162937
7.96914	1.35373	0.624494
-3.33465	-6.19038	0.642452
5.44334	0.982295	0.0305918
0.223502	8.10576	-0.06807
-1.98868	-7.32216	0.61686
-5.1091	2.59858	0.691286
-2.94524	-4.58345	0.693765
0.677023	6.97582	0.751596
5.11898	0.899473	-0.172405
-2.36782	-4.53554	0.631513
-0.43316	5.63619	-0.515056
5.3262	1.06952	-0.572117
-1.51295	6.36007	0.229068
-3.17508	-8.47489	0.760936
0.752612	6.81871	0.583702
-2.3639	-7.59829	0.809621
0.487271	8.09931	0.516083
-0.0312128	8.78574	0.418649
-1.5476	5.77097	0.123054
-1.35621	7.12872	0.720929
-0.59229	-7.85257	0.393166
-2.51943	-7.16641	-0.267831
-0.791186	7.00482	0.620106
-1.72838	7.62119	0.0699482
-3.24622	-7.70856	0.698055
-3.16385	-5.54103	0.512203
-1.17293	-6.61201	0.678409
0.474194	6.63108	0.462414
-2.81648	-5.49086	0.111563
-2.85756	-5.08016	0.476379
-5.38041	3.17014	0.272197
5.87503	2.03202	0.446518
-0.761992	5.48825	-0.42268
7.77704	1.81027	-0.620594
-2.3763	-8.77245	0.0699319
1.05583	6.29415	-0.407671
8.32812	1.02344	0.333212
-1.48531	6.47095	0.359345
-3.2197	-8.04501	0.584435
-4.86883	2.78213	0.752709
0.40997	6.32167	0.262596
-1.12518	-0.335838	-0.119115
-2.68627	-5.48189	0.853727
-2.22833	-7.07283	0.458702
2.74493	-1.43524	0.420252
-0.737521	9.00028	0.166726
-2.24817	-7.33168	0.729804
-2.15778	-8.25066	0.761872
-1.45104	-5.22197	0.198519
6.72847	-0.205676	-0.469353
-3.13142	-8.0877	0.815658
-1.38782	8.10631	0.67851
2.47859	-1.55062	0.597985
-1.58056	-7.87858	0.620415
5.67313	1.3913	0.102231
-1.13052	6.76498	0.564669
-3.3067	-7.64015	0.759179
0.0971498	6.90358	0.68624
2.91231	-1.68713	0.656268
1.98338	-1.48884	0.457535
6.63693	1.23817	-0.555492
0.932611	6.67168	-0.175905
8.6519	0.675621	-0.430496
-1.60814	9.00549	0.826126
-0.34261	6.35259	0.22717
-0.294265	6.98819	0.678752
-1.50951	5.55571	0.565244
-0.380089	8.2075	0.146629
-1.55549	6.97524	0.365116
-5.15042	2.76442	0.538896
-0.954859	6.57365	0.562397
-1.82619	-6.96683	0.657822
-0.550083	6.20158	0.307234
0.425122	6.42443	0.339128
-2.17692	-4.81311	0.342764
-3.64722	-5.38736	0.478958
-2.05238	-6.97367	0.898924
-2.82619	-4.18125	0.901724
-0.957748	8.43952	0.317033
-0.967434	6.09023	0.0505885
-4.03589	2.06702	0.73797
-1.18958	8.32315	0.223357
-2.35026	-7.05714	0.618887
6.65782	-0.354311	-0.0112364
-2.01132	8.23735	0.594412
5.47311	1.27778	0.61582
-3.35087	-6.72867	0.768415
0.344245	6.2729	0.361675
-1.18377	6.13231	0.0527525
-2.39368	-7.88682	0.514391
-3.09985	-4.3895	0.706483
-0.874145	6.43957	0.280032
-1.17979	-0.0974898	-0.124387
[truncated: 9,759 more rows]

## Sheet: Panel_S4_E
Without adjustment								With adjustment
sample	group	disease_activity	tissue	condition	Celltype	Freq		sample	group	disease_activity	tissue	condition	Celltype	Freq
A4_PA391_PB	JIA_PBMC_inactive	inactive	PBMC	sick	doublet_BCD16NK	0.0661594		A4_PA391_PB	JIA_PBMC_inactive	inactive	PBMC	sick	doublet_BCD16NK_hm	0.501853
A4_PA391_PB	JIA_PBMC_inactive	inactive	PBMC	sick	doublet_CD4TB	0.0463116		A4_PA391_PB	JIA_PBMC_inactive	inactive	PBMC	sick	doublet_CD4TB_hm	0.171415
A4_PA391_PB	JIA_PBMC_inactive	inactive	PBMC	sick	doublet_CD4TCD14mono	0.00661594		A4_PA391_PB	JIA_PBMC_inactive	inactive	PBMC	sick	doublet_CD4TCD14mono_hm	1.05081
A4_PA391_PB	JIA_PBMC_inactive	inactive	PBMC	sick	doublet_CD4TMonoOther	0		A4_PA391_PB	JIA_PBMC_inactive	inactive	PBMC	sick	doublet_CD4TMonoOther_hm	0
A4_PA391_PB	JIA_PBMC_inactive	inactive	PBMC	sick	doublet_CD8TB	0.0595435		A4_PA391_PB	JIA_PBMC_inactive	inactive	PBMC	sick	doublet_CD8TB_hm	0.234749
A5_L286_PB	JIA_PBMC_inactive	inactive	PBMC	sick	doublet_BCD16NK	0.0115814		A5_L286_PB	JIA_PBMC_inactive	inactive	PBMC	sick	doublet_BCD16NK_hm	0.117717
A5_L286_PB	JIA_PBMC_inactive	inactive	PBMC	sick	doublet_CD4TB	0.0521165		A5_L286_PB	JIA_PBMC_inactive	inactive	PBMC	sick	doublet_CD4TB_hm	0.242522
A5_L286_PB	JIA_PBMC_inactive	inactive	PBMC	sick	doublet_CD4TCD14mono	0.00579072		A5_L286_PB	JIA_PBMC_inactive	inactive	PBMC	sick	doublet_CD4TCD14mono_hm	0.133492
A5_L286_PB	JIA_PBMC_inactive	inactive	PBMC	sick	doublet_CD4TMonoOther	0		A5_L286_PB	JIA_PBMC_inactive	inactive	PBMC	sick	doublet_CD4TMonoOther_hm	0
A5_L286_PB	JIA_PBMC_inactive	inactive	PBMC	sick	doublet_CD8TB	0.0260583		A5_L286_PB	JIA_PBMC_inactive	inactive	PBMC	sick	doublet_CD8TB_hm	0.157564
A7_CC017_PB	control_PBMC	control	PBMC	healthy	doublet_BCD16NK	0.00727321		A7_CC017_PB	control_PBMC	control	PBMC	healthy	doublet_BCD16NK_hm	0.104044
A7_CC017_PB	control_PBMC	control	PBMC	healthy	doublet_CD4TB	0.0218196		A7_CC017_PB	control_PBMC	control	PBMC	healthy	doublet_CD4TB_hm	0.195827
A7_CC017_PB	control_PBMC	control	PBMC	healthy	doublet_CD4TCD14mono	0.0390108		A7_CC017_PB	control_PBMC	control	PBMC	healthy	doublet_CD4TCD14mono_hm	0.285882
A7_CC017_PB	control_PBMC	control	PBMC	healthy	doublet_CD4TMonoOther	0.00925681		A7_CC017_PB	control_PBMC	control	PBMC	healthy	doublet_CD4TMonoOther_hm	0.279864
A7_CC017_PB	control_PBMC	control	PBMC	healthy	doublet_CD8TB	0.0251256		A7_CC017_PB	control_PBMC	control	PBMC	healthy	doublet_CD8TB_hm	0.240822
A7_LC015_PB	control_PBMC	control	PBMC	healthy	doublet_BCD16NK	0.0028516		A7_LC015_PB	control_PBMC	control	PBMC	healthy	doublet_BCD16NK_hm	0.0251492
A7_LC015_PB	control_PBMC	control	PBMC	healthy	doublet_CD4TB	0.0128322		A7_LC015_PB	control_PBMC	control	PBMC	healthy	doublet_CD4TB_hm	0.0876154
A7_LC015_PB	control_PBMC	control	PBMC	healthy	doublet_CD4TCD14mono	0.00570321		A7_LC015_PB	control_PBMC	control	PBMC	healthy	doublet_CD4TCD14mono_hm	0.0518094
A7_LC015_PB	control_PBMC	control	PBMC	healthy	doublet_CD4TMonoOther	0		A7_LC015_PB	control_PBMC	control	PBMC	healthy	doublet_CD4TMonoOther_hm	0
A7_LC015_PB	control_PBMC	control	PBMC	healthy	doublet_CD8TB	0.00998061		A7_LC015_PB	control_PBMC	control	PBMC	healthy	doublet_CD8TB_hm	0.07942
B3_L176_PB	JIA_PBMC_inactive	inactive	PBMC	sick	doublet_BCD16NK	0.0047016		B3_L176_PB	JIA_PBMC_inactive	inactive	PBMC	sick	doublet_BCD16NK_hm	0.0896165
B3_L176_PB	JIA_PBMC_inactive	inactive	PBMC	sick	doublet_CD4TB	0.0881549		B3_L176_PB	JIA_PBMC_inactive	inactive	PBMC	sick	doublet_CD4TB_hm	0.31944
B3_L176_PB	JIA_PBMC_inactive	inactive	PBMC	sick	doublet_CD4TCD14mono	0.00587699		B3_L176_PB	JIA_PBMC_inactive	inactive	PBMC	sick	doublet_CD4TCD14mono_hm	0.0580236
B3_L176_PB	JIA_PBMC_inactive	inactive	PBMC	sick	doublet_CD4TMonoOther	0		B3_L176_PB	JIA_PBMC_inactive	inactive	PBMC	sick	doublet_CD4TMonoOther_hm	0
B3_L176_PB	JIA_PBMC_inactive	inactive	PBMC	sick	doublet_CD8TB	0.0476037		B3_L176_PB	JIA_PBMC_inactive	inactive	PBMC	sick	doublet_CD8TB_hm	0.20895
B4_CC014_PB	control_PBMC	control	PBMC	healthy	doublet_BCD16NK	0.000715927		B4_CC014_PB	control_PBMC	control	PBMC	healthy	doublet_BCD16NK_hm	0.0165662
B4_CC014_PB	control_PBMC	control	PBMC	healthy	doublet_CD4TB	0.0350804		B4_CC014_PB	control_PBMC	control	PBMC	healthy	doublet_CD4TB_hm	0.222616
B4_CC014_PB	control_PBMC	control	PBMC	healthy	doublet_CD4TCD14mono	0.0157504		B4_CC014_PB	control_PBMC	control	PBMC	healthy	doublet_CD4TCD14mono_hm	0.0604076
B4_CC014_PB	control_PBMC	control	PBMC	healthy	doublet_CD4TMonoOther	0.00429556		B4_CC014_PB	control_PBMC	control	PBMC	healthy	doublet_CD4TMonoOther_hm	0.104862
B4_CC014_PB	control_PBMC	control	PBMC	healthy	doublet_CD8TB	0.00930705		B4_CC014_PB	control_PBMC	control	PBMC	healthy	doublet_CD8TB_hm	0.0691838
C2_PA760_PB	JIA_PBMC_active	active	PBMC	sick	doublet_BCD16NK	0.0199716		C2_PA760_PB	JIA_PBMC_active	active	PBMC	sick	doublet_BCD16NK_hm	0.111171
C2_PA760_PB	JIA_PBMC_active	active	PBMC	sick	doublet_CD4TB	0.0299575		C2_PA760_PB	JIA_PBMC_active	active	PBMC	sick	doublet_CD4TB_hm	0.135221
C2_PA760_PB	JIA_PBMC_active	active	PBMC	sick	doublet_CD4TCD14mono	0.0159773		C2_PA760_PB	JIA_PBMC_active	active	PBMC	sick	doublet_CD4TCD14mono_hm	0.199815
C2_PA760_PB	JIA_PBMC_active	active	PBMC	sick	doublet_CD4TMonoOther	0.00399433		C2_PA760_PB	JIA_PBMC_active	active	PBMC	sick	doublet_CD4TMonoOther_hm	0.233234
C2_PA760_PB	JIA_PBMC_active	active	PBMC	sick	doublet_CD8TB	0.0299575		C2_PA760_PB	JIA_PBMC_active	active	PBMC	sick	doublet_CD8TB_hm	0.160243
C3_PO219_PB	JIA_PBMC_inactive	inactive	PBMC	sick	doublet_BCD16NK	0.00993258		C3_PO219_PB	JIA_PBMC_inactive	inactive	PBMC	sick	doublet_BCD16NK_hm	0.0751087
C3_PO219_PB	JIA_PBMC_inactive	inactive	PBMC	sick	doublet_CD4TB	0.0322809		C3_PO219_PB	JIA_PBMC_inactive	inactive	PBMC	sick	doublet_CD4TB_hm	0.152949
C3_PO219_PB	JIA_PBMC_inactive	inactive	PBMC	sick	doublet_CD4TCD14mono	0.00869101		C3_PO219_PB	JIA_PBMC_inactive	inactive	PBMC	sick	doublet_CD4TCD14mono_hm	0.194144
C3_PO219_PB	JIA_PBMC_inactive	inactive	PBMC	sick	doublet_CD4TMonoOther	0		C3_PO219_PB	JIA_PBMC_inactive	inactive	PBMC	sick	doublet_CD4TMonoOther_hm	0
C3_PO219_PB	JIA_PBMC_inactive	inactive	PBMC	sick	doublet_CD8TB	0.0235899		C3_PO219_PB	JIA_PBMC_inactive	inactive	PBMC	sick	doublet_CD8TB_hm	0.132037
C4_PA1027_PB	JIA_PBMC_active	active	PBMC	sick	doublet_BCD16NK	0.0110835		C4_PA1027_PB	JIA_PBMC_active	active	PBMC	sick	doublet_BCD16NK_hm	0.0796982
C4_PA1027_PB	JIA_PBMC_active	active	PBMC	sick	doublet_CD4TB	0.0310339		C4_PA1027_PB	JIA_PBMC_active	active	PBMC	sick	doublet_CD4TB_hm	0.150725
C4_PA1027_PB	JIA_PBMC_active	active	PBMC	sick	doublet_CD4TCD14mono	0.00775847		C4_PA1027_PB	JIA_PBMC_active	active	PBMC	sick	doublet_CD4TCD14mono_hm	0.115942
C4_PA1027_PB	JIA_PBMC_active	active	PBMC	sick	doublet_CD4TMonoOther	0		C4_PA1027_PB	JIA_PBMC_active	active	PBMC	sick	doublet_CD4TMonoOther_hm	0
C4_PA1027_PB	JIA_PBMC_active	active	PBMC	sick	doublet_CD8TB	0.00665012		C4_PA1027_PB	JIA_PBMC_active	active	PBMC	sick	doublet_CD8TB_hm	0.0452252
C5_PA443_PB	JIA_PBMC_active	active	PBMC	sick	doublet_BCD16NK	0.00292629		C5_PA443_PB	JIA_PBMC_active	active	PBMC	sick	doublet_BCD16NK_hm	0.0223761
C5_PA443_PB	JIA_PBMC_active	active	PBMC	sick	doublet_CD4TB	0.00585257		C5_PA443_PB	JIA_PBMC_active	active	PBMC	sick	doublet_CD4TB_hm	0.0323507
C5_PA443_PB	JIA_PBMC_active	active	PBMC	sick	doublet_CD4TCD14mono	0.00292629		C5_PA443_PB	JIA_PBMC_active	active	PBMC	sick	doublet_CD4TCD14mono_hm	0.0587918
C5_PA443_PB	JIA_PBMC_active	active	PBMC	sick	doublet_CD4TMonoOther	0.00146314		C5_PA443_PB	JIA_PBMC_active	active	PBMC	sick	doublet_CD4TMonoOther_hm	0.159861
C5_PA443_PB	JIA_PBMC_active	active	PBMC	sick	doublet_CD8TB	0.00585257		C5_PA443_PB	JIA_PBMC_active	active	PBMC	sick	doublet_CD8TB_hm	0.0393473
C6_CC015_PB	control_PBMC	control	PBMC	healthy	doublet_BCD16NK	0.00353291		C6_CC015_PB	control_PBMC	control	PBMC	healthy	doublet_BCD16NK_hm	0.0487374
C6_CC015_PB	control_PBMC	control	PBMC	healthy	doublet_CD4TB	0.0141317		C6_CC015_PB	control_PBMC	control	PBMC	healthy	doublet_CD4TB_hm	0.0930914
C6_CC015_PB	control_PBMC	control	PBMC	healthy	doublet_CD4TCD14mono	0.0450446		C6_CC015_PB	control_PBMC	control	PBMC	healthy	doublet_CD4TCD14mono_hm	0.203408
C6_CC015_PB	control_PBMC	control	PBMC	healthy	doublet_CD4TMonoOther	0.00794906		C6_CC015_PB	control_PBMC	control	PBMC	healthy	doublet_CD4TMonoOther_hm	0.152286
C6_CC015_PB	control_PBMC	control	PBMC	healthy	doublet_CD8TB	0.00529937		C6_CC015_PB	control_PBMC	control	PBMC	healthy	doublet_CD8TB_hm	0.0390861
D2_PA495_PB	JIA_PBMC_active	active	PBMC	sick	doublet_BCD16NK	0.00658508		D2_PA495_PB	JIA_PBMC_active	active	PBMC	sick	doublet_BCD16NK_hm	0.0635402
D2_PA495_PB	JIA_PBMC_active	active	PBMC	sick	doublet_CD4TB	0.0537782		D2_PA495_PB	JIA_PBMC_active	active	PBMC	sick	doublet_CD4TB_hm	0.299239
D2_PA495_PB	JIA_PBMC_active	active	PBMC	sick	doublet_CD4TCD14mono	0.0186577		D2_PA495_PB	JIA_PBMC_active	active	PBMC	sick	doublet_CD4TCD14mono_hm	0.23535
D2_PA495_PB	JIA_PBMC_active	active	PBMC	sick	doublet_CD4TMonoOther	0.00439006		D2_PA495_PB	JIA_PBMC_active	active	PBMC	sick	doublet_CD4TMonoOther_hm	0.468832
D2_PA495_PB	JIA_PBMC_active	active	PBMC	sick	doublet_CD8TB	0.0208528		D2_PA495_PB	JIA_PBMC_active	active	PBMC	sick	doublet_CD8TB_hm	0.134357
D2_PA573_PB	JIA_PBMC_active	active	PBMC	sick	doublet_BCD16NK	0.0252726		D2_PA573_PB	JIA_PBMC_active	active	PBMC	sick	doublet_BCD16NK_hm	0.200058
D2_PA573_PB	JIA_PBMC_active	active	PBMC	sick	doublet_CD4TB	0.0746422		D2_PA573_PB	JIA_PBMC_active	active	PBMC	sick	doublet_CD4TB_hm	0.424321
D2_PA573_PB	JIA_PBMC_active	active	PBMC	sick	doublet_CD4TCD14mono	0.0240971		D2_PA573_PB	JIA_PBMC_active	active	PBMC	sick	doublet_CD4TCD14mono_hm	0.685586
D2_PA573_PB	JIA_PBMC_active	active	PBMC	sick	doublet_CD4TMonoOther	0.00822828		D2_PA573_PB	JIA_PBMC_active	active	PBMC	sick	doublet_CD4TMonoOther_hm	0.485538
D2_PA573_PB	JIA_PBMC_active	active	PBMC	sick	doublet_CD8TB	0.0664139		D2_PA573_PB	JIA_PBMC_active	active	PBMC	sick	doublet_CD8TB_hm	0.429196
D3_P0179_PB	JIA_PBMC_active	active	PBMC	sick	doublet_BCD16NK	0.0225562		D3_P0179_PB	JIA_PBMC_active	active	PBMC	sick	doublet_BCD16NK_hm	0.201748
D3_P0179_PB	JIA_PBMC_active	active	PBMC	sick	doublet_CD4TB	0.096447		D3_P0179_PB	JIA_PBMC_active	active	PBMC	sick	doublet_CD4TB_hm	0.495325
D3_P0179_PB	JIA_PBMC_active	active	PBMC	sick	doublet_CD4TCD14mono	0.00777799		D3_P0179_PB	JIA_PBMC_active	active	PBMC	sick	doublet_CD4TCD14mono_hm	0.289905
D3_P0179_PB	JIA_PBMC_active	active	PBMC	sick	doublet_CD4TMonoOther	0.00777799		D3_P0179_PB	JIA_PBMC_active	active	PBMC	sick	doublet_CD4TMonoOther_hm	0.608614
D3_P0179_PB	JIA_PBMC_active	active	PBMC	sick	doublet_CD8TB	0.0544459		D3_P0179_PB	JIA_PBMC_active	active	PBMC	sick	doublet_CD8TB_hm	0.330596
D3_PA478_PB	JIA_PBMC_active	active	PBMC	sick	doublet_BCD16NK	0.00588834		D3_PA478_PB	JIA_PBMC_active	active	PBMC	sick	doublet_BCD16NK_hm	0.0905576
D3_PA478_PB	JIA_PBMC_active	active	PBMC	sick	doublet_CD4TB	0.0916899		D3_PA478_PB	JIA_PBMC_active	active	PBMC	sick	doublet_CD4TB_hm	0.391051
D3_PA478_PB	JIA_PBMC_active	active	PBMC	sick	doublet_CD4TCD14mono	0.00588834		D3_PA478_PB	JIA_PBMC_active	active	PBMC	sick	doublet_CD4TCD14mono_hm	0.575767
D3_PA478_PB	JIA_PBMC_active	active	PBMC	sick	doublet_CD4TMonoOther	0.00168238		D3_PA478_PB	JIA_PBMC_active	active	PBMC	sick	doublet_CD4TMonoOther_hm	0.484995
D3_PA478_PB	JIA_PBMC_active	active	PBMC	sick	doublet_CD8TB	0.0958958		D3_PA478_PB	JIA_PBMC_active	active	PBMC	sick	doublet_CD8TB_hm	0.440311
D4_PA544_PB	JIA_PBMC_active	active	PBMC	sick	doublet_BCD16NK	0.0790101		D4_PA544_PB	JIA_PBMC_active	active	PBMC	sick	doublet_BCD16NK_hm	0.361982
D4_PA544_PB	JIA_PBMC_active	active	PBMC	sick	doublet_CD4TB	0.153158		D4_PA544_PB	JIA_PBMC_active	active	PBMC	sick	doublet_CD4TB_hm	0.445114
D4_PA544_PB	JIA_PBMC_active	active	PBMC	sick	doublet_CD4TCD14mono	0		D4_PA544_PB	JIA_PBMC_active	active	PBMC	sick	doublet_CD4TCD14mono_hm	0
D4_PA544_PB	JIA_PBMC_active	active	PBMC	sick	doublet_CD4TMonoOther	0		D4_PA544_PB	JIA_PBMC_active	active	PBMC	sick	doublet_CD4TMonoOther_hm	0
D4_PA544_PB	JIA_PBMC_active	active	PBMC	sick	doublet_CD8TB	0.0546993		D4_PA544_PB	JIA_PBMC_active	active	PBMC	sick	doublet_CD8TB_hm	0.267403
D4_PA556_PB	JIA_PBMC_active	active	PBMC	sick	doublet_BCD16NK	0.00103027		D4_PA556_PB	JIA_PBMC_active	active	PBMC	sick	doublet_BCD16NK_hm	0.017854
D4_PA556_PB	JIA_PBMC_active	active	PBMC	sick	doublet_CD4TB	0.0206054		D4_PA556_PB	JIA_PBMC_active	active	PBMC	sick	doublet_CD4TB_hm	0.108964
D4_PA556_PB	JIA_PBMC_active	active	PBMC	sick	doublet_CD4TCD14mono	0.0247265		D4_PA556_PB	JIA_PBMC_active	active	PBMC	sick	doublet_CD4TCD14mono_hm	0.378047
D4_PA556_PB	JIA_PBMC_active	active	PBMC	sick	doublet_CD4TMonoOther	0.00206054		D4_PA556_PB	JIA_PBMC_active	active	PBMC	sick	doublet_CD4TMonoOther_hm	0.0972697
D4_PA556_PB	JIA_PBMC_active	active	PBMC	sick	doublet_CD8TB	0.106118		D4_PA556_PB	JIA_PBMC_active	active	PBMC	sick	doublet_CD8TB_hm	0.557334
D5_PA298_PB	JIA_PBMC_active	active	PBMC	sick	doublet_BCD16NK	0.0218363		D5_PA298_PB	JIA_PBMC_active	active	PBMC	sick	doublet_BCD16NK_hm	0.179363
D5_PA298_PB	JIA_PBMC_active	active	PBMC	sick	doublet_CD4TB	0.0960799		D5_PA298_PB	JIA_PBMC_active	active	PBMC	sick	doublet_CD4TB_hm	0.383246
D5_PA298_PB	JIA_PBMC_active	active	PBMC	sick	doublet_CD4TCD14mono	0.0244567		D5_PA298_PB	JIA_PBMC_active	active	PBMC	sick	doublet_CD4TCD14mono_hm	0.376819
D5_PA298_PB	JIA_PBMC_active	active	PBMC	sick	doublet_CD4TMonoOther	0.00436727		D5_PA298_PB	JIA_PBMC_active	active	PBMC	sick	doublet_CD4TMonoOther_hm	0.217103
D5_PA298_PB	JIA_PBMC_active	active	PBMC	sick	doublet_CD8TB	0.0681294		D5_PA298_PB	JIA_PBMC_active	active	PBMC	sick	doublet_CD8TB_hm	0.308594
D5_PA447_PB	JIA_PBMC_inactive	inactive	PBMC	sick	doublet_BCD16NK	0.0191911		D5_PA447_PB	JIA_PBMC_inactive	inactive	PBMC	sick	doublet_BCD16NK_hm	0.136956
D5_PA447_PB	JIA_PBMC_inactive	inactive	PBMC	sick	doublet_CD4TB	0.04318		D5_PA447_PB	JIA_PBMC_inactive	inactive	PBMC	sick	doublet_CD4TB_hm	0.177822
D5_PA447_PB	JIA_PBMC_inactive	inactive	PBMC	sick	doublet_CD4TCD14mono	0		D5_PA447_PB	JIA_PBMC_inactive	inactive	PBMC	sick	doublet_CD4TCD14mono_hm	0
D5_PA447_PB	JIA_PBMC_inactive	inactive	PBMC	sick	doublet_CD4TMonoOther	0		D5_PA447_PB	JIA_PBMC_inactive	inactive	PBMC	sick	doublet_CD4TMonoOther_hm	0
D5_PA447_PB	JIA_PBMC_inactive	inactive	PBMC	sick	doublet_CD8TB	0.0463785		D5_PA447_PB	JIA_PBMC_inactive	inactive	PBMC	sick	doublet_CD8TB_hm	0.191741
D6_CC013_PB	control_PBMC	control	PBMC	healthy	doublet_BCD16NK	0.0119722		D6_CC013_PB	control_PBMC	control	PBMC	healthy	doublet_BCD16NK_hm	0.167828
D6_CC013_PB	control_PBMC	control	PBMC	healthy	doublet_CD4TB	0.0793158		D6_CC013_PB	control_PBMC	control	PBMC	healthy	doublet_CD4TB_hm	0.499373
D6_CC013_PB	control_PBMC	control	PBMC	healthy	doublet_CD4TCD14mono	0.105505		D6_CC013_PB	control_PBMC	control	PBMC	healthy	doublet_CD4TCD14mono_hm	0.709823
D6_CC013_PB	control_PBMC	control	PBMC	healthy	doublet_CD4TMonoOther	0.028434		D6_CC013_PB	control_PBMC	control	PBMC	healthy	doublet_CD4TMonoOther_hm	0.820222
D6_CC013_PB	control_PBMC	control	PBMC	healthy	doublet_CD8TB	0.0419027		D6_CC013_PB	control_PBMC	control	PBMC	healthy	doublet_CD8TB_hm	0.311394
D7_LC020_PB	control_PBMC	control	PBMC	healthy	doublet_BCD16NK	0.00643418		D7_LC020_PB	control_PBMC	control	PBMC	healthy	doublet_BCD16NK_hm	0.1157
D7_LC020_PB	control_PBMC	control	PBMC	healthy	doublet_CD4TB	0.0238984		D7_LC020_PB	control_PBMC	control	PBMC	healthy	doublet_CD4TB_hm	0.380071
D7_LC020_PB	control_PBMC	control	PBMC	healthy	doublet_CD4TCD14mono	0.0716951		D7_LC020_PB	control_PBMC	control	PBMC	healthy	doublet_CD4TCD14mono_hm	0.51867
D7_LC020_PB	control_PBMC	control	PBMC	healthy	doublet_CD4TMonoOther	0.00459584		D7_LC020_PB	control_PBMC	control	PBMC	healthy	doublet_CD4TMonoOther_hm	0.270509
D7_LC020_PB	control_PBMC	control	PBMC	healthy	doublet_CD8TB	0.0128684		D7_LC020_PB	control_PBMC	control	PBMC	healthy	doublet_CD8TB_hm	0.209212
D8_LC021_PB	control_PBMC	control	PBMC	healthy	doublet_BCD16NK	0.022911		D8_LC021_PB	control_PBMC	control	PBMC	healthy	doublet_BCD16NK_hm	0.253378
D8_LC021_PB	control_PBMC	control	PBMC	healthy	doublet_CD4TB	0.0406486		D8_LC021_PB	control_PBMC	control	PBMC	healthy	doublet_CD4TB_hm	0.381548
D8_LC021_PB	control_PBMC	control	PBMC	healthy	doublet_CD4TCD14mono	0.0776019		D8_LC021_PB	control_PBMC	control	PBMC	healthy	doublet_CD4TCD14mono_hm	0.692949
D8_LC021_PB	control_PBMC	control	PBMC	healthy	doublet_CD4TMonoOther	0.0155204		D8_LC021_PB	control_PBMC	control	PBMC	healthy	doublet_CD4TMonoOther_hm	0.718745
D8_LC021_PB	control_PBMC	control	PBMC	healthy	doublet_CD8TB	0.0206938		D8_LC021_PB	control_PBMC	control	PBMC	healthy	doublet_CD8TB_hm	0.209028
E11_LC012_PBMC	control_PBMC	control	PBMC	healthy	doublet_BCD16NK	0.0083552		E11_LC012_PBMC	control_PBMC	control	PBMC	healthy	doublet_BCD16NK_hm	0.0813827
E11_LC012_PBMC	control_PBMC	control	PBMC	healthy	doublet_CD4TB	0.0242301		E11_LC012_PBMC	control_PBMC	control	PBMC	healthy	doublet_CD4TB_hm	0.152018
E11_LC012_PBMC	control_PBMC	control	PBMC	healthy	doublet_CD4TCD14mono	0.0167104		E11_LC012_PBMC	control_PBMC	control	PBMC	healthy	doublet_CD4TCD14mono_hm	0.122505
E11_LC012_PBMC	control_PBMC	control	PBMC	healthy	doublet_CD4TMonoOther	0.00083552		E11_LC012_PBMC	control_PBMC	control	PBMC	healthy	doublet_CD4TMonoOther_hm	0.0360123
E11_LC012_PBMC	control_PBMC	control	PBMC	healthy	doublet_CD8TB	0.00668416		E11_LC012_PBMC	control_PBMC	control	PBMC	healthy	doublet_CD8TB_hm	0.0451296
E11_LO87_PBMC	JIA_PBMC_inactive	inactive	PBMC	sick	doublet_BCD16NK	0.00546813		E11_LO87_PBMC	JIA_PBMC_inactive	inactive	PBMC	sick	doublet_BCD16NK_hm	0.0620774
E11_LO87_PBMC	JIA_PBMC_inactive	inactive	PBMC	sick	doublet_CD4TB	0.0317151		E11_LO87_PBMC	JIA_PBMC_inactive	inactive	PBMC	sick	doublet_CD4TB_hm	0.141541
E11_LO87_PBMC	JIA_PBMC_inactive	inactive	PBMC	sick	doublet_CD4TCD14mono	0.00109363		E11_LO87_PBMC	JIA_PBMC_inactive	inactive	PBMC	sick	doublet_CD4TCD14mono_hm	0.0249882
E11_LO87_PBMC	JIA_PBMC_inactive	inactive	PBMC	sick	doublet_CD4TMonoOther	0		E11_LO87_PBMC	JIA_PBMC_inactive	inactive	PBMC	sick	doublet_CD4TMonoOther_hm	0
E11_LO87_PBMC	JIA_PBMC_inactive	inactive	PBMC	sick	doublet_CD8TB	0.0339024		E11_LO87_PBMC	JIA_PBMC_inactive	inactive	PBMC	sick	doublet_CD8TB_hm	0.174261
E12_LC010_PBMC	control_PBMC	control	PBMC	healthy	doublet_BCD16NK	0.0061983		E12_LC010_PBMC	control_PBMC	control	PBMC	healthy	doublet_BCD16NK_hm	0.0572052
E12_LC010_PBMC	control_PBMC	control	PBMC	healthy	doublet_CD4TB	0.0165288		E12_LC010_PBMC	control_PBMC	control	PBMC	healthy	doublet_CD4TB_hm	0.128753
E12_LC010_PBMC	control_PBMC	control	PBMC	healthy	doublet_CD4TCD14mono	0.0048209		E12_LC010_PBMC	control_PBMC	control	PBMC	healthy	doublet_CD4TCD14mono_hm	0.0739881
E12_LC010_PBMC	control_PBMC	control	PBMC	healthy	doublet_CD4TMonoOther	0.0020661		E12_LC010_PBMC	control_PBMC	control	PBMC	healthy	doublet_CD4TMonoOther_hm	0.097151
E12_LC010_PBMC	control_PBMC	control	PBMC	healthy	doublet_CD8TB	0.0055096		E12_LC010_PBMC	control_PBMC	control	PBMC	healthy	doublet_CD8TB_hm	0.0515874
E12_LC013_PBMC	control_PBMC	control	PBMC	healthy	doublet_BCD16NK	0.00578972		E12_LC013_PBMC	control_PBMC	control	PBMC	healthy	doublet_BCD16NK_hm	0.0606925
E12_LC013_PBMC	control_PBMC	control	PBMC	healthy	doublet_CD4TB	0.0154392		E12_LC013_PBMC	control_PBMC	control	PBMC	healthy	doublet_CD4TB_hm	0.0793675
E12_LC013_PBMC	control_PBMC	control	PBMC	healthy	doublet_CD4TCD14mono	0.0154392		E12_LC013_PBMC	control_PBMC	control	PBMC	healthy	doublet_CD4TCD14mono_hm	0.124233
E12_LC013_PBMC	control_PBMC	control	PBMC	healthy	doublet_CD4TMonoOther	0.00289486		E12_LC013_PBMC	control_PBMC	control	PBMC	healthy	doublet_CD4TMonoOther_hm	0.116388
E12_LC013_PBMC	control_PBMC	control	PBMC	healthy	doublet_CD8TB	0.0250888		E12_LC013_PBMC	control_PBMC	control	PBMC	healthy	doublet_CD8TB_hm	0.133208
E2_LC003_PBMC	control_PBMC	control	PBMC	healthy	doublet_BCD16NK	0.00715043		E2_LC003_PBMC	control_PBMC	control	PBMC	healthy	doublet_BCD16NK_hm	0.0625616
E2_LC003_PBMC	control_PBMC	control	PBMC	healthy	doublet_CD4TB	0.0240514		E2_LC003_PBMC	control_PBMC	control	PBMC	healthy	doublet_CD4TB_hm	0.176656
E2_LC003_PBMC	control_PBMC	control	PBMC	healthy	doublet_CD4TCD14mono	0.00585035		E2_LC003_PBMC	control_PBMC	control	PBMC	healthy	doublet_CD4TCD14mono_hm	0.0853719
E2_LC003_PBMC	control_PBMC	control	PBMC	healthy	doublet_CD4TMonoOther	0		E2_LC003_PBMC	control_PBMC	control	PBMC	healthy	doublet_CD4TMonoOther_hm	0
E2_LC003_PBMC	control_PBMC	control	PBMC	healthy	doublet_CD8TB	0.0110507		E2_LC003_PBMC	control_PBMC	control	PBMC	healthy	doublet_CD8TB_hm	0.0990179
E2_PA312_PB	JIA_PBMC_active	active	PBMC	sick	doublet_BCD16NK	0.0412269		E2_PA312_PB	JIA_PBMC_active	active	PBMC	sick	doublet_BCD16NK_hm	0.243039
E2_PA312_PB	JIA_PBMC_active	active	PBMC	sick	doublet_CD4TB	0.053595		E2_PA312_PB	JIA_PBMC_active	active	PBMC	sick	doublet_CD4TB_hm	0.221907
E2_PA312_PB	JIA_PBMC_active	active	PBMC	sick	doublet_CD4TCD14mono	0.00206135		E2_PA312_PB	JIA_PBMC_active	active	PBMC	sick	doublet_CD4TCD14mono_hm	0.0503214
E2_PA312_PB	JIA_PBMC_active	active	PBMC	sick	doublet_CD4TMonoOther	0		E2_PA312_PB	JIA_PBMC_active	active	PBMC	sick	doublet_CD4TMonoOther_hm	0
E2_PA312_PB	JIA_PBMC_active	active	PBMC	sick	doublet_CD8TB	0.164908		E2_PA312_PB	JIA_PBMC_active	active	PBMC	sick	doublet_CD8TB_hm	0.738356
E2_PA454_PB	JIA_PBMC_active	active	PBMC	sick	doublet_BCD16NK	0.00655043		E2_PA454_PB	JIA_PBMC_active	active	PBMC	sick	doublet_BCD16NK_hm	0.0534563
E2_PA454_PB	JIA_PBMC_active	active	PBMC	sick	doublet_CD4TB	0.0131009		E2_PA454_PB	JIA_PBMC_active	active	PBMC	sick	doublet_CD4TB_hm	0.0793551
E2_PA454_PB	JIA_PBMC_active	active	PBMC	sick	doublet_CD4TCD14mono	0.00545869		E2_PA454_PB	JIA_PBMC_active	active	PBMC	sick	doublet_CD4TCD14mono_hm	0.0936971
E2_PA454_PB	JIA_PBMC_active	active	PBMC	sick	doublet_CD4TMonoOther	0		E2_PA454_PB	JIA_PBMC_active	active	PBMC	sick	doublet_CD4TMonoOther_hm	0
E2_PA454_PB	JIA_PBMC_active	active	PBMC	sick	doublet_CD8TB	0.0174678		E2_PA454_PB	JIA_PBMC_active	active	PBMC	sick	doublet_CD8TB_hm	0.108617
E3_LO44_PBMC	JIA_PBMC_inactive	inactive	PBMC	sick	doublet_BCD16NK	0.000794843		E3_LO44_PBMC	JIA_PBMC_inactive	inactive	PBMC	sick	doublet_BCD16NK_hm	0.0279015
E3_LO44_PBMC	JIA_PBMC_inactive	inactive	PBMC	sick	doublet_CD4TB	0.0453061		E3_LO44_PBMC	JIA_PBMC_inactive	inactive	PBMC	sick	doublet_CD4TB_hm	0.168514
E3_LO44_PBMC	JIA_PBMC_inactive	inactive	PBMC	sick	doublet_CD4TCD14mono	0.00397422		E3_LO44_PBMC	JIA_PBMC_inactive	inactive	PBMC	sick	doublet_CD4TCD14mono_hm	0.0482796
E3_LO44_PBMC	JIA_PBMC_inactive	inactive	PBMC	sick	doublet_CD4TMonoOther	0		E3_LO44_PBMC	JIA_PBMC_inactive	inactive	PBMC	sick	doublet_CD4TMonoOther_hm	0
E3_LO44_PBMC	JIA_PBMC_inactive	inactive	PBMC	sick	doublet_CD8TB	0.0357679		E3_LO44_PBMC	JIA_PBMC_inactive	inactive	PBMC	sick	doublet_CD8TB_hm	0.158924
E3_PA253_PB	JIA_PBMC_active	active	PBMC	sick	doublet_BCD16NK	0		E3_PA253_PB	JIA_PBMC_active	active	PBMC	sick	doublet_BCD16NK_hm	0
E3_PA253_PB	JIA_PBMC_active	active	PBMC	sick	doublet_CD4TB	0.044748		E3_PA253_PB	JIA_PBMC_active	active	PBMC	sick	doublet_CD4TB_hm	0.234081
E3_PA253_PB	JIA_PBMC_active	active	PBMC	sick	doublet_CD4TCD14mono	0.00235516		E3_PA253_PB	JIA_PBMC_active	active	PBMC	sick	doublet_CD4TCD14mono_hm	0.0945196
E3_PA253_PB	JIA_PBMC_active	active	PBMC	sick	doublet_CD4TMonoOther	0.00471032		E3_PA253_PB	JIA_PBMC_active	active	PBMC	sick	doublet_CD4TMonoOther_hm	2.1798
E3_PA253_PB	JIA_PBMC_active	active	PBMC	sick	doublet_CD8TB	0.0730099		E3_PA253_PB	JIA_PBMC_active	active	PBMC	sick	doublet_CD8TB_hm	0.387367
E3_PA633_PB	JIA_PBMC_active	active	PBMC	sick	doublet_BCD16NK	0.037526		E3_PA633_PB	JIA_PBMC_active	active	PBMC	sick	doublet_BCD16NK_hm	0.295844
E3_PA633_PB	JIA_PBMC_active	active	PBMC	sick	doublet_CD4TB	0.0682291		E3_PA633_PB	JIA_PBMC_active	active	PBMC	sick	doublet_CD4TB_hm	0.451179
E3_PA633_PB	JIA_PBMC_active	active	PBMC	sick	doublet_CD4TCD14mono	0.0109167		E3_PA633_PB	JIA_PBMC_active	active	PBMC	sick	doublet_CD4TCD14mono_hm	0.406827
E3_PA633_PB	JIA_PBMC_active	active	PBMC	sick	doublet_CD4TMonoOther	0.00614062		E3_PA633_PB	JIA_PBMC_active	active	PBMC	sick	doublet_CD4TMonoOther_hm	0.427073
E3_PA633_PB	JIA_PBMC_active	active	PBMC	sick	doublet_CD8TB	0.0463958		E3_PA633_PB	JIA_PBMC_active	active	PBMC	sick	doublet_CD8TB_hm	0.3225
E4_LC009_PBMC	control_PBMC	control	PBMC	healthy	doublet_BCD16NK	0.00500379		E4_LC009_PBMC	control_PBMC	control	PBMC	healthy	doublet_BCD16NK_hm	0.0515636
E4_LC009_PBMC	control_PBMC	control	PBMC	healthy	doublet_CD4TB	0.0128669		E4_LC009_PBMC	control_PBMC	control	PBMC	healthy	doublet_CD4TB_hm	0.105003
E4_LC009_PBMC	control_PBMC	control	PBMC	healthy	doublet_CD4TCD14mono	0.00500379		E4_LC009_PBMC	control_PBMC	control	PBMC	healthy	doublet_CD4TCD14mono_hm	0.0762766
E4_LC009_PBMC	control_PBMC	control	PBMC	healthy	doublet_CD4TMonoOther	0.00142965		E4_LC009_PBMC	control_PBMC	control	PBMC	healthy	doublet_CD4TMonoOther_hm	0.117656
E4_LC009_PBMC	control_PBMC	control	PBMC	healthy	doublet_CD8TB	0.00643344		E4_LC009_PBMC	control_PBMC	control	PBMC	healthy	doublet_CD8TB_hm	0.0633506
E4_LO17_PBMC	JIA_PBMC_inactive	inactive	PBMC	sick	doublet_BCD16NK	0.00712801		E4_LO17_PBMC	JIA_PBMC_inactive	inactive	PBMC	sick	doublet_BCD16NK_hm	0.0728338
E4_LO17_PBMC	JIA_PBMC_inactive	inactive	PBMC	sick	doublet_CD4TB	0.034452		E4_LO17_PBMC	JIA_PBMC_inactive	inactive	PBMC	sick	doublet_CD4TB_hm	0.167475
E4_LO17_PBMC	JIA_PBMC_inactive	inactive	PBMC	sick	doublet_CD4TCD14mono	0.004752		E4_LO17_PBMC	JIA_PBMC_inactive	inactive	PBMC	sick	doublet_CD4TCD14mono_hm	0.0598696
E4_LO17_PBMC	JIA_PBMC_inactive	inactive	PBMC	sick	doublet_CD4TMonoOther	0.001188		E4_LO17_PBMC	JIA_PBMC_inactive	inactive	PBMC	sick	doublet_CD4TMonoOther_hm	0.0492574
E4_LO17_PBMC	JIA_PBMC_inactive	inactive	PBMC	sick	doublet_CD8TB	0.022572		E4_LO17_PBMC	JIA_PBMC_inactive	inactive	PBMC	sick	doublet_CD8TB_hm	0.111042
E4_LO95_PB	JIA_PBMC_inactive	inactive	PBMC	sick	doublet_BCD16NK	0.0149482		E4_LO95_PB	JIA_PBMC_inactive	inactive	PBMC	sick	doublet_BCD16NK_hm	0.162621
E4_LO95_PB	JIA_PBMC_inactive	inactive	PBMC	sick	doublet_CD4TB	0.0514882		E4_LO95_PB	JIA_PBMC_inactive	inactive	PBMC	sick	doublet_CD4TB_hm	0.289737
E4_LO95_PB	JIA_PBMC_inactive	inactive	PBMC	sick	doublet_CD4TCD14mono	0.00664364		E4_LO95_PB	JIA_PBMC_inactive	inactive	PBMC	sick	doublet_CD4TCD14mono_hm	0.23514
E4_LO95_PB	JIA_PBMC_inactive	inactive	PBMC	sick	doublet_CD4TMonoOther	0		E4_LO95_PB	JIA_PBMC_inactive	inactive	PBMC	sick	doublet_CD4TMonoOther_hm	0
E4_LO95_PB	JIA_PBMC_inactive	inactive	PBMC	sick	doublet_CD8TB	0.0199309		E4_LO95_PB	JIA_PBMC_inactive	inactive	PBMC	sick	doublet_CD8TB_hm	0.129453
E4_PO195_PB	JIA_PBMC_active	active	PBMC	sick	doublet_BCD16NK	0.00593319		E4_PO195_PB	JIA_PBMC_active	active	PBMC	sick	doublet_BCD16NK_hm	0.0675338
E4_PO195_PB	JIA_PBMC_active	active	PBMC	sick	doublet_CD4TB	0.0889979		E4_PO195_PB	JIA_PBMC_active	active	PBMC	sick	doublet_CD4TB_hm	0.406043
E4_PO195_PB	JIA_PBMC_active	active	PBMC	sick	doublet_CD4TCD14mono	0.014833		E4_PO195_PB	JIA_PBMC_active	active	PBMC	sick	doublet_CD4TCD14mono_hm	0.395004
E4_PO195_PB	JIA_PBMC_active	active	PBMC	sick	doublet_CD4TMonoOther	0.00791092		E4_PO195_PB	JIA_PBMC_active	active	PBMC	sick	doublet_CD4TMonoOther_hm	0.675814
E4_PO195_PB	JIA_PBMC_active	active	PBMC	sick	doublet_CD8TB	0.0484544		E4_PO195_PB	JIA_PBMC_active	active	PBMC	sick	doublet_CD8TB_hm	0.265405
E5_LO30_PBMC	JIA_PBMC_inactive	inactive	PBMC	sick	doublet_BCD16NK	0.00604929		E5_LO30_PBMC	JIA_PBMC_inactive	inactive	PBMC	sick	doublet_BCD16NK_hm	0.0666278
E5_LO30_PBMC	JIA_PBMC_inactive	inactive	PBMC	sick	doublet_CD4TB	0.0219287		E5_LO30_PBMC	JIA_PBMC_inactive	inactive	PBMC	sick	doublet_CD4TB_hm	0.14191
E5_LO30_PBMC	JIA_PBMC_inactive	inactive	PBMC	sick	doublet_CD4TCD14mono	0.00604929		E5_LO30_PBMC	JIA_PBMC_inactive	inactive	PBMC	sick	doublet_CD4TCD14mono_hm	0.091638
E5_LO30_PBMC	JIA_PBMC_inactive	inactive	PBMC	sick	doublet_CD4TMonoOther	0.00226848		E5_LO30_PBMC	JIA_PBMC_inactive	inactive	PBMC	sick	doublet_CD4TMonoOther_hm	0.15093
E5_LO30_PBMC	JIA_PBMC_inactive	inactive	PBMC	sick	doublet_CD8TB	0.0128547		E5_LO30_PBMC	JIA_PBMC_inactive	inactive	PBMC	sick	doublet_CD8TB_hm	0.0933228
E5_PA434_PB	JIA_PBMC_active	active	PBMC	sick	doublet_BCD16NK	0.0505867		E5_PA434_PB	JIA_PBMC_active	active	PBMC	sick	doublet_BCD16NK_hm	0.288918
E5_PA434_PB	JIA_PBMC_active	active	PBMC	sick	doublet_CD4TB	0.0849134		E5_PA434_PB	JIA_PBMC_active	active	PBMC	sick	doublet_CD4TB_hm	0.354968
E5_PA434_PB	JIA_PBMC_active	active	PBMC	sick	doublet_CD4TCD14mono	0.02168		E5_PA434_PB	JIA_PBMC_active	active	PBMC	sick	doublet_CD4TCD14mono_hm	0.560095
E5_PA434_PB	JIA_PBMC_active	active	PBMC	sick	doublet_CD4TMonoOther	0.00632334		E5_PA434_PB	JIA_PBMC_active	active	PBMC	sick	doublet_CD4TMonoOther_hm	0.410484
E5_PA434_PB	JIA_PBMC_active	active	PBMC	sick	doublet_CD8TB	0.0424567		E5_PA434_PB	JIA_PBMC_active	active	PBMC	sick	doublet_CD8TB_hm	0.214505
E6_LC011_PBMC	control_PBMC	control	PBMC	healthy	doublet_BCD16NK	0.00296362		E6_LC011_PBMC	control_PBMC	control	PBMC	healthy	doublet_BCD16NK_hm	0.0377893
E6_LC011_PBMC	control_PBMC	control	PBMC	healthy	doublet_CD4TB	0.00889086		E6_LC011_PBMC	control_PBMC	control	PBMC	healthy	doublet_CD4TB_hm	0.0661776
E6_LC011_PBMC	control_PBMC	control	PBMC	healthy	doublet_CD4TCD14mono	0.00296362		E6_LC011_PBMC	control_PBMC	control	PBMC	healthy	doublet_CD4TCD14mono_hm	0.0196712
E6_LC011_PBMC	control_PBMC	control	PBMC	healthy	doublet_CD4TMonoOther	0		E6_LC011_PBMC	control_PBMC	control	PBMC	healthy	doublet_CD4TMonoOther_hm	0
E6_LC011_PBMC	control_PBMC	control	PBMC	healthy	doublet_CD8TB	0.0133363		E6_LC011_PBMC	control_PBMC	control	PBMC	healthy	doublet_CD8TB_hm	0.101467
E6_LC016_PB	control_PBMC	control	PBMC	healthy	doublet_BCD16NK	0.0124159		E6_LC016_PB	control_PBMC	control	PBMC	healthy	doublet_BCD16NK_hm	0.11909
E6_LC016_PB	control_PBMC	control	PBMC	healthy	doublet_CD4TB	0.00827729		E6_LC016_PB	control_PBMC	control	PBMC	healthy	doublet_CD4TB_hm	0.0735199
E6_LC016_PB	control_PBMC	control	PBMC	healthy	doublet_CD4TCD14mono	0.0165546		E6_LC016_PB	control_PBMC	control	PBMC	healthy	doublet_CD4TCD14mono_hm	0.0963386
E6_LC016_PB	control_PBMC	control	PBMC	healthy	doublet_CD4TMonoOther	0.00413864		E6_LC016_PB	control_PBMC	control	PBMC	healthy	doublet_CD4TMonoOther_hm	0.109493
E6_LC016_PB	control_PBMC	control	PBMC	healthy	doublet_CD8TB	0.0175892		E6_LC016_PB	control_PBMC	control	PBMC	healthy	doublet_CD8TB_hm	0.150633
E6_PA564_PB	JIA_PBMC_active	active	PBMC	sick	doublet_BCD16NK	0.00777194		E6_PA564_PB	JIA_PBMC_active	active	PBMC	sick	doublet_BCD16NK_hm	0.0906254
E6_PA564_PB	JIA_PBMC_active	active	PBMC	sick	doublet_CD4TB	0.0404141		E6_PA564_PB	JIA_PBMC_active	active	PBMC	sick	doublet_CD4TB_hm	0.213266
E6_PA564_PB	JIA_PBMC_active	active	PBMC	sick	doublet_CD4TCD14mono	0.00932633		E6_PA564_PB	JIA_PBMC_active	active	PBMC	sick	doublet_CD4TCD14mono_hm	0.427805
E6_PA564_PB	JIA_PBMC_active	active	PBMC	sick	doublet_CD4TMonoOther	0		E6_PA564_PB	JIA_PBMC_active	active	PBMC	sick	doublet_CD4TMonoOther_hm	0
E6_PA564_PB	JIA_PBMC_active	active	PBMC	sick	doublet_CD8TB	0.0264246		E6_PA564_PB	JIA_PBMC_active	active	PBMC	sick	doublet_CD8TB_hm	0.130172
E8_LC019	control_PBMC	control	PBMC	healthy	doublet_BCD16NK	0.0100771		E8_LC019	control_PBMC	control	PBMC	healthy	doublet_BCD16NK_hm	0.105819
E8_LC019	control_PBMC	control	PBMC	healthy	doublet_CD4TB	0.0997632		E8_LC019	control_PBMC	control	PBMC	healthy	doublet_CD4TB_hm	0.451794
E8_LC019	control_PBMC	control	PBMC	healthy	doublet_CD4TCD14mono	0.0292236		E8_LC019	control_PBMC	control	PBMC	healthy	doublet_CD4TCD14mono_hm	0.375071
E8_LC019	control_PBMC	control	PBMC	healthy	doublet_CD4TMonoOther	0.00302313		E8_LC019	control_PBMC	control	PBMC	healthy	doublet_CD4TMonoOther_hm	0.360365
E8_LC019	control_PBMC	control	PBMC	healthy	doublet_CD8TB	0.0513932		E8_LC019	control_PBMC	control	PBMC	healthy	doublet_CD8TB_hm	0.28596
E8_PO180_PBMC	JIA_PBMC_active	active	PBMC	sick	doublet_BCD16NK	0.0093771		E8_PO180_PBMC	JIA_PBMC_active	active	PBMC	sick	doublet_BCD16NK_hm	0.0618618
E8_PO180_PBMC	JIA_PBMC_active	active	PBMC	sick	doublet_CD4TB	0.0332461		E8_PO180_PBMC	JIA_PBMC_active	active	PBMC	sick	doublet_CD4TB_hm	0.142386
E8_PO180_PBMC	JIA_PBMC_active	active	PBMC	sick	doublet_CD4TCD14mono	0.00426232		E8_PO180_PBMC	JIA_PBMC_active	active	PBMC	sick	doublet_CD4TCD14mono_hm	0.047333
E8_PO180_PBMC	JIA_PBMC_active	active	PBMC	sick	doublet_CD4TMonoOther	0.000852464		E8_PO180_PBMC	JIA_PBMC_active	active	PBMC	sick	doublet_CD4TMonoOther_hm	0.0457201
E8_PO180_PBMC	JIA_PBMC_active	active	PBMC	sick	doublet_CD8TB	0.0358035		E8_PO180_PBMC	JIA_PBMC_active	active	PBMC	sick	doublet_CD8TB_hm	0.170404
E9_PA200_PBMC	JIA_PBMC_active	active	PBMC	sick	doublet_BCD16NK	0.0142164		E9_PA200_PBMC	JIA_PBMC_active	active	PBMC	sick	doublet_BCD16NK_hm	0.0915227
E9_PA200_PBMC	JIA_PBMC_active	active	PBMC	sick	doublet_CD4TB	0.0363309		E9_PA200_PBMC	JIA_PBMC_active	active	PBMC	sick	doublet_CD4TB_hm	0.170518
E9_PA200_PBMC	JIA_PBMC_active	active	PBMC	sick	doublet_CD4TCD14mono	0.000789802		E9_PA200_PBMC	JIA_PBMC_active	active	PBMC	sick	doublet_CD4TCD14mono_hm	0.0155403
E9_PA200_PBMC	JIA_PBMC_active	active	PBMC	sick	doublet_CD4TMonoOther	0		E9_PA200_PBMC	JIA_PBMC_active	active	PBMC	sick	doublet_CD4TMonoOther_hm	0
E9_PA200_PBMC	JIA_PBMC_active	active	PBMC	sick	doublet_CD8TB	0.0292227		E9_PA200_PBMC	JIA_PBMC_active	active	PBMC	sick	doublet_CD8TB_hm	0.146052
E9_PO9_PBMC	JIA_PBMC_inactive	inactive	PBMC	sick	doublet_BCD16NK	0.0135411		E9_PO9_PBMC	JIA_PBMC_inactive	inactive	PBMC	sick	doublet_BCD16NK_hm	0.12951
E9_PO9_PBMC	JIA_PBMC_inactive	inactive	PBMC	sick	doublet_CD4TB	0.0270822		E9_PO9_PBMC	JIA_PBMC_inactive	inactive	PBMC	sick	doublet_CD4TB_hm	0.116726
E9_PO9_PBMC	JIA_PBMC_inactive	inactive	PBMC	sick	doublet_CD4TCD14mono	0.00624974		E9_PO9_PBMC	JIA_PBMC_inactive	inactive	PBMC	sick	doublet_CD4TCD14mono_hm	0.0738279
E9_PO9_PBMC	JIA_PBMC_inactive	inactive	PBMC	sick	doublet_CD4TMonoOther	0.00624974		E9_PO9_PBMC	JIA_PBMC_inactive	inactive	PBMC	sick	doublet_CD4TMonoOther_hm	0.356124
E9_PO9_PBMC	JIA_PBMC_inactive	inactive	PBMC	sick	doublet_CD8TB	0.0291655		E9_PO9_PBMC	JIA_PBMC_inactive	inactive	PBMC	sick	doublet_CD8TB_hm	0.13996
F2_PA580_PB	JIA_PBMC_active	active	PBMC	sick	doublet_BCD16NK	0.00792933		F2_PA580_PB	JIA_PBMC_active	active	PBMC	sick	doublet_BCD16NK_hm	0.0661222
F2_PA580_PB	JIA_PBMC_active	active	PBMC	sick	doublet_CD4TB	0.0253739		F2_PA580_PB	JIA_PBMC_active	active	PBMC	sick	doublet_CD4TB_hm	0.0964601
F2_PA580_PB	JIA_PBMC_active	active	PBMC	sick	doublet_CD4TCD14mono	0.00555053		F2_PA580_PB	JIA_PBMC_active	active	PBMC	sick	doublet_CD4TCD14mono_hm	0.26911
F2_PA580_PB	JIA_PBMC_active	active	PBMC	sick	doublet_CD4TMonoOther	0.00158587		F2_PA580_PB	JIA_PBMC_active	active	PBMC	sick	doublet_CD4TMonoOther_hm	0.186646
F2_PA580_PB	JIA_PBMC_active	active	PBMC	sick	doublet_CD8TB	0.0420255		F2_PA580_PB	JIA_PBMC_active	active	PBMC	sick	doublet_CD8TB_hm	0.154848
F3_PA617_PB	JIA_PBMC_active	active	PBMC	sick	doublet_BCD16NK	0.00470666		F3_PA617_PB	JIA_PBMC_active	active	PBMC	sick	doublet_BCD16NK_hm	0.0511993
F3_PA617_PB	JIA_PBMC_active	active	PBMC	sick	doublet_CD4TB	0.0227488		F3_PA617_PB	JIA_PBMC_active	active	PBMC	sick	doublet_CD4TB_hm	0.177116
F3_PA617_PB	JIA_PBMC_active	active	PBMC	sick	doublet_CD4TCD14mono	0.0133355		F3_PA617_PB	JIA_PBMC_active	active	PBMC	sick	doublet_CD4TCD14mono_hm	0.225694
F3_PA617_PB	JIA_PBMC_active	active	PBMC	sick	doublet_CD4TMonoOther	0.000784443		F3_PA617_PB	JIA_PBMC_active	active	PBMC	sick	doublet_CD4TMonoOther_hm	0.155936
F3_PA617_PB	JIA_PBMC_active	active	PBMC	sick	doublet_CD8TB	0.0164733		F3_PA617_PB	JIA_PBMC_active	active	PBMC	sick	doublet_CD8TB_hm	0.124466
F4_PA531_PB	JIA_PBMC_active	active	PBMC	sick	doublet_BCD16NK	0.00388992		F4_PA531_PB	JIA_PBMC_active	active	PBMC	sick	doublet_BCD16NK_hm	0.04296
F4_PA531_PB	JIA_PBMC_active	active	PBMC	sick	doublet_CD4TB	0.0291744		F4_PA531_PB	JIA_PBMC_active	active	PBMC	sick	doublet_CD4TB_hm	0.18007
F4_PA531_PB	JIA_PBMC_active	active	PBMC	sick	doublet_CD4TCD14mono	0.00583487		F4_PA531_PB	JIA_PBMC_active	active	PBMC	sick	doublet_CD4TCD14mono_hm	0.555835
F4_PA531_PB	JIA_PBMC_active	active	PBMC	sick	doublet_CD4TMonoOther	0.00194496		F4_PA531_PB	JIA_PBMC_active	active	PBMC	sick	doublet_CD4TMonoOther_hm	0.491988
F4_PA531_PB	JIA_PBMC_active	active	PBMC	sick	doublet_CD8TB	0.0116697		F4_PA531_PB	JIA_PBMC_active	active	PBMC	sick	doublet_CD8TB_hm	0.0849301
F5_PA463_PB	JIA_PBMC_active	active	PBMC	sick	doublet_BCD16NK	0.00867027		F5_PA463_PB	JIA_PBMC_active	active	PBMC	sick	doublet_BCD16NK_hm	0.0697286
F5_PA463_PB	JIA_PBMC_active	active	PBMC	sick	doublet_CD4TB	0.0874252		F5_PA463_PB	JIA_PBMC_active	active	PBMC	sick	doublet_CD4TB_hm	0.308672
F5_PA463_PB	JIA_PBMC_active	active	PBMC	sick	doublet_CD4TCD14mono	0.0065027		F5_PA463_PB	JIA_PBMC_active	active	PBMC	sick	doublet_CD4TCD14mono_hm	0.148142
F5_PA463_PB	JIA_PBMC_active	active	PBMC	sick	doublet_CD4TMonoOther	0.00433513		F5_PA463_PB	JIA_PBMC_active	active	PBMC	sick	doublet_CD4TMonoOther_hm	0.648934
F5_PA463_PB	JIA_PBMC_active	active	PBMC	sick	doublet_CD8TB	0.0411838		F5_PA463_PB	JIA_PBMC_active	active	PBMC	sick	doublet_CD8TB_hm	0.188178
F6_LC018_PB	control_PBMC	control	PBMC	healthy	doublet_BCD16NK	0.000959095		F6_LC018_PB	control_PBMC	control	PBMC	healthy	doublet_BCD16NK_hm	0.0195133
F6_LC018_PB	control_PBMC	control	PBMC	healthy	doublet_CD4TB	0.00959095		F6_LC018_PB	control_PBMC	control	PBMC	healthy	doublet_CD4TB_hm	0.0817112
F6_LC018_PB	control_PBMC	control	PBMC	healthy	doublet_CD4TCD14mono	0.0316501		F6_LC018_PB	control_PBMC	control	PBMC	healthy	doublet_CD4TCD14mono_hm	0.228719
F6_LC018_PB	control_PBMC	control	PBMC	healthy	doublet_CD4TMonoOther	0.00479547		F6_LC018_PB	control_PBMC	control	PBMC	healthy	doublet_CD4TMonoOther_hm	0.222382
F6_LC018_PB	control_PBMC	control	PBMC	healthy	doublet_CD8TB	0.0143864		F6_LC018_PB	control_PBMC	control	PBMC	healthy	doublet_CD8TB_hm	0.123568
G10_PO79_PBMC	JIA_PBMC_active	active	PBMC	sick	doublet_BCD16NK	0.00736176		G10_PO79_PBMC	JIA_PBMC_active	active	PBMC	sick	doublet_BCD16NK_hm	0.049459
G10_PO79_PBMC	JIA_PBMC_active	active	PBMC	sick	doublet_CD4TB	0.0273437		G10_PO79_PBMC	JIA_PBMC_active	active	PBMC	sick	doublet_CD4TB_hm	0.125202
G10_PO79_PBMC	JIA_PBMC_active	active	PBMC	sick	doublet_CD4TCD14mono	0.00315504		G10_PO79_PBMC	JIA_PBMC_active	active	PBMC	sick	doublet_CD4TCD14mono_hm	0.0513601
G10_PO79_PBMC	JIA_PBMC_active	active	PBMC	sick	doublet_CD4TMonoOther	0		G10_PO79_PBMC	JIA_PBMC_active	active	PBMC	sick	doublet_CD4TMonoOther_hm	0
G10_PO79_PBMC	JIA_PBMC_active	active	PBMC	sick	doublet_CD8TB	0.0452222		G10_PO79_PBMC	JIA_PBMC_active	active	PBMC	sick	doublet_CD8TB_hm	0.246281
G12_LC014_PBMC	control_PBMC	control	PBMC	healthy	doublet_BCD16NK	0.0036507		G12_LC014_PBMC	control_PBMC	control	PBMC	healthy	doublet_BCD16NK_hm	0.0337738
G12_LC014_PBMC	control_PBMC	control	PBMC	healthy	doublet_CD4TB	0.0226343		G12_LC014_PBMC	control_PBMC	control	PBMC	healthy	doublet_CD4TB_hm	0.166318
G12_LC014_PBMC	control_PBMC	control	PBMC	healthy	doublet_CD4TCD14mono	0.00803154		G12_LC014_PBMC	control_PBMC	control	PBMC	healthy	doublet_CD4TCD14mono_hm	0.145398
G12_LC014_PBMC	control_PBMC	control	PBMC	healthy	doublet_CD4TMonoOther	0.00219042		G12_LC014_PBMC	control_PBMC	control	PBMC	healthy	doublet_CD4TMonoOther_hm	0.254128
G12_LC014_PBMC	control_PBMC	control	PBMC	healthy	doublet_CD8TB	0.0211741		G12_LC014_PBMC	control_PBMC	control	PBMC	healthy	doublet_CD8TB_hm	0.159727
G3_PA213_PB	JIA_PBMC_active	active	PBMC	sick	doublet_BCD16NK	0.0477434		G3_PA213_PB	JIA_PBMC_active	active	PBMC	sick	doublet_BCD16NK_hm	0.243345
G3_PA213_PB	JIA_PBMC_active	active	PBMC	sick	doublet_CD4TB	0.0533603		G3_PA213_PB	JIA_PBMC_active	active	PBMC	sick	doublet_CD4TB_hm	0.211619
G3_PA213_PB	JIA_PBMC_active	active	PBMC	sick	doublet_CD4TCD14mono	0.00280844		G3_PA213_PB	JIA_PBMC_active	active	PBMC	sick	doublet_CD4TCD14mono_hm	0.184473
G3_PA213_PB	JIA_PBMC_active	active	PBMC	sick	doublet_CD4TMonoOther	0		G3_PA213_PB	JIA_PBMC_active	active	PBMC	sick	doublet_CD4TMonoOther_hm	0
G3_PA213_PB	JIA_PBMC_active	active	PBMC	sick	doublet_CD8TB	0.0421265		G3_PA213_PB	JIA_PBMC_active	active	PBMC	sick	doublet_CD8TB_hm	0.204507
G6_LC017_PB	control_PBMC	control	PBMC	healthy	doublet_BCD16NK	0.00147208		G6_LC017_PB	control_PBMC	control	PBMC	healthy	doublet_BCD16NK_hm	0.0290957
G6_LC017_PB	control_PBMC	control	PBMC	healthy	doublet_CD4TB	0.00441625		G6_LC017_PB	control_PBMC	control	PBMC	healthy	doublet_CD4TB_hm	0.0543821
G6_LC017_PB	control_PBMC	control	PBMC	healthy	doublet_CD4TCD14mono	0.00588833		G6_LC017_PB	control_PBMC	control	PBMC	healthy	doublet_CD4TCD14mono_hm	0.067441
G6_LC017_PB	control_PBMC	control	PBMC	healthy	doublet_CD4TMonoOther	0.00736041		G6_LC017_PB	control_PBMC	control	PBMC	healthy	doublet_CD4TMonoOther_hm	0.382018
G6_LC017_PB	control_PBMC	control	PBMC	healthy	doublet_CD8TB	0.0338579		G6_LC017_PB	control_PBMC	control	PBMC	healthy	doublet_CD8TB_hm	0.398134

## Sheet: Panel_S4_F
sample	condition	LAP	CD112
A4_PA391_PB	sick	570	640
A5_L286_PB	sick	771.75	772.75
A7_CC017_PB	healthy	465.153	588.186
A7_LC015_PB	healthy	428.5	588
B3_L176_PB	sick	556.2	659.3
B4_CC014_PB	healthy	428.409	561.864
C2_PA760_PB	sick	614.312	711.875
C3_PO219_PB	sick	684.286	723.571
C4_PA1027_PB	sick	524	708.143
C5_PA443_PB	sick	603.5	696
C6_CC015_PB	healthy	458.51	552.745
D2_PA495_PB	sick	509.353	627.529
D2_PA573_PB	sick	530.951	622.171
D3_P0179_PB	sick	568.8	602.5
D3_PA478_PB	sick	518.714	577.286
D4_PA556_PB	sick	526.958	665.875
D5_PA298_PB	sick	603.321	658.893
D6_CC013_PB	healthy	508.943	590.191
D7_LC020_PB	healthy	489.679	667.731
D8_LC021_PB	healthy	506.105	635.81
E11_LC012_PBMC	healthy	414.5	565.45
E11_LO87_PBMC	sick	514	596
E12_LC010_PBMC	healthy	456.143	450.714
E12_LC013_PBMC	healthy	447.5	566.312
E2_LC003_PBMC	healthy	429.889	505.111
E2_PA312_PB	sick	487	602
E2_PA454_PB	sick	531.6	617.2
E3_LO44_PBMC	sick	389.6	539.4
E3_PA253_PB	sick	547	656
E3_PA633_PB	sick	549.562	617.875
E4_LC009_PBMC	healthy	438	591.571
E4_LO17_PBMC	sick	465	627.75
E4_LO95_PB	sick	611	677.5
E4_PO195_PB	sick	595.4	700.667
E5_LO30_PBMC	sick	500.125	571.25
E5_PA434_PB	sick	545.708	642.5
E6_LC011_PBMC	healthy	436	624.5
E6_LC016_PB	healthy	528.25	611.312
E6_PA564_PB	sick	509.167	653.167
E8_LC019	healthy	513.345	629.448
E8_PO180_PBMC	sick	479.2	627.2
E9_PA200_PBMC	sick	336	612
E9_PO9_PBMC	sick	473.5	660.667
F2_PA580_PB	sick	551	643
F3_PA617_PB	sick	578	688.235
F4_PA531_PB	sick	473.833	585.167
F5_PA463_PB	sick	685.778	669.556
F6_LC018_PB	healthy	482.576	650.455
G10_PO79_PBMC	sick	470	452.667
G12_LC014_PBMC	healthy	435.545	459
G3_PA213_PB	sick	447	657
G6_LC017_PB	healthy	491.75	646

## Sheet: Panel_S4_G_1
umap_1	umap_2	group
-2.48811	-7.90478	JIA_PBMC_active
-0.563494	7.65657	JIA_PBMC_active
-1.72236	8.26619	JIA_PBMC_active
-0.893567	-7.70724	JIA_PBMC_active
-1.94214	-5.09913	JIA_PBMC_active
-1.04212	6.01575	JIA_PBMC_active
-0.818449	7.67587	JIA_PBMC_active
-2.58849	-7.64331	JIA_PBMC_active
-0.530131	-6.67977	JIA_PBMC_active
-0.528281	-8.25176	JIA_PBMC_active
-0.110095	6.50379	JIA_PBMC_active
-1.75175	8.28329	JIA_PBMC_active
-0.451728	-7.94615	JIA_PBMC_active
-2.06084	-8.04562	JIA_PBMC_active
-1.31785	-8.92769	JIA_PBMC_active
-1.85963	-4.93615	JIA_PBMC_active
-2.4786	-9.09265	JIA_PBMC_active
-1.85375	6.03399	JIA_PBMC_active
-4.13916	1.35048	JIA_PBMC_active
-0.755801	-1.3113	JIA_PBMC_active
-1.92117	-5.42458	JIA_PBMC_active
-2.42768	-5.62529	JIA_PBMC_active
6.69888	-0.765349	JIA_PBMC_active
4.63215	0.59723	JIA_PBMC_active
-1.12804	-0.237592	JIA_PBMC_active
-4.21942	1.29322	JIA_PBMC_active
-1.61957	-4.21438	JIA_PBMC_active
-0.557214	-6.01119	JIA_PBMC_active
-0.0629493	8.93839	JIA_PBMC_active
-1.01134	-8.35965	JIA_PBMC_active
-1.53072	-5.35758	JIA_PBMC_active
-1.72478	-4.97265	JIA_PBMC_active
-0.71854	-7.16976	JIA_PBMC_active
2.89114	-2.2158	JIA_PBMC_inactive
2.76428	-1.13099	JIA_PBMC_inactive
-5.01318	2.62959	JIA_PBMC_inactive
-4.20915	1.86068	JIA_PBMC_inactive
-0.480587	-4.03576	JIA_PBMC_inactive
-0.309904	6.79492	JIA_PBMC_inactive
2.38568	-1.27935	JIA_PBMC_inactive
-5.18817	2.32251	JIA_PBMC_inactive
-0.116567	-4.45251	JIA_PBMC_inactive
1.96495	-1.28883	JIA_PBMC_inactive
-0.41494	-5.06262	JIA_PBMC_inactive
-4.8162	2.51617	JIA_PBMC_inactive
-1.97952	5.29491	JIA_PBMC_inactive
-1.69091	-8.78644	JIA_PBMC_inactive
-0.132504	-4.34236	JIA_PBMC_inactive
-4.7157	2.49555	JIA_PBMC_inactive
-4.94967	2.46709	JIA_PBMC_inactive
-4.71678	3.46265	JIA_PBMC_inactive
-4.33247	2.32306	JIA_PBMC_inactive
7.00248	0.952555	JIA_PBMC_inactive
-0.698616	-1.68862	JIA_PBMC_inactive
-4.92504	2.60557	JIA_PBMC_inactive
-4.31852	2.73786	JIA_PBMC_inactive
2.03021	7.24228	JIA_PBMC_inactive
-4.33674	2.78199	JIA_PBMC_inactive
-3.42013	-7.67576	JIA_PBMC_inactive
-4.48994	2.83153	JIA_PBMC_inactive
-4.74581	2.60071	JIA_PBMC_inactive
2.64873	-2.43305	JIA_PBMC_inactive
3.06367	-1.9662	JIA_PBMC_inactive
0.227813	7.2101	JIA_PBMC_inactive
-0.0226663	8.23361	JIA_PBMC_inactive
-0.0656621	-4.42537	JIA_PBMC_inactive
7.5172	1.67992	JIA_PBMC_inactive
-4.40647	2.45295	JIA_PBMC_inactive
-3.91766	2.41107	JIA_PBMC_inactive
-4.51482	2.21678	JIA_PBMC_inactive
-4.38059	2.6615	JIA_PBMC_inactive
-1.95184	-5.04667	JIA_PBMC_inactive
-2.28179	-7.02669	JIA_PBMC_inactive
-0.18291	-4.28698	JIA_PBMC_inactive
-4.3017	2.8628	JIA_PBMC_inactive
-4.92233	2.74973	JIA_PBMC_inactive
1.9241	-1.44764	JIA_PBMC_inactive
-2.62744	-7.44286	JIA_PBMC_inactive
-4.45221	2.0752	JIA_PBMC_inactive
-0.480594	6.79491	JIA_PBMC_inactive
2.94364	-1.42563	JIA_PBMC_inactive
-4.59547	2.55095	JIA_PBMC_inactive
-4.89668	2.37875	JIA_PBMC_inactive
-2.83401	-4.97185	JIA_PBMC_inactive
-4.14163	2.60611	JIA_PBMC_inactive
2.93311	-2.09993	JIA_PBMC_inactive
-5.08279	2.26863	JIA_PBMC_inactive
0.778173	7.17467	JIA_PBMC_inactive
-4.9007	2.36027	JIA_PBMC_inactive
-4.73608	2.89794	JIA_PBMC_inactive
-2.31884	-7.46228	JIA_PBMC_inactive
-0.336353	7.16542	JIA_PBMC_inactive
2.68439	-2.14755	JIA_PBMC_inactive
-4.46049	2.67992	JIA_PBMC_inactive
-0.00808071	-8.14927	JIA_PBMC_inactive
-1.41192	-6.5117	JIA_PBMC_inactive
-0.250541	8.93751	JIA_PBMC_inactive
0.124106	-8.1125	JIA_PBMC_inactive
-1.24437	-6.79874	JIA_PBMC_inactive
-1.2801	5.52448	JIA_PBMC_inactive
-2.79192	-4.26902	JIA_PBMC_inactive
-0.86248	-1.07345	JIA_PBMC_inactive
-0.649889	-6.02344	JIA_PBMC_inactive
-1.09557	-5.14529	JIA_PBMC_inactive
5.70677	0.80316	JIA_PBMC_inactive
-1.21397	-8.46794	JIA_PBMC_inactive
-1.51394	8.45647	JIA_PBMC_inactive
-1.15714	-7.64011	JIA_PBMC_inactive
-1.71095	-8.72037	JIA_PBMC_inactive
-1.36172	-8.35157	JIA_PBMC_inactive
-2.75131	-8.54862	JIA_PBMC_inactive
-3.00069	6.15601	JIA_PBMC_inactive
-0.3424	-8.31649	JIA_PBMC_inactive
2.7668	-1.9872	JIA_PBMC_inactive
-4.69128	2.86584	JIA_PBMC_inactive
-0.633664	-7.46357	JIA_PBMC_inactive
-2.61225	-5.78466	JIA_PBMC_inactive
-1.02787	-6.85286	JIA_PBMC_inactive
-4.85708	2.79909	JIA_PBMC_inactive
-2.87743	-7.40569	JIA_PBMC_inactive
-0.00721179	-7.18484	JIA_PBMC_inactive
-1.09293	6.666	JIA_PBMC_inactive
-1.32616	7.80442	JIA_PBMC_inactive
-0.458655	7.40658	JIA_PBMC_inactive
-1.27949	5.14021	JIA_PBMC_inactive
-1.54986	-7.69866	JIA_PBMC_inactive
-1.66736	-5.18242	JIA_PBMC_inactive
-0.793163	7.40993	JIA_PBMC_inactive
-4.42524	2.76436	JIA_PBMC_inactive
-4.41377	2.45716	JIA_PBMC_inactive
-5.17729	2.66588	JIA_PBMC_inactive
-4.51264	2.81909	JIA_PBMC_inactive
-5.05116	2.52936	JIA_PBMC_inactive
-2.00484	-7.96666	JIA_PBMC_inactive
-4.52842	2.69452	JIA_PBMC_inactive
-2.66835	-8.65416	JIA_PBMC_inactive
-0.770195	5.47966	JIA_PBMC_inactive
-4.82105	2.78897	JIA_PBMC_inactive
-5.2151	2.52998	JIA_PBMC_inactive
-1.69706	-7.8436	JIA_PBMC_inactive
-1.83185	-7.42907	JIA_PBMC_inactive
-4.58598	2.50221	JIA_PBMC_inactive
-4.70379	2.90245	JIA_PBMC_inactive
-2.55028	-7.4349	JIA_PBMC_inactive
-0.695681	7.24226	JIA_PBMC_inactive
-2.03925	-8.87309	JIA_PBMC_inactive
-0.390933	5.51408	JIA_PBMC_inactive
-4.72962	2.46667	JIA_PBMC_inactive
-2.12711	-7.39711	JIA_PBMC_inactive
0.152579	5.76726	JIA_PBMC_inactive
-0.90914	-7.27011	JIA_PBMC_inactive
-2.99205	-5.58292	JIA_PBMC_inactive
0.846456	6.80785	JIA_PBMC_inactive
-0.26801	6.12035	JIA_PBMC_inactive
-4.70552	2.43635	JIA_PBMC_inactive
-1.67096	-5.02541	JIA_PBMC_inactive
-1.27404	6.69193	JIA_PBMC_inactive
-4.59799	2.3979	JIA_PBMC_inactive
-0.306657	7.39376	JIA_PBMC_inactive
-4.79032	2.5786	JIA_PBMC_inactive
-2.94734	-5.49928	JIA_PBMC_inactive
0.344883	-8.3144	JIA_PBMC_inactive
-4.96267	2.69289	JIA_PBMC_inactive
0.684616	6.47659	JIA_PBMC_inactive
-3.03048	-7.78835	JIA_PBMC_inactive
-5.18635	2.65316	JIA_PBMC_inactive
2.68929	-2.05325	JIA_PBMC_inactive
-0.878781	8.09207	JIA_PBMC_inactive
2.94103	-1.46265	JIA_PBMC_inactive
-4.94969	2.41958	JIA_PBMC_inactive
-1.22217	7.49929	JIA_PBMC_inactive
-3.37339	-8.46334	JIA_PBMC_inactive
-2.0371	7.89102	JIA_PBMC_inactive
-5.03179	2.32462	JIA_PBMC_inactive
-1.40151	-6.51362	JIA_PBMC_inactive
-2.28512	-7.409	JIA_PBMC_inactive
6.16392	1.66867	JIA_PBMC_inactive
-0.852623	7.75269	JIA_PBMC_inactive
-1.05365	6.2195	JIA_PBMC_inactive
-5.24599	2.77143	JIA_PBMC_inactive
-1.16516	6.99844	JIA_PBMC_inactive
-2.01163	-7.85166	JIA_PBMC_inactive
0.89379	6.34954	JIA_PBMC_inactive
-2.66558	-7.09036	JIA_PBMC_inactive
-2.06641	-4.67383	JIA_PBMC_inactive
-1.09148	7.7182	JIA_PBMC_inactive
-1.44159	7.6206	JIA_PBMC_inactive
-3.27243	-4.83741	JIA_PBMC_inactive
-3.00619	-4.95078	JIA_PBMC_inactive
-4.83426	3.03249	JIA_PBMC_inactive
-1.64448	-8.09084	JIA_PBMC_inactive
-4.69024	2.75366	JIA_PBMC_inactive
-1.35492	-5.1588	JIA_PBMC_inactive
-1.283	6.38809	JIA_PBMC_inactive
-1.96145	-5.4965	JIA_PBMC_inactive
-1.25929	-7.51937	JIA_PBMC_inactive
-0.32101	-8.3991	JIA_PBMC_inactive
-1.3863	-6.92895	JIA_PBMC_inactive
-4.74462	2.39378	JIA_PBMC_inactive
2.32721	-1.67839	JIA_PBMC_inactive
1.6924	7.20577	JIA_PBMC_inactive
-4.54916	2.47107	JIA_PBMC_inactive
-4.92449	2.37605	JIA_PBMC_inactive
-0.0443396	8.85231	JIA_PBMC_inactive
-2.12738	-8.2985	JIA_PBMC_inactive
-1.50198	7.87602	JIA_PBMC_inactive
-4.42709	2.37455	JIA_PBMC_inactive
-0.897542	7.68081	JIA_PBMC_inactive
-1.18558	6.44682	JIA_PBMC_inactive
-0.888628	6.81559	JIA_PBMC_inactive
-0.985514	7.07126	JIA_PBMC_inactive
-5.19361	2.49126	JIA_PBMC_inactive
-0.432385	7.01406	JIA_PBMC_inactive
-0.40967	-6.86028	JIA_PBMC_inactive
0.144667	7.68429	JIA_PBMC_inactive
5.43297	1.72282	JIA_PBMC_inactive
-1.40155	6.82689	JIA_PBMC_inactive
2.87252	-1.86748	JIA_PBMC_inactive
-2.84407	-5.5039	JIA_PBMC_inactive
-2.74319	-7.29575	JIA_PBMC_inactive
-4.77826	2.809	JIA_PBMC_inactive
0.135522	-8.65952	JIA_PBMC_inactive
6.90799	1.76826	JIA_PBMC_inactive
-4.95566	2.47794	JIA_PBMC_inactive
3.21348	-2.05609	JIA_PBMC_inactive
2.8318	-1.22436	JIA_PBMC_inactive
-2.48309	-5.06089	JIA_PBMC_inactive
-0.916408	6.93055	JIA_PBMC_inactive
-2.8095	-7.10221	JIA_PBMC_inactive
6.8254	1.81372	JIA_PBMC_inactive
-4.98942	2.41928	JIA_PBMC_inactive
-1.54217	6.2257	JIA_PBMC_inactive
-4.94987	2.89584	JIA_PBMC_inactive
-1.23761	6.53198	JIA_PBMC_inactive
2.97906	-1.54354	JIA_PBMC_inactive
-4.85536	2.39348	JIA_PBMC_inactive
6.89575	1.92305	JIA_PBMC_inactive
-4.31546	2.10437	JIA_PBMC_inactive
-4.99125	2.76619	JIA_PBMC_inactive
-0.829963	7.05636	JIA_PBMC_inactive
-2.8555	-7.30973	JIA_PBMC_inactive
-0.509391	7.57857	JIA_PBMC_inactive
1.03564	6.90403	JIA_PBMC_inactive
-2.93738	-4.95193	JIA_PBMC_inactive
-4.83841	2.50738	JIA_PBMC_inactive
-4.53063	2.87419	JIA_PBMC_inactive
-0.297295	-4.15573	JIA_PBMC_inactive
-3.9345	2.42725	JIA_PBMC_inactive
-1.21963	-8.11879	JIA_PBMC_inactive
-0.972079	7.6877	JIA_PBMC_inactive
-2.47262	-5.08053	JIA_PBMC_inactive
-1.04826	-7.34118	JIA_PBMC_inactive
-0.248799	7.09434	JIA_PBMC_inactive
-4.46828	2.52042	JIA_PBMC_inactive
-2.11327	-8.57229	JIA_PBMC_inactive
-1.43131	6.28648	JIA_PBMC_inactive
-4.63618	2.56471	JIA_PBMC_inactive
-4.60401	2.41339	JIA_PBMC_inactive
6.69816	1.72052	JIA_PBMC_inactive
-2.44511	-4.92621	JIA_PBMC_inactive
-1.37276	7.8525	JIA_PBMC_inactive
-0.563676	6.60898	JIA_PBMC_inactive
-1.13795	7.72766	JIA_PBMC_inactive
-1.44323	-0.0363165	JIA_PBMC_inactive
0.259822	8.68771	JIA_PBMC_inactive
0.130097	6.07633	JIA_PBMC_inactive
-0.626886	-8.13436	JIA_PBMC_inactive
-0.344084	-8.47957	JIA_PBMC_inactive
-0.0469221	-4.33386	JIA_PBMC_inactive
-2.8073	-4.50686	JIA_PBMC_inactive
-0.157184	5.55294	JIA_PBMC_inactive
6.90311	-1.18327	JIA_PBMC_inactive
4.94629	1.13007	JIA_PBMC_inactive
3.28936	-1.82338	JIA_PBMC_active
-0.197211	8.69088	JIA_PBMC_active
-1.47158	7.06168	JIA_PBMC_active
-0.791518	7.72146	JIA_PBMC_active
-4.79117	2.89823	JIA_PBMC_active
-4.21328	2.03154	JIA_PBMC_inactive
-1.90766	-7.67577	JIA_PBMC_inactive
-0.858689	-8.58564	JIA_PBMC_inactive
-2.30993	-4.99808	JIA_PBMC_inactive
-0.317152	-7.39513	JIA_PBMC_inactive
-2.66453	-7.95779	JIA_PBMC_inactive
-0.439142	-4.07231	JIA_PBMC_inactive
-1.75425	-4.74041	JIA_PBMC_inactive
0.11256	-8.51285	JIA_PBMC_inactive
-1.48472	-8.25857	JIA_PBMC_inactive
-1.2622	-7.76173	JIA_PBMC_inactive
-1.8503	-8.78463	JIA_PBMC_inactive
-1.93777	-8.10076	JIA_PBMC_inactive
-2.80604	6.16209	JIA_PBMC_inactive
-0.869628	-7.71272	JIA_PBMC_inactive
-1.59106	-4.91261	JIA_PBMC_inactive
-1.05574	-8.37573	JIA_PBMC_inactive
-3.28411	-5.53227	JIA_PBMC_inactive
-1.19806	-7.68723	JIA_PBMC_inactive
-2.06379	-8.28553	JIA_PBMC_inactive
-2.27313	-4.63883	JIA_PBMC_inactive
2.91995	-1.82511	JIA_PBMC_inactive
-0.387328	-8.29088	JIA_PBMC_inactive
-0.918542	-7.77462	JIA_PBMC_inactive
5.63207	1.36234	JIA_PBMC_inactive
-0.831888	-4.21064	JIA_PBMC_inactive
0.970343	6.17089	JIA_PBMC_inactive
-1.18822	-7.49795	JIA_PBMC_inactive
-1.17494	-0.51253	JIA_PBMC_inactive
-2.60614	-5.17204	JIA_PBMC_inactive
7.37144	0.269801	JIA_PBMC_inactive
5.92599	1.34952	JIA_PBMC_inactive
-0.399518	-4.16497	JIA_PBMC_inactive
-4.89869	2.63538	JIA_PBMC_inactive
-1.85848	-5.02555	JIA_PBMC_inactive
-2.74281	-5.41481	JIA_PBMC_inactive
-2.05284	-8.00115	JIA_PBMC_inactive
-2.43516	-7.87317	JIA_PBMC_inactive
-3.18835	-5.62177	JIA_PBMC_inactive
-0.793298	-1.01789	JIA_PBMC_inactive
6.4485	1.29089	JIA_PBMC_inactive
-1.56953	-7.7528	JIA_PBMC_inactive
-2.57943	-5.10852	JIA_PBMC_inactive
7.68623	0.508138	JIA_PBMC_inactive
-1.74698	-5.80348	JIA_PBMC_inactive
-0.134978	-7.49648	JIA_PBMC_inactive
-2.47673	-4.70199	JIA_PBMC_inactive
-2.32864	-7.82992	JIA_PBMC_inactive
-4.73557	2.80035	JIA_PBMC_inactive
6.50969	1.38879	JIA_PBMC_inactive
-2.43622	6.51111	JIA_PBMC_inactive
-0.949443	-1.03068	JIA_PBMC_inactive
-1.19641	-5.26735	JIA_PBMC_inactive
-1.38661	-5.2234	JIA_PBMC_inactive
-1.18787	-0.542271	JIA_PBMC_inactive
-0.357333	-7.54274	JIA_PBMC_inactive
-1.53146	-8.58857	JIA_PBMC_inactive
0.445052	-8.50985	JIA_PBMC_inactive
-1.6223	-7.41625	JIA_PBMC_inactive
-1.90165	-7.9292	JIA_PBMC_inactive
-2.45039	-4.61171	JIA_PBMC_inactive
-1.80613	-5.16525	JIA_PBMC_inactive
-2.02273	-5.50845	JIA_PBMC_inactive
-2.25676	-4.68514	JIA_PBMC_inactive
-2.65722	-5.10843	JIA_PBMC_inactive
-0.177457	-4.38373	JIA_PBMC_inactive
-0.641379	-5.57684	JIA_PBMC_inactive
-1.79957	-5.06927	JIA_PBMC_inactive
-0.916552	-7.57924	JIA_PBMC_inactive
1.9752	-1.3672	JIA_PBMC_inactive
-2.44649	-5.12555	JIA_PBMC_inactive
-2.54226	-4.6832	JIA_PBMC_inactive
-2.56542	6.16905	JIA_PBMC_inactive
-2.58854	-5.57741	JIA_PBMC_inactive
-2.34738	-4.76221	JIA_PBMC_inactive
-0.954016	-0.118808	JIA_PBMC_inactive
-1.58887	7.91988	JIA_PBMC_inactive
-1.84403	-6.86116	JIA_PBMC_inactive
-2.79196	-8.89206	JIA_PBMC_inactive
-4.92687	2.56454	JIA_PBMC_inactive
-1.39187	-8.52556	JIA_PBMC_inactive
-0.532862	6.72184	JIA_PBMC_inactive
-1.46786	-7.33296	JIA_PBMC_inactive
-0.510965	-4.58947	JIA_PBMC_inactive
-1.46119	-8.54495	JIA_PBMC_inactive
-0.193845	8.20315	JIA_PBMC_inactive
-2.63989	-5.56862	JIA_PBMC_inactive
-2.37308	-5.121	JIA_PBMC_inactive
-5.06118	2.70791	JIA_PBMC_inactive
2.5689	-1.98472	JIA_PBMC_inactive
-4.21684	1.26703	JIA_PBMC_inactive
-2.06086	-7.95197	JIA_PBMC_inactive
-2.77661	-5.25049	JIA_PBMC_inactive
-1.03625	-5.33935	JIA_PBMC_inactive
-0.797043	-9.02494	JIA_PBMC_inactive
-2.352	-7.70119	JIA_PBMC_inactive
-1.87487	-4.71566	JIA_PBMC_inactive
-1.25793	-8.23718	JIA_PBMC_inactive
7.73148	1.60089	JIA_PBMC_inactive
-0.558367	-8.61071	JIA_PBMC_inactive
7.45677	1.02551	JIA_PBMC_inactive
-1.48209	-8.04053	JIA_PBMC_inactive
-1.53623	-7.25972	JIA_PBMC_inactive
-1.73317	-7.84608	JIA_PBMC_inactive
-1.18896	-0.410474	JIA_PBMC_inactive
-1.77561	-5.88892	JIA_PBMC_inactive
-0.664121	-7.90547	JIA_PBMC_inactive
-1.78599	-8.03701	JIA_PBMC_inactive
-0.791418	-7.69693	JIA_PBMC_inactive
-3.20418	-4.70319	JIA_PBMC_inactive
2.3892	-2.48173	JIA_PBMC_inactive
-0.917053	-6.73756	JIA_PBMC_inactive
-3.48873	-5.32332	JIA_PBMC_inactive
-1.03976	-8.14922	JIA_PBMC_inactive
-2.61669	-7.79539	JIA_PBMC_inactive
-1.96719	-5.78324	JIA_PBMC_inactive
-1.08574	-5.31644	JIA_PBMC_inactive
-1.02125	-8.0955	JIA_PBMC_inactive
-1.94353	-7.34732	JIA_PBMC_inactive
-3.16462	6.24318	JIA_PBMC_inactive
-2.98966	6.07181	JIA_PBMC_inactive
0.274905	-8.4841	JIA_PBMC_inactive
-1.08342	-8.76792	JIA_PBMC_inactive
-1.32874	-6.54273	JIA_PBMC_inactive
-1.65503	-7.64755	JIA_PBMC_inactive
-3.0975	-5.64801	JIA_PBMC_inactive
-1.80166	-8.38195	JIA_PBMC_inactive
-0.233015	8.55988	JIA_PBMC_inactive
-1.52409	-7.95261	JIA_PBMC_inactive
-2.0568	-8.80822	JIA_PBMC_inactive
-0.514913	-8.48651	JIA_PBMC_inactive
-2.09615	-6.45594	JIA_PBMC_inactive
-4.28126	1.44629	JIA_PBMC_inactive
-1.03983	-8.00632	JIA_PBMC_inactive
-1.17028	4.57342	JIA_PBMC_inactive
-1.41814	-8.58497	JIA_PBMC_inactive
-1.92697	-5.42748	JIA_PBMC_inactive
-3.53402	-5.40898	JIA_PBMC_inactive
7.84591	1.50617	JIA_PBMC_inactive
2.69553	-1.70221	JIA_PBMC_inactive
-1.99233	-5.47134	JIA_PBMC_inactive
-1.75044	-5.08635	JIA_PBMC_inactive
-1.1661	-8.31598	JIA_PBMC_inactive
-1.11743	5.66063	JIA_PBMC_inactive
-1.78726	-8.43907	JIA_PBMC_inactive
4.44349	0.914063	JIA_PBMC_inactive
-4.90416	2.86959	JIA_PBMC_inactive
2.25496	-2.26616	JIA_PBMC_inactive
-1.68564	-7.43196	JIA_PBMC_inactive
-4.4084	2.88954	JIA_PBMC_inactive
-0.899848	-8.2652	JIA_PBMC_inactive
0.097343	-7.59409	JIA_PBMC_inactive
-0.163644	-8.0947	JIA_PBMC_inactive
-1.46932	-7.5268	JIA_PBMC_inactive
-0.214376	-7.95261	JIA_PBMC_inactive
-4.30691	1.97842	JIA_PBMC_inactive
-1.26401	-7.81685	JIA_PBMC_inactive
-1.43296	-4.88411	JIA_PBMC_inactive
-2.3326	-7.35737	JIA_PBMC_inactive
-3.36321	-5.29257	JIA_PBMC_inactive
-2.33215	6.43945	JIA_PBMC_inactive
7.05063	1.36876	JIA_PBMC_inactive
-2.18017	-5.53574	JIA_PBMC_inactive
0.197965	8.04061	JIA_PBMC_inactive
-0.812807	-8.00678	JIA_PBMC_inactive
-1.11874	-8.3935	JIA_PBMC_inactive
-1.1567	-7.97077	JIA_PBMC_inactive
-1.06005	-5.40926	JIA_PBMC_inactive
3.06826	-1.75187	JIA_PBMC_inactive
5.94297	1.10402	JIA_PBMC_inactive
-0.484857	-8.93776	JIA_PBMC_inactive
-1.84956	-5.98152	JIA_PBMC_inactive
-0.73578	-7.23652	JIA_PBMC_inactive
-0.396466	-7.67852	JIA_PBMC_inactive
-2.55473	-5.17179	JIA_PBMC_inactive
-1.84921	-8.51364	JIA_PBMC_inactive
4.69842	0.982513	JIA_PBMC_inactive
-1.13083	-8.53054	JIA_PBMC_inactive
6.05431	1.31525	JIA_PBMC_inactive
7.04762	0.908373	JIA_PBMC_inactive
-1.67366	-8.00415	JIA_PBMC_inactive
-1.22863	-4.90663	JIA_PBMC_inactive
2.73404	-2.14446	JIA_PBMC_inactive
-1.21037	5.04557	JIA_PBMC_inactive
2.3938	-1.85283	JIA_PBMC_inactive
-2.28911	-5.00073	JIA_PBMC_inactive
-1.54862	-7.18155	JIA_PBMC_inactive
-3.04338	-8.53853	JIA_PBMC_inactive
-1.90409	-5.694	JIA_PBMC_inactive
-2.62893	-7.80897	JIA_PBMC_inactive
-2.27303	-5.25522	JIA_PBMC_inactive
-1.54003	-5.46383	JIA_PBMC_inactive
-3.41619	-8.32619	JIA_PBMC_inactive
-5.15575	2.81723	JIA_PBMC_inactive
-1.12276	6.7876	JIA_PBMC_inactive
-1.99377	-7.68358	JIA_PBMC_inactive
2.03627	6.94258	JIA_PBMC_inactive
-1.87065	-8.54061	JIA_PBMC_inactive
-1.27053	-6.75754	JIA_PBMC_inactive
-1.20376	-7.17241	JIA_PBMC_inactive
-0.449873	5.97056	JIA_PBMC_inactive
-1.5516	-8.27037	JIA_PBMC_inactive
-0.168821	-7.22495	JIA_PBMC_inactive
-1.80726	-5.53311	JIA_PBMC_inactive
-1.94316	-5.06934	JIA_PBMC_inactive
-2.53467	-5.43817	JIA_PBMC_inactive
-2.31128	-4.84843	JIA_PBMC_inactive
-0.0257418	-8.26932	JIA_PBMC_inactive
-2.49919	-4.9587	JIA_PBMC_inactive
-4.54158	2.47783	JIA_PBMC_inactive
0.410749	-8.43502	JIA_PBMC_inactive
-1.57818	-8.63291	JIA_PBMC_inactive
-0.354819	-3.84381	JIA_PBMC_inactive
-0.828031	-8.12692	JIA_PBMC_inactive
-1.55123	-8.623	JIA_PBMC_inactive
7.10657	1.12869	JIA_PBMC_inactive
-1.81576	-7.87439	JIA_PBMC_inactive
-2.01865	-8.8522	JIA_PBMC_inactive
0.640099	6.78862	JIA_PBMC_inactive
-2.55655	-4.94447	JIA_PBMC_inactive
-1.56043	-7.89014	JIA_PBMC_inactive
-0.377238	-8.28891	JIA_PBMC_inactive
-1.25523	-7.1672	JIA_PBMC_inactive
-2.47559	-7.43561	JIA_PBMC_inactive
-1.00903	-9.08814	JIA_PBMC_inactive
-1.83082	-5.47707	JIA_PBMC_inactive
-4.1484	1.42768	JIA_PBMC_inactive
-3.50521	-8.52577	JIA_PBMC_inactive
-2.76716	-4.51493	JIA_PBMC_inactive
-2.00953	-8.94187	JIA_PBMC_inactive
-2.57246	-8.7244	JIA_PBMC_inactive
-1.7089	-5.12254	JIA_PBMC_inactive
-1.58449	-4.80084	JIA_PBMC_inactive
-0.368917	-8.55086	JIA_PBMC_inactive
-2.34013	-4.87605	JIA_PBMC_inactive
-1.51501	-7.59085	JIA_PBMC_inactive
-1.42329	-7.57022	JIA_PBMC_inactive
-1.48509	-7.9379	JIA_PBMC_inactive
-2.96557	-7.48833	JIA_PBMC_inactive
-0.161469	-4.28891	JIA_PBMC_inactive
-4.69772	2.21231	JIA_PBMC_inactive
-0.782059	-1.00881	JIA_PBMC_inactive
-2.01431	-7.70472	JIA_PBMC_inactive
-1.86241	-8.41866	JIA_PBMC_inactive
-1.78284	-8.17644	JIA_PBMC_inactive
-1.66661	-7.93044	JIA_PBMC_inactive
-0.74856	-7.64885	JIA_PBMC_inactive
-1.17306	-8.4019	JIA_PBMC_inactive
-3.46292	-8.01191	JIA_PBMC_inactive
-2.16028	-8.47775	JIA_PBMC_inactive
0.425497	-8.58193	JIA_PBMC_inactive
-2.03483	-6.04297	JIA_PBMC_inactive
-0.822583	-0.961502	JIA_PBMC_inactive
-2.34726	-4.91039	JIA_PBMC_inactive
1.38676	7.4011	JIA_PBMC_inactive
-0.158772	-8.44223	JIA_PBMC_inactive
-1.10687	-7.1334	JIA_PBMC_inactive
-1.29791	-7.11137	JIA_PBMC_inactive
-2.12409	-8.68022	JIA_PBMC_inactive
-1.54128	-5.51646	JIA_PBMC_inactive
-2.13437	-8.96319	JIA_PBMC_inactive
-2.04012	-8.41394	JIA_PBMC_inactive
-1.30033	-5.33491	JIA_PBMC_inactive
-1.47005	-8.24208	JIA_PBMC_inactive
-1.86831	-8.55057	JIA_PBMC_inactive
7.36601	0.634613	JIA_PBMC_inactive
5.87491	1.56827	JIA_PBMC_inactive
-2.21867	-5.77214	JIA_PBMC_inactive
-1.06621	-8.96193	JIA_PBMC_inactive
0.641566	8.51486	JIA_PBMC_inactive
-2.80452	-8.48443	JIA_PBMC_inactive
-1.51406	-4.4166	JIA_PBMC_inactive
-1.91874	-5.76321	JIA_PBMC_inactive
-2.58637	-7.58649	JIA_PBMC_inactive
-1.84146	-8.58404	JIA_PBMC_inactive
-3.17091	-7.50116	JIA_PBMC_inactive
2.65545	-1.90714	JIA_PBMC_inactive
-2.97202	6.12649	JIA_PBMC_inactive
-2.50846	-4.45283	JIA_PBMC_inactive
-2.2828	-7.56481	JIA_PBMC_inactive
-1.43259	-8.99615	JIA_PBMC_inactive
-1.67569	-7.98858	JIA_PBMC_inactive
-0.734389	-8.0617	JIA_PBMC_inactive
-0.283786	-7.5306	JIA_PBMC_inactive
-1.32538	-7.71043	JIA_PBMC_inactive
-2.2772	-8.74799	JIA_PBMC_inactive
-0.793271	6.64178	JIA_PBMC_inactive
-2.45243	-5.32304	JIA_PBMC_inactive
-2.73685	-8.41767	JIA_PBMC_inactive
-2.32217	-8.45196	JIA_PBMC_inactive
-0.596665	-8.04103	JIA_PBMC_inactive
-1.69131	-8.54541	JIA_PBMC_inactive
-2.73375	6.30424	JIA_PBMC_inactive
-1.72616	-8.04246	JIA_PBMC_inactive
-0.533247	-8.46768	JIA_PBMC_inactive
-1.99329	-5.28702	JIA_PBMC_inactive
0.204178	-8.25628	JIA_PBMC_inactive
-4.54683	2.11955	JIA_PBMC_inactive
-1.43254	-8.66857	JIA_PBMC_inactive
-2.30054	-8.77398	JIA_PBMC_inactive
-2.10965	-8.03932	JIA_PBMC_inactive
-3.23469	-8.46828	JIA_PBMC_inactive
-1.17345	-7.9846	JIA_PBMC_inactive
-2.66608	-8.79988	JIA_PBMC_inactive
-2.49902	-7.74288	JIA_PBMC_inactive
7.97598	0.0924576	JIA_PBMC_inactive
-0.986748	0.0322451	JIA_PBMC_inactive
-2.51396	-8.7415	JIA_PBMC_inactive
-4.80227	2.69844	JIA_PBMC_inactive
-0.621504	-8.11217	JIA_PBMC_inactive
-2.6909	-5.41345	JIA_PBMC_active
6.07776	1.49509	JIA_PBMC_active
-0.883066	-1.23645	JIA_PBMC_active
2.79797	-1.89241	JIA_PBMC_active
-1.82969	-7.45595	JIA_PBMC_active
-0.924588	-1.38627	JIA_PBMC_active
4.11128	0.757349	JIA_PBMC_active
2.5996	-1.87324	JIA_PBMC_active
-3.13579	-7.66527	JIA_PBMC_active
-1.39761	5.94705	JIA_PBMC_active
7.05523	1.48861	JIA_PBMC_active
-1.84237	-8.19806	JIA_PBMC_active
-0.562854	9.05893	JIA_PBMC_active
-2.61811	-5.49702	JIA_PBMC_active
-2.65246	-4.43563	JIA_PBMC_active
-0.603018	-0.307092	JIA_PBMC_active
-1.95599	-8.30514	JIA_PBMC_active
7.54664	0.898638	JIA_PBMC_active
-0.988371	8.60103	JIA_PBMC_active
-1.81358	-4.24995	JIA_PBMC_active
2.09041	-2.49215	JIA_PBMC_active
-0.415238	6.07463	JIA_PBMC_active
2.94849	-1.90986	JIA_PBMC_active
2.77271	-1.70796	JIA_PBMC_active
-2.34466	-4.48674	JIA_PBMC_active
-3.36825	-7.77438	JIA_PBMC_active
-0.210216	5.33966	JIA_PBMC_active
-1.91549	-4.42254	JIA_PBMC_active
4.52559	1.1395	JIA_PBMC_active
-2.35056	-4.24957	JIA_PBMC_active
-0.0657098	6.81592	JIA_PBMC_active
-1.58619	8.63893	JIA_PBMC_active
4.30296	0.53423	JIA_PBMC_active
-1.70363	8.66019	JIA_PBMC_active
-3.18225	-5.4494	JIA_PBMC_active
-0.127606	8.85364	JIA_PBMC_active
3.17475	-1.77313	JIA_PBMC_active
4.62147	0.519597	JIA_PBMC_active
-0.679916	-8.25981	JIA_PBMC_active
-0.902461	8.81968	JIA_PBMC_active
7.2157	-1.75153	JIA_PBMC_active
0.074292	8.31694	JIA_PBMC_active
-1.0176	6.49323	JIA_PBMC_active
2.30939	-1.71451	JIA_PBMC_active
3.07339	-1.92598	JIA_PBMC_active
-0.436484	-8.64331	JIA_PBMC_active
7.50928	1.69968	JIA_PBMC_active
-2.81413	-5.02244	JIA_PBMC_active
6.94271	-0.0668038	JIA_PBMC_active
0.603323	6.01693	JIA_PBMC_active
0.155011	8.76723	JIA_PBMC_active
-1.34639	8.52531	JIA_PBMC_active
-1.36218	8.24539	JIA_PBMC_active
-1.22162	6.18714	JIA_PBMC_active
-0.180883	9.09157	JIA_PBMC_active
-0.816979	8.15829	JIA_PBMC_active
-1.0346	8.56711	JIA_PBMC_active
1.26555	6.54088	JIA_PBMC_active
5.54009	1.25906	JIA_PBMC_active
2.81534	-1.80096	JIA_PBMC_active
-0.472657	8.71001	JIA_PBMC_active
-1.06669	8.31342	JIA_PBMC_active
-1.22229	7.13464	JIA_PBMC_active
2.98752	-1.8966	JIA_PBMC_active
-1.15194	5.54288	JIA_PBMC_active
-0.787796	5.51585	JIA_PBMC_active
-1.97563	-8.50316	JIA_PBMC_active
7.82809	0.735574	JIA_PBMC_active
0.595435	6.95831	JIA_PBMC_active
-0.542196	6.73409	JIA_PBMC_active
2.31324	-2.49503	JIA_PBMC_active
0.0847522	6.42276	JIA_PBMC_active
-1.54839	8.76484	JIA_PBMC_active
-0.930587	6.3883	JIA_PBMC_active
-0.786047	8.18019	JIA_PBMC_active
6.70809	0.754803	JIA_PBMC_active
-0.189406	6.06051	JIA_PBMC_active
-3.10709	-4.84974	JIA_PBMC_active
6.56607	-0.840756	JIA_PBMC_active
-1.71476	-7.25145	JIA_PBMC_active
-2.37441	6.45655	JIA_PBMC_active
-2.09145	-8.65626	JIA_PBMC_active
-2.84852	-4.9764	JIA_PBMC_active
-0.779569	-4.04469	JIA_PBMC_active
-1.15909	6.45291	JIA_PBMC_active
-0.0667902	-0.713321	JIA_PBMC_active
-0.809535	6.13939	JIA_PBMC_active
-1.53459	-8.25945	JIA_PBMC_active
-3.18284	-4.70954	JIA_PBMC_active
6.74694	-0.819643	JIA_PBMC_active
2.28806	-1.22104	JIA_PBMC_active
-1.78615	-3.926	JIA_PBMC_active
-1.05591	6.43157	JIA_PBMC_active
-0.631593	-8.0103	JIA_PBMC_active
-2.37901	-4.40317	JIA_PBMC_active
-2.65711	-4.71068	JIA_PBMC_active
-0.893828	6.32387	JIA_PBMC_active
7.11096	1.69673	JIA_PBMC_active
5.61515	1.5008	JIA_PBMC_active
-1.92828	8.67984	JIA_PBMC_active
-1.19966	6.00368	JIA_PBMC_active
6.67415	-0.0624055	JIA_PBMC_active
7.79969	1.25441	JIA_PBMC_active
-2.75829	-7.66603	JIA_PBMC_active
-2.82784	-8.00248	JIA_PBMC_active
7.68337	1.46733	JIA_PBMC_active
-1.74081	-8.78779	JIA_PBMC_active
5.97398	1.59188	JIA_PBMC_active
-4.64495	3.18787	JIA_PBMC_active
-0.92234	6.08268	JIA_PBMC_active
-0.201583	-8.22757	JIA_PBMC_active
3.15473	-1.8149	JIA_PBMC_active
-2.55593	-4.35977	JIA_PBMC_active
5.00726	1.44958	JIA_PBMC_active
-1.43432	8.4998	JIA_PBMC_active
2.0353	-1.50788	JIA_PBMC_active
2.84296	-1.7042	JIA_PBMC_active
-1.29133	-8.33948	JIA_PBMC_active
2.83422	-2.16612	JIA_PBMC_active
-0.64398	6.08454	JIA_PBMC_active
-1.45955	8.56204	JIA_PBMC_active
-2.39279	-5.19027	JIA_PBMC_active
-0.574088	-3.96528	JIA_PBMC_active
-3.9439	1.98799	JIA_PBMC_active
8.45294	0.646049	JIA_PBMC_active
0.357736	6.28446	JIA_PBMC_active
-0.140031	6.18708	JIA_PBMC_active
-1.09851	8.98687	JIA_PBMC_active
-1.14047	5.17323	JIA_PBMC_active
-1.42592	-9.15881	JIA_PBMC_active
-1.09993	-8.27215	JIA_PBMC_active
-0.533508	5.82069	JIA_PBMC_active
-1.63216	5.8226	JIA_PBMC_active
2.00452	-1.66668	JIA_PBMC_active
2.90859	-1.7188	JIA_PBMC_active
-1.64155	-8.26431	JIA_PBMC_active
-2.46859	-9.03157	JIA_PBMC_active
7.67886	1.05451	JIA_PBMC_active
-2.02782	-4.44992	JIA_PBMC_active
-2.67872	-9.04393	JIA_PBMC_active
2.45364	-1.81836	JIA_PBMC_active
-0.868056	4.6336	JIA_PBMC_active
2.49963	-1.59133	JIA_PBMC_active
6.2456	1.53929	JIA_PBMC_active
-1.23259	5.82658	JIA_PBMC_active
-0.0150592	8.72061	JIA_PBMC_active
-0.297769	5.36261	JIA_PBMC_active
-1.82154	8.17106	JIA_PBMC_active
5.85098	1.88737	JIA_PBMC_active
5.9619	1.41278	JIA_PBMC_active
0.990964	7.38285	JIA_PBMC_active
-2.63327	-4.33754	JIA_PBMC_active
7.84875	1.08392	JIA_PBMC_active
-2.5017	-4.86203	JIA_PBMC_active
-1.86393	7.79957	JIA_PBMC_active
-1.18615	6.49368	JIA_PBMC_active
7.23478	1.24291	JIA_PBMC_active
6.99031	1.53076	JIA_PBMC_active
4.61036	1.30323	JIA_PBMC_active
-0.877736	8.18643	JIA_PBMC_active
-1.28326	-7.93473	JIA_PBMC_active
-1.50886	5.56359	JIA_PBMC_active
-1.45419	8.23485	JIA_PBMC_active
-1.00414	5.4925	JIA_PBMC_active
-0.896257	8.33697	JIA_PBMC_active
-1.70676	-4.42364	JIA_PBMC_active
-0.298807	6.69105	JIA_PBMC_active
7.86106	1.71205	JIA_PBMC_active
2.8417	-1.65783	JIA_PBMC_active
-2.91356	-5.16956	JIA_PBMC_active
-1.30226	5.70939	JIA_PBMC_active
-1.2446	5.29903	JIA_PBMC_active
-0.0914549	8.17852	JIA_PBMC_active
-1.20977	6.68934	JIA_PBMC_active
0.455581	8.78552	JIA_PBMC_active
-1.11891	6.554	JIA_PBMC_active
-1.72411	8.357	JIA_PBMC_active
0.00602777	5.12868	JIA_PBMC_active
4.66047	1.06334	JIA_PBMC_active
-0.880772	6.35396	JIA_PBMC_active
-1.01707	-0.131945	JIA_PBMC_active
-0.0919337	9.08257	JIA_PBMC_active
-1.58757	8.69705	JIA_PBMC_active
-1.48147	8.53431	JIA_PBMC_active
-2.5309	-9.02174	JIA_PBMC_active
-1.72736	-9.08824	JIA_PBMC_active
-0.0211863	5.53481	JIA_PBMC_active
-1.20486	8.67495	JIA_PBMC_active
2.90248	-1.64528	JIA_PBMC_active
-2.0097	-3.86056	JIA_PBMC_active
-0.545152	4.35113	JIA_PBMC_active
-2.31627	-8.74126	JIA_PBMC_active
-1.48187	8.38929	JIA_PBMC_active
-2.34808	-4.56992	JIA_PBMC_active
2.97681	-1.8255	JIA_PBMC_active
7.35835	1.46647	JIA_PBMC_active
-0.439978	8.73502	JIA_PBMC_active
-3.37232	-5.54585	JIA_PBMC_active
-2.91863	-4.90782	JIA_PBMC_active
-1.51824	-5.21123	JIA_PBMC_active
6.49573	1.51894	JIA_PBMC_active
-1.26191	8.21246	JIA_PBMC_active
8.05933	1.566	JIA_PBMC_active
-0.597989	8.40651	JIA_PBMC_active
-2.48132	-8.64736	JIA_PBMC_active
-1.73889	-8.82423	JIA_PBMC_active
-0.690174	-8.41198	JIA_PBMC_active
-0.0930226	5.72149	JIA_PBMC_active
-2.64046	-5.45034	JIA_PBMC_active
-1.45659	7.70325	JIA_PBMC_active
0.140518	7.81093	JIA_PBMC_active
0.325994	5.48293	JIA_PBMC_active
-1.75627	7.7594	JIA_PBMC_active
-0.83178	-1.13452	JIA_PBMC_active
-3.14226	-8.39752	JIA_PBMC_inactive
2.20095	-1.37452	JIA_PBMC_inactive
-1.80769	-7.01943	JIA_PBMC_inactive
-2.35185	-4.97359	JIA_PBMC_inactive
-1.61653	6.67607	JIA_PBMC_inactive
-1.64208	-4.7219	JIA_PBMC_inactive
-1.39168	-6.32846	JIA_PBMC_inactive
-0.951632	7.74636	JIA_PBMC_inactive
-0.568856	7.06647	JIA_PBMC_inactive
-4.81542	2.736	JIA_PBMC_inactive
2.2061	-1.42084	JIA_PBMC_inactive
2.15883725188659e-05	7.82958	JIA_PBMC_inactive
3.07739	-1.68778	JIA_PBMC_inactive
-1.92036	-4.41261	JIA_PBMC_inactive
7.50143	1.04489	JIA_PBMC_inactive
-0.681657	5.7128	JIA_PBMC_inactive
-1.97992	-6.82577	JIA_PBMC_inactive
-1.10898	-8.18435	JIA_PBMC_inactive
-1.51307	6.09764	JIA_PBMC_inactive
-2.22154	-7.24415	JIA_PBMC_inactive
2.61878	-1.92539	JIA_PBMC_inactive
-0.23791	7.76066	JIA_PBMC_inactive
0.457972	6.11102	JIA_PBMC_inactive
-1.8753	6.54874	JIA_PBMC_inactive
-2.29472	-7.66626	JIA_PBMC_inactive
2.78336	-1.65739	JIA_PBMC_inactive
-2.99795	6.23187	JIA_PBMC_inactive
-0.699898	4.58714	JIA_PBMC_inactive
-1.77337	-5.30519	JIA_PBMC_inactive
-2.23224	-7.96079	JIA_PBMC_inactive
-1.12282	6.19098	JIA_PBMC_inactive
-1.31508	-6.84697	JIA_PBMC_inactive
8.3321	0.419406	JIA_PBMC_inactive
-2.32623	-5.60197	JIA_PBMC_inactive
5.92961	1.67771	JIA_PBMC_inactive
-2.26494	-7.89112	JIA_PBMC_inactive
-2.65572	-6.11836	JIA_PBMC_inactive
-2.19787	-7.15473	JIA_PBMC_inactive
-1.80541	8.83783	JIA_PBMC_inactive
-0.117865	7.03706	JIA_PBMC_inactive
-2.80933	-4.91517	JIA_PBMC_inactive
-3.29031	-5.61256	JIA_PBMC_inactive
-5.15822	4.03165	JIA_PBMC_inactive
-1.54808	6.48489	JIA_PBMC_inactive
-2.06517	-7.32974	JIA_PBMC_inactive
5.8769	1.75244	JIA_PBMC_inactive
-0.484238	6.72896	JIA_PBMC_inactive
-1.64037	-7.00129	JIA_PBMC_inactive
-2.61817	-8.16175	JIA_PBMC_inactive
-2.13226	-6.29391	JIA_PBMC_inactive
6.96315	1.61731	JIA_PBMC_inactive
-0.843179	-8.37918	JIA_PBMC_inactive
-1.43456	7.56233	JIA_PBMC_inactive
0.535849	6.35296	JIA_PBMC_inactive
-0.679838	-7.96433	JIA_PBMC_inactive
-0.91043	6.86928	JIA_PBMC_inactive
-1.1888	8.12819	JIA_PBMC_inactive
-0.991113	7.8535	JIA_PBMC_inactive
-2.0928	-8.85979	JIA_PBMC_inactive
-1.57956	6.39259	JIA_PBMC_inactive
0.104171	8.23948	JIA_PBMC_inactive
1.95512	-1.52955	JIA_PBMC_inactive
-0.885097	8.58119	JIA_PBMC_inactive
0.326696	6.38162	JIA_PBMC_inactive
-2.12584	-8.07884	JIA_PBMC_inactive
6.60724	1.79053	JIA_PBMC_inactive
-2.4879	-5.85759	JIA_PBMC_inactive
-0.234118	6.54885	JIA_PBMC_inactive
-4.82761	3.04327	JIA_PBMC_inactive
0.292907	7.90495	JIA_PBMC_inactive
-2.43479	-7.31376	JIA_PBMC_inactive
7.07992	1.66178	JIA_PBMC_inactive
0.669734	8.25542	JIA_PBMC_inactive
0.578489	7.1602	JIA_PBMC_inactive
-2.4869	-5.61785	JIA_PBMC_inactive
-4.64547	3.8085	JIA_PBMC_inactive
-0.796371	6.46853	JIA_PBMC_inactive
-2.02643	-6.87211	JIA_PBMC_inactive
-2.32938	-9.08651	JIA_PBMC_inactive
7.66018	0.681277	JIA_PBMC_inactive
-2.15749	-7.23329	JIA_PBMC_inactive
-0.581669	6.38019	JIA_PBMC_inactive
-2.98681	-8.33478	JIA_PBMC_inactive
-4.49965	2.37472	JIA_PBMC_inactive
-2.05287	-4.30376	JIA_PBMC_inactive
-1.35636	6.56816	JIA_PBMC_inactive
-0.392403	6.7847	JIA_PBMC_inactive
-2.91292	-7.89212	JIA_PBMC_inactive
-0.472768	5.60923	JIA_PBMC_inactive
-0.68925	-8.11437	JIA_PBMC_inactive
6.92717	1.55082	JIA_PBMC_inactive
-1.64284	-5.23736	JIA_PBMC_inactive
-2.68695	-4.59807	JIA_PBMC_inactive
-1.54672	-7.20633	JIA_PBMC_inactive
-0.78525	8.484	JIA_PBMC_inactive
-2.23429	-4.00315	JIA_PBMC_inactive
-1.21844	8.20249	JIA_PBMC_inactive
0.0510787	6.39338	JIA_PBMC_inactive
-2.48822	-3.84145	JIA_PBMC_inactive
-0.878809	6.4589	JIA_PBMC_inactive
-0.864347	-7.11128	JIA_PBMC_inactive
-0.931786	6.42109	JIA_PBMC_inactive
2.0023	-1.93493	JIA_PBMC_inactive
-2.41607	-6.64462	JIA_PBMC_inactive
-2.1729	-5.23541	JIA_PBMC_inactive
2.492	-1.44487	JIA_PBMC_inactive
4.21971	1.30514	JIA_PBMC_active
7.4894	1.50925	JIA_PBMC_active
-1.01342	-8.04654	JIA_PBMC_active
-2.05529	-8.42498	JIA_PBMC_active
-2.46033	-7.83952	JIA_PBMC_active
3.34644	-1.32002	JIA_PBMC_active
2.80351	-1.82861	JIA_PBMC_active
-2.82046	-8.88936	JIA_PBMC_active
5.8124	1.47233	JIA_PBMC_active
5.80244	1.35344	JIA_PBMC_active
7.97137	0.349869	JIA_PBMC_active
-2.33518	-8.459	JIA_PBMC_active
-2.15058	-8.5946	JIA_PBMC_active
1.96549	-1.48787	JIA_PBMC_active
2.78173	-1.4105	JIA_PBMC_active
0.831583	6.69661	JIA_PBMC_active
-0.848229	-9.08429	JIA_PBMC_active
4.29536	1.18584	JIA_PBMC_active
-1.89637	-7.28905	JIA_PBMC_active
-2.93665	-7.49769	JIA_PBMC_active
-0.433576	-8.13582	JIA_PBMC_active
-1.79783	6.51711	JIA_PBMC_active
5.35809	1.27667	JIA_PBMC_active
-0.371748	6.08247	JIA_PBMC_active
-2.23563	-5.87602	JIA_PBMC_active
5.70305	1.51277	JIA_PBMC_active
0.0934879	8.38677	JIA_PBMC_active
-0.902156	5.31192	JIA_PBMC_active
2.49402	-1.25497	JIA_PBMC_active
-1.20202	-7.33749	JIA_PBMC_active
-0.299475	6.1824	JIA_PBMC_active
-1.57282	-3.90196	JIA_PBMC_active
7.67066	0.688373	JIA_PBMC_active
5.62656	1.3844	JIA_PBMC_active
0.118612	5.4077	JIA_PBMC_active
-0.502161	5.93797	JIA_PBMC_active
6.37626	1.39502	JIA_PBMC_active
-3.17693	-7.5211	JIA_PBMC_active
5.56996	1.03124	JIA_PBMC_active
-3.13371	6.27094	JIA_PBMC_active
5.49467	1.41165	JIA_PBMC_active
7.36961	0.626971	JIA_PBMC_active
-2.01517	-8.78527	JIA_PBMC_active
-2.18623	-4.78942	JIA_PBMC_active
4.63717	1.3834	JIA_PBMC_active
0.952501	5.90221	JIA_PBMC_active
5.55103	1.28137	JIA_PBMC_active
5.89878	1.61219	JIA_PBMC_active
-0.51799	-9.06186	JIA_PBMC_active
-1.52688	-7.25856	JIA_PBMC_active
2.59093	-1.81038	JIA_PBMC_active
-1.14558	4.67537	JIA_PBMC_active
-1.34584	6.08485	JIA_PBMC_active
-2.24722	-8.06387	JIA_PBMC_active
2.78876	-1.97775	JIA_PBMC_active
8.0257	0.910279	JIA_PBMC_active
0.0820099	7.30611	JIA_PBMC_active
-2.96148	6.82715	JIA_PBMC_active
-1.8001	-7.6311	JIA_PBMC_active
-0.0756427	8.61898	JIA_PBMC_active
1.13733	6.39336	JIA_PBMC_active
5.47399	1.40412	JIA_PBMC_active
6.89259	1.5802	JIA_PBMC_active
0.199419	6.23393	JIA_PBMC_active
-2.93675	-7.61429	JIA_PBMC_active
-1.50245	-7.43874	JIA_PBMC_active
-3.02005	-7.86624	JIA_PBMC_active
-1.13881	-0.0232967	JIA_PBMC_active
-0.265045	6.49596	JIA_PBMC_active
-2.15933	-8.04852	JIA_PBMC_active
-1.13813	-0.299233	JIA_PBMC_active
0.012175	5.70243	JIA_PBMC_active
0.502648	8.61109	JIA_PBMC_active
-0.798463	-9.12711	JIA_PBMC_active
-1.10663	8.30481	JIA_PBMC_active
-1.68771	-8.7293	JIA_PBMC_active
0.600908	6.55453	JIA_PBMC_active
-0.682838	7.80516	JIA_PBMC_active
0.108148	-8.61182	JIA_PBMC_active
-2.22118	-8.15995	JIA_PBMC_active
8.4097	0.879336	JIA_PBMC_active
-0.886032	-1.14231	JIA_PBMC_active
-1.21426	7.78783	JIA_PBMC_active
6.20357	1.23475	JIA_PBMC_active
5.34589	1.42522	JIA_PBMC_active
3.01238	-1.95867	JIA_PBMC_active
6.11594	1.59965	JIA_PBMC_active
-0.626735	6.00435	JIA_PBMC_active
-2.27115	-5.19772	JIA_PBMC_active
-2.07894	-5.51112	JIA_PBMC_active
-2.656	-8.61592	JIA_PBMC_active
2.75001	-1.92459	JIA_PBMC_active
-2.41908	-5.8375	JIA_PBMC_active
-1.19514	-6.69086	JIA_PBMC_active
-0.113812	6.8042	JIA_PBMC_active
-0.587148	8.07135	JIA_PBMC_active
0.407827	5.53401	JIA_PBMC_active
2.91619	-1.80937	JIA_PBMC_active
-2.52275	-7.96111	JIA_PBMC_active
-1.01595	6.01306	JIA_PBMC_active
-1.51206	-0.46933	JIA_PBMC_active
4.41515	1.54246	JIA_PBMC_active
-0.650949	6.3099	JIA_PBMC_active
-2.46663	-8.64149	JIA_PBMC_active
-2.94666	-4.91258	JIA_PBMC_active
-4.5343	1.84304	JIA_PBMC_active
6.70851	-0.260161	JIA_PBMC_active
6.09111	1.49361	JIA_PBMC_active
7.33902	1.43198	JIA_PBMC_active
-5.05356	3.55678	JIA_PBMC_active
4.39477	0.313556	JIA_PBMC_active
-1.07591	6.56931	JIA_PBMC_active
-0.602162	7.2124	JIA_PBMC_active
-1.43143	6.01315	JIA_PBMC_active
-0.348909	5.99467	JIA_PBMC_active
1.18043	7.01543	JIA_PBMC_active
-0.849806	8.34846	JIA_PBMC_active
4.46348	1.2207	JIA_PBMC_active
-0.133219	6.39931	JIA_PBMC_active
-1.41899	6.20935	JIA_PBMC_active
5.91794	1.70344	JIA_PBMC_active
0.0532459	-8.53055	JIA_PBMC_active
-1.37193	7.78043	JIA_PBMC_active
-0.55337	8.24212	JIA_PBMC_active
-2.56792	-5.71568	JIA_PBMC_active
3.23065	-1.97201	JIA_PBMC_active
-2.15242	-5.38783	JIA_PBMC_active
-1.23128	7.82116	JIA_PBMC_active
6.89602	1.63806	JIA_PBMC_active
-2.06349	5.8772	JIA_PBMC_active
-1.96936	-8.51548	JIA_PBMC_active
-1.53102	5.67537	JIA_PBMC_active
2.64978	-1.96856	JIA_PBMC_active
-2.4518	-8.18852	JIA_PBMC_active
-1.26151	6.08013	JIA_PBMC_active
6.03742	1.1962	JIA_PBMC_active
-0.517127	5.73613	JIA_PBMC_active
-0.114046	6.7738	JIA_PBMC_active
-1.47023	-4.99399	JIA_PBMC_active
2.9234	-1.74835	JIA_PBMC_active
-1.38858	6.31399	JIA_PBMC_active
-1.6519	7.30071	JIA_PBMC_active
-0.94745	-0.354263	JIA_PBMC_active
-1.54133	-7.24457	JIA_PBMC_active
-0.680104	6.91961	JIA_PBMC_active
-1.79146	-7.92676	JIA_PBMC_active
-2.8707	-8.96829	JIA_PBMC_active
-0.394746	6.20147	JIA_PBMC_active
-1.65143	7.81596	JIA_PBMC_active
-1.4433	-7.84021	JIA_PBMC_active
-2.4587	-4.63516	JIA_PBMC_active
-0.142298	5.39669	JIA_PBMC_active
-1.88422	8.01822	JIA_PBMC_active
-4.17556	3.15621	JIA_PBMC_active
6.66514	-2.1271	JIA_PBMC_active
-1.23196	-8.78201	JIA_PBMC_active
-2.79095	-8.76388	JIA_PBMC_active
6.23137	1.55669	JIA_PBMC_active
-2.03817	-7.08021	JIA_PBMC_active
0.145122	5.53637	JIA_PBMC_active
7.18328	1.37859	JIA_PBMC_active
-2.79409	-4.45487	JIA_PBMC_active
-2.33413	6.83547	JIA_PBMC_active
-1.55611	6.53477	JIA_PBMC_active
-0.281304	5.71944	JIA_PBMC_active
-1.91361	8.17401	JIA_PBMC_active
-0.634004	8.58143	JIA_PBMC_active
-1.15458	8.30318	JIA_PBMC_active
-1.28104	6.81261	JIA_PBMC_active
1.74419	7.06282	JIA_PBMC_active
2.2974	-1.62282	JIA_PBMC_active
-0.664177	8.59595	JIA_PBMC_active
-0.268555	6.63047	JIA_PBMC_active
-0.000719834	6.46688	JIA_PBMC_active
-2.60051	-8.93121	JIA_PBMC_active
0.858797	6.44619	JIA_PBMC_active
8.49932	1.39129	JIA_PBMC_active
-4.96161	2.4935	JIA_PBMC_active
-5.20186	2.59104	JIA_PBMC_active
6.70979	-0.377247	JIA_PBMC_active
-1.13502	5.31225	JIA_PBMC_active
7.60982	0.740002	JIA_PBMC_active
-1.50188	7.95907	JIA_PBMC_active
-1.23856	6.25769	JIA_PBMC_active
7.38177	1.20327	JIA_PBMC_active
-0.156002	6.69842	JIA_PBMC_active
8.57067	0.372429	JIA_PBMC_active
-0.691877	-7.80776	JIA_PBMC_active
-1.58853	6.43946	JIA_PBMC_active
-0.423378	-8.3224	JIA_PBMC_active
-1.74333	-8.21704	JIA_PBMC_active
-4.67491	2.19114	JIA_PBMC_active
-1.07851	6.93053	JIA_PBMC_active
4.55362	0.908312	JIA_PBMC_active
3.0041	-1.25513	JIA_PBMC_active
-0.590767	-9.0705	JIA_PBMC_active
4.16286	0.0487019	JIA_PBMC_active
-3.21259	-7.84215	JIA_PBMC_active
4.51683	1.18842	JIA_PBMC_active
7.27106	1.30841	JIA_PBMC_active
0.470485	6.79889	JIA_PBMC_active
-1.35968	7.5162	JIA_PBMC_active
-4.42808	2.15634	JIA_PBMC_active
-1.17049	5.46033	JIA_PBMC_active
-3.34775	-8.68166	JIA_PBMC_active
2.85751	-2.00196	JIA_PBMC_active
-2.53144	6.43077	JIA_PBMC_active
-0.584368	6.4645	JIA_PBMC_active
0.781925	7.13012	JIA_PBMC_active
-2.60401	-8.74107	JIA_PBMC_active
6.36614	1.67613	JIA_PBMC_active
-2.29639	6.28978	JIA_PBMC_active
-2.64794	6.50397	JIA_PBMC_active
-2.6104	-7.87107	JIA_PBMC_active
-1.09894	7.07672	JIA_PBMC_active
7.21149	1.89714	JIA_PBMC_active
0.48034	6.55033	JIA_PBMC_active
0.369709	-8.47622	JIA_PBMC_active
-5.17143	3.17014	JIA_PBMC_active
0.247834	7.09431	JIA_PBMC_active
0.211227	6.13635	JIA_PBMC_active
-2.5964	-5.38685	JIA_PBMC_active
-3.42667	-5.43073	JIA_PBMC_active
-2.10656	-4.47951	JIA_PBMC_active
-1.5481	-9.20199	JIA_PBMC_active
7.32192	1.59381	JIA_PBMC_active
-0.130552	-8.56015	JIA_PBMC_active
0.206442	7.17647	JIA_PBMC_active
-2.08653	-7.77663	JIA_PBMC_active
-1.49332	7.71355	JIA_PBMC_active
-2.40827	7.54083	JIA_PBMC_active
-1.42214	5.23313	JIA_PBMC_active
-0.87477	6.66911	JIA_PBMC_active
6.96312	0.223817	JIA_PBMC_active
-5.513	2.84006	JIA_PBMC_active
-1.49221	6.22418	JIA_PBMC_active
-1.93539	6.6854	JIA_PBMC_active
-2.81432	-5.93284	JIA_PBMC_active
1.92398	-1.75037	JIA_PBMC_active
-2.17663	-4.96722	JIA_PBMC_active
8.296	0.347733	JIA_PBMC_active
-5.1609	2.92316	JIA_PBMC_active
-1.26604	6.4199	JIA_PBMC_active
-3.22074	-7.60392	JIA_PBMC_active
-2.38014	-8.10887	JIA_PBMC_active
-0.422974	5.72795	JIA_PBMC_active
-3.6227	-7.23354	JIA_PBMC_active
-1.97609	7.29791	JIA_PBMC_active
8.56173	0.828434	JIA_PBMC_active
-2.65885	5.39085	JIA_PBMC_active
-5.40785	2.89093	JIA_PBMC_active
-0.57702	8.15055	JIA_PBMC_active
8.09607	0.335517	JIA_PBMC_active
-4.92754	3.04197	JIA_PBMC_active
-1.72403	8.25861	JIA_PBMC_active
-2.32663	-5.62918	JIA_PBMC_active
-1.28789	6.5439	JIA_PBMC_active
-1.38069	7.99785	JIA_PBMC_active
-1.57885	-7.18384	JIA_PBMC_active
7.66176	1.07668	JIA_PBMC_active
0.76934	6.44219	JIA_PBMC_active
-1.00107	-7.07067	JIA_PBMC_active
-0.266942	6.56273	JIA_PBMC_active
-0.69021	-3.87111	JIA_PBMC_active
8.15671	1.11623	JIA_PBMC_active
-0.586848	5.25837	JIA_PBMC_active
2.08985	-1.49775	JIA_PBMC_active
-3.23737	-7.30712	JIA_PBMC_active
-2.76112	-5.18571	JIA_PBMC_active
8.09158	1.18712	JIA_PBMC_active
-1.6179	-7.67848	JIA_PBMC_active
0.834776	7.85404	JIA_PBMC_active
-1.66312	6.60329	JIA_PBMC_active
-1.28388	-8.49783	JIA_PBMC_active
-2.76081	-5.66999	JIA_PBMC_active
-3.24117	-5.50586	JIA_PBMC_active
-2.33838	-5.65936	JIA_PBMC_active
-5.11933	2.56733	JIA_PBMC_active
-0.0517868	6.93939	JIA_PBMC_active
-3.29006	-7.74367	JIA_PBMC_active
-2.71444	-8.70406	JIA_PBMC_active
-4.42559	2.82497	JIA_PBMC_active
1.70916	-2.05557	JIA_PBMC_active
-3.02576	-8.70165	JIA_PBMC_active
-2.80965	-8.60936	JIA_PBMC_active
8.10883	1.28821	JIA_PBMC_active
-4.70785	3.60588	JIA_PBMC_active
-0.716301	6.97984	JIA_PBMC_active
-3.28131	5.98416	JIA_PBMC_active
0.899577	7.10126	JIA_PBMC_active
-1.84124	7.17314	JIA_PBMC_active
0.147634	8.28729	JIA_PBMC_active
0.382752	-8.40402	JIA_PBMC_active
0.739364	7.67442	JIA_PBMC_active
-3.33574	-8.03908	JIA_PBMC_active
-4.11013	2.49842	JIA_PBMC_active
2.572	-2.28359	JIA_PBMC_active
-1.30301	8.11719	JIA_PBMC_active
5.64809	1.28709	JIA_PBMC_active
0.509119	6.95678	JIA_PBMC_active
-3.2933	-8.32516	JIA_PBMC_active
-1.67017	-6.23774	JIA_PBMC_active
-2.88826	-5.21906	JIA_PBMC_active
8.23974	0.390834	JIA_PBMC_active
-1.84567	5.62137	JIA_PBMC_active
-3.27547	-7.50179	JIA_PBMC_active
0.0853816	-6.86308	JIA_PBMC_active
-0.403728	7.63963	JIA_PBMC_active
-0.0186385	8.49012	JIA_PBMC_active
-4.66518	3.04076	JIA_PBMC_active
-1.82933	-8.10672	JIA_PBMC_active
-3.17057	-7.07857	JIA_PBMC_active
-5.08546	2.8045	JIA_PBMC_active
-4.96145	2.76199	JIA_PBMC_active
-1.71413	6.21731	JIA_PBMC_active
-3.21943	6.32541	JIA_PBMC_active
6.9452	0.0442808	JIA_PBMC_active
-2.92101	-6.92249	JIA_PBMC_active
-0.898803	6.56461	JIA_PBMC_active
-2.95958	-5.82412	JIA_PBMC_active
-3.15909	6.6983	JIA_PBMC_active
0.695535	8.01333	JIA_PBMC_active
-2.71263	6.44749	JIA_PBMC_active
-2.57717	7.15473	JIA_PBMC_active
0.0897632	7.17974	JIA_PBMC_active
8.2413	1.18481	JIA_PBMC_active
-4.9261	2.57352	JIA_PBMC_active
-1.70474	-9.16787	JIA_PBMC_active
-0.986069	5.67742	JIA_PBMC_active
0.58254	6.6015	JIA_PBMC_active
-1.65819	-6.60225	JIA_PBMC_active
-1.37797	-7.5275	JIA_PBMC_active
-1.51113	-8.7062	JIA_PBMC_active
-5.30836	2.91571	JIA_PBMC_active
-2.3793	-7.43889	JIA_PBMC_active
-1.09204	6.5849	JIA_PBMC_active
-1.9387	-7.48441	JIA_PBMC_active
0.917144	6.75055	JIA_PBMC_active
-1.14939	-6.86704	JIA_PBMC_active
0.433401	6.66392	JIA_PBMC_active
8.2788	1.47117	JIA_PBMC_active
-1.57724	-6.88345	JIA_PBMC_active
6.39861	0.921049	JIA_PBMC_active
-2.14198	-7.5299	JIA_PBMC_active
-1.47502	-6.83633	JIA_PBMC_active
-2.32072	-5.32287	JIA_PBMC_active
-2.11261	8.09139	JIA_PBMC_active
-2.17029	-5.07589	JIA_PBMC_active
-0.746837	6.89785	JIA_PBMC_active
-3.33512	-7.65578	JIA_PBMC_active
-1.06449	6.26059	JIA_PBMC_active
-2.57406	-4.4243	JIA_PBMC_active
-0.278532	5.89748	JIA_PBMC_active
-1.12971	-4.96412	JIA_PBMC_active
6.31506	-0.176969	JIA_PBMC_active
-1.50396	8.3009	JIA_PBMC_active
-3.4062	-8.36817	JIA_PBMC_active
2.26284	-1.59664	JIA_PBMC_active
-3.52566	-5.80117	JIA_PBMC_active
-2.3787	-7.60054	JIA_PBMC_active
-2.0971	-7.50591	JIA_PBMC_active
4.73137	0.626195	JIA_PBMC_active
-1.26486	-0.061668	JIA_PBMC_active
0.0402818	5.29463	JIA_PBMC_active
-0.0037608	8.03426	JIA_PBMC_active
0.509978	8.08335	JIA_PBMC_active
0.0625765	-0.64194	JIA_PBMC_active
-0.20548	8.50701	JIA_PBMC_active
-3.03445	6.579	JIA_PBMC_active
-3.45484	-6.00168	JIA_PBMC_active
-2.34631	-8.23981	JIA_PBMC_active
7.73692	1.49083	JIA_PBMC_active
-1.40971	6.24866	JIA_PBMC_active
7.96914	1.35373	JIA_PBMC_active
-3.33465	-6.19038	JIA_PBMC_active
5.44334	0.982295	JIA_PBMC_active
0.223502	8.10576	JIA_PBMC_active
-1.98868	-7.32216	JIA_PBMC_active
-5.1091	2.59858	JIA_PBMC_active
-2.94524	-4.58345	JIA_PBMC_active
0.677023	6.97582	JIA_PBMC_active
5.11898	0.899473	JIA_PBMC_active
-2.36782	-4.53554	JIA_PBMC_active
-0.43316	5.63619	JIA_PBMC_active
5.3262	1.06952	JIA_PBMC_active
-1.51295	6.36007	JIA_PBMC_active
-3.17508	-8.47489	JIA_PBMC_active
0.752612	6.81871	JIA_PBMC_active
-2.3639	-7.59829	JIA_PBMC_active
0.487271	8.09931	JIA_PBMC_active
-0.0312128	8.78574	JIA_PBMC_active
-1.5476	5.77097	JIA_PBMC_active
-1.35621	7.12872	JIA_PBMC_active
-0.59229	-7.85257	JIA_PBMC_active
-2.51943	-7.16641	JIA_PBMC_active
-0.791186	7.00482	JIA_PBMC_active
-1.72838	7.62119	JIA_PBMC_active
-3.24622	-7.70856	JIA_PBMC_active
-3.16385	-5.54103	JIA_PBMC_active
-1.17293	-6.61201	JIA_PBMC_active
0.474194	6.63108	JIA_PBMC_active
-2.81648	-5.49086	JIA_PBMC_active
-2.85756	-5.08016	JIA_PBMC_active
-5.38041	3.17014	JIA_PBMC_active
5.87503	2.03202	JIA_PBMC_active
-0.761992	5.48825	JIA_PBMC_active
7.77704	1.81027	JIA_PBMC_active
-2.3763	-8.77245	JIA_PBMC_active
1.05583	6.29415	JIA_PBMC_active
8.32812	1.02344	JIA_PBMC_active
-1.48531	6.47095	JIA_PBMC_active
-3.2197	-8.04501	JIA_PBMC_active
-4.86883	2.78213	JIA_PBMC_active
0.40997	6.32167	JIA_PBMC_active
-1.12518	-0.335838	JIA_PBMC_active
-2.68627	-5.48189	JIA_PBMC_active
-2.22833	-7.07283	JIA_PBMC_active
2.74493	-1.43524	JIA_PBMC_active
-0.737521	9.00028	JIA_PBMC_active
-2.24817	-7.33168	JIA_PBMC_active
-2.15778	-8.25066	JIA_PBMC_active
-1.45104	-5.22197	JIA_PBMC_active
6.72847	-0.205676	JIA_PBMC_active
-3.13142	-8.0877	JIA_PBMC_active
-1.38782	8.10631	JIA_PBMC_active
2.47859	-1.55062	JIA_PBMC_active
-1.58056	-7.87858	JIA_PBMC_active
5.67313	1.3913	JIA_PBMC_active
-1.13052	6.76498	JIA_PBMC_active
-3.3067	-7.64015	JIA_PBMC_active
0.0971498	6.90358	JIA_PBMC_active
2.91231	-1.68713	JIA_PBMC_active
1.98338	-1.48884	JIA_PBMC_active
6.63693	1.23817	JIA_PBMC_active
0.932611	6.67168	JIA_PBMC_active
8.6519	0.675621	JIA_PBMC_active
-1.60814	9.00549	JIA_PBMC_active
-0.34261	6.35259	JIA_PBMC_active
-0.294265	6.98819	JIA_PBMC_active
-1.50951	5.55571	JIA_PBMC_active
-0.380089	8.2075	JIA_PBMC_active
-1.55549	6.97524	JIA_PBMC_active
-5.15042	2.76442	JIA_PBMC_active
-0.954859	6.57365	JIA_PBMC_active
-1.82619	-6.96683	JIA_PBMC_active
-0.550083	6.20158	JIA_PBMC_active
0.425122	6.42443	JIA_PBMC_active
-2.17692	-4.81311	JIA_PBMC_active
-3.64722	-5.38736	JIA_PBMC_active
-2.05238	-6.97367	JIA_PBMC_active
-2.82619	-4.18125	JIA_PBMC_active
-0.957748	8.43952	JIA_PBMC_active
-0.967434	6.09023	JIA_PBMC_active
-4.03589	2.06702	JIA_PBMC_active
-1.18958	8.32315	JIA_PBMC_active
-2.35026	-7.05714	JIA_PBMC_active
6.65782	-0.354311	JIA_PBMC_active
-2.01132	8.23735	JIA_PBMC_active
5.47311	1.27778	JIA_PBMC_active
-3.35087	-6.72867	JIA_PBMC_active
0.344245	6.2729	JIA_PBMC_active
-1.18377	6.13231	JIA_PBMC_active
-2.39368	-7.88682	JIA_PBMC_active
-3.09985	-4.3895	JIA_PBMC_active
-0.874145	6.43957	JIA_PBMC_active
-1.17979	-0.0974898	JIA_PBMC_active
-5.47576	3.15328	JIA_PBMC_active
-4.88773	2.43017	JIA_PBMC_active
-1.24834	-5.84173	JIA_PBMC_active
-2.60456	-9.01507	JIA_PBMC_active
-1.6802	6.70647	JIA_PBMC_active
-3.19791	6.16816	JIA_PBMC_active
-2.86028	-5.42616	JIA_PBMC_active
-1.04989	5.63205	JIA_PBMC_active
-2.49601	-8.41736	JIA_PBMC_active
-2.37655	-7.8205	JIA_PBMC_active
2.80753	-1.99707	JIA_PBMC_active
-0.0923079	8.65594	JIA_PBMC_active
-5.21944	2.82927	JIA_PBMC_active
4.38128	0.943708	JIA_PBMC_active
-2.32621	6.35768	JIA_PBMC_active
-2.06444	-7.60804	JIA_PBMC_active
-0.676677	8.9127	JIA_PBMC_active
-3.1195	-8.65773	JIA_PBMC_active
-1.3811	6.82466	JIA_PBMC_active
0.676405	7.61891	JIA_PBMC_active
-1.00204	5.67864	JIA_PBMC_active
-2.26021	-6.97159	JIA_PBMC_active
-5.3817	2.92427	JIA_PBMC_active
5.4568	1.31756	JIA_PBMC_active
-2.538	-9.08696	JIA_PBMC_active
-0.508601	6.29304	JIA_PBMC_active
-3.02034	-6.91332	JIA_PBMC_active
-0.355287	8.78791	JIA_PBMC_active
-5.55197	2.92288	JIA_PBMC_active
-3.61086	-7.83748	JIA_PBMC_active
-3.29117	-7.89067	JIA_PBMC_active
0.373452	6.5559	JIA_PBMC_active
-3.40248	-5.74412	JIA_PBMC_active
-0.113182	6.53408	JIA_PBMC_active
-0.227906	8.34322	JIA_PBMC_active
-2.812	-6.1405	JIA_PBMC_active
2.48307	-1.76332	JIA_PBMC_active
0.139848	8.23476	JIA_PBMC_active
-0.790881	6.99859	JIA_PBMC_active
-0.0154584	8.71433	JIA_PBMC_active
-0.988103	-4.3171	JIA_PBMC_active
-1.2504	-0.396071	JIA_PBMC_active
-0.287955	-4.1146	JIA_PBMC_active
-0.66394	6.7547	JIA_PBMC_active
1.87531	-1.53027	JIA_PBMC_active
6.78896	0.0353748	JIA_PBMC_active
-1.07275	6.15784	JIA_PBMC_active
1.96122	-1.24461	JIA_PBMC_active
0.805205	5.7809	JIA_PBMC_active
-3.5328	-5.73888	JIA_PBMC_active
2.84961	-1.70366	JIA_PBMC_active
2.3806	-1.3827	JIA_PBMC_active
-0.436239	6.82979	JIA_PBMC_active
5.67666	1.61054	JIA_PBMC_active
-2.7916	-4.36357	JIA_PBMC_active
1.44676	-0.245005	JIA_PBMC_active
0.808504	6.06249	JIA_PBMC_active
-2.8466	6.46634	JIA_PBMC_active
0.764964	7.83432	JIA_PBMC_active
-2.24561	-8.27973	JIA_PBMC_active
8.53839	1.06766	JIA_PBMC_active
-1.46873	5.56707	JIA_PBMC_active
7.85573	1.08605	JIA_PBMC_active
-1.13143	6.41134	JIA_PBMC_active
-0.7948	6.66248	JIA_PBMC_active
-2.49746	-4.81042	JIA_PBMC_active
0.606966	8.05307	JIA_PBMC_active
0.172607	8.14828	JIA_PBMC_active
-2.16987	-7.59493	JIA_PBMC_active
-2.24727	-7.3859	JIA_PBMC_active
-0.158736	8.57881	JIA_PBMC_active
0.650072	5.84475	JIA_PBMC_active
-1.74068	7.59071	JIA_PBMC_active
-1.9505	-7.05059	JIA_PBMC_active
-0.313836	8.91388	JIA_PBMC_active
-2.19122	-8.3976	JIA_PBMC_active
-1.62429	6.67452	JIA_PBMC_active
-1.92413	8.05307	JIA_PBMC_active
-0.324933	5.7448	JIA_PBMC_active
-1.74317	6.12268	JIA_PBMC_active
-0.309798	8.8649	JIA_PBMC_active
-3.48013	-8.22049	JIA_PBMC_active
-3.57555	-5.55157	JIA_PBMC_active
1.92542	-1.63703	JIA_PBMC_active
-4.71955	1.97441	JIA_PBMC_active
0.104371	7.93991	JIA_PBMC_active
-1.05786	6.42536	JIA_PBMC_active
0.00433065	6.82834	JIA_PBMC_active
-2.38602	-8.62937	JIA_PBMC_active
2.47625	-1.77761	JIA_PBMC_active
-1.01495	7.88883	JIA_PBMC_active
8.48433	0.818283	JIA_PBMC_active
6.49642	0.0172107	JIA_PBMC_active
0.481015	7.78729	JIA_PBMC_active
-0.0767921	5.70459	JIA_PBMC_active
-3.0305	-4.65255	JIA_PBMC_active
-5.3088	2.88689	JIA_PBMC_active
-2.83924	-8.01636	JIA_PBMC_active
5.465	1.49906	JIA_PBMC_active
-1.8848	6.39038	JIA_PBMC_active
-3.05007	-4.67588	JIA_PBMC_active
-1.62711	-4.91289	JIA_PBMC_active
-0.876555	6.68825	JIA_PBMC_active
-2.98028	6.74722	JIA_PBMC_active
0.443803	-8.58875	JIA_PBMC_active
7.10734	0.633551	JIA_PBMC_active
-1.20439	8.10883	JIA_PBMC_active
-1.14028	-0.154117	JIA_PBMC_active
8.33681	1.22956	JIA_PBMC_active
-0.867365	6.32929	JIA_PBMC_active
-1.21671	8.56447	JIA_PBMC_active
-0.829204	6.8844	JIA_PBMC_active
-0.228041	5.87041	JIA_PBMC_active
-0.152054	7.14971	JIA_PBMC_active
-0.344875	6.0924	JIA_PBMC_active
6.20019	1.48969	JIA_PBMC_active
-0.293185	7.81956	JIA_PBMC_active
-1.6299	-7.11331	JIA_PBMC_active
-2.81871	-6.79292	JIA_PBMC_active
-1.02958	8.6538	JIA_PBMC_active
-2.29883	-8.1034	JIA_PBMC_active
0.791806	6.58903	JIA_PBMC_active
0.920227	5.82515	JIA_PBMC_active
-3.34343	-8.30236	JIA_PBMC_active
-0.274382	8.34506	JIA_PBMC_active
-0.492336	6.29598	JIA_PBMC_active
1.22824	8.0052	JIA_PBMC_active
-3.38922	-6.04227	JIA_PBMC_active
-3.57653	-8.17792	JIA_PBMC_active
-0.834406	6.8613	JIA_PBMC_active
-0.491195	7.5768	JIA_PBMC_active
-1.6837	-5.18338	JIA_PBMC_active
0.0644204	7.88224	JIA_PBMC_active
-1.13893	6.61974	JIA_PBMC_active
-3.36937	-5.21905	JIA_PBMC_active
-3.01463	-6.42425	JIA_PBMC_active
2.67986	-1.36486	JIA_PBMC_active
-2.26454	-5.87683	JIA_PBMC_active
-1.1329	7.48418	JIA_PBMC_active
6.70952	-0.0373435	JIA_PBMC_active
-1.63705	-6.83307	JIA_PBMC_active
-0.422116	6.72843	JIA_PBMC_active
4.71403	1.06893	JIA_PBMC_active
-2.94045	-4.46235	JIA_PBMC_active
-2.66339	-4.75491	JIA_PBMC_active
-0.60406	6.21518	JIA_PBMC_active
-0.845336	5.5095	JIA_PBMC_active
-1.33438	6.32661	JIA_PBMC_active
8.07458	1.42572	JIA_PBMC_active
-3.38151	-7.95692	JIA_PBMC_active
-0.584254	6.64116	JIA_PBMC_active
-2.41679	-5.54619	JIA_PBMC_active
-5.43685	2.86949	JIA_PBMC_active
-2.54368	-7.361	JIA_PBMC_active
-3.21092	-8.40202	JIA_PBMC_active
-5.49125	3.25131	JIA_PBMC_active
-3.78686	1.70511	JIA_PBMC_active
-0.378365	7.08085	JIA_PBMC_active
0.716216	6.77085	JIA_PBMC_active
-0.972162	6.74365	JIA_PBMC_active
2.17828	-2.37125	JIA_PBMC_active
-2.00954	-7.09962	JIA_PBMC_active
8.36578	1.35495	JIA_PBMC_active
-1.23486	6.27587	JIA_PBMC_active
-1.5216	8.31855	JIA_PBMC_active
-2.30298	-8.63069	JIA_PBMC_active
-0.728589	6.23651	JIA_PBMC_active
0.860735	6.73664	JIA_PBMC_active
-1.10261	6.63147	JIA_PBMC_active
2.20058	-1.54405	JIA_PBMC_active
-0.326544	5.88578	JIA_PBMC_active
8.2483	1.50786	JIA_PBMC_active
4.55627	1.13269	JIA_PBMC_active
-1.45282	-6.70941	JIA_PBMC_active
7.12135	1.39225	JIA_PBMC_active
-2.53178	-4.6282	JIA_PBMC_active
-1.45688	6.29325	JIA_PBMC_active
-1.85584	-5.41424	JIA_PBMC_active
0.0762755	7.15066	JIA_PBMC_active
0.58127	8.26501	JIA_PBMC_active
-2.03782	-7.46524	JIA_PBMC_active
2.14003	-1.46302	JIA_PBMC_active
-2.16656	-4.53828	JIA_PBMC_active
6.61164	-0.382247	JIA_PBMC_active
0.419638	7.03392	JIA_PBMC_active
-2.55898	-7.77675	JIA_PBMC_active
-1.33497	8.53789	JIA_PBMC_active
-2.40685	-5.44971	JIA_PBMC_active
-2.02117	-8.47127	JIA_PBMC_active
-0.613514	7.90966	JIA_PBMC_active
-3.17322	-5.21926	JIA_PBMC_active
-1.84116	6.501	JIA_PBMC_active
0.0806116	7.93727	JIA_PBMC_active
-2.38586	-5.68289	JIA_PBMC_active
-3.0152	-5.24119	JIA_PBMC_active
2.10439	-1.16994	JIA_PBMC_active
-0.341778	6.81578	JIA_PBMC_active
-2.45427	-5.3895	JIA_PBMC_active
-1.75901	-8.72864	JIA_PBMC_active
-3.12725	-5.45899	JIA_PBMC_active
-0.903468	8.62292	JIA_PBMC_active
-3.14704	6.22564	JIA_PBMC_active
-3.04629	-7.56432	JIA_PBMC_active
-0.423894	6.82319	JIA_PBMC_active
-1.05412	6.74922	JIA_PBMC_active
-0.706248	6.13003	JIA_PBMC_active
-2.57452	-6.6851	JIA_PBMC_active
-2.1826	-5.41098	JIA_PBMC_active
-1.85504	-7.30191	JIA_PBMC_active
-0.23243	6.66384	JIA_PBMC_active
-1.9198	6.5145	JIA_PBMC_active
-1.8269	6.90304	JIA_PBMC_active
0.7696	6.8179	JIA_PBMC_active
-2.71738	-7.91559	JIA_PBMC_active
0.774514	8.16282	JIA_PBMC_active
-0.484252	7.97995	JIA_PBMC_active
-2.15629	-4.57177	JIA_PBMC_active
-1.66786	-8.06962	JIA_PBMC_active
5.10865	1.1058	JIA_PBMC_active
-1.87548	6.42119	JIA_PBMC_active
1.90839	-1.6332	JIA_PBMC_active
-1.45201	7.12592	JIA_PBMC_active
-2.4955	-5.25834	JIA_PBMC_active
-1.56847	5.74618	JIA_PBMC_active
-2.58185	-5.20763	JIA_PBMC_active
-3.30219	-6.53746	JIA_PBMC_active
-1.47825	7.58809	JIA_PBMC_active
-1.98185	7.90786	JIA_PBMC_active
-2.19851	-4.13167	JIA_PBMC_active
-0.925351	-8.9797	JIA_PBMC_active
-1.4458	6.41276	JIA_PBMC_active
-2.36877	-5.3591	JIA_PBMC_active
-1.27142	-7.76525	JIA_PBMC_active
0.767029	6.86571	JIA_PBMC_active
-2.46266	-7.10046	JIA_PBMC_active
-1.43934	6.38643	JIA_PBMC_active
-0.600334	-7.59853	JIA_PBMC_active
0.369363	9.07713	JIA_PBMC_active
-1.55715	6.83611	JIA_PBMC_active
-2.61574	-7.82369	JIA_PBMC_active
7.68098	1.6063	JIA_PBMC_active
-2.25897	-7.73084	JIA_PBMC_active
-2.51214	-5.67954	JIA_PBMC_active
-1.3069	8.85581	JIA_PBMC_active
-0.946772	6.27831	JIA_PBMC_active
-0.156386	5.69444	JIA_PBMC_active
-2.37909	-7.03832	JIA_PBMC_active
-1.86015	-4.9103	JIA_PBMC_active
-1.562	-7.02514	JIA_PBMC_active
-0.0410585	6.90915	JIA_PBMC_active
-2.35905	-7.93827	JIA_PBMC_active
-1.32607	6.23315	JIA_PBMC_active
0.672076	6.91793	JIA_PBMC_active
-0.0103329	-0.640314	JIA_PBMC_active
-1.66204	8.5765	JIA_PBMC_active
-1.69248	8.24728	JIA_PBMC_active
-0.901469	7.07345	JIA_PBMC_active
0.934973	7.72287	JIA_PBMC_active
-2.31577	6.49706	JIA_PBMC_active
-3.29168	-5.83645	JIA_PBMC_active
-2.58984	-9.12031	JIA_PBMC_active
-1.52612	6.30002	JIA_PBMC_active
-3.40959	-5.64475	JIA_PBMC_active
-2.40788	-7.79251	JIA_PBMC_active
-0.0552055	6.7387	JIA_PBMC_active
-2.23273	-7.87606	JIA_PBMC_active
-0.677062	-5.03762	JIA_PBMC_active
0.674293	5.54719	JIA_PBMC_active
-3.2591	-5.90986	JIA_PBMC_active
5.01847	1.19481	JIA_PBMC_active
7.88136	0.63031	JIA_PBMC_active
-2.76327	-7.35778	JIA_PBMC_active
7.29401	1.226	JIA_PBMC_active
-5.38555	3.16779	JIA_PBMC_active
-0.511305	6.60443	JIA_PBMC_active
-1.13799	8.73238	JIA_PBMC_active
-1.58172	7.12167	JIA_PBMC_active
-0.248708	6.57941	JIA_PBMC_active
8.14351	1.1179	JIA_PBMC_active
-1.91379	6.30284	JIA_PBMC_active
7.97545	1.29273	JIA_PBMC_active
1.81222	-1.23082	JIA_PBMC_active
-1.74878	6.26926	JIA_PBMC_active
2.77202	-1.95754	JIA_PBMC_active
-1.79016	7.83903	JIA_PBMC_active
-1.23002	-7.859	JIA_PBMC_active
-0.977555	7.75333	JIA_PBMC_active
-0.873361	5.06617	JIA_PBMC_active
-0.794085	-8.4417	JIA_PBMC_active
-1.4887	6.91548	JIA_PBMC_active
-0.568363	6.74605	JIA_PBMC_active
5.20913	0.978591	JIA_PBMC_active
-3.44623	-5.72196	JIA_PBMC_active
-1.94939	7.92316	JIA_PBMC_active
-0.207363	6.85999	JIA_PBMC_active
1.57942	8.39748	JIA_PBMC_active
-2.90345	-8.23843	JIA_PBMC_active
4.50679	1.20067	JIA_PBMC_active
-0.0143887	8.3431	JIA_PBMC_active
0.350971	6.52603	JIA_PBMC_active
-2.80668	-7.70442	JIA_PBMC_active
-0.364807	6.50488	JIA_PBMC_active
-2.24887	-4.31603	JIA_PBMC_active
2.86772	-1.52585	JIA_PBMC_active
0.437436	8.02264	JIA_PBMC_active
0.20762	6.76115	JIA_PBMC_active
-0.163784	6.02064	JIA_PBMC_active
-2.35441	-7.86968	JIA_PBMC_active
2.35353	-1.34354	JIA_PBMC_active
2.48235	-2.13865	JIA_PBMC_active
-3.30724	-5.13089	JIA_PBMC_active
-0.869893	-1.07903	JIA_PBMC_active
-1.3622	6.11103	JIA_PBMC_active
0.0107193	6.11687	JIA_PBMC_active
8.475	0.758384	JIA_PBMC_active
0.157834	8.25839	JIA_PBMC_active
-1.93124	7.98736	JIA_PBMC_active
0.45449	6.6811	JIA_PBMC_active
-0.0200423	5.87236	JIA_PBMC_active
-0.446683	6.36677	JIA_PBMC_active
6.97074	0.0408098	JIA_PBMC_active
0.114676	5.65663	JIA_PBMC_active
0.328881	8.39116	JIA_PBMC_active
-2.6708	-4.61991	JIA_PBMC_active
-0.527274	6.65957	JIA_PBMC_active
-0.553738	6.89051	JIA_PBMC_active
-3.11342	-5.51682	JIA_PBMC_active
-2.93211	-5.83564	JIA_PBMC_active
-5.14531	2.90944	JIA_PBMC_active
-3.46636	-4.9323	JIA_PBMC_active
7.98063	1.24907	JIA_PBMC_active
0.594481	7.13249	JIA_PBMC_active
7.53587	0.958577	JIA_PBMC_active
-1.44026	6.1402	JIA_PBMC_active
-0.640313	6.54769	JIA_PBMC_active
0.107627	6.62336	JIA_PBMC_active
-5.43228	3.31741	JIA_PBMC_active
-1.09093	6.50192	JIA_PBMC_active
-2.27257	-5.67585	JIA_PBMC_active
-1.52431	6.84257	JIA_PBMC_active
8.37446	0.770121	JIA_PBMC_active
-1.20195	6.7274	JIA_PBMC_active
-1.49666	8.07134	JIA_PBMC_active
6.42678	-0.183394	JIA_PBMC_active
-2.71194	-7.36512	JIA_PBMC_active
-0.731884	6.27761	JIA_PBMC_active
-1.79074	6.4891	JIA_PBMC_active
7.32074	1.48968	JIA_PBMC_active
2.11934	-1.42038	JIA_PBMC_active
7.93975	0.87107	JIA_PBMC_active
0.617961	5.66222	JIA_PBMC_active
-1.64397	-5.7737	JIA_PBMC_active
-1.29997	5.66892	JIA_PBMC_active
-1.04166	6.4224	JIA_PBMC_active
-3.17443	-5.60272	JIA_PBMC_active
-1.16752	6.5593	JIA_PBMC_active
-1.71749	-8.31848	JIA_PBMC_active
-5.52327	3.16498	JIA_PBMC_active
-1.48887	-6.96364	JIA_PBMC_active
-2.92042	-8.56013	JIA_PBMC_active
-0.613693	8.42125	JIA_PBMC_active
-1.73092	-8.5524	JIA_PBMC_active
-0.327481	6.76982	JIA_PBMC_active
0.121345	7.92596	JIA_PBMC_active
8.49328	0.629164	JIA_PBMC_active
5.46115	1.24064	JIA_PBMC_active
-0.846472	6.36137	JIA_PBMC_active
8.16342	0.747361	JIA_PBMC_active
-2.90387	-4.66082	JIA_PBMC_active
-0.317037	6.70551	JIA_PBMC_active
-5.40974	2.84689	JIA_PBMC_active
-1.85293	-8.35141	JIA_PBMC_active
-3.33955	-4.93259	JIA_PBMC_active
-3.4405	-5.69152	JIA_PBMC_active
0.192218	8.43299	JIA_PBMC_active
-0.741224	-1.05544	JIA_PBMC_active
-1.46273	-7.12079	JIA_PBMC_active
-2.41692	-4.82236	JIA_PBMC_active
-3.28911	-8.38502	JIA_PBMC_active
-3.43133	-8.30386	JIA_PBMC_active
-1.5749	9.02768	JIA_PBMC_active
-0.648859	8.65185	JIA_PBMC_active
3.46672	-1.45534	JIA_PBMC_active
-2.43178	-7.80763	JIA_PBMC_active
0.397965	6.64804	JIA_PBMC_active
-0.507958	7.96885	JIA_PBMC_active
-0.818687	6.07312	JIA_PBMC_active
-0.476563	6.73124	JIA_PBMC_active
-5.43441	3.16727	JIA_PBMC_active
2.12081	-1.55948	JIA_PBMC_active
-2.1975	-4.21386	JIA_PBMC_active
-0.815835	6.65588	JIA_PBMC_active
0.688	8.78771	JIA_PBMC_active
2.55833	-1.46787	JIA_PBMC_active
2.84749	-1.42142	JIA_PBMC_active
2.519	-2.00181	JIA_PBMC_active
0.522436	8.44665	JIA_PBMC_active
1.97241	-1.79575	JIA_PBMC_active
-2.35504	-4.97714	JIA_PBMC_active
-5.36046	2.94308	JIA_PBMC_active
-1.39226	6.50807	JIA_PBMC_active
-2.19794	-7.30253	JIA_PBMC_active
6.72958	0.332478	JIA_PBMC_active
7.60835	1.34597	JIA_PBMC_active
-1.38225	8.60585	JIA_PBMC_active
4.13531	0.198085	JIA_PBMC_active
0.546555	6.22802	JIA_PBMC_active
-1.17799	-8.22207	JIA_PBMC_active
-1.60759	-7.7156	JIA_PBMC_active
-1.94219	6.46763	JIA_PBMC_active
8.61859	0.657353	JIA_PBMC_active
-1.92451	7.80771	JIA_PBMC_active
-2.92092	-8.52671	JIA_PBMC_active
-3.3029	-8.33432	JIA_PBMC_active
2.68292	-1.52382	JIA_PBMC_active
-4.87424	2.34472	JIA_PBMC_active
-0.054461	8.04515	JIA_PBMC_active
-1.13599	5.77771	JIA_PBMC_active
-1.20923	8.82059	JIA_PBMC_active
-3.29505	-8.7457	JIA_PBMC_active
-2.61311	6.31905	JIA_PBMC_active
0.495622	7.79858	JIA_PBMC_active
-1.01754	6.71059	JIA_PBMC_active
-3.02958	-5.47764	JIA_PBMC_active
-1.09156	6.20303	JIA_PBMC_active
-1.60161	8.2553	JIA_PBMC_active
-2.9261	-7.59181	JIA_PBMC_active
7.38439	1.60305	JIA_PBMC_active
-3.34275	-8.17096	JIA_PBMC_active
0.451916	7.00142	JIA_PBMC_active
-0.53728	-8.31236	JIA_PBMC_active
-0.664987	5.96692	JIA_PBMC_active
5.37954	1.41177	JIA_PBMC_active
-2.76563	-8.29625	JIA_PBMC_active
-0.040666	6.87642	JIA_PBMC_active
-1.113	-0.151777	JIA_PBMC_active
-3.21203	6.27966	JIA_PBMC_active
-2.61714	-5.13969	JIA_PBMC_active
1.84482	6.95366	JIA_PBMC_active
-3.20473	-5.84296	JIA_PBMC_active
0.0680186	-8.44241	JIA_PBMC_active
-2.34781	-9.03337	JIA_PBMC_active
-4.87396	2.95246	JIA_PBMC_active
6.36114	1.23715	JIA_PBMC_active
5.28393	0.994077	JIA_PBMC_active
-0.705631	6.41718	JIA_PBMC_active
4.44388	1.0756	JIA_PBMC_active
-2.74144	-4.60692	JIA_PBMC_active
2.07421	-1.53696	JIA_PBMC_active
-3.27297	-7.83645	JIA_PBMC_active
-2.86964	1.21548	JIA_PBMC_active
-1.52969	6.83915	JIA_PBMC_active
8.49856	0.647419	JIA_PBMC_active
8.2853	1.05855	JIA_PBMC_active
-0.934032	8.61502	JIA_PBMC_active
-2.6199	-8.45976	JIA_PBMC_active
-4.77953	2.00115	JIA_PBMC_active
-1.60897	8.39973	JIA_PBMC_active
-1.45222	8.12124	JIA_PBMC_active
-2.77239	-6.62383	JIA_PBMC_active
-0.723765	-8.56951	JIA_PBMC_active
-2.29269	-5.78747	JIA_PBMC_active
5.69616	1.43694	JIA_PBMC_active
-2.53335	-5.75497	JIA_PBMC_active
-0.0676463	6.1461	JIA_PBMC_active
-2.3726	-8.4561	JIA_PBMC_active
-0.0138779	5.77559	JIA_PBMC_active
-1.5889	6.96328	JIA_PBMC_active
-1.6502	6.75213	JIA_PBMC_active
-3.03169	6.79617	JIA_PBMC_active
0.116817	6.81084	JIA_PBMC_active
0.39319	5.26312	JIA_PBMC_active
-3.47034	-7.82681	JIA_PBMC_active
8.06126	1.27969	JIA_PBMC_active
-0.954111	6.67774	JIA_PBMC_active
-1.59159	8.53848	JIA_PBMC_active
2.78526	-1.62087	JIA_PBMC_active
0.442619	6.90486	JIA_PBMC_active
-0.0677415	8.54621	JIA_PBMC_active
0.104719	6.9022	JIA_PBMC_active
-3.27387	-4.53423	JIA_PBMC_active
-1.67827	-7.21942	JIA_PBMC_active
6.43735	-0.391725	JIA_PBMC_active
-0.598541	6.39741	JIA_PBMC_active
-2.88486	-6.08581	JIA_PBMC_active
-1.54709	6.25025	JIA_PBMC_active
-0.300717	6.71998	JIA_PBMC_active
0.564242	8.32834	JIA_PBMC_active
-1.97671	-6.89113	JIA_PBMC_active
1.9153	-1.81674	JIA_PBMC_active
-0.310045	6.69809	JIA_PBMC_active
-1.54865	6.35972	JIA_PBMC_active
-0.85713	8.09105	JIA_PBMC_active
-1.11966	8.52305	JIA_PBMC_active
-3.08629	-7.61709	JIA_PBMC_active
-0.920596	-7.57769	JIA_PBMC_active
-0.577227	4.40135	JIA_PBMC_active
0.531297	7.91114	JIA_PBMC_active
-2.06537	-5.03034	JIA_PBMC_active
-1.70493	8.68513	JIA_PBMC_active
-1.6585	6.55824	JIA_PBMC_active
-3.39116	-5.62757	JIA_PBMC_active
-0.953496	8.63625	JIA_PBMC_active
3.18377	-1.60772	JIA_PBMC_active
5.31176	0.832355	JIA_PBMC_active
5.1362	0.817904	JIA_PBMC_active
0.410093	6.64814	JIA_PBMC_active
-5.51542	3.23983	JIA_PBMC_active
-3.05446	-5.57886	JIA_PBMC_active
-0.134394	6.02686	JIA_PBMC_active
-0.310115	6.33895	JIA_PBMC_active
-1.78198	-7.73045	JIA_PBMC_active
-1.93791	7.63254	JIA_PBMC_active
-1.86763	7.89434	JIA_PBMC_active
-1.11616	6.46564	JIA_PBMC_active
-1.44026	-7.30553	JIA_PBMC_active
6.54074	-0.242689	JIA_PBMC_active
1.92667	7.20533	JIA_PBMC_active
-1.52035	6.22665	JIA_PBMC_active
-2.80304	-4.91897	JIA_PBMC_active
-1.95808	-6.92465	JIA_PBMC_active
-0.929948	6.51779	JIA_PBMC_active
3.15671	-1.7895	JIA_PBMC_active
2.39506	-1.51545	JIA_PBMC_active
-1.56823	-0.250883	JIA_PBMC_active
8.63925	0.962375	JIA_PBMC_active
8.29711	0.944941	JIA_PBMC_active
-0.628532	6.45946	JIA_PBMC_active
-1.00379	6.57117	JIA_PBMC_active
6.85289	0.270047	JIA_PBMC_active
-2.64567	-5.43058	JIA_PBMC_active
-0.668242	7.07031	JIA_PBMC_active
-1.43057	5.65926	JIA_PBMC_active
-3.38937	-8.59191	JIA_PBMC_active
-1.33039	6.03476	JIA_PBMC_active
5.36064	0.962125	JIA_PBMC_active
-3.15222	-4.84241	JIA_PBMC_active
-4.42946	2.43134	JIA_PBMC_active
-3.09704	-7.61668	JIA_PBMC_active
8.5227	0.95127	JIA_PBMC_active
-2.34768	-5.64293	JIA_PBMC_active
-2.62848	-6.06729	JIA_PBMC_active
7.93361	1.00523	JIA_PBMC_active
-0.601584	8.95923	JIA_PBMC_active
2.34772	-1.4048	JIA_PBMC_active
-0.384183	6.03222	JIA_PBMC_active
-1.68109	-4.1851	JIA_PBMC_active
3.34833	-1.44834	JIA_PBMC_active
-0.642415	-4.26366	JIA_PBMC_active
8.40408	0.673507	JIA_PBMC_active
-1.60515	8.71408	JIA_PBMC_active
-0.686428	8.41621	JIA_PBMC_active
-2.16396	-7.37901	JIA_PBMC_active
-1.82568	8.1942	JIA_PBMC_active
-2.0819	-7.64916	JIA_PBMC_active
-1.4439	-4.68421	JIA_PBMC_active
-1.86339	-4.65601	JIA_PBMC_active
2.52592	-2.02776	JIA_PBMC_active
-3.47716	-5.06392	JIA_PBMC_active
-3.22384	-5.39729	JIA_PBMC_active
-1.73938	6.59481	JIA_PBMC_active
-2.67973	-5.34938	JIA_PBMC_active
-0.147062	9.091	JIA_PBMC_active
-2.31029	-8.61826	JIA_PBMC_active
-0.662118	5.48295	JIA_PBMC_active
-2.61338	-5.43864	JIA_PBMC_active
0.95566	6.64054	JIA_PBMC_active
-0.82597	8.01622	JIA_PBMC_active
-1.05034	7.54023	JIA_PBMC_active
-1.66784	8.55252	JIA_PBMC_active
-0.527073	6.90044	JIA_PBMC_active
0.437786	6.95672	JIA_PBMC_active
-5.27931	3.37175	JIA_PBMC_active
2.92487	-1.84557	JIA_PBMC_active
-2.39405	-5.80056	JIA_PBMC_active
-0.185305	7.25947	JIA_PBMC_active
-0.329524	8.09851	JIA_PBMC_active
-2.58067	-8.70657	JIA_PBMC_active
-2.35887	-7.60436	JIA_PBMC_active
-0.776678	6.00088	JIA_PBMC_active
-2.49886	-4.01158	JIA_PBMC_active
0.0400921	6.4006	JIA_PBMC_active
-2.7517	-4.86325	JIA_PBMC_active
-2.18574	-6.78254	JIA_PBMC_active
0.808162	7.73247	JIA_PBMC_active
2.72513	-1.34728	JIA_PBMC_active
7.24132	1.55232	JIA_PBMC_active
0.0642747	8.08597	JIA_PBMC_active
-2.44461	-8.66769	JIA_PBMC_active
-0.797913	6.96461	JIA_PBMC_active
8.42919	1.01641	JIA_PBMC_active
-1.98416	-8.49418	JIA_PBMC_active
-0.95772	8.8985	JIA_PBMC_active
0.0337473	8.66865	JIA_PBMC_active
-3.32828	-5.09515	JIA_PBMC_active
-1.96787	8.03265	JIA_PBMC_active
5.4674	1.61069	JIA_PBMC_active
-0.974011	-8.91758	JIA_PBMC_active
8.30556	1.22019	JIA_PBMC_active
5.61456	1.62161	JIA_PBMC_active
-3.23644	-5.40005	JIA_PBMC_active
-1.35541	6.57905	JIA_PBMC_active
-2.92533	-6.28892	JIA_PBMC_active
-2.99903	-5.67182	JIA_PBMC_active
-3.45134	6.12898	JIA_PBMC_active
-0.568069	6.66655	JIA_PBMC_active
2.00179	-1.46015	JIA_PBMC_active
-3.34973	-5.71779	JIA_PBMC_active
-2.17002	6.27601	JIA_PBMC_active
-3.42896	-8.41852	JIA_PBMC_active
8.47586	1.17669	JIA_PBMC_active
-1.84128	-8.74303	JIA_PBMC_active
-1.20275	6.49929	JIA_PBMC_active
5.77457	1.1703	JIA_PBMC_active
-0.114052	7.92966	JIA_PBMC_active
-0.0765304	6.93912	JIA_PBMC_active
-2.90495	-7.52355	JIA_PBMC_active
0.0132437	8.41309	JIA_PBMC_active
2.08799	-1.56826	JIA_PBMC_active
0.0839255	6.44923	JIA_PBMC_active
-0.400864	6.17601	JIA_PBMC_active
-2.96114	-7.88625	JIA_PBMC_active
0.256836	8.56274	JIA_PBMC_active
-1.00159	-0.361097	JIA_PBMC_active
4.52988	1.7588	JIA_PBMC_active
[truncated: 5,988 more rows]

## Sheet: Panel_S4_G_2
umap_1	umap_2	da.pred
-2.48811	-7.90478	0.452816
-0.563494	7.65657	0.238385
-1.72236	8.26619	-0.481169
-0.893567	-7.70724	0.11694
-1.94214	-5.09913	0.481471
-1.04212	6.01575	-0.764118
-0.818449	7.67587	-0.179429
-2.58849	-7.64331	-0.309254
-0.530131	-6.67977	0.703475
-0.528281	-8.25176	0.116109
-0.110095	6.50379	-0.304878
-1.75175	8.28329	-0.687426
-0.451728	-7.94615	0.660516
-2.06084	-8.04562	0.782363
-1.31785	-8.92769	0.3911
-1.85963	-4.93615	0.776574
-2.4786	-9.09265	0.215134
-1.85375	6.03399	-0.796251
-4.13916	1.35048	0.687335
-0.755801	-1.3113	0.595766
-1.92117	-5.42458	0.210427
-2.42768	-5.62529	0.801272
6.69888	-0.765349	0.177091
4.63215	0.59723	-0.62804
-1.12804	-0.237592	-0.535392
-4.21942	1.29322	0.664117
-1.61957	-4.21438	0.154089
-0.557214	-6.01119	0.847044
-0.0629493	8.93839	0.179832
-1.01134	-8.35965	0.657914
-1.53072	-5.35758	0.857082
-1.72478	-4.97265	0.848679
-0.71854	-7.16976	0.760661
2.89114	-2.2158	0.411711
2.76428	-1.13099	-0.0359308
-5.01318	2.62959	0.805791
-4.20915	1.86068	0.735403
-0.480587	-4.03576	0.121429
-0.309904	6.79492	0.744519
2.38568	-1.27935	0.519857
-5.18817	2.32251	0.455029
-0.116567	-4.45251	0.496708
1.96495	-1.28883	0.773961
-0.41494	-5.06262	0.774226
-4.8162	2.51617	0.339525
-1.97952	5.29491	0.709389
-1.69091	-8.78644	0.585457
-0.132504	-4.34236	0.435231
-4.7157	2.49555	0.851113
-4.94967	2.46709	0.857821
-4.71678	3.46265	0.655573
-4.33247	2.32306	0.804319
7.00248	0.952555	0.869827
-0.698616	-1.68862	0.544389
-4.92504	2.60557	0.514972
-4.31852	2.73786	0.717654
2.03021	7.24228	0.690547
-4.33674	2.78199	0.68033
-3.42013	-7.67576	-0.086252
-4.48994	2.83153	0.863566
-4.74581	2.60071	0.799217
2.64873	-2.43305	0.00989579
3.06367	-1.9662	0.469276
0.227813	7.2101	0.680308
-0.0226663	8.23361	0.235658
-0.0656621	-4.42537	0.634715
7.5172	1.67992	-0.638791
-4.40647	2.45295	0.844486
-3.91766	2.41107	0.509546
-4.51482	2.21678	0.760144
-4.38059	2.6615	0.854399
-1.95184	-5.04667	0.616731
-2.28179	-7.02669	0.391394
-0.18291	-4.28698	0.647425
-4.3017	2.8628	0.844799
-4.92233	2.74973	0.676818
1.9241	-1.44764	0.304746
-2.62744	-7.44286	0.139501
-4.45221	2.0752	0.854687
-0.480594	6.79491	0.262164
2.94364	-1.42563	0.699418
-4.59547	2.55095	0.786456
-4.89668	2.37875	0.684508
-2.83401	-4.97185	0.394859
-4.14163	2.60611	0.74046
2.93311	-2.09993	0.514415
-5.08279	2.26863	0.516007
0.778173	7.17467	0.721674
-4.9007	2.36027	0.849354
-4.73608	2.89794	0.8562
-2.31884	-7.46228	0.51569
-0.336353	7.16542	0.682696
2.68439	-2.14755	0.216114
-4.46049	2.67992	0.784357
-0.00808071	-8.14927	0.68779
-1.41192	-6.5117	0.782649
-0.250541	8.93751	-0.540645
0.124106	-8.1125	0.530667
-1.24437	-6.79874	-0.138865
-1.2801	5.52448	-0.337079
-2.79192	-4.26902	0.431798
-0.86248	-1.07345	0.218509
-0.649889	-6.02344	0.673375
-1.09557	-5.14529	0.842308
5.70677	0.80316	-0.481091
-1.21397	-8.46794	0.258846
-1.51394	8.45647	0.492269
-1.15714	-7.64011	0.753166
-1.71095	-8.72037	0.846741
-1.36172	-8.35157	0.672681
-2.75131	-8.54862	0.0740972
-3.00069	6.15601	-0.60416
-0.3424	-8.31649	0.35443
2.7668	-1.9872	0.247419
-4.69128	2.86584	0.846865
-0.633664	-7.46357	0.783097
-2.61225	-5.78466	0.805017
-1.02787	-6.85286	0.500004
-4.85708	2.79909	0.778982
-2.87743	-7.40569	0.71222
-0.00721179	-7.18484	0.881453
-1.09293	6.666	0.33305
-1.32616	7.80442	0.33809
-0.458655	7.40658	0.774153
-1.27949	5.14021	0.122278
-1.54986	-7.69866	0.590826
-1.66736	-5.18242	0.513662
-0.793163	7.40993	0.880904
-4.42524	2.76436	0.755562
-4.41377	2.45716	0.783375
-5.17729	2.66588	0.674633
-4.51264	2.81909	0.861782
-5.05116	2.52936	0.862527
-2.00484	-7.96666	0.789205
-4.52842	2.69452	0.688289
-2.66835	-8.65416	0.548882
-0.770195	5.47966	0.633511
-4.82105	2.78897	0.585877
-5.2151	2.52998	0.807461
-1.69706	-7.8436	0.531966
-1.83185	-7.42907	0.69492
-4.58598	2.50221	0.840452
-4.70379	2.90245	0.78549
-2.55028	-7.4349	0.485413
-0.695681	7.24226	0.838315
-2.03925	-8.87309	0.461978
-0.390933	5.51408	0.822353
-4.72962	2.46667	0.845086
-2.12711	-7.39711	0.304889
0.152579	5.76726	0.698531
-0.90914	-7.27011	0.893772
-2.99205	-5.58292	0.574003
0.846456	6.80785	0.691195
-0.26801	6.12035	0.041817
-4.70552	2.43635	0.83458
-1.67096	-5.02541	0.645544
-1.27404	6.69193	0.24434
-4.59799	2.3979	0.828312
-0.306657	7.39376	0.678322
-4.79032	2.5786	0.839046
-2.94734	-5.49928	0.595491
0.344883	-8.3144	0.542576
-4.96267	2.69289	0.782346
0.684616	6.47659	0.58043
-3.03048	-7.78835	0.335573
-5.18635	2.65316	0.767266
2.68929	-2.05325	0.655725
-0.878781	8.09207	-0.382903
2.94103	-1.46265	-0.215895
-4.94969	2.41958	0.897251
-1.22217	7.49929	0.744655
-3.37339	-8.46334	0.324841
-2.0371	7.89102	0.103673
-5.03179	2.32462	0.839031
-1.40151	-6.51362	0.195341
-2.28512	-7.409	-0.152035
6.16392	1.66867	0.343727
-0.852623	7.75269	0.827758
-1.05365	6.2195	0.632432
-5.24599	2.77143	0.56401
-1.16516	6.99844	0.534909
-2.01163	-7.85166	0.779339
0.89379	6.34954	-0.538158
-2.66558	-7.09036	0.50068
-2.06641	-4.67383	-0.0835146
-1.09148	7.7182	0.708549
-1.44159	7.6206	0.710525
-3.27243	-4.83741	0.456985
-3.00619	-4.95078	0.326605
-4.83426	3.03249	0.309128
-1.64448	-8.09084	0.779374
-4.69024	2.75366	0.730619
-1.35492	-5.1588	0.845068
-1.283	6.38809	0.583896
-1.96145	-5.4965	0.712888
-1.25929	-7.51937	0.864985
-0.32101	-8.3991	0.536253
-1.3863	-6.92895	0.799413
-4.74462	2.39378	0.85336
2.32721	-1.67839	0.63972
1.6924	7.20577	0.517607
-4.54916	2.47107	0.822276
-4.92449	2.37605	0.858566
-0.0443396	8.85231	-0.0457394
-2.12738	-8.2985	0.704324
-1.50198	7.87602	0.128579
-4.42709	2.37455	0.775997
-0.897542	7.68081	0.809419
-1.18558	6.44682	0.784529
-0.888628	6.81559	0.578264
-0.985514	7.07126	0.709245
-5.19361	2.49126	0.811933
-0.432385	7.01406	0.476258
-0.40967	-6.86028	0.891943
0.144667	7.68429	-0.17892
5.43297	1.72282	0.4933
-1.40155	6.82689	0.247397
2.87252	-1.86748	0.435288
-2.84407	-5.5039	0.755853
-2.74319	-7.29575	0.697184
-4.77826	2.809	0.837207
0.135522	-8.65952	0.541349
6.90799	1.76826	0.0342367
-4.95566	2.47794	0.871515
3.21348	-2.05609	-0.0834193
2.8318	-1.22436	0.512566
-2.48309	-5.06089	0.687852
-0.916408	6.93055	0.560794
-2.8095	-7.10221	0.185339
6.8254	1.81372	0.348286
-4.98942	2.41928	0.86322
-1.54217	6.2257	-0.192375
-4.94987	2.89584	0.799945
-1.23761	6.53198	0.76764
2.97906	-1.54354	0.639199
-4.85536	2.39348	0.872992
6.89575	1.92305	0.550983
-4.31546	2.10437	0.90279
-4.99125	2.76619	0.832085
-0.829963	7.05636	0.248577
-2.8555	-7.30973	0.699735
-0.509391	7.57857	0.201749
1.03564	6.90403	0.564197
-2.93738	-4.95193	0.612606
-4.83841	2.50738	0.780199
-4.53063	2.87419	0.866134
-0.297295	-4.15573	0.558543
-3.9345	2.42725	0.828141
-1.21963	-8.11879	0.611557
-0.972079	7.6877	0.61502
-2.47262	-5.08053	0.642132
-1.04826	-7.34118	0.41847
-0.248799	7.09434	0.673711
-4.46828	2.52042	0.679006
-2.11327	-8.57229	0.802204
-1.43131	6.28648	0.44242
-4.63618	2.56471	0.856675
-4.60401	2.41339	0.863737
6.69816	1.72052	0.402744
-2.44511	-4.92621	0.618048
-1.37276	7.8525	0.617954
-0.563676	6.60898	0.238216
-1.13795	7.72766	-0.0184144
-1.44323	-0.0363165	0.703626
0.259822	8.68771	0.39262
0.130097	6.07633	-0.0730281
-0.626886	-8.13436	0.433235
-0.344084	-8.47957	0.485187
-0.0469221	-4.33386	0.562323
-2.8073	-4.50686	-0.427255
-0.157184	5.55294	0.449028
6.90311	-1.18327	0.253656
4.94629	1.13007	-0.678042
3.28936	-1.82338	0.363454
-0.197211	8.69088	0.277763
-1.47158	7.06168	-0.0408659
-0.791518	7.72146	0.531511
-4.79117	2.89823	0.787554
-4.21328	2.03154	0.859483
-1.90766	-7.67577	0.638247
-0.858689	-8.58564	0.470307
-2.30993	-4.99808	0.720563
-0.317152	-7.39513	0.86583
-2.66453	-7.95779	0.819358
-0.439142	-4.07231	0.687358
-1.75425	-4.74041	0.830304
0.11256	-8.51285	0.761221
-1.48472	-8.25857	0.828084
-1.2622	-7.76173	0.897545
-1.8503	-8.78463	0.772409
-1.93777	-8.10076	0.85884
-2.80604	6.16209	-0.0175791
-0.869628	-7.71272	0.791597
-1.59106	-4.91261	0.850972
-1.05574	-8.37573	0.637049
-3.28411	-5.53227	0.60704
-1.19806	-7.68723	0.856783
-2.06379	-8.28553	0.817206
-2.27313	-4.63883	0.672999
2.91995	-1.82511	-0.306174
-0.387328	-8.29088	0.789727
-0.918542	-7.77462	0.841515
5.63207	1.36234	-0.277047
-0.831888	-4.21064	0.720952
0.970343	6.17089	-0.199959
-1.18822	-7.49795	0.764195
-1.17494	-0.51253	0.220339
-2.60614	-5.17204	0.850733
7.37144	0.269801	0.494587
5.92599	1.34952	0.0721611
-0.399518	-4.16497	0.785631
-4.89869	2.63538	0.741075
-1.85848	-5.02555	0.662139
-2.74281	-5.41481	0.750535
-2.05284	-8.00115	0.827539
-2.43516	-7.87317	0.765949
-3.18835	-5.62177	0.247141
-0.793298	-1.01789	0.510569
6.4485	1.29089	-0.29252
-1.56953	-7.7528	0.855867
-2.57943	-5.10852	0.825826
7.68623	0.508138	0.0791077
-1.74698	-5.80348	0.412492
-0.134978	-7.49648	0.856092
-2.47673	-4.70199	0.815747
-2.32864	-7.82992	0.301236
-4.73557	2.80035	0.85168
6.50969	1.38879	-0.450359
-2.43622	6.51111	-0.446056
-0.949443	-1.03068	0.633391
-1.19641	-5.26735	0.832104
-1.38661	-5.2234	0.874163
-1.18787	-0.542271	0.242372
-0.357333	-7.54274	0.900037
-1.53146	-8.58857	0.8401
0.445052	-8.50985	0.58315
-1.6223	-7.41625	0.902019
-1.90165	-7.9292	0.829049
-2.45039	-4.61171	0.847636
-1.80613	-5.16525	0.743699
-2.02273	-5.50845	0.828551
-2.25676	-4.68514	0.807649
-2.65722	-5.10843	0.750797
-0.177457	-4.38373	0.611756
-0.641379	-5.57684	0.758682
-1.79957	-5.06927	0.803977
-0.916552	-7.57924	0.851646
1.9752	-1.3672	-0.0136878
-2.44649	-5.12555	0.847154
-2.54226	-4.6832	0.806549
-2.56542	6.16905	-0.108919
-2.58854	-5.57741	0.178615
-2.34738	-4.76221	0.787589
-0.954016	-0.118808	0.127624
-1.58887	7.91988	0.439607
-1.84403	-6.86116	0.589892
-2.79196	-8.89206	-0.0746046
-4.92687	2.56454	0.854376
-1.39187	-8.52556	0.79534
-0.532862	6.72184	-0.177974
-1.46786	-7.33296	0.828036
-0.510965	-4.58947	0.696076
-1.46119	-8.54495	0.877962
-0.193845	8.20315	-0.135575
-2.63989	-5.56862	0.338398
-2.37308	-5.121	0.73089
-5.06118	2.70791	0.766557
2.5689	-1.98472	-0.12945
-4.21684	1.26703	0.771223
-2.06086	-7.95197	0.757067
-2.77661	-5.25049	0.305221
-1.03625	-5.33935	0.842346
-0.797043	-9.02494	0.433609
-2.352	-7.70119	0.806744
-1.87487	-4.71566	0.857953
-1.25793	-8.23718	0.871127
7.73148	1.60089	-0.686638
-0.558367	-8.61071	0.401518
7.45677	1.02551	-0.711481
-1.48209	-8.04053	0.701092
-1.53623	-7.25972	0.69354
-1.73317	-7.84608	0.52763
-1.18896	-0.410474	0.294324
-1.77561	-5.88892	0.743593
-0.664121	-7.90547	0.890062
-1.78599	-8.03701	0.671189
-0.791418	-7.69693	0.725106
-3.20418	-4.70319	0.559569
2.3892	-2.48173	-0.127058
-0.917053	-6.73756	0.747237
-3.48873	-5.32332	-0.463983
-1.03976	-8.14922	0.802051
-2.61669	-7.79539	0.435812
-1.96719	-5.78324	-0.115805
-1.08574	-5.31644	0.901014
-1.02125	-8.0955	0.868051
-1.94353	-7.34732	0.830475
-3.16462	6.24318	0.612187
-2.98966	6.07181	0.311049
0.274905	-8.4841	0.767739
-1.08342	-8.76792	0.713866
-1.32874	-6.54273	0.0557311
-1.65503	-7.64755	0.743696
-3.0975	-5.64801	-0.00580812
-1.80166	-8.38195	0.778446
-0.233015	8.55988	-0.766418
-1.52409	-7.95261	0.111341
-2.0568	-8.80822	0.789653
-0.514913	-8.48651	0.348029
-2.09615	-6.45594	0.788675
-4.28126	1.44629	0.738403
-1.03983	-8.00632	0.594096
-1.17028	4.57342	-0.0336223
-1.41814	-8.58497	0.791264
-1.92697	-5.42748	0.788259
-3.53402	-5.40898	-0.113527
7.84591	1.50617	-0.359659
2.69553	-1.70221	0.466956
-1.99233	-5.47134	0.860186
-1.75044	-5.08635	0.845871
-1.1661	-8.31598	0.799092
-1.11743	5.66063	-0.593807
-1.78726	-8.43907	0.888755
4.44349	0.914063	-0.743013
-4.90416	2.86959	0.717925
2.25496	-2.26616	0.225589
-1.68564	-7.43196	0.61431
-4.4084	2.88954	0.719975
-0.899848	-8.2652	0.82733
0.097343	-7.59409	0.872412
-0.163644	-8.0947	0.766583
-1.46932	-7.5268	0.844492
-0.214376	-7.95261	0.649996
-4.30691	1.97842	0.720554
-1.26401	-7.81685	0.230172
-1.43296	-4.88411	0.853227
-2.3326	-7.35737	0.76901
-3.36321	-5.29257	-0.453875
-2.33215	6.43945	-0.469302
7.05063	1.36876	0.155958
-2.18017	-5.53574	0.851015
0.197965	8.04061	-0.0311457
-0.812807	-8.00678	0.731409
-1.11874	-8.3935	0.782117
-1.1567	-7.97077	0.7825
-1.06005	-5.40926	0.778845
3.06826	-1.75187	0.18001
5.94297	1.10402	-0.0188415
-0.484857	-8.93776	0.387106
-1.84956	-5.98152	0.528156
-0.73578	-7.23652	0.840013
-0.396466	-7.67852	0.829044
-2.55473	-5.17179	0.789499
-1.84921	-8.51364	0.836043
4.69842	0.982513	-0.617233
-1.13083	-8.53054	0.786875
6.05431	1.31525	-0.0235484
7.04762	0.908373	0.103542
-1.67366	-8.00415	0.836841
-1.22863	-4.90663	0.817099
2.73404	-2.14446	-0.32884
-1.21037	5.04557	-0.595064
2.3938	-1.85283	0.0847811
-2.28911	-5.00073	0.866594
-1.54862	-7.18155	0.850546
-3.04338	-8.53853	0.655244
-1.90409	-5.694	0.877084
-2.62893	-7.80897	0.750104
-2.27303	-5.25522	0.825172
-1.54003	-5.46383	0.824446
-3.41619	-8.32619	0.200729
-5.15575	2.81723	0.240615
-1.12276	6.7876	-0.553506
-1.99377	-7.68358	0.812651
2.03627	6.94258	0.701651
-1.87065	-8.54061	0.710686
-1.27053	-6.75754	0.790361
-1.20376	-7.17241	0.882235
-0.449873	5.97056	-0.563958
-1.5516	-8.27037	0.844364
-0.168821	-7.22495	0.843881
-1.80726	-5.53311	0.307148
-1.94316	-5.06934	0.84375
-2.53467	-5.43817	0.882926
-2.31128	-4.84843	0.873884
-0.0257418	-8.26932	0.701368
-2.49919	-4.9587	0.720229
-4.54158	2.47783	0.73523
0.410749	-8.43502	0.565667
-1.57818	-8.63291	0.734663
-0.354819	-3.84381	0.0926724
-0.828031	-8.12692	0.754838
-1.55123	-8.623	0.831416
7.10657	1.12869	-0.264437
-1.81576	-7.87439	0.747842
-2.01865	-8.8522	0.759336
0.640099	6.78862	0.226113
-2.55655	-4.94447	0.860734
-1.56043	-7.89014	0.742263
-0.377238	-8.28891	0.669274
-1.25523	-7.1672	0.698437
-2.47559	-7.43561	0.704737
-1.00903	-9.08814	0.125007
-1.83082	-5.47707	0.700968
-4.1484	1.42768	0.665789
-3.50521	-8.52577	-0.156461
-2.76716	-4.51493	0.76226
-2.00953	-8.94187	0.664275
-2.57246	-8.7244	0.816078
-1.7089	-5.12254	0.823472
-1.58449	-4.80084	0.660826
-0.368917	-8.55086	0.427252
-2.34013	-4.87605	0.855768
-1.51501	-7.59085	0.882105
-1.42329	-7.57022	0.864334
-1.48509	-7.9379	0.896768
-2.96557	-7.48833	0.840412
-0.161469	-4.28891	0.66615
-4.69772	2.21231	0.602746
-0.782059	-1.00881	0.486368
-2.01431	-7.70472	0.708143
-1.86241	-8.41866	0.872322
-1.78284	-8.17644	0.776277
-1.66661	-7.93044	0.882509
-0.74856	-7.64885	0.894767
-1.17306	-8.4019	0.868053
-3.46292	-8.01191	0.556915
-2.16028	-8.47775	0.862428
0.425497	-8.58193	0.662434
-2.03483	-6.04297	0.867578
-0.822583	-0.961502	0.570131
-2.34726	-4.91039	0.775269
1.38676	7.4011	0.580137
-0.158772	-8.44223	0.566703
-1.10687	-7.1334	0.885892
-1.29791	-7.11137	0.760915
-2.12409	-8.68022	0.708754
-1.54128	-5.51646	0.874093
-2.13437	-8.96319	0.603573
-2.04012	-8.41394	0.210361
-1.30033	-5.33491	0.854441
-1.47005	-8.24208	0.671429
-1.86831	-8.55057	0.582836
7.36601	0.634613	0.163761
5.87491	1.56827	0.00639514
-2.21867	-5.77214	0.814515
-1.06621	-8.96193	0.6539
0.641566	8.51486	-0.310784
-2.80452	-8.48443	0.701725
-1.51406	-4.4166	0.379232
-1.91874	-5.76321	0.801815
-2.58637	-7.58649	0.719845
-1.84146	-8.58404	0.793737
-3.17091	-7.50116	-0.185222
2.65545	-1.90714	0.0981586
-2.97202	6.12649	0.0243167
-2.50846	-4.45283	0.785009
-2.2828	-7.56481	0.811974
-1.43259	-8.99615	0.812587
-1.67569	-7.98858	0.73671
-0.734389	-8.0617	0.858558
-0.283786	-7.5306	0.837143
-1.32538	-7.71043	0.635168
-2.2772	-8.74799	0.794652
-0.793271	6.64178	-0.542781
-2.45243	-5.32304	0.61604
-2.73685	-8.41767	0.00755747
-2.32217	-8.45196	0.665346
-0.596665	-8.04103	0.683495
-1.69131	-8.54541	0.733702
-2.73375	6.30424	-0.533401
-1.72616	-8.04246	0.783322
-0.533247	-8.46768	0.377117
-1.99329	-5.28702	0.774608
0.204178	-8.25628	0.571314
-4.54683	2.11955	0.8613
-1.43254	-8.66857	0.357038
-2.30054	-8.77398	0.547023
-2.10965	-8.03932	0.738788
-3.23469	-8.46828	-0.0892917
-1.17345	-7.9846	0.718529
-2.66608	-8.79988	0.40208
-2.49902	-7.74288	0.392626
7.97598	0.0924576	-0.401835
-0.986748	0.0322451	-0.0397247
-2.51396	-8.7415	0.725041
-4.80227	2.69844	0.79634
-0.621504	-8.11217	0.804644
-2.6909	-5.41345	-0.619062
6.07776	1.49509	-0.838812
-0.883066	-1.23645	0.398676
2.79797	-1.89241	-0.895292
-1.82969	-7.45595	0.352173
-0.924588	-1.38627	0.202179
4.11128	0.757349	-0.752149
2.5996	-1.87324	-0.597907
-3.13579	-7.66527	-0.568487
-1.39761	5.94705	-0.891959
7.05523	1.48861	-0.807162
-1.84237	-8.19806	-0.464149
-0.562854	9.05893	-0.662884
-2.61811	-5.49702	0.488985
-2.65246	-4.43563	-0.313977
-0.603018	-0.307092	0.0237742
-1.95599	-8.30514	0.198197
7.54664	0.898638	-0.535734
-0.988371	8.60103	-0.418362
-1.81358	-4.24995	-0.101948
2.09041	-2.49215	-0.728377
-0.415238	6.07463	-0.685892
2.94849	-1.90986	-0.663631
2.77271	-1.70796	-0.408037
-2.34466	-4.48674	-0.0805067
-3.36825	-7.77438	0.0806843
-0.210216	5.33966	-0.859109
-1.91549	-4.42254	-0.418462
4.52559	1.1395	-0.781603
-2.35056	-4.24957	0.385903
-0.0657098	6.81592	-0.69941
-1.58619	8.63893	-0.743271
4.30296	0.53423	-0.729663
-1.70363	8.66019	-0.806429
-3.18225	-5.4494	-0.863145
-0.127606	8.85364	-0.617356
3.17475	-1.77313	-0.360279
4.62147	0.519597	-0.277605
-0.679916	-8.25981	0.186216
-0.902461	8.81968	-0.640033
7.2157	-1.75153	-0.595523
0.074292	8.31694	-0.478594
-1.0176	6.49323	-0.756532
2.30939	-1.71451	0.0460022
3.07339	-1.92598	-0.508026
-0.436484	-8.64331	0.153394
7.50928	1.69968	-0.506507
-2.81413	-5.02244	-0.640025
6.94271	-0.0668038	-0.513294
0.603323	6.01693	-0.507862
0.155011	8.76723	-0.164302
-1.34639	8.52531	-0.524106
-1.36218	8.24539	-0.859028
-1.22162	6.18714	-0.894304
-0.180883	9.09157	-0.762587
-0.816979	8.15829	-0.836558
-1.0346	8.56711	-0.400738
1.26555	6.54088	-0.788081
5.54009	1.25906	-0.455507
2.81534	-1.80096	-0.581668
-0.472657	8.71001	-0.840031
-1.06669	8.31342	-0.290671
-1.22229	7.13464	-0.780407
2.98752	-1.8966	-0.815322
-1.15194	5.54288	-0.920602
-0.787796	5.51585	-0.776463
-1.97563	-8.50316	0.411808
7.82809	0.735574	-0.563616
0.595435	6.95831	-0.492743
-0.542196	6.73409	-0.516867
2.31324	-2.49503	-0.420858
0.0847522	6.42276	-0.223201
-1.54839	8.76484	-0.522433
-0.930587	6.3883	-0.322305
-0.786047	8.18019	-0.748257
6.70809	0.754803	-0.443432
-0.189406	6.06051	-0.592954
-3.10709	-4.84974	-0.783286
6.56607	-0.840756	-0.826615
-1.71476	-7.25145	-0.0519488
-2.37441	6.45655	-0.236577
-2.09145	-8.65626	0.179987
-2.84852	-4.9764	0.0539221
-0.779569	-4.04469	-0.4873
-1.15909	6.45291	-0.625862
-0.0667902	-0.713321	-0.790473
-0.809535	6.13939	-0.715501
-1.53459	-8.25945	-0.560289
-3.18284	-4.70954	-0.737754
6.74694	-0.819643	-0.887243
2.28806	-1.22104	-0.660148
-1.78615	-3.926	-0.0491837
-1.05591	6.43157	-0.61657
-0.631593	-8.0103	0.0562192
-2.37901	-4.40317	-0.44267
-2.65711	-4.71068	0.104521
-0.893828	6.32387	-0.783802
7.11096	1.69673	-0.754636
5.61515	1.5008	-0.401519
-1.92828	8.67984	-0.905945
-1.19966	6.00368	-0.905453
6.67415	-0.0624055	-0.791867
7.79969	1.25441	-0.87543
-2.75829	-7.66603	-0.700281
-2.82784	-8.00248	0.0625637
7.68337	1.46733	-0.828197
-1.74081	-8.78779	-0.0975236
5.97398	1.59188	-0.701749
-4.64495	3.18787	-0.231133
-0.92234	6.08268	-0.808065
-0.201583	-8.22757	0.646936
3.15473	-1.8149	-0.269732
-2.55593	-4.35977	0.336659
5.00726	1.44958	-0.835068
-1.43432	8.4998	-0.810324
2.0353	-1.50788	-0.655602
2.84296	-1.7042	-0.110073
-1.29133	-8.33948	-0.749883
2.83422	-2.16612	-0.332196
-0.64398	6.08454	-0.89263
-1.45955	8.56204	-0.904282
-2.39279	-5.19027	-0.29469
-0.574088	-3.96528	-0.207082
-3.9439	1.98799	0.536848
8.45294	0.646049	-0.783139
0.357736	6.28446	-0.764167
-0.140031	6.18708	-0.458164
-1.09851	8.98687	-0.68007
-1.14047	5.17323	-0.79631
-1.42592	-9.15881	-0.556899
-1.09993	-8.27215	0.0450479
-0.533508	5.82069	-0.892951
-1.63216	5.8226	-0.746867
2.00452	-1.66668	-0.0262914
2.90859	-1.7188	-0.821375
-1.64155	-8.26431	0.467359
-2.46859	-9.03157	6.37917012875377e-05
7.67886	1.05451	-0.544282
-2.02782	-4.44992	0.257515
-2.67872	-9.04393	-0.616302
2.45364	-1.81836	0.211511
-0.868056	4.6336	-0.444081
2.49963	-1.59133	-0.849731
6.2456	1.53929	-0.823982
-1.23259	5.82658	-0.904231
-0.0150592	8.72061	-0.855664
-0.297769	5.36261	-0.752121
-1.82154	8.17106	-0.799425
5.85098	1.88737	-0.199923
5.9619	1.41278	-0.523032
0.990964	7.38285	-0.253886
-2.63327	-4.33754	0.0450293
7.84875	1.08392	-0.899023
-2.5017	-4.86203	0.675816
-1.86393	7.79957	-0.678397
-1.18615	6.49368	-0.139058
7.23478	1.24291	-0.818517
6.99031	1.53076	-0.736814
4.61036	1.30323	-0.694458
-0.877736	8.18643	-0.758942
-1.28326	-7.93473	-0.0935916
-1.50886	5.56359	-0.846642
-1.45419	8.23485	-0.871882
-1.00414	5.4925	-0.842504
-0.896257	8.33697	-0.894232
-1.70676	-4.42364	-0.00724851
-0.298807	6.69105	-0.663496
7.86106	1.71205	-0.676198
2.8417	-1.65783	-0.829703
-2.91356	-5.16956	-0.179776
-1.30226	5.70939	-0.894499
-1.2446	5.29903	-0.678361
-0.0914549	8.17852	-0.787914
-1.20977	6.68934	0.0455374
0.455581	8.78552	-0.261666
-1.11891	6.554	-0.900462
-1.72411	8.357	-0.589705
0.00602777	5.12868	-0.852244
4.66047	1.06334	-0.798621
-0.880772	6.35396	-0.759795
-1.01707	-0.131945	-0.654783
-0.0919337	9.08257	-0.826122
-1.58757	8.69705	-0.823054
-1.48147	8.53431	-0.497452
-2.5309	-9.02174	-0.0631162
-1.72736	-9.08824	-0.76785
-0.0211863	5.53481	-0.847115
-1.20486	8.67495	-0.817528
2.90248	-1.64528	-0.559787
-2.0097	-3.86056	0.207452
-0.545152	4.35113	-0.779617
-2.31627	-8.74126	0.157331
-1.48187	8.38929	-0.90445
-2.34808	-4.56992	0.0378493
2.97681	-1.8255	-0.724425
7.35835	1.46647	-0.776965
-0.439978	8.73502	-0.789995
-3.37232	-5.54585	-0.248455
-2.91863	-4.90782	-0.549449
-1.51824	-5.21123	0.229794
6.49573	1.51894	-0.775216
-1.26191	8.21246	-0.747376
8.05933	1.566	-0.830679
-0.597989	8.40651	-0.910206
-2.48132	-8.64736	-0.753269
-1.73889	-8.82423	0.139888
-0.690174	-8.41198	-0.310518
-0.0930226	5.72149	-0.108784
-2.64046	-5.45034	0.466083
-1.45659	7.70325	-0.7327
0.140518	7.81093	-0.701418
0.325994	5.48293	-0.836552
-1.75627	7.7594	-0.555132
-0.83178	-1.13452	-0.139466
-3.14226	-8.39752	-0.753211
2.20095	-1.37452	0.0612535
-1.80769	-7.01943	-0.11196
-2.35185	-4.97359	-0.662083
-1.61653	6.67607	-0.151923
-1.64208	-4.7219	-0.0472612
-1.39168	-6.32846	0.202753
-0.951632	7.74636	0.178755
-0.568856	7.06647	-0.402753
-4.81542	2.736	0.423974
2.2061	-1.42084	-0.526136
2.15883725188659e-05	7.82958	0.0751579
3.07739	-1.68778	-0.27257
-1.92036	-4.41261	0.0256688
7.50143	1.04489	-0.617241
-0.681657	5.7128	-0.676242
-1.97992	-6.82577	0.607382
-1.10898	-8.18435	-0.180198
-1.51307	6.09764	-0.515427
-2.22154	-7.24415	0.26246
2.61878	-1.92539	-0.461015
-0.23791	7.76066	0.0501128
0.457972	6.11102	-0.149017
-1.8753	6.54874	-0.592038
-2.29472	-7.66626	-0.444278
2.78336	-1.65739	-0.223043
-2.99795	6.23187	0.236072
-0.699898	4.58714	-0.257474
-1.77337	-5.30519	0.254136
-2.23224	-7.96079	-0.164218
-1.12282	6.19098	-0.5553
-1.31508	-6.84697	0.0124448
8.3321	0.419406	-0.73722
-2.32623	-5.60197	0.248368
5.92961	1.67771	-0.761596
-2.26494	-7.89112	0.183786
-2.65572	-6.11836	-0.49235
-2.19787	-7.15473	0.359366
-1.80541	8.83783	-0.391211
-0.117865	7.03706	-0.207545
-2.80933	-4.91517	0.404768
-3.29031	-5.61256	-0.24597
-5.15822	4.03165	-0.511612
-1.54808	6.48489	-0.286415
-2.06517	-7.32974	-0.0854276
5.8769	1.75244	-0.203884
-0.484238	6.72896	-0.630141
-1.64037	-7.00129	-0.281615
-2.61817	-8.16175	-0.714188
-2.13226	-6.29391	0.249127
6.96315	1.61731	0.15517
-0.843179	-8.37918	0.5581
-1.43456	7.56233	-0.131708
0.535849	6.35296	-0.178988
-0.679838	-7.96433	0.179314
-0.91043	6.86928	-0.120447
-1.1888	8.12819	-0.355894
-0.991113	7.8535	0.0697476
-2.0928	-8.85979	-0.0304591
-1.57956	6.39259	-0.587042
0.104171	8.23948	-0.277633
1.95512	-1.52955	0.41082
-0.885097	8.58119	-0.309706
0.326696	6.38162	-0.182531
-2.12584	-8.07884	0.397068
6.60724	1.79053	0.02502
-2.4879	-5.85759	-0.189675
-0.234118	6.54885	-0.565395
-4.82761	3.04327	0.560381
0.292907	7.90495	-0.270658
-2.43479	-7.31376	-0.0601812
7.07992	1.66178	-0.231807
0.669734	8.25542	-0.528381
0.578489	7.1602	-0.482814
-2.4869	-5.61785	0.365094
-4.64547	3.8085	-0.715223
-0.796371	6.46853	-0.557564
-2.02643	-6.87211	-0.166129
-2.32938	-9.08651	-0.782923
7.66018	0.681277	-0.593915
-2.15749	-7.23329	0.63042
-0.581669	6.38019	0.0241924
-2.98681	-8.33478	0.141826
-4.49965	2.37472	0.610468
-2.05287	-4.30376	0.0485843
-1.35636	6.56816	-0.272463
-0.392403	6.7847	-0.447901
-2.91292	-7.89212	0.336632
-0.472768	5.60923	-0.607921
-0.68925	-8.11437	-0.00686339
6.92717	1.55082	-0.755409
-1.64284	-5.23736	-0.363777
-2.68695	-4.59807	0.565097
-1.54672	-7.20633	-0.19152
-0.78525	8.484	-0.26554
-2.23429	-4.00315	0.103061
-1.21844	8.20249	-0.565513
0.0510787	6.39338	-0.127496
-2.48822	-3.84145	-0.144717
-0.878809	6.4589	-0.427612
-0.864347	-7.11128	0.265917
-0.931786	6.42109	-0.260146
2.0023	-1.93493	0.198003
-2.41607	-6.64462	-0.310508
-2.1729	-5.23541	0.639861
2.492	-1.44487	-0.302852
4.21971	1.30514	-0.868977
7.4894	1.50925	-0.823431
-1.01342	-8.04654	-0.612396
-2.05529	-8.42498	0.592994
-2.46033	-7.83952	0.546068
3.34644	-1.32002	-0.599812
2.80351	-1.82861	-0.709556
-2.82046	-8.88936	-0.484879
5.8124	1.47233	-0.701768
5.80244	1.35344	-0.692422
7.97137	0.349869	-0.490093
-2.33518	-8.459	0.394338
-2.15058	-8.5946	0.380073
1.96549	-1.48787	-0.0311033
2.78173	-1.4105	-0.360866
0.831583	6.69661	-0.746557
-0.848229	-9.08429	-0.420808
4.29536	1.18584	-0.762937
-1.89637	-7.28905	-0.0832609
-2.93665	-7.49769	0.457214
-0.433576	-8.13582	-0.347622
-1.79783	6.51711	-0.407597
5.35809	1.27667	-0.759028
-0.371748	6.08247	-0.699895
-2.23563	-5.87602	0.41916
5.70305	1.51277	-0.658427
0.0934879	8.38677	-0.516336
-0.902156	5.31192	-0.868078
2.49402	-1.25497	-0.5751
-1.20202	-7.33749	0.668935
-0.299475	6.1824	-0.484914
-1.57282	-3.90196	-0.0248818
7.67066	0.688373	-0.700323
5.62656	1.3844	-0.390214
0.118612	5.4077	-0.680782
-0.502161	5.93797	-0.579795
6.37626	1.39502	-0.437774
-3.17693	-7.5211	-0.0860964
5.56996	1.03124	-0.365012
-3.13371	6.27094	-0.0216585
5.49467	1.41165	-0.531055
7.36961	0.626971	-0.569798
-2.01517	-8.78527	-0.705788
-2.18623	-4.78942	-0.0919007
4.63717	1.3834	-0.762201
0.952501	5.90221	-0.573199
5.55103	1.28137	-0.478684
5.89878	1.61219	-0.385139
-0.51799	-9.06186	0.203497
-1.52688	-7.25856	0.589369
2.59093	-1.81038	-0.639046
-1.14558	4.67537	0.104167
-1.34584	6.08485	-0.760857
-2.24722	-8.06387	0.437593
2.78876	-1.97775	-0.614249
8.0257	0.910279	-0.593269
0.0820099	7.30611	-0.6815
-2.96148	6.82715	-0.839856
-1.8001	-7.6311	-0.726376
-0.0756427	8.61898	-0.643353
1.13733	6.39336	-0.427563
5.47399	1.40412	-0.626726
6.89259	1.5802	-0.835372
0.199419	6.23393	-0.690129
-2.93675	-7.61429	-0.553216
-1.50245	-7.43874	0.467985
-3.02005	-7.86624	0.333977
-1.13881	-0.0232967	-0.541664
-0.265045	6.49596	-0.830133
-2.15933	-8.04852	0.0734211
-1.13813	-0.299233	-0.638924
0.012175	5.70243	-0.699613
0.502648	8.61109	-0.12836
-0.798463	-9.12711	0.289656
-1.10663	8.30481	-0.865718
-1.68771	-8.7293	-0.340581
0.600908	6.55453	-0.288921
-0.682838	7.80516	-0.58849
0.108148	-8.61182	0.0459777
-2.22118	-8.15995	0.640509
8.4097	0.879336	-0.880415
-0.886032	-1.14231	0.355876
-1.21426	7.78783	-0.657299
6.20357	1.23475	-0.57526
5.34589	1.42522	-0.765633
3.01238	-1.95867	-0.368443
6.11594	1.59965	-0.654314
-0.626735	6.00435	-0.71789
-2.27115	-5.19772	-0.0862485
-2.07894	-5.51112	0.381967
-2.656	-8.61592	0.628862
2.75001	-1.92459	-0.45942
-2.41908	-5.8375	0.420145
-1.19514	-6.69086	-0.0698432
-0.113812	6.8042	-0.700748
-0.587148	8.07135	-0.335193
0.407827	5.53401	0.0946342
2.91619	-1.80937	-0.522511
-2.52275	-7.96111	0.480669
-1.01595	6.01306	-0.78304
-1.51206	-0.46933	0.600139
4.41515	1.54246	-0.856025
-0.650949	6.3099	-0.598306
-2.46663	-8.64149	0.264887
-2.94666	-4.91258	-0.114382
-4.5343	1.84304	0.60887
6.70851	-0.260161	-0.844125
6.09111	1.49361	-0.588855
7.33902	1.43198	-0.826532
-5.05356	3.55678	0.357391
4.39477	0.313556	-0.343024
-1.07591	6.56931	-0.858319
-0.602162	7.2124	-0.376767
-1.43143	6.01315	-0.841974
-0.348909	5.99467	-0.870273
1.18043	7.01543	-0.481655
-0.849806	8.34846	-0.63402
4.46348	1.2207	-0.670362
-0.133219	6.39931	-0.678813
-1.41899	6.20935	-0.891015
5.91794	1.70344	-0.519935
0.0532459	-8.53055	0.168733
-1.37193	7.78043	-0.320733
-0.55337	8.24212	-0.804288
-2.56792	-5.71568	0.0320246
3.23065	-1.97201	-0.441092
-2.15242	-5.38783	0.689904
-1.23128	7.82116	-0.536589
6.89602	1.63806	-0.812875
-2.06349	5.8772	-0.330266
-1.96936	-8.51548	0.805229
-1.53102	5.67537	-0.720488
2.64978	-1.96856	-0.156982
-2.4518	-8.18852	0.0379826
-1.26151	6.08013	-0.897484
6.03742	1.1962	-0.381706
-0.517127	5.73613	-0.838962
-0.114046	6.7738	-0.371217
-1.47023	-4.99399	0.278291
2.9234	-1.74835	-0.269475
-1.38858	6.31399	-0.482305
-1.6519	7.30071	0.0209795
-0.94745	-0.354263	-0.607658
-1.54133	-7.24457	-0.612049
-0.680104	6.91961	-0.488648
-1.79146	-7.92676	-0.69243
-2.8707	-8.96829	-0.262493
-0.394746	6.20147	-0.87921
-1.65143	7.81596	-0.138927
-1.4433	-7.84021	-0.606972
-2.4587	-4.63516	-0.492351
-0.142298	5.39669	-0.83606
-1.88422	8.01822	-0.356994
-4.17556	3.15621	-0.399675
6.66514	-2.1271	-0.292881
-1.23196	-8.78201	-0.228722
-2.79095	-8.76388	-0.633651
6.23137	1.55669	-0.852447
-2.03817	-7.08021	-0.813991
0.145122	5.53637	-0.190252
7.18328	1.37859	-0.677986
-2.79409	-4.45487	-0.338988
-2.33413	6.83547	-0.800226
-1.55611	6.53477	-0.511981
-0.281304	5.71944	-0.666618
-1.91361	8.17401	-0.83187
-0.634004	8.58143	-0.835381
-1.15458	8.30318	-0.474633
-1.28104	6.81261	-0.598269
1.74419	7.06282	-0.583402
2.2974	-1.62282	-0.816612
-0.664177	8.59595	-0.557116
-0.268555	6.63047	-0.861273
-0.000719834	6.46688	-0.898135
-2.60051	-8.93121	-0.526814
0.858797	6.44619	-0.769932
8.49932	1.39129	-0.684186
-4.96161	2.4935	0.412723
-5.20186	2.59104	0.212522
6.70979	-0.377247	-0.668001
-1.13502	5.31225	-0.751546
7.60982	0.740002	-0.853697
-1.50188	7.95907	-0.725769
-1.23856	6.25769	-0.489923
7.38177	1.20327	-0.765342
-0.156002	6.69842	-0.88232
8.57067	0.372429	-0.814472
-0.691877	-7.80776	-0.123937
-1.58853	6.43946	-0.811306
-0.423378	-8.3224	-0.728254
-1.74333	-8.21704	-0.34159
-4.67491	2.19114	0.724136
-1.07851	6.93053	-0.811249
4.55362	0.908312	-0.439356
3.0041	-1.25513	-0.760611
-0.590767	-9.0705	0.0536658
4.16286	0.0487019	-0.557462
-3.21259	-7.84215	-0.304128
4.51683	1.18842	-0.23404
7.27106	1.30841	-0.773834
0.470485	6.79889	-0.409633
-1.35968	7.5162	-0.143068
-4.42808	2.15634	0.747604
-1.17049	5.46033	-0.733822
-3.34775	-8.68166	-0.76869
2.85751	-2.00196	-0.624307
-2.53144	6.43077	-0.831863
-0.584368	6.4645	-0.521226
0.781925	7.13012	0.0100313
-2.60401	-8.74107	-0.835788
6.36614	1.67613	-0.476214
-2.29639	6.28978	-0.815003
-2.64794	6.50397	-0.691929
-2.6104	-7.87107	-0.554496
-1.09894	7.07672	-0.159918
7.21149	1.89714	-0.624473
0.48034	6.55033	-0.368781
0.369709	-8.47622	0.43836
-5.17143	3.17014	0.236028
0.247834	7.09431	-0.609409
0.211227	6.13635	-0.183368
-2.5964	-5.38685	0.257276
-3.42667	-5.43073	0.0536311
-2.10656	-4.47951	0.493701
-1.5481	-9.20199	-0.283462
7.32192	1.59381	-0.881194
-0.130552	-8.56015	0.130253
0.206442	7.17647	-0.311624
-2.08653	-7.77663	0.314327
-1.49332	7.71355	-0.516718
-2.40827	7.54083	-0.615153
-1.42214	5.23313	-0.902865
-0.87477	6.66911	-0.589532
6.96312	0.223817	-0.667024
-5.513	2.84006	-0.36063
-1.49221	6.22418	-0.218468
-1.93539	6.6854	-0.818597
-2.81432	-5.93284	-0.112624
1.92398	-1.75037	-0.37877
-2.17663	-4.96722	0.24536
8.296	0.347733	-0.791513
-5.1609	2.92316	0.652289
-1.26604	6.4199	-0.576778
-3.22074	-7.60392	0.238328
-2.38014	-8.10887	0.25966
-0.422974	5.72795	-0.840337
-3.6227	-7.23354	-0.0031311
-1.97609	7.29791	-0.734156
8.56173	0.828434	-0.824252
-2.65885	5.39085	0.49799
-5.40785	2.89093	0.247812
-0.57702	8.15055	-0.810549
8.09607	0.335517	-0.59249
-4.92754	3.04197	0.647343
-1.72403	8.25861	-0.746966
-2.32663	-5.62918	-0.335478
-1.28789	6.5439	-0.86409
-1.38069	7.99785	-0.88804
-1.57885	-7.18384	-0.0816336
7.66176	1.07668	-0.86993
0.76934	6.44219	-0.293012
-1.00107	-7.07067	-0.300661
-0.266942	6.56273	-0.775403
-0.69021	-3.87111	-0.732185
8.15671	1.11623	-0.814729
-0.586848	5.25837	-0.875993
2.08985	-1.49775	-0.267367
-3.23737	-7.30712	-0.727969
-2.76112	-5.18571	-0.0853446
8.09158	1.18712	-0.778599
-1.6179	-7.67848	-0.247176
0.834776	7.85404	-0.46251
-1.66312	6.60329	-0.313879
-1.28388	-8.49783	-0.592023
-2.76081	-5.66999	0.0493834
-3.24117	-5.50586	-0.625563
-2.33838	-5.65936	0.421433
-5.11933	2.56733	0.281952
-0.0517868	6.93939	-0.440868
-3.29006	-7.74367	-0.758282
-2.71444	-8.70406	-0.404799
-4.42559	2.82497	0.739317
1.70916	-2.05557	0.0634101
-3.02576	-8.70165	0.124731
-2.80965	-8.60936	-0.50194
8.10883	1.28821	-0.874574
-4.70785	3.60588	0.313669
-0.716301	6.97984	-0.656957
-3.28131	5.98416	0.68075
0.899577	7.10126	-0.348292
-1.84124	7.17314	-0.758201
0.147634	8.28729	-0.334515
0.382752	-8.40402	0.0689253
0.739364	7.67442	-0.623134
-3.33574	-8.03908	-0.670948
-4.11013	2.49842	0.800335
2.572	-2.28359	-0.494244
-1.30301	8.11719	-0.82455
5.64809	1.28709	-0.868891
0.509119	6.95678	-0.684199
-3.2933	-8.32516	-0.811891
-1.67017	-6.23774	0.0873561
-2.88826	-5.21906	0.590065
8.23974	0.390834	-0.780091
-1.84567	5.62137	-0.873703
-3.27547	-7.50179	-0.136082
0.0853816	-6.86308	0.804245
-0.403728	7.63963	-0.157551
-0.0186385	8.49012	-0.731298
-4.66518	3.04076	0.311853
-1.82933	-8.10672	0.309484
-3.17057	-7.07857	-0.496507
-5.08546	2.8045	0.0337967
-4.96145	2.76199	0.589543
-1.71413	6.21731	-0.767684
-3.21943	6.32541	0.462666
6.9452	0.0442808	-0.641982
-2.92101	-6.92249	-0.451271
-0.898803	6.56461	-0.735406
-2.95958	-5.82412	-0.346501
-3.15909	6.6983	-0.692366
0.695535	8.01333	0.430216
-2.71263	6.44749	-0.49258
-2.57717	7.15473	-0.916018
0.0897632	7.17974	-0.30197
8.2413	1.18481	-0.647217
-4.9261	2.57352	0.600291
-1.70474	-9.16787	-0.839174
-0.986069	5.67742	-0.734003
0.58254	6.6015	-0.263598
-1.65819	-6.60225	-0.0797557
-1.37797	-7.5275	0.360882
-1.51113	-8.7062	-0.118158
-5.30836	2.91571	0.119661
-2.3793	-7.43889	0.579717
-1.09204	6.5849	-0.814382
-1.9387	-7.48441	-0.692057
0.917144	6.75055	0.303088
-1.14939	-6.86704	0.558273
0.433401	6.66392	-0.800888
8.2788	1.47117	-0.819029
-1.57724	-6.88345	0.24083
6.39861	0.921049	-0.78542
-2.14198	-7.5299	0.0253206
-1.47502	-6.83633	0.196041
-2.32072	-5.32287	0.310436
-2.11261	8.09139	-0.841916
-2.17029	-5.07589	-0.329529
-0.746837	6.89785	-0.833545
-3.33512	-7.65578	-0.790215
-1.06449	6.26059	-0.851214
-2.57406	-4.4243	-0.477108
-0.278532	5.89748	-0.877775
-1.12971	-4.96412	-0.357736
6.31506	-0.176969	-0.761834
-1.50396	8.3009	-0.556652
-3.4062	-8.36817	-0.794945
2.26284	-1.59664	-0.390204
-3.52566	-5.80117	-0.636109
-2.3787	-7.60054	-0.778753
-2.0971	-7.50591	-0.085405
4.73137	0.626195	-0.797937
-1.26486	-0.061668	-0.447034
0.0402818	5.29463	-0.722878
-0.0037608	8.03426	-0.846034
0.509978	8.08335	-0.863323
0.0625765	-0.64194	-0.569591
-0.20548	8.50701	-0.898393
-3.03445	6.579	-0.455881
-3.45484	-6.00168	-0.73767
-2.34631	-8.23981	-0.571629
7.73692	1.49083	-0.824383
-1.40971	6.24866	-0.894004
7.96914	1.35373	-0.897912
-3.33465	-6.19038	-0.700419
5.44334	0.982295	-0.650442
0.223502	8.10576	-0.586815
-1.98868	-7.32216	-0.0416487
-5.1091	2.59858	0.0460458
-2.94524	-4.58345	-0.305345
0.677023	6.97582	0.0255107
5.11898	0.899473	-0.660947
-2.36782	-4.53554	0.0896685
-0.43316	5.63619	-0.784529
5.3262	1.06952	-0.18479
-1.51295	6.36007	-0.724231
-3.17508	-8.47489	-0.57035
0.752612	6.81871	-0.212545
-2.3639	-7.59829	-0.211029
0.487271	8.09931	-0.898994
-0.0312128	8.78574	-0.778508
-1.5476	5.77097	-0.893804
-1.35621	7.12872	-0.883388
-0.59229	-7.85257	0.252096
-2.51943	-7.16641	-0.818084
-0.791186	7.00482	-0.824477
-1.72838	7.62119	-0.566904
-3.24622	-7.70856	-0.719096
-3.16385	-5.54103	-0.667669
-1.17293	-6.61201	0.10176
0.474194	6.63108	-0.80548
-2.81648	-5.49086	-0.86588
-2.85756	-5.08016	-0.116757
-5.38041	3.17014	-0.437934
5.87503	2.03202	-0.83509
-0.761992	5.48825	-0.805175
7.77704	1.81027	-0.861583
-2.3763	-8.77245	-0.562945
1.05583	6.29415	-0.339801
8.32812	1.02344	-0.899197
-1.48531	6.47095	-0.451773
-3.2197	-8.04501	-0.448469
-4.86883	2.78213	-0.112774
0.40997	6.32167	-0.708695
-1.12518	-0.335838	-0.720175
-2.68627	-5.48189	-0.705979
-2.22833	-7.07283	-0.718867
2.74493	-1.43524	-0.217589
-0.737521	9.00028	-0.61515
-2.24817	-7.33168	-0.0547841
-2.15778	-8.25066	-0.0375814
-1.45104	-5.22197	-0.185951
6.72847	-0.205676	-0.610727
-3.13142	-8.0877	-0.81646
-1.38782	8.10631	-0.718831
2.47859	-1.55062	-0.68599
-1.58056	-7.87858	-0.853361
5.67313	1.3913	-0.840883
-1.13052	6.76498	-0.562163
-3.3067	-7.64015	-0.850099
0.0971498	6.90358	-0.881869
2.91231	-1.68713	-0.85351
1.98338	-1.48884	-0.155713
6.63693	1.23817	-0.729242
0.932611	6.67168	-0.796574
8.6519	0.675621	-0.857533
-1.60814	9.00549	-0.530514
-0.34261	6.35259	-0.788272
-0.294265	6.98819	-0.911173
-1.50951	5.55571	-0.764056
-0.380089	8.2075	-0.730038
-1.55549	6.97524	-0.591226
-5.15042	2.76442	-0.593265
-0.954859	6.57365	-0.869243
-1.82619	-6.96683	-0.228461
-0.550083	6.20158	-0.698147
0.425122	6.42443	-0.546401
-2.17692	-4.81311	0.510665
-3.64722	-5.38736	-0.685983
-2.05238	-6.97367	-0.149208
-2.82619	-4.18125	0.212685
-0.957748	8.43952	-0.686715
-0.967434	6.09023	-0.446816
-4.03589	2.06702	0.0583732
-1.18958	8.32315	-0.877877
-2.35026	-7.05714	-0.490292
6.65782	-0.354311	-0.753255
-2.01132	8.23735	-0.765077
5.47311	1.27778	-0.752028
-3.35087	-6.72867	-0.491968
0.344245	6.2729	-0.705026
-1.18377	6.13231	-0.86886
-2.39368	-7.88682	-0.573919
-3.09985	-4.3895	0.208094
-0.874145	6.43957	-0.769534
-1.17979	-0.0974898	-0.584767
-5.47576	3.15328	-0.864976
-4.88773	2.43017	-0.241907
-1.24834	-5.84173	-0.495042
-2.60456	-9.01507	-0.78392
-1.6802	6.70647	-0.692126
-3.19791	6.16816	0.0495173
-2.86028	-5.42616	-0.102642
-1.04989	5.63205	-0.477255
-2.49601	-8.41736	-0.304125
-2.37655	-7.8205	-0.823802
2.80753	-1.99707	-0.816464
-0.0923079	8.65594	-0.828221
-5.21944	2.82927	-0.699111
4.38128	0.943708	-0.740297
-2.32621	6.35768	-0.603806
-2.06444	-7.60804	-0.707559
-0.676677	8.9127	-0.755953
-3.1195	-8.65773	-0.216031
-1.3811	6.82466	-0.819505
0.676405	7.61891	-0.724635
-1.00204	5.67864	-0.88082
-2.26021	-6.97159	-0.772215
-5.3817	2.92427	-0.770369
5.4568	1.31756	-0.692873
-2.538	-9.08696	-0.842192
-0.508601	6.29304	-0.415448
-3.02034	-6.91332	-0.0992199
-0.355287	8.78791	-0.818107
-5.55197	2.92288	-0.156555
-3.61086	-7.83748	-0.817741
-3.29117	-7.89067	-0.603897
0.373452	6.5559	-0.77838
-3.40248	-5.74412	-0.737939
-0.113182	6.53408	-0.719809
-0.227906	8.34322	-0.824113
-2.812	-6.1405	-0.690704
2.48307	-1.76332	-0.697168
0.139848	8.23476	-0.730747
-0.790881	6.99859	-0.827379
-0.0154584	8.71433	-0.513423
-0.988103	-4.3171	-0.62736
-1.2504	-0.396071	-0.425676
-0.287955	-4.1146	0.186124
-0.66394	6.7547	-0.439082
1.87531	-1.53027	-0.480034
6.78896	0.0353748	-0.618782
-1.07275	6.15784	-0.784658
1.96122	-1.24461	-0.521046
0.805205	5.7809	-0.526513
-3.5328	-5.73888	-0.739996
2.84961	-1.70366	-0.756222
2.3806	-1.3827	-0.347496
-0.436239	6.82979	-0.910831
5.67666	1.61054	-0.473853
-2.7916	-4.36357	0.0089485
1.44676	-0.245005	-0.428751
0.808504	6.06249	-0.684224
-2.8466	6.46634	-0.518024
0.764964	7.83432	-0.858597
-2.24561	-8.27973	-0.528167
8.53839	1.06766	-0.900937
-1.46873	5.56707	-0.872941
7.85573	1.08605	-0.900463
-1.13143	6.41134	-0.894582
-0.7948	6.66248	-0.700171
-2.49746	-4.81042	-0.437242
0.606966	8.05307	-0.870755
0.172607	8.14828	-0.687735
-2.16987	-7.59493	-0.0371049
-2.24727	-7.3859	-0.203505
-0.158736	8.57881	-0.617807
0.650072	5.84475	-0.762266
-1.74068	7.59071	-0.872707
-1.9505	-7.05059	-0.65015
-0.313836	8.91388	-0.699859
-2.19122	-8.3976	-0.725286
-1.62429	6.67452	-0.779586
-1.92413	8.05307	-0.860526
-0.324933	5.7448	-0.729303
-1.74317	6.12268	-0.820148
-0.309798	8.8649	-0.709193
-3.48013	-8.22049	-0.675142
-3.57555	-5.55157	-0.84459
1.92542	-1.63703	-0.795151
-4.71955	1.97441	-0.66326
0.104371	7.93991	-0.694561
-1.05786	6.42536	-0.82152
0.00433065	6.82834	-0.803973
-2.38602	-8.62937	-0.0674073
2.47625	-1.77761	-0.824369
-1.01495	7.88883	-0.347716
8.48433	0.818283	-0.874132
6.49642	0.0172107	-0.783886
0.481015	7.78729	-0.804892
-0.0767921	5.70459	-0.553149
-3.0305	-4.65255	-0.803864
-5.3088	2.88689	-0.614286
-2.83924	-8.01636	-0.561814
5.465	1.49906	-0.287776
-1.8848	6.39038	-0.726659
-3.05007	-4.67588	-0.162253
-1.62711	-4.91289	-0.0729067
-0.876555	6.68825	-0.395705
-2.98028	6.74722	-0.759829
0.443803	-8.58875	0.479643
7.10734	0.633551	-0.898567
-1.20439	8.10883	-0.816304
-1.14028	-0.154117	-0.251842
8.33681	1.22956	-0.879971
-0.867365	6.32929	-0.550798
-1.21671	8.56447	-0.703003
-0.829204	6.8844	-0.759056
-0.228041	5.87041	-0.808223
-0.152054	7.14971	-0.773736
-0.344875	6.0924	-0.749509
6.20019	1.48969	-0.880504
-0.293185	7.81956	-0.357429
-1.6299	-7.11331	-0.854987
-2.81871	-6.79292	-0.142462
-1.02958	8.6538	-0.394002
-2.29883	-8.1034	-0.743539
0.791806	6.58903	-0.0888061
0.920227	5.82515	-0.705091
-3.34343	-8.30236	-0.748421
-0.274382	8.34506	-0.896757
-0.492336	6.29598	-0.62789
1.22824	8.0052	0.127969
-3.38922	-6.04227	-0.697142
-3.57653	-8.17792	-0.774753
-0.834406	6.8613	-0.827197
-0.491195	7.5768	-0.722965
-1.6837	-5.18338	-0.581238
0.0644204	7.88224	-0.474418
-1.13893	6.61974	-0.333681
-3.36937	-5.21905	-0.809129
-3.01463	-6.42425	-0.777576
2.67986	-1.36486	-0.640434
-2.26454	-5.87683	-0.17522
-1.1329	7.48418	-0.469409
6.70952	-0.0373435	-0.463424
-1.63705	-6.83307	-0.701224
-0.422116	6.72843	-0.73515
4.71403	1.06893	-0.386455
-2.94045	-4.46235	-0.237932
-2.66339	-4.75491	-0.694718
-0.60406	6.21518	-0.820878
-0.845336	5.5095	-0.818002
-1.33438	6.32661	-0.890709
8.07458	1.42572	-0.891312
-3.38151	-7.95692	-0.828902
-0.584254	6.64116	-0.868186
-2.41679	-5.54619	-0.420361
-5.43685	2.86949	0.119511
-2.54368	-7.361	-0.767332
-3.21092	-8.40202	-0.709496
-5.49125	3.25131	-0.80509
-3.78686	1.70511	0.621937
-0.378365	7.08085	-0.58658
0.716216	6.77085	-0.511381
-0.972162	6.74365	-0.523313
2.17828	-2.37125	-0.872094
-2.00954	-7.09962	-0.807409
8.36578	1.35495	-0.898118
-1.23486	6.27587	-0.606282
-1.5216	8.31855	-0.569159
-2.30298	-8.63069	-0.169228
-0.728589	6.23651	-0.826992
0.860735	6.73664	-0.580615
-1.10261	6.63147	-0.36803
2.20058	-1.54405	-0.537661
-0.326544	5.88578	-0.830393
8.2483	1.50786	-0.922831
4.55627	1.13269	-0.762439
-1.45282	-6.70941	0.135816
7.12135	1.39225	-0.651617
-2.53178	-4.6282	-0.639047
-1.45688	6.29325	-0.871758
-1.85584	-5.41424	-0.111696
0.0762755	7.15066	-0.904606
0.58127	8.26501	-0.914497
-2.03782	-7.46524	-0.309507
2.14003	-1.46302	-0.620055
-2.16656	-4.53828	0.128287
6.61164	-0.382247	-0.891433
0.419638	7.03392	-0.873284
-2.55898	-7.77675	-0.70772
-1.33497	8.53789	-0.721313
-2.40685	-5.44971	-0.753448
-2.02117	-8.47127	-0.617479
-0.613514	7.90966	-0.90483
-3.17322	-5.21926	-0.728311
-1.84116	6.501	-0.521069
0.0806116	7.93727	-0.901771
-2.38586	-5.68289	-0.339555
-3.0152	-5.24119	-0.382455
2.10439	-1.16994	-0.717024
-0.341778	6.81578	-0.82922
-2.45427	-5.3895	-0.522846
-1.75901	-8.72864	-0.786771
-3.12725	-5.45899	-0.656476
-0.903468	8.62292	-0.860358
-3.14704	6.22564	-0.263756
-3.04629	-7.56432	-0.612763
-0.423894	6.82319	-0.888326
-1.05412	6.74922	-0.807866
-0.706248	6.13003	-0.726239
-2.57452	-6.6851	-0.699365
-2.1826	-5.41098	-0.32141
-1.85504	-7.30191	-0.440349
-0.23243	6.66384	-0.573933
-1.9198	6.5145	-0.800553
-1.8269	6.90304	-0.870694
0.7696	6.8179	-0.449504
-2.71738	-7.91559	-0.878713
0.774514	8.16282	-0.523431
-0.484252	7.97995	-0.892172
-2.15629	-4.57177	-0.00932872
-1.66786	-8.06962	-0.438245
5.10865	1.1058	-0.759675
-1.87548	6.42119	-0.541711
1.90839	-1.6332	-0.285533
-1.45201	7.12592	-0.701351
-2.4955	-5.25834	-0.703401
-1.56847	5.74618	-0.729891
-2.58185	-5.20763	-0.60082
-3.30219	-6.53746	-0.813626
-1.47825	7.58809	-0.321515
-1.98185	7.90786	-0.801114
-2.19851	-4.13167	-0.457374
-0.925351	-8.9797	-0.668028
-1.4458	6.41276	-0.730519
-2.36877	-5.3591	-0.589254
-1.27142	-7.76525	-0.223828
0.767029	6.86571	-0.380383
-2.46266	-7.10046	-0.732371
-1.43934	6.38643	-0.672845
-0.600334	-7.59853	0.422099
0.369363	9.07713	-0.705497
-1.55715	6.83611	-0.894682
-2.61574	-7.82369	-0.714491
7.68098	1.6063	-0.928147
-2.25897	-7.73084	-0.63274
-2.51214	-5.67954	0.325729
-1.3069	8.85581	-0.778035
-0.946772	6.27831	-0.67791
-0.156386	5.69444	-0.583849
-2.37909	-7.03832	0.242861
-1.86015	-4.9103	-0.0995765
-1.562	-7.02514	-0.69685
-0.0410585	6.90915	-0.773956
-2.35905	-7.93827	-0.0334598
-1.32607	6.23315	-0.860287
0.672076	6.91793	-0.863945
-0.0103329	-0.640314	-0.698502
-1.66204	8.5765	-0.885246
-1.69248	8.24728	-0.42693
-0.901469	7.07345	-0.854596
0.934973	7.72287	-0.484621
-2.31577	6.49706	-0.674729
-3.29168	-5.83645	-0.717217
-2.58984	-9.12031	-0.609484
-1.52612	6.30002	-0.674805
-3.40959	-5.64475	-0.694147
-2.40788	-7.79251	-0.231276
-0.0552055	6.7387	-0.883785
-2.23273	-7.87606	-0.766543
-0.677062	-5.03762	-0.0463275
0.674293	5.54719	-0.839014
-3.2591	-5.90986	-0.491656
5.01847	1.19481	0.116772
7.88136	0.63031	-0.873127
-2.76327	-7.35778	0.0278395
7.29401	1.226	-0.881825
-5.38555	3.16779	-0.830572
-0.511305	6.60443	-0.868152
-1.13799	8.73238	-0.717094
-1.58172	7.12167	-0.277573
-0.248708	6.57941	-0.8674
8.14351	1.1179	-0.829519
-1.91379	6.30284	-0.693691
7.97545	1.29273	-0.871209
1.81222	-1.23082	-0.213987
-1.74878	6.26926	-0.649823
2.77202	-1.95754	-0.854744
-1.79016	7.83903	-0.584806
-1.23002	-7.859	-0.842193
-0.977555	7.75333	-0.783287
-0.873361	5.06617	-0.822267
-0.794085	-8.4417	0.254417
-1.4887	6.91548	-0.837612
-0.568363	6.74605	-0.904767
5.20913	0.978591	-0.77054
-3.44623	-5.72196	-0.795036
-1.94939	7.92316	-0.744435
-0.207363	6.85999	-0.849517
1.57942	8.39748	-0.590535
-2.90345	-8.23843	-0.319885
4.50679	1.20067	-0.55292
-0.0143887	8.3431	-0.795657
0.350971	6.52603	-0.301254
-2.80668	-7.70442	-0.594606
-0.364807	6.50488	-0.913577
-2.24887	-4.31603	0.658483
2.86772	-1.52585	-0.694831
0.437436	8.02264	-0.540723
0.20762	6.76115	-0.818662
-0.163784	6.02064	-0.770146
-2.35441	-7.86968	-0.423314
2.35353	-1.34354	-0.557338
2.48235	-2.13865	-0.805745
-3.30724	-5.13089	0.0269637
-0.869893	-1.07903	0.0735186
-1.3622	6.11103	-0.901216
0.0107193	6.11687	-0.688954
8.475	0.758384	-0.843714
0.157834	8.25839	-0.891488
-1.93124	7.98736	-0.704679
0.45449	6.6811	-0.869449
-0.0200423	5.87236	-0.898389
-0.446683	6.36677	-0.774623
6.97074	0.0408098	-0.895261
0.114676	5.65663	-0.29801
0.328881	8.39116	-0.658488
-2.6708	-4.61991	-0.111872
-0.527274	6.65957	-0.886005
-0.553738	6.89051	-0.0852815
-3.11342	-5.51682	-0.76
-2.93211	-5.83564	-0.340953
-5.14531	2.90944	0.349484
-3.46636	-4.9323	-0.500047
7.98063	1.24907	-0.883524
0.594481	7.13249	-0.610231
7.53587	0.958577	-0.892788
-1.44026	6.1402	-0.878256
-0.640313	6.54769	-0.851027
0.107627	6.62336	-0.907301
-5.43228	3.31741	-0.758787
-1.09093	6.50192	-0.903665
-2.27257	-5.67585	0.00736105
-1.52431	6.84257	-0.783052
8.37446	0.770121	-0.856651
-1.20195	6.7274	-0.13736
-1.49666	8.07134	-0.68641
6.42678	-0.183394	-0.575898
-2.71194	-7.36512	-0.403764
-0.731884	6.27761	-0.811797
-1.79074	6.4891	-0.888143
7.32074	1.48968	-0.567351
2.11934	-1.42038	-0.532088
7.93975	0.87107	-0.863977
0.617961	5.66222	-0.832855
-1.64397	-5.7737	0.336444
-1.29997	5.66892	-0.855031
-1.04166	6.4224	-0.519287
-3.17443	-5.60272	-0.703768
-1.16752	6.5593	-0.861468
-1.71749	-8.31848	-0.171237
-5.52327	3.16498	-0.655087
-1.48887	-6.96364	-0.480604
-2.92042	-8.56013	-0.312033
-0.613693	8.42125	-0.910926
-1.73092	-8.5524	0.0223629
-0.327481	6.76982	-0.892018
0.121345	7.92596	-0.411446
8.49328	0.629164	-0.773001
5.46115	1.24064	-0.792248
-0.846472	6.36137	-0.636816
8.16342	0.747361	-0.877323
-2.90387	-4.66082	-0.498029
-0.317037	6.70551	-0.74112
-5.40974	2.84689	-0.753461
-1.85293	-8.35141	-0.0376988
-3.33955	-4.93259	0.235669
-3.4405	-5.69152	-0.200634
0.192218	8.43299	-0.743425
-0.741224	-1.05544	0.250484
-1.46273	-7.12079	-0.484039
-2.41692	-4.82236	-0.422432
-3.28911	-8.38502	-0.87656
-3.43133	-8.30386	-0.715056
-1.5749	9.02768	-0.522772
-0.648859	8.65185	-0.74825
3.46672	-1.45534	-0.720645
-2.43178	-7.80763	-0.568444
0.397965	6.64804	-0.670982
-0.507958	7.96885	-0.827879
-0.818687	6.07312	-0.824902
-0.476563	6.73124	-0.694981
-5.43441	3.16727	-0.815345
2.12081	-1.55948	-0.542375
-2.1975	-4.21386	-0.163185
-0.815835	6.65588	-0.783426
0.688	8.78771	-0.542899
2.55833	-1.46787	-0.834692
2.84749	-1.42142	-0.441601
2.519	-2.00181	-0.868991
0.522436	8.44665	-0.709253
1.97241	-1.79575	-0.537521
-2.35504	-4.97714	-0.257295
-5.36046	2.94308	-0.301496
-1.39226	6.50807	-0.825419
-2.19794	-7.30253	-0.333782
6.72958	0.332478	-0.8839
7.60835	1.34597	-0.903897
-1.38225	8.60585	-0.841122
4.13531	0.198085	-0.577926
0.546555	6.22802	-0.76343
-1.17799	-8.22207	3.14813531380631e-05
-1.60759	-7.7156	-0.40566
-1.94219	6.46763	-0.66291
8.61859	0.657353	-0.823235
-1.92451	7.80771	-0.799334
-2.92092	-8.52671	-0.836412
-3.3029	-8.33432	-0.832989
2.68292	-1.52382	-0.833109
-4.87424	2.34472	-0.52411
-0.054461	8.04515	-0.793437
-1.13599	5.77771	-0.751916
-1.20923	8.82059	-0.67451
-3.29505	-8.7457	-0.758348
-2.61311	6.31905	-0.831262
0.495622	7.79858	-0.736826
-1.01754	6.71059	-0.761222
-3.02958	-5.47764	-0.784976
-1.09156	6.20303	-0.737321
-1.60161	8.2553	-0.87948
-2.9261	-7.59181	-0.680552
7.38439	1.60305	-0.896797
-3.34275	-8.17096	-0.376729
0.451916	7.00142	-0.890015
-0.53728	-8.31236	-0.160129
-0.664987	5.96692	-0.739831
5.37954	1.41177	-0.721805
-2.76563	-8.29625	-0.588388
-0.040666	6.87642	-0.914975
-1.113	-0.151777	-0.498586
-3.21203	6.27966	-0.173583
-2.61714	-5.13969	-0.753136
1.84482	6.95366	-0.65054
-3.20473	-5.84296	-0.231757
0.0680186	-8.44241	0.579103
-2.34781	-9.03337	-0.391133
-4.87396	2.95246	0.405906
6.36114	1.23715	-0.863121
5.28393	0.994077	-0.777593
-0.705631	6.41718	-0.123882
4.44388	1.0756	-0.894525
-2.74144	-4.60692	-0.878274
2.07421	-1.53696	-0.514619
-3.27297	-7.83645	-0.640783
-2.86964	1.21548	0.425527
-1.52969	6.83915	-0.531475
8.49856	0.647419	-0.874469
8.2853	1.05855	-0.903541
-0.934032	8.61502	-0.641983
-2.6199	-8.45976	-0.53635
-4.77953	2.00115	0.00317941
-1.60897	8.39973	-0.866997
-1.45222	8.12124	-0.812643
-2.77239	-6.62383	-0.46107
-0.723765	-8.56951	-0.107879
-2.29269	-5.78747	-0.171321
5.69616	1.43694	-0.753
-2.53335	-5.75497	-0.253104
-0.0676463	6.1461	-0.726775
-2.3726	-8.4561	-0.13213
-0.0138779	5.77559	-0.357971
-1.5889	6.96328	-0.752011
-1.6502	6.75213	-0.795681
-3.03169	6.79617	-0.762261
0.116817	6.81084	-0.703958
0.39319	5.26312	-0.754218
-3.47034	-7.82681	-0.728298
8.06126	1.27969	-0.810708
-0.954111	6.67774	-0.839565
-1.59159	8.53848	-0.507691
2.78526	-1.62087	-0.59059
0.442619	6.90486	-0.607299
-0.0677415	8.54621	-0.864614
0.104719	6.9022	-0.800304
-3.27387	-4.53423	-0.59507
-1.67827	-7.21942	-0.325455
6.43735	-0.391725	-0.892904
-0.598541	6.39741	-0.645794
-2.88486	-6.08581	-0.398817
-1.54709	6.25025	-0.868141
-0.300717	6.71998	-0.669411
0.564242	8.32834	-0.675492
-1.97671	-6.89113	0.428934
1.9153	-1.81674	-0.694578
-0.310045	6.69809	-0.802316
-1.54865	6.35972	-0.835889
-0.85713	8.09105	-0.812348
-1.11966	8.52305	-0.751438
-3.08629	-7.61709	-0.793528
-0.920596	-7.57769	-0.806676
-0.577227	4.40135	-0.552754
0.531297	7.91114	-0.723567
-2.06537	-5.03034	-0.501084
-1.70493	8.68513	-0.798483
-1.6585	6.55824	-0.338413
-3.39116	-5.62757	-0.677024
-0.953496	8.63625	-0.906411
3.18377	-1.60772	-0.811526
5.31176	0.832355	-0.62128
5.1362	0.817904	-0.834862
0.410093	6.64814	-0.853133
-5.51542	3.23983	-0.844431
-3.05446	-5.57886	-0.407588
-0.134394	6.02686	-0.877555
-0.310115	6.33895	-0.394303
-1.78198	-7.73045	-0.836586
-1.93791	7.63254	-0.805195
-1.86763	7.89434	-0.81343
-1.11616	6.46564	-0.842485
-1.44026	-7.30553	-0.492711
6.54074	-0.242689	-0.727387
1.92667	7.20533	-0.357033
-1.52035	6.22665	-0.844744
-2.80304	-4.91897	-0.675226
-1.95808	-6.92465	-0.796676
-0.929948	6.51779	-0.747014
3.15671	-1.7895	-0.514222
2.39506	-1.51545	-0.486533
-1.56823	-0.250883	-0.247841
8.63925	0.962375	-0.893121
8.29711	0.944941	-0.893595
-0.628532	6.45946	-0.866412
-1.00379	6.57117	-0.588373
6.85289	0.270047	-0.769877
-2.64567	-5.43058	-0.311989
-0.668242	7.07031	-0.871716
-1.43057	5.65926	-0.910346
-3.38937	-8.59191	-0.130679
-1.33039	6.03476	-0.690775
5.36064	0.962125	-0.848656
-3.15222	-4.84241	-0.713394
-4.42946	2.43134	0.450161
-3.09704	-7.61668	-0.0921777
8.5227	0.95127	-0.885695
-2.34768	-5.64293	-0.401231
-2.62848	-6.06729	-0.0871161
7.93361	1.00523	-0.871941
-0.601584	8.95923	-0.901179
2.34772	-1.4048	-0.789848
-0.384183	6.03222	-0.88769
-1.68109	-4.1851	0.0207656
3.34833	-1.44834	-0.382734
-0.642415	-4.26366	-0.240381
8.40408	0.673507	-0.860631
-1.60515	8.71408	-0.636502
-0.686428	8.41621	-0.828001
-2.16396	-7.37901	0.310649
-1.82568	8.1942	-0.79624
-2.0819	-7.64916	-0.800343
-1.4439	-4.68421	-0.432027
-1.86339	-4.65601	-0.0484648
2.52592	-2.02776	-0.790341
-3.47716	-5.06392	-0.82998
-3.22384	-5.39729	-0.677608
-1.73938	6.59481	-0.789249
-2.67973	-5.34938	-0.255681
-0.147062	9.091	-0.617959
-2.31029	-8.61826	-0.80487
-0.662118	5.48295	-0.800434
-2.61338	-5.43864	-0.845703
0.95566	6.64054	0.0612991
-0.82597	8.01622	-0.673922
-1.05034	7.54023	-0.151027
-1.66784	8.55252	-0.605172
-0.527073	6.90044	-0.253098
0.437786	6.95672	-0.86044
-5.27931	3.37175	-0.833795
2.92487	-1.84557	-0.829536
-2.39405	-5.80056	-0.668713
-0.185305	7.25947	-0.854161
-0.329524	8.09851	-0.778962
-2.58067	-8.70657	-0.500378
-2.35887	-7.60436	-0.373003
-0.776678	6.00088	-0.744133
-2.49886	-4.01158	-0.111503
0.0400921	6.4006	-0.849682
-2.7517	-4.86325	0.756505
-2.18574	-6.78254	0.605013
0.808162	7.73247	-0.862493
2.72513	-1.34728	-0.840202
7.24132	1.55232	-0.72324
0.0642747	8.08597	-0.872494
-2.44461	-8.66769	-0.58457
-0.797913	6.96461	-0.869781
8.42919	1.01641	-0.886963
-1.98416	-8.49418	-0.443454
-0.95772	8.8985	-0.816156
0.0337473	8.66865	-0.777535
-3.32828	-5.09515	0.0495919
-1.96787	8.03265	-0.74171
5.4674	1.61069	-0.607781
-0.974011	-8.91758	-0.827314
8.30556	1.22019	-0.904002
5.61456	1.62161	-0.779171
-3.23644	-5.40005	-0.136656
-1.35541	6.57905	-0.422644
-2.92533	-6.28892	-0.599974
-2.99903	-5.67182	-0.428032
-3.45134	6.12898	-0.723066
-0.568069	6.66655	-0.575123
2.00179	-1.46015	-0.226499
-3.34973	-5.71779	-0.493678
-2.17002	6.27601	-0.747376
-3.42896	-8.41852	-0.736588
8.47586	1.17669	-0.843553
-1.84128	-8.74303	-0.716498
-1.20275	6.49929	-0.29058
5.77457	1.1703	-0.823109
-0.114052	7.92966	-0.474651
-0.0765304	6.93912	-0.911753
-2.90495	-7.52355	-0.815909
0.0132437	8.41309	-0.907498
2.08799	-1.56826	-0.712663
0.0839255	6.44923	-0.743173
-0.400864	6.17601	-0.890053
-2.96114	-7.88625	-0.770464
0.256836	8.56274	-0.475459
-1.00159	-0.361097	-0.739287
4.52988	1.7588	-0.695362
[truncated: 5,988 more rows]

## Sheet: Panel_S4_H
Without adjustment								With adjustment
sample	group	disease_activity	tissue	condition	Celltype	Freq		sample	group	disease_activity	tissue	condition	Celltype	Freq
A4_PA391_PB	JIA_PBMC_inactive	inactive	PBMC	sick	doublet_BCD56NK	0		A4_PA391_PB	JIA_PBMC_inactive	inactive	PBMC	sick	doublet_BCD56NK_hm	0
A4_PA391_PB	JIA_PBMC_inactive	inactive	PBMC	sick	doublet_CD4TB	0.0463116		A4_PA391_PB	JIA_PBMC_inactive	inactive	PBMC	sick	doublet_CD4TB_hm	0.171415
A4_PA391_PB	JIA_PBMC_inactive	inactive	PBMC	sick	doublet_CD4TMonoOther	0		A4_PA391_PB	JIA_PBMC_inactive	inactive	PBMC	sick	doublet_CD4TMonoOther_hm	0
A4_PA391_PB	JIA_PBMC_inactive	inactive	PBMC	sick	doublet_CD8TB	0.0595435		A4_PA391_PB	JIA_PBMC_inactive	inactive	PBMC	sick	doublet_CD8TB_hm	0.234749
A4_PA391_PB	JIA_PBMC_inactive	inactive	PBMC	sick	doublet_CD8TCD16NK	0.00661594		A4_PA391_PB	JIA_PBMC_inactive	inactive	PBMC	sick	doublet_CD8TCD16NK_hm	0.0455843
A5_L286_PB	JIA_PBMC_inactive	inactive	PBMC	sick	doublet_BCD56NK	0		A5_L286_PB	JIA_PBMC_inactive	inactive	PBMC	sick	doublet_BCD56NK_hm	0
A5_L286_PB	JIA_PBMC_inactive	inactive	PBMC	sick	doublet_CD4TB	0.0521165		A5_L286_PB	JIA_PBMC_inactive	inactive	PBMC	sick	doublet_CD4TB_hm	0.242522
A5_L286_PB	JIA_PBMC_inactive	inactive	PBMC	sick	doublet_CD4TMonoOther	0		A5_L286_PB	JIA_PBMC_inactive	inactive	PBMC	sick	doublet_CD4TMonoOther_hm	0
A5_L286_PB	JIA_PBMC_inactive	inactive	PBMC	sick	doublet_CD8TB	0.0260583		A5_L286_PB	JIA_PBMC_inactive	inactive	PBMC	sick	doublet_CD8TB_hm	0.157564
A5_L286_PB	JIA_PBMC_inactive	inactive	PBMC	sick	doublet_CD8TCD16NK	0.0246106		A5_L286_PB	JIA_PBMC_inactive	inactive	PBMC	sick	doublet_CD8TCD16NK_hm	0.216241
B3_L176_PB	JIA_PBMC_inactive	inactive	PBMC	sick	doublet_BCD56NK	0.0011754		B3_L176_PB	JIA_PBMC_inactive	inactive	PBMC	sick	doublet_BCD56NK_hm	0.042904
B3_L176_PB	JIA_PBMC_inactive	inactive	PBMC	sick	doublet_CD4TB	0.0881549		B3_L176_PB	JIA_PBMC_inactive	inactive	PBMC	sick	doublet_CD4TB_hm	0.31944
B3_L176_PB	JIA_PBMC_inactive	inactive	PBMC	sick	doublet_CD4TMonoOther	0		B3_L176_PB	JIA_PBMC_inactive	inactive	PBMC	sick	doublet_CD4TMonoOther_hm	0
B3_L176_PB	JIA_PBMC_inactive	inactive	PBMC	sick	doublet_CD8TB	0.0476037		B3_L176_PB	JIA_PBMC_inactive	inactive	PBMC	sick	doublet_CD8TB_hm	0.20895
B3_L176_PB	JIA_PBMC_inactive	inactive	PBMC	sick	doublet_CD8TCD16NK	0.0029385		B3_L176_PB	JIA_PBMC_inactive	inactive	PBMC	sick	doublet_CD8TCD16NK_hm	0.0548694
C2_PA760_PB	JIA_PBMC_active	active	PBMC	sick	doublet_BCD56NK	0.00299575		C2_PA760_PB	JIA_PBMC_active	active	PBMC	sick	doublet_BCD56NK_hm	0.0832996
C2_PA760_PB	JIA_PBMC_active	active	PBMC	sick	doublet_CD4TB	0.0299575		C2_PA760_PB	JIA_PBMC_active	active	PBMC	sick	doublet_CD4TB_hm	0.135221
C2_PA760_PB	JIA_PBMC_active	active	PBMC	sick	doublet_CD4TMonoOther	0.00399433		C2_PA760_PB	JIA_PBMC_active	active	PBMC	sick	doublet_CD4TMonoOther_hm	0.233234
C2_PA760_PB	JIA_PBMC_active	active	PBMC	sick	doublet_CD8TB	0.0299575		C2_PA760_PB	JIA_PBMC_active	active	PBMC	sick	doublet_CD8TB_hm	0.160243
C2_PA760_PB	JIA_PBMC_active	active	PBMC	sick	doublet_CD8TCD16NK	0.0419404		C2_PA760_PB	JIA_PBMC_active	active	PBMC	sick	doublet_CD8TCD16NK_hm	0.209779
C3_PO219_PB	JIA_PBMC_inactive	inactive	PBMC	sick	doublet_BCD56NK	0		C3_PO219_PB	JIA_PBMC_inactive	inactive	PBMC	sick	doublet_BCD56NK_hm	0
C3_PO219_PB	JIA_PBMC_inactive	inactive	PBMC	sick	doublet_CD4TB	0.0322809		C3_PO219_PB	JIA_PBMC_inactive	inactive	PBMC	sick	doublet_CD4TB_hm	0.152949
C3_PO219_PB	JIA_PBMC_inactive	inactive	PBMC	sick	doublet_CD4TMonoOther	0		C3_PO219_PB	JIA_PBMC_inactive	inactive	PBMC	sick	doublet_CD4TMonoOther_hm	0
C3_PO219_PB	JIA_PBMC_inactive	inactive	PBMC	sick	doublet_CD8TB	0.0235899		C3_PO219_PB	JIA_PBMC_inactive	inactive	PBMC	sick	doublet_CD8TB_hm	0.132037
C3_PO219_PB	JIA_PBMC_inactive	inactive	PBMC	sick	doublet_CD8TCD16NK	0.0161404		C3_PO219_PB	JIA_PBMC_inactive	inactive	PBMC	sick	doublet_CD8TCD16NK_hm	0.0959781
C4_PA1027_PB	JIA_PBMC_active	active	PBMC	sick	doublet_BCD56NK	0		C4_PA1027_PB	JIA_PBMC_active	active	PBMC	sick	doublet_BCD56NK_hm	0
C4_PA1027_PB	JIA_PBMC_active	active	PBMC	sick	doublet_CD4TB	0.0310339		C4_PA1027_PB	JIA_PBMC_active	active	PBMC	sick	doublet_CD4TB_hm	0.150725
C4_PA1027_PB	JIA_PBMC_active	active	PBMC	sick	doublet_CD4TMonoOther	0		C4_PA1027_PB	JIA_PBMC_active	active	PBMC	sick	doublet_CD4TMonoOther_hm	0
C4_PA1027_PB	JIA_PBMC_active	active	PBMC	sick	doublet_CD8TB	0.00665012		C4_PA1027_PB	JIA_PBMC_active	active	PBMC	sick	doublet_CD8TB_hm	0.0452252
C4_PA1027_PB	JIA_PBMC_active	active	PBMC	sick	doublet_CD8TCD16NK	0.00997517		C4_PA1027_PB	JIA_PBMC_active	active	PBMC	sick	doublet_CD8TCD16NK_hm	0.0645661
C5_PA443_PB	JIA_PBMC_active	active	PBMC	sick	doublet_BCD56NK	0.00146314		C5_PA443_PB	JIA_PBMC_active	active	PBMC	sick	doublet_BCD56NK_hm	0.0522836
C5_PA443_PB	JIA_PBMC_active	active	PBMC	sick	doublet_CD4TB	0.00585257		C5_PA443_PB	JIA_PBMC_active	active	PBMC	sick	doublet_CD4TB_hm	0.0323507
C5_PA443_PB	JIA_PBMC_active	active	PBMC	sick	doublet_CD4TMonoOther	0.00146314		C5_PA443_PB	JIA_PBMC_active	active	PBMC	sick	doublet_CD4TMonoOther_hm	0.159861
C5_PA443_PB	JIA_PBMC_active	active	PBMC	sick	doublet_CD8TB	0.00585257		C5_PA443_PB	JIA_PBMC_active	active	PBMC	sick	doublet_CD8TB_hm	0.0393473
C5_PA443_PB	JIA_PBMC_active	active	PBMC	sick	doublet_CD8TCD16NK	0.00585257		C5_PA443_PB	JIA_PBMC_active	active	PBMC	sick	doublet_CD8TCD16NK_hm	0.0324667
D2_PA495_PB	JIA_PBMC_active	active	PBMC	sick	doublet_BCD56NK	0		D2_PA495_PB	JIA_PBMC_active	active	PBMC	sick	doublet_BCD56NK_hm	0
D2_PA495_PB	JIA_PBMC_active	active	PBMC	sick	doublet_CD4TB	0.0537782		D2_PA495_PB	JIA_PBMC_active	active	PBMC	sick	doublet_CD4TB_hm	0.299239
D2_PA495_PB	JIA_PBMC_active	active	PBMC	sick	doublet_CD4TMonoOther	0.00439006		D2_PA495_PB	JIA_PBMC_active	active	PBMC	sick	doublet_CD4TMonoOther_hm	0.468832
D2_PA495_PB	JIA_PBMC_active	active	PBMC	sick	doublet_CD8TB	0.0208528		D2_PA495_PB	JIA_PBMC_active	active	PBMC	sick	doublet_CD8TB_hm	0.134357
D2_PA495_PB	JIA_PBMC_active	active	PBMC	sick	doublet_CD8TCD16NK	0.0252428		D2_PA495_PB	JIA_PBMC_active	active	PBMC	sick	doublet_CD8TCD16NK_hm	0.180435
D2_PA573_PB	JIA_PBMC_active	active	PBMC	sick	doublet_BCD56NK	0.000587734		D2_PA573_PB	JIA_PBMC_active	active	PBMC	sick	doublet_BCD56NK_hm	0.0365256
D2_PA573_PB	JIA_PBMC_active	active	PBMC	sick	doublet_CD4TB	0.0746422		D2_PA573_PB	JIA_PBMC_active	active	PBMC	sick	doublet_CD4TB_hm	0.424321
D2_PA573_PB	JIA_PBMC_active	active	PBMC	sick	doublet_CD4TMonoOther	0.00822828		D2_PA573_PB	JIA_PBMC_active	active	PBMC	sick	doublet_CD4TMonoOther_hm	0.485538
D2_PA573_PB	JIA_PBMC_active	active	PBMC	sick	doublet_CD8TB	0.0664139		D2_PA573_PB	JIA_PBMC_active	active	PBMC	sick	doublet_CD8TB_hm	0.429196
D2_PA573_PB	JIA_PBMC_active	active	PBMC	sick	doublet_CD8TCD16NK	0.0681771		D2_PA573_PB	JIA_PBMC_active	active	PBMC	sick	doublet_CD8TCD16NK_hm	0.365419
D3_P0179_PB	JIA_PBMC_active	active	PBMC	sick	doublet_BCD56NK	0		D3_P0179_PB	JIA_PBMC_active	active	PBMC	sick	doublet_BCD56NK_hm	0
D3_P0179_PB	JIA_PBMC_active	active	PBMC	sick	doublet_CD4TB	0.096447		D3_P0179_PB	JIA_PBMC_active	active	PBMC	sick	doublet_CD4TB_hm	0.495325
D3_P0179_PB	JIA_PBMC_active	active	PBMC	sick	doublet_CD4TMonoOther	0.00777799		D3_P0179_PB	JIA_PBMC_active	active	PBMC	sick	doublet_CD4TMonoOther_hm	0.608614
D3_P0179_PB	JIA_PBMC_active	active	PBMC	sick	doublet_CD8TB	0.0544459		D3_P0179_PB	JIA_PBMC_active	active	PBMC	sick	doublet_CD8TB_hm	0.330596
D3_P0179_PB	JIA_PBMC_active	active	PBMC	sick	doublet_CD8TCD16NK	0.0575571		D3_P0179_PB	JIA_PBMC_active	active	PBMC	sick	doublet_CD8TCD16NK_hm	0.397033
D3_PA478_PB	JIA_PBMC_active	active	PBMC	sick	doublet_BCD56NK	0.00168238		D3_PA478_PB	JIA_PBMC_active	active	PBMC	sick	doublet_BCD56NK_hm	0.202511
D3_PA478_PB	JIA_PBMC_active	active	PBMC	sick	doublet_CD4TB	0.0916899		D3_PA478_PB	JIA_PBMC_active	active	PBMC	sick	doublet_CD4TB_hm	0.391051
D3_PA478_PB	JIA_PBMC_active	active	PBMC	sick	doublet_CD4TMonoOther	0.00168238		D3_PA478_PB	JIA_PBMC_active	active	PBMC	sick	doublet_CD4TMonoOther_hm	0.484995
D3_PA478_PB	JIA_PBMC_active	active	PBMC	sick	doublet_CD8TB	0.0958958		D3_PA478_PB	JIA_PBMC_active	active	PBMC	sick	doublet_CD8TB_hm	0.440311
D3_PA478_PB	JIA_PBMC_active	active	PBMC	sick	doublet_CD8TCD16NK	0.0143003		D3_PA478_PB	JIA_PBMC_active	active	PBMC	sick	doublet_CD8TCD16NK_hm	0.195961
D4_PA544_PB	JIA_PBMC_active	active	PBMC	sick	doublet_BCD56NK	0.0060777		D4_PA544_PB	JIA_PBMC_active	active	PBMC	sick	doublet_BCD56NK_hm	0.423175
D4_PA544_PB	JIA_PBMC_active	active	PBMC	sick	doublet_CD4TB	0.153158		D4_PA544_PB	JIA_PBMC_active	active	PBMC	sick	doublet_CD4TB_hm	0.445114
D4_PA544_PB	JIA_PBMC_active	active	PBMC	sick	doublet_CD4TMonoOther	0		D4_PA544_PB	JIA_PBMC_active	active	PBMC	sick	doublet_CD4TMonoOther_hm	0
D4_PA544_PB	JIA_PBMC_active	active	PBMC	sick	doublet_CD8TB	0.0546993		D4_PA544_PB	JIA_PBMC_active	active	PBMC	sick	doublet_CD8TB_hm	0.267403
D4_PA544_PB	JIA_PBMC_active	active	PBMC	sick	doublet_CD8TCD16NK	0.0194486		D4_PA544_PB	JIA_PBMC_active	active	PBMC	sick	doublet_CD8TCD16NK_hm	0.133667
D4_PA556_PB	JIA_PBMC_active	active	PBMC	sick	doublet_BCD56NK	0		D4_PA556_PB	JIA_PBMC_active	active	PBMC	sick	doublet_BCD56NK_hm	0
D4_PA556_PB	JIA_PBMC_active	active	PBMC	sick	doublet_CD4TB	0.0206054		D4_PA556_PB	JIA_PBMC_active	active	PBMC	sick	doublet_CD4TB_hm	0.108964
D4_PA556_PB	JIA_PBMC_active	active	PBMC	sick	doublet_CD4TMonoOther	0.00206054		D4_PA556_PB	JIA_PBMC_active	active	PBMC	sick	doublet_CD4TMonoOther_hm	0.0972697
D4_PA556_PB	JIA_PBMC_active	active	PBMC	sick	doublet_CD8TB	0.106118		D4_PA556_PB	JIA_PBMC_active	active	PBMC	sick	doublet_CD8TB_hm	0.557334
D4_PA556_PB	JIA_PBMC_active	active	PBMC	sick	doublet_CD8TCD16NK	0.0195751		D4_PA556_PB	JIA_PBMC_active	active	PBMC	sick	doublet_CD8TCD16NK_hm	0.287287
D5_PA298_PB	JIA_PBMC_active	active	PBMC	sick	doublet_BCD56NK	0.00174691		D5_PA298_PB	JIA_PBMC_active	active	PBMC	sick	doublet_BCD56NK_hm	0.12182
D5_PA298_PB	JIA_PBMC_active	active	PBMC	sick	doublet_CD4TB	0.0960799		D5_PA298_PB	JIA_PBMC_active	active	PBMC	sick	doublet_CD4TB_hm	0.383246
D5_PA298_PB	JIA_PBMC_active	active	PBMC	sick	doublet_CD4TMonoOther	0.00436727		D5_PA298_PB	JIA_PBMC_active	active	PBMC	sick	doublet_CD4TMonoOther_hm	0.217103
D5_PA298_PB	JIA_PBMC_active	active	PBMC	sick	doublet_CD8TB	0.0681294		D5_PA298_PB	JIA_PBMC_active	active	PBMC	sick	doublet_CD8TB_hm	0.308594
D5_PA298_PB	JIA_PBMC_active	active	PBMC	sick	doublet_CD8TCD16NK	0.038432		D5_PA298_PB	JIA_PBMC_active	active	PBMC	sick	doublet_CD8TCD16NK_hm	0.28796
D5_PA447_PB	JIA_PBMC_inactive	inactive	PBMC	sick	doublet_BCD56NK	0		D5_PA447_PB	JIA_PBMC_inactive	inactive	PBMC	sick	doublet_BCD56NK_hm	0
D5_PA447_PB	JIA_PBMC_inactive	inactive	PBMC	sick	doublet_CD4TB	0.04318		D5_PA447_PB	JIA_PBMC_inactive	inactive	PBMC	sick	doublet_CD4TB_hm	0.177822
D5_PA447_PB	JIA_PBMC_inactive	inactive	PBMC	sick	doublet_CD4TMonoOther	0		D5_PA447_PB	JIA_PBMC_inactive	inactive	PBMC	sick	doublet_CD4TMonoOther_hm	0
D5_PA447_PB	JIA_PBMC_inactive	inactive	PBMC	sick	doublet_CD8TB	0.0463785		D5_PA447_PB	JIA_PBMC_inactive	inactive	PBMC	sick	doublet_CD8TB_hm	0.191741
D5_PA447_PB	JIA_PBMC_inactive	inactive	PBMC	sick	doublet_CD8TCD16NK	0.0287866		D5_PA447_PB	JIA_PBMC_inactive	inactive	PBMC	sick	doublet_CD8TCD16NK_hm	0.176929
E11_LO87_PBMC	JIA_PBMC_inactive	inactive	PBMC	sick	doublet_BCD56NK	0		E11_LO87_PBMC	JIA_PBMC_inactive	inactive	PBMC	sick	doublet_BCD56NK_hm	0
E11_LO87_PBMC	JIA_PBMC_inactive	inactive	PBMC	sick	doublet_CD4TB	0.0317151		E11_LO87_PBMC	JIA_PBMC_inactive	inactive	PBMC	sick	doublet_CD4TB_hm	0.141541
E11_LO87_PBMC	JIA_PBMC_inactive	inactive	PBMC	sick	doublet_CD4TMonoOther	0		E11_LO87_PBMC	JIA_PBMC_inactive	inactive	PBMC	sick	doublet_CD4TMonoOther_hm	0
E11_LO87_PBMC	JIA_PBMC_inactive	inactive	PBMC	sick	doublet_CD8TB	0.0339024		E11_LO87_PBMC	JIA_PBMC_inactive	inactive	PBMC	sick	doublet_CD8TB_hm	0.174261
E11_LO87_PBMC	JIA_PBMC_inactive	inactive	PBMC	sick	doublet_CD8TCD16NK	0.00328088		E11_LO87_PBMC	JIA_PBMC_inactive	inactive	PBMC	sick	doublet_CD8TCD16NK_hm	0.0321017
E2_PA312_PB	JIA_PBMC_active	active	PBMC	sick	doublet_BCD56NK	0		E2_PA312_PB	JIA_PBMC_active	active	PBMC	sick	doublet_BCD56NK_hm	0
E2_PA312_PB	JIA_PBMC_active	active	PBMC	sick	doublet_CD4TB	0.053595		E2_PA312_PB	JIA_PBMC_active	active	PBMC	sick	doublet_CD4TB_hm	0.221907
E2_PA312_PB	JIA_PBMC_active	active	PBMC	sick	doublet_CD4TMonoOther	0		E2_PA312_PB	JIA_PBMC_active	active	PBMC	sick	doublet_CD4TMonoOther_hm	0
E2_PA312_PB	JIA_PBMC_active	active	PBMC	sick	doublet_CD8TB	0.164908		E2_PA312_PB	JIA_PBMC_active	active	PBMC	sick	doublet_CD8TB_hm	0.738356
E2_PA312_PB	JIA_PBMC_active	active	PBMC	sick	doublet_CD8TCD16NK	0.119558		E2_PA312_PB	JIA_PBMC_active	active	PBMC	sick	doublet_CD8TCD16NK_hm	0.615658
E2_PA454_PB	JIA_PBMC_active	active	PBMC	sick	doublet_BCD56NK	0		E2_PA454_PB	JIA_PBMC_active	active	PBMC	sick	doublet_BCD56NK_hm	0
E2_PA454_PB	JIA_PBMC_active	active	PBMC	sick	doublet_CD4TB	0.0131009		E2_PA454_PB	JIA_PBMC_active	active	PBMC	sick	doublet_CD4TB_hm	0.0793551
E2_PA454_PB	JIA_PBMC_active	active	PBMC	sick	doublet_CD4TMonoOther	0		E2_PA454_PB	JIA_PBMC_active	active	PBMC	sick	doublet_CD4TMonoOther_hm	0
E2_PA454_PB	JIA_PBMC_active	active	PBMC	sick	doublet_CD8TB	0.0174678		E2_PA454_PB	JIA_PBMC_active	active	PBMC	sick	doublet_CD8TB_hm	0.108617
E2_PA454_PB	JIA_PBMC_active	active	PBMC	sick	doublet_CD8TCD16NK	0.0218348		E2_PA454_PB	JIA_PBMC_active	active	PBMC	sick	doublet_CD8TCD16NK_hm	0.110314
E3_LO44_PBMC	JIA_PBMC_inactive	inactive	PBMC	sick	doublet_BCD56NK	0		E3_LO44_PBMC	JIA_PBMC_inactive	inactive	PBMC	sick	doublet_BCD56NK_hm	0
E3_LO44_PBMC	JIA_PBMC_inactive	inactive	PBMC	sick	doublet_CD4TB	0.0453061		E3_LO44_PBMC	JIA_PBMC_inactive	inactive	PBMC	sick	doublet_CD4TB_hm	0.168514
E3_LO44_PBMC	JIA_PBMC_inactive	inactive	PBMC	sick	doublet_CD4TMonoOther	0		E3_LO44_PBMC	JIA_PBMC_inactive	inactive	PBMC	sick	doublet_CD4TMonoOther_hm	0
E3_LO44_PBMC	JIA_PBMC_inactive	inactive	PBMC	sick	doublet_CD8TB	0.0357679		E3_LO44_PBMC	JIA_PBMC_inactive	inactive	PBMC	sick	doublet_CD8TB_hm	0.158924
E3_LO44_PBMC	JIA_PBMC_inactive	inactive	PBMC	sick	doublet_CD8TCD16NK	0.000794843		E3_LO44_PBMC	JIA_PBMC_inactive	inactive	PBMC	sick	doublet_CD8TCD16NK_hm	0.0272297
E3_PA253_PB	JIA_PBMC_active	active	PBMC	sick	doublet_BCD56NK	0		E3_PA253_PB	JIA_PBMC_active	active	PBMC	sick	doublet_BCD56NK_hm	0
E3_PA253_PB	JIA_PBMC_active	active	PBMC	sick	doublet_CD4TB	0.044748		E3_PA253_PB	JIA_PBMC_active	active	PBMC	sick	doublet_CD4TB_hm	0.234081
E3_PA253_PB	JIA_PBMC_active	active	PBMC	sick	doublet_CD4TMonoOther	0.00471032		E3_PA253_PB	JIA_PBMC_active	active	PBMC	sick	doublet_CD4TMonoOther_hm	2.1798
E3_PA253_PB	JIA_PBMC_active	active	PBMC	sick	doublet_CD8TB	0.0730099		E3_PA253_PB	JIA_PBMC_active	active	PBMC	sick	doublet_CD8TB_hm	0.387367
E3_PA253_PB	JIA_PBMC_active	active	PBMC	sick	doublet_CD8TCD16NK	0.0518135		E3_PA253_PB	JIA_PBMC_active	active	PBMC	sick	doublet_CD8TCD16NK_hm	0.484365
E3_PA633_PB	JIA_PBMC_active	active	PBMC	sick	doublet_BCD56NK	0.00272916		E3_PA633_PB	JIA_PBMC_active	active	PBMC	sick	doublet_BCD56NK_hm	0.167894
E3_PA633_PB	JIA_PBMC_active	active	PBMC	sick	doublet_CD4TB	0.0682291		E3_PA633_PB	JIA_PBMC_active	active	PBMC	sick	doublet_CD4TB_hm	0.451179
E3_PA633_PB	JIA_PBMC_active	active	PBMC	sick	doublet_CD4TMonoOther	0.00614062		E3_PA633_PB	JIA_PBMC_active	active	PBMC	sick	doublet_CD4TMonoOther_hm	0.427073
E3_PA633_PB	JIA_PBMC_active	active	PBMC	sick	doublet_CD8TB	0.0463958		E3_PA633_PB	JIA_PBMC_active	active	PBMC	sick	doublet_CD8TB_hm	0.3225
E3_PA633_PB	JIA_PBMC_active	active	PBMC	sick	doublet_CD8TCD16NK	0.100979		E3_PA633_PB	JIA_PBMC_active	active	PBMC	sick	doublet_CD8TCD16NK_hm	0.441008
E4_LO17_PBMC	JIA_PBMC_inactive	inactive	PBMC	sick	doublet_BCD56NK	0		E4_LO17_PBMC	JIA_PBMC_inactive	inactive	PBMC	sick	doublet_BCD56NK_hm	0
E4_LO17_PBMC	JIA_PBMC_inactive	inactive	PBMC	sick	doublet_CD4TB	0.034452		E4_LO17_PBMC	JIA_PBMC_inactive	inactive	PBMC	sick	doublet_CD4TB_hm	0.167475
E4_LO17_PBMC	JIA_PBMC_inactive	inactive	PBMC	sick	doublet_CD4TMonoOther	0.001188		E4_LO17_PBMC	JIA_PBMC_inactive	inactive	PBMC	sick	doublet_CD4TMonoOther_hm	0.0492574
E4_LO17_PBMC	JIA_PBMC_inactive	inactive	PBMC	sick	doublet_CD8TB	0.022572		E4_LO17_PBMC	JIA_PBMC_inactive	inactive	PBMC	sick	doublet_CD8TB_hm	0.111042
E4_LO17_PBMC	JIA_PBMC_inactive	inactive	PBMC	sick	doublet_CD8TCD16NK	0.003564		E4_LO17_PBMC	JIA_PBMC_inactive	inactive	PBMC	sick	doublet_CD8TCD16NK_hm	0.0294018
E4_LO95_PB	JIA_PBMC_inactive	inactive	PBMC	sick	doublet_BCD56NK	0		E4_LO95_PB	JIA_PBMC_inactive	inactive	PBMC	sick	doublet_BCD56NK_hm	0
E4_LO95_PB	JIA_PBMC_inactive	inactive	PBMC	sick	doublet_CD4TB	0.0514882		E4_LO95_PB	JIA_PBMC_inactive	inactive	PBMC	sick	doublet_CD4TB_hm	0.289737
E4_LO95_PB	JIA_PBMC_inactive	inactive	PBMC	sick	doublet_CD4TMonoOther	0		E4_LO95_PB	JIA_PBMC_inactive	inactive	PBMC	sick	doublet_CD4TMonoOther_hm	0
E4_LO95_PB	JIA_PBMC_inactive	inactive	PBMC	sick	doublet_CD8TB	0.0199309		E4_LO95_PB	JIA_PBMC_inactive	inactive	PBMC	sick	doublet_CD8TB_hm	0.129453
E4_LO95_PB	JIA_PBMC_inactive	inactive	PBMC	sick	doublet_CD8TCD16NK	0.0116264		E4_LO95_PB	JIA_PBMC_inactive	inactive	PBMC	sick	doublet_CD8TCD16NK_hm	0.0941388
E4_PO195_PB	JIA_PBMC_active	active	PBMC	sick	doublet_BCD56NK	0.0029666		E4_PO195_PB	JIA_PBMC_active	active	PBMC	sick	doublet_BCD56NK_hm	0.20999
E4_PO195_PB	JIA_PBMC_active	active	PBMC	sick	doublet_CD4TB	0.0889979		E4_PO195_PB	JIA_PBMC_active	active	PBMC	sick	doublet_CD4TB_hm	0.406043
E4_PO195_PB	JIA_PBMC_active	active	PBMC	sick	doublet_CD4TMonoOther	0.00791092		E4_PO195_PB	JIA_PBMC_active	active	PBMC	sick	doublet_CD4TMonoOther_hm	0.675814
E4_PO195_PB	JIA_PBMC_active	active	PBMC	sick	doublet_CD8TB	0.0484544		E4_PO195_PB	JIA_PBMC_active	active	PBMC	sick	doublet_CD8TB_hm	0.265405
E4_PO195_PB	JIA_PBMC_active	active	PBMC	sick	doublet_CD8TCD16NK	0.0286771		E4_PO195_PB	JIA_PBMC_active	active	PBMC	sick	doublet_CD8TCD16NK_hm	0.280066
E5_LO30_PBMC	JIA_PBMC_inactive	inactive	PBMC	sick	doublet_BCD56NK	0		E5_LO30_PBMC	JIA_PBMC_inactive	inactive	PBMC	sick	doublet_BCD56NK_hm	0
E5_LO30_PBMC	JIA_PBMC_inactive	inactive	PBMC	sick	doublet_CD4TB	0.0219287		E5_LO30_PBMC	JIA_PBMC_inactive	inactive	PBMC	sick	doublet_CD4TB_hm	0.14191
E5_LO30_PBMC	JIA_PBMC_inactive	inactive	PBMC	sick	doublet_CD4TMonoOther	0.00226848		E5_LO30_PBMC	JIA_PBMC_inactive	inactive	PBMC	sick	doublet_CD4TMonoOther_hm	0.15093
E5_LO30_PBMC	JIA_PBMC_inactive	inactive	PBMC	sick	doublet_CD8TB	0.0128547		E5_LO30_PBMC	JIA_PBMC_inactive	inactive	PBMC	sick	doublet_CD8TB_hm	0.0933228
E5_LO30_PBMC	JIA_PBMC_inactive	inactive	PBMC	sick	doublet_CD8TCD16NK	0.00226848		E5_LO30_PBMC	JIA_PBMC_inactive	inactive	PBMC	sick	doublet_CD8TCD16NK_hm	0.0169243
E5_PA434_PB	JIA_PBMC_active	active	PBMC	sick	doublet_BCD56NK	0.00632334		E5_PA434_PB	JIA_PBMC_active	active	PBMC	sick	doublet_BCD56NK_hm	0.148609
E5_PA434_PB	JIA_PBMC_active	active	PBMC	sick	doublet_CD4TB	0.0849134		E5_PA434_PB	JIA_PBMC_active	active	PBMC	sick	doublet_CD4TB_hm	0.354968
E5_PA434_PB	JIA_PBMC_active	active	PBMC	sick	doublet_CD4TMonoOther	0.00632334		E5_PA434_PB	JIA_PBMC_active	active	PBMC	sick	doublet_CD4TMonoOther_hm	0.410484
E5_PA434_PB	JIA_PBMC_active	active	PBMC	sick	doublet_CD8TB	0.0424567		E5_PA434_PB	JIA_PBMC_active	active	PBMC	sick	doublet_CD8TB_hm	0.214505
E5_PA434_PB	JIA_PBMC_active	active	PBMC	sick	doublet_CD8TCD16NK	0.0677501		E5_PA434_PB	JIA_PBMC_active	active	PBMC	sick	doublet_CD8TCD16NK_hm	0.357971
E6_PA564_PB	JIA_PBMC_active	active	PBMC	sick	doublet_BCD56NK	0.00155439		E6_PA564_PB	JIA_PBMC_active	active	PBMC	sick	doublet_BCD56NK_hm	0.0596306
E6_PA564_PB	JIA_PBMC_active	active	PBMC	sick	doublet_CD4TB	0.0404141		E6_PA564_PB	JIA_PBMC_active	active	PBMC	sick	doublet_CD4TB_hm	0.213266
E6_PA564_PB	JIA_PBMC_active	active	PBMC	sick	doublet_CD4TMonoOther	0		E6_PA564_PB	JIA_PBMC_active	active	PBMC	sick	doublet_CD4TMonoOther_hm	0
E6_PA564_PB	JIA_PBMC_active	active	PBMC	sick	doublet_CD8TB	0.0264246		E6_PA564_PB	JIA_PBMC_active	active	PBMC	sick	doublet_CD8TB_hm	0.130172
E6_PA564_PB	JIA_PBMC_active	active	PBMC	sick	doublet_CD8TCD16NK	0.0108807		E6_PA564_PB	JIA_PBMC_active	active	PBMC	sick	doublet_CD8TCD16NK_hm	0.0983353
E8_PO180_PBMC	JIA_PBMC_active	active	PBMC	sick	doublet_BCD56NK	0.000852464		E8_PO180_PBMC	JIA_PBMC_active	active	PBMC	sick	doublet_BCD56NK_hm	0.0508644
E8_PO180_PBMC	JIA_PBMC_active	active	PBMC	sick	doublet_CD4TB	0.0332461		E8_PO180_PBMC	JIA_PBMC_active	active	PBMC	sick	doublet_CD4TB_hm	0.142386
E8_PO180_PBMC	JIA_PBMC_active	active	PBMC	sick	doublet_CD4TMonoOther	0.000852464		E8_PO180_PBMC	JIA_PBMC_active	active	PBMC	sick	doublet_CD4TMonoOther_hm	0.0457201
E8_PO180_PBMC	JIA_PBMC_active	active	PBMC	sick	doublet_CD8TB	0.0358035		E8_PO180_PBMC	JIA_PBMC_active	active	PBMC	sick	doublet_CD8TB_hm	0.170404
E8_PO180_PBMC	JIA_PBMC_active	active	PBMC	sick	doublet_CD8TCD16NK	0.00767218		E8_PO180_PBMC	JIA_PBMC_active	active	PBMC	sick	doublet_CD8TCD16NK_hm	0.0436635
E9_PA200_PBMC	JIA_PBMC_active	active	PBMC	sick	doublet_BCD56NK	0		E9_PA200_PBMC	JIA_PBMC_active	active	PBMC	sick	doublet_BCD56NK_hm	0
E9_PA200_PBMC	JIA_PBMC_active	active	PBMC	sick	doublet_CD4TB	0.0363309		E9_PA200_PBMC	JIA_PBMC_active	active	PBMC	sick	doublet_CD4TB_hm	0.170518
E9_PA200_PBMC	JIA_PBMC_active	active	PBMC	sick	doublet_CD4TMonoOther	0		E9_PA200_PBMC	JIA_PBMC_active	active	PBMC	sick	doublet_CD4TMonoOther_hm	0
E9_PA200_PBMC	JIA_PBMC_active	active	PBMC	sick	doublet_CD8TB	0.0292227		E9_PA200_PBMC	JIA_PBMC_active	active	PBMC	sick	doublet_CD8TB_hm	0.146052
E9_PA200_PBMC	JIA_PBMC_active	active	PBMC	sick	doublet_CD8TCD16NK	0.00552861		E9_PA200_PBMC	JIA_PBMC_active	active	PBMC	sick	doublet_CD8TCD16NK_hm	0.0279146
E9_PO9_PBMC	JIA_PBMC_inactive	inactive	PBMC	sick	doublet_BCD56NK	0		E9_PO9_PBMC	JIA_PBMC_inactive	inactive	PBMC	sick	doublet_BCD56NK_hm	0
E9_PO9_PBMC	JIA_PBMC_inactive	inactive	PBMC	sick	doublet_CD4TB	0.0270822		E9_PO9_PBMC	JIA_PBMC_inactive	inactive	PBMC	sick	doublet_CD4TB_hm	0.116726
E9_PO9_PBMC	JIA_PBMC_inactive	inactive	PBMC	sick	doublet_CD4TMonoOther	0.00624974		E9_PO9_PBMC	JIA_PBMC_inactive	inactive	PBMC	sick	doublet_CD4TMonoOther_hm	0.356124
E9_PO9_PBMC	JIA_PBMC_inactive	inactive	PBMC	sick	doublet_CD8TB	0.0291655		E9_PO9_PBMC	JIA_PBMC_inactive	inactive	PBMC	sick	doublet_CD8TB_hm	0.13996
E9_PO9_PBMC	JIA_PBMC_inactive	inactive	PBMC	sick	doublet_CD8TCD16NK	0.00729136		E9_PO9_PBMC	JIA_PBMC_inactive	inactive	PBMC	sick	doublet_CD8TCD16NK_hm	0.0607647
F2_PA580_PB	JIA_PBMC_active	active	PBMC	sick	doublet_BCD56NK	0		F2_PA580_PB	JIA_PBMC_active	active	PBMC	sick	doublet_BCD56NK_hm	0
F2_PA580_PB	JIA_PBMC_active	active	PBMC	sick	doublet_CD4TB	0.0253739		F2_PA580_PB	JIA_PBMC_active	active	PBMC	sick	doublet_CD4TB_hm	0.0964601
F2_PA580_PB	JIA_PBMC_active	active	PBMC	sick	doublet_CD4TMonoOther	0.00158587		F2_PA580_PB	JIA_PBMC_active	active	PBMC	sick	doublet_CD4TMonoOther_hm	0.186646
F2_PA580_PB	JIA_PBMC_active	active	PBMC	sick	doublet_CD8TB	0.0420255		F2_PA580_PB	JIA_PBMC_active	active	PBMC	sick	doublet_CD8TB_hm	0.154848
F2_PA580_PB	JIA_PBMC_active	active	PBMC	sick	doublet_CD8TCD16NK	0.0158587		F2_PA580_PB	JIA_PBMC_active	active	PBMC	sick	doublet_CD8TCD16NK_hm	0.119781
F3_PA617_PB	JIA_PBMC_active	active	PBMC	sick	doublet_BCD56NK	0		F3_PA617_PB	JIA_PBMC_active	active	PBMC	sick	doublet_BCD56NK_hm	0
F3_PA617_PB	JIA_PBMC_active	active	PBMC	sick	doublet_CD4TB	0.0227488		F3_PA617_PB	JIA_PBMC_active	active	PBMC	sick	doublet_CD4TB_hm	0.177116
F3_PA617_PB	JIA_PBMC_active	active	PBMC	sick	doublet_CD4TMonoOther	0.000784443		F3_PA617_PB	JIA_PBMC_active	active	PBMC	sick	doublet_CD4TMonoOther_hm	0.155936
F3_PA617_PB	JIA_PBMC_active	active	PBMC	sick	doublet_CD8TB	0.0164733		F3_PA617_PB	JIA_PBMC_active	active	PBMC	sick	doublet_CD8TB_hm	0.124466
F3_PA617_PB	JIA_PBMC_active	active	PBMC	sick	doublet_CD8TCD16NK	0.0329466		F3_PA617_PB	JIA_PBMC_active	active	PBMC	sick	doublet_CD8TCD16NK_hm	0.189831
F4_PA531_PB	JIA_PBMC_active	active	PBMC	sick	doublet_BCD56NK	0		F4_PA531_PB	JIA_PBMC_active	active	PBMC	sick	doublet_BCD56NK_hm	0
F4_PA531_PB	JIA_PBMC_active	active	PBMC	sick	doublet_CD4TB	0.0291744		F4_PA531_PB	JIA_PBMC_active	active	PBMC	sick	doublet_CD4TB_hm	0.18007
F4_PA531_PB	JIA_PBMC_active	active	PBMC	sick	doublet_CD4TMonoOther	0.00194496		F4_PA531_PB	JIA_PBMC_active	active	PBMC	sick	doublet_CD4TMonoOther_hm	0.491988
F4_PA531_PB	JIA_PBMC_active	active	PBMC	sick	doublet_CD8TB	0.0116697		F4_PA531_PB	JIA_PBMC_active	active	PBMC	sick	doublet_CD8TB_hm	0.0849301
F4_PA531_PB	JIA_PBMC_active	active	PBMC	sick	doublet_CD8TCD16NK	0.00972479		F4_PA531_PB	JIA_PBMC_active	active	PBMC	sick	doublet_CD8TCD16NK_hm	0.076051
F5_PA463_PB	JIA_PBMC_active	active	PBMC	sick	doublet_BCD56NK	0.00144504		F5_PA463_PB	JIA_PBMC_active	active	PBMC	sick	doublet_BCD56NK_hm	0.134789
F5_PA463_PB	JIA_PBMC_active	active	PBMC	sick	doublet_CD4TB	0.0874252		F5_PA463_PB	JIA_PBMC_active	active	PBMC	sick	doublet_CD4TB_hm	0.308672
F5_PA463_PB	JIA_PBMC_active	active	PBMC	sick	doublet_CD4TMonoOther	0.00433513		F5_PA463_PB	JIA_PBMC_active	active	PBMC	sick	doublet_CD4TMonoOther_hm	0.648934
F5_PA463_PB	JIA_PBMC_active	active	PBMC	sick	doublet_CD8TB	0.0411838		F5_PA463_PB	JIA_PBMC_active	active	PBMC	sick	doublet_CD8TB_hm	0.188178
F5_PA463_PB	JIA_PBMC_active	active	PBMC	sick	doublet_CD8TCD16NK	0.0195081		F5_PA463_PB	JIA_PBMC_active	active	PBMC	sick	doublet_CD8TCD16NK_hm	0.154689
G10_PO79_PBMC	JIA_PBMC_active	active	PBMC	sick	doublet_BCD56NK	0.00105168		G10_PO79_PBMC	JIA_PBMC_active	active	PBMC	sick	doublet_BCD56NK_hm	0.139368
G10_PO79_PBMC	JIA_PBMC_active	active	PBMC	sick	doublet_CD4TB	0.0273437		G10_PO79_PBMC	JIA_PBMC_active	active	PBMC	sick	doublet_CD4TB_hm	0.125202
G10_PO79_PBMC	JIA_PBMC_active	active	PBMC	sick	doublet_CD4TMonoOther	0		G10_PO79_PBMC	JIA_PBMC_active	active	PBMC	sick	doublet_CD4TMonoOther_hm	0
[truncated: 7 more rows]

## Sheet: Panel_S4_I
sample	condition	FOXP3	GITR
A4_PA391_PB	JIA_PBMC_inactive	579.562	434.875
[truncated: 35 more rows]

[truncated: 4 more sheets: Panel_S4_J_1, Panel_S4_J_2, Panel_S4_K, Panel_S4_L]
