# Supplementary material for: Ultra-high-scale cytometry-based cellular interaction mapping
Source: Nat Methods. 2025 Aug 7;22(9):1887–99. doi: 10.1038/s41592-025-02744-w (PMC12446065; doi:10.1038/s41592-025-02744-w)
Supplement: Supplementary file 10 — Source data for reproducing Supplementary Fig. 5. [file 41592_2025_2744_MOESM10_ESM.xlsx]

## Sheet: Panel S5B
Data can be found in the Zenodo repository (10.5281/zenodo.10637096):
intestinal_cells/2025-01-13_ISCs_overall_landscape.csv

## Sheet: Panel S5C
Data can be found in the Zenodo repository (10.5281/zenodo.10637096):
intestinal_cells/2025-01-13_ISCs_interacting_landscape.csv

## Sheet: Panel S5D
sample	group	celltype	n	live	freq
export_lgr5scaled_aged_1_Cells_Live_constant_flowrate.csv	A	CD4+ CD8+ TCRab+ T cells	33851	878710	0.0385235
export_lgr5scaled_aged_1_Cells_Live_constant_flowrate.csv	A	CD4+ TCRab+ T cells	29536	878710	0.0336129
export_lgr5scaled_aged_1_Cells_Live_constant_flowrate.csv	A	CD8+ CD11b+ effector T cells	420	878710	0.000477973
export_lgr5scaled_aged_1_Cells_Live_constant_flowrate.csv	A	CD8+ TCRab+ T cells	27554	878710	0.0313573
export_lgr5scaled_aged_1_Cells_Live_constant_flowrate.csv	A	CD8+ TCRgd+ T cells	86413	878710	0.0983407
export_lgr5scaled_aged_1_Cells_Live_constant_flowrate.csv	A	CD8- TCRgd T cells	1299	878710	0.0014783
export_lgr5scaled_aged_2_Cells_Live_constant_flowrate.csv	A	CD4+ CD8+ TCRab+ T cells	31000	778751	0.0398073
export_lgr5scaled_aged_2_Cells_Live_constant_flowrate.csv	A	CD4+ TCRab+ T cells	45036	778751	0.0578311
export_lgr5scaled_aged_2_Cells_Live_constant_flowrate.csv	A	CD8+ CD11b+ effector T cells	146	778751	0.00018748
export_lgr5scaled_aged_2_Cells_Live_constant_flowrate.csv	A	CD8+ TCRab+ T cells	94398	778751	0.121217
export_lgr5scaled_aged_2_Cells_Live_constant_flowrate.csv	A	CD8+ TCRgd+ T cells	118532	778751	0.152208
export_lgr5scaled_aged_2_Cells_Live_constant_flowrate.csv	A	CD8- TCRgd T cells	1574	778751	0.00202119
export_lgr5scaled_aged_3_Cells_Live_constant_flowrate.csv	A	CD4+ CD8+ TCRab+ T cells	547	424769	0.00128776
export_lgr5scaled_aged_3_Cells_Live_constant_flowrate.csv	A	CD4+ TCRab+ T cells	3980	424769	0.0093698
export_lgr5scaled_aged_3_Cells_Live_constant_flowrate.csv	A	CD8+ CD11b+ effector T cells	1778	424769	0.0041858
export_lgr5scaled_aged_3_Cells_Live_constant_flowrate.csv	A	CD8+ TCRab+ T cells	24952	424769	0.0587425
export_lgr5scaled_aged_3_Cells_Live_constant_flowrate.csv	A	CD8+ TCRgd+ T cells	69824	424769	0.164381
export_lgr5scaled_aged_3_Cells_Live_constant_flowrate.csv	A	CD8- TCRgd T cells	2524	424769	0.00594205
export_lgr5scaled_young_1_Cells_Live_constant_flowrate.csv	Y	CD4+ CD8+ TCRab+ T cells	4029	616458	0.00653573
export_lgr5scaled_young_1_Cells_Live_constant_flowrate.csv	Y	CD4+ TCRab+ T cells	4358	616458	0.00706942
export_lgr5scaled_young_1_Cells_Live_constant_flowrate.csv	Y	CD8+ CD11b+ effector T cells	3562	616458	0.00577817
export_lgr5scaled_young_1_Cells_Live_constant_flowrate.csv	Y	CD8+ TCRab+ T cells	61819	616458	0.100281
export_lgr5scaled_young_1_Cells_Live_constant_flowrate.csv	Y	CD8+ TCRgd+ T cells	98819	616458	0.160301
export_lgr5scaled_young_1_Cells_Live_constant_flowrate.csv	Y	CD8- TCRgd T cells	10695	616458	0.0173491
export_lgr5scaled_young_2_Cells_Live_constant_flowrate.csv	Y	CD4+ CD8+ TCRab+ T cells	1232	789704	0.00156008
export_lgr5scaled_young_2_Cells_Live_constant_flowrate.csv	Y	CD4+ TCRab+ T cells	5626	789704	0.00712419
export_lgr5scaled_young_2_Cells_Live_constant_flowrate.csv	Y	CD8+ CD11b+ effector T cells	3577	789704	0.00452955
export_lgr5scaled_young_2_Cells_Live_constant_flowrate.csv	Y	CD8+ TCRab+ T cells	87532	789704	0.110842
export_lgr5scaled_young_2_Cells_Live_constant_flowrate.csv	Y	CD8+ TCRgd+ T cells	144423	789704	0.182882
export_lgr5scaled_young_2_Cells_Live_constant_flowrate.csv	Y	CD8- TCRgd T cells	11042	789704	0.0139825
export_lgr5scaled_young_3_Cells_Live_constant_flowrate.csv	Y	CD4+ CD8+ TCRab+ T cells	440	679124	0.000647893
export_lgr5scaled_young_3_Cells_Live_constant_flowrate.csv	Y	CD4+ TCRab+ T cells	1334	679124	0.0019643
export_lgr5scaled_young_3_Cells_Live_constant_flowrate.csv	Y	CD8+ CD11b+ effector T cells	1965	679124	0.00289343
export_lgr5scaled_young_3_Cells_Live_constant_flowrate.csv	Y	CD8+ TCRab+ T cells	68453	679124	0.100796
export_lgr5scaled_young_3_Cells_Live_constant_flowrate.csv	Y	CD8+ TCRgd+ T cells	95596	679124	0.140764
export_lgr5scaled_young_3_Cells_Live_constant_flowrate.csv	Y	CD8- TCRgd T cells	4212	679124	0.00620211

## Sheet: Panel S5E
sample	group	doublet_type	n	live	freq
export_lgr5scaled_aged_1_Cells_Live_constant_flowrate.csv	A	CD324+ Epithelial*T cells	59	878710	6.71439e-05
export_lgr5scaled_aged_1_Cells_Live_constant_flowrate.csv	A	Epithelial*CD4+ TCRab+ T cells	1409	878710	0.00160349
export_lgr5scaled_aged_1_Cells_Live_constant_flowrate.csv	A	Epithelial*CD8+ TCRab+ T cells	10	878710	1.13803e-05
export_lgr5scaled_aged_1_Cells_Live_constant_flowrate.csv	A	Epithelial*CD8+ TCRgd+ T cells	2456	878710	0.00279501
export_lgr5scaled_aged_1_Cells_Live_constant_flowrate.csv	A	Epithelial*CD8+ TCRgd+ T cells*B cells	19	878710	2.16226e-05
export_lgr5scaled_aged_1_Cells_Live_constant_flowrate.csv	A	Epithelial*CD8- TCRgd+ T cells	21	878710	2.38987e-05
export_lgr5scaled_aged_1_Cells_Live_constant_flowrate.csv	A	Epithelial*TCRab+ T cells	714	878710	0.000812555
export_lgr5scaled_aged_1_Cells_Live_constant_flowrate.csv	A	ISC*TCRab+ T cells	113	878710	0.000128598
export_lgr5scaled_aged_1_Cells_Live_constant_flowrate.csv	A	ISCs*CD8+ TCRgd+ T cells	107	878710	0.000121769
export_lgr5scaled_aged_2_Cells_Live_constant_flowrate.csv	A	CD324+ Epithelial*T cells	20	778751	2.56822e-05
export_lgr5scaled_aged_2_Cells_Live_constant_flowrate.csv	A	Epithelial*CD4+ TCRab+ T cells	1739	778751	0.00223306
export_lgr5scaled_aged_2_Cells_Live_constant_flowrate.csv	A	Epithelial*CD8+ TCRab+ T cells	24	778751	3.08186e-05
export_lgr5scaled_aged_2_Cells_Live_constant_flowrate.csv	A	Epithelial*CD8+ TCRgd+ T cells	3622	778751	0.00465104
export_lgr5scaled_aged_2_Cells_Live_constant_flowrate.csv	A	Epithelial*CD8+ TCRgd+ T cells*B cells	103	778751	0.000132263
export_lgr5scaled_aged_2_Cells_Live_constant_flowrate.csv	A	Epithelial*CD8- TCRgd+ T cells	17	778751	2.18298e-05
export_lgr5scaled_aged_2_Cells_Live_constant_flowrate.csv	A	Epithelial*TCRab+ T cells	2228	778751	0.00286099
export_lgr5scaled_aged_2_Cells_Live_constant_flowrate.csv	A	ISC*TCRab+ T cells	219	778751	0.00028122
export_lgr5scaled_aged_2_Cells_Live_constant_flowrate.csv	A	ISCs*CD8+ TCRgd+ T cells	204	778751	0.000261958
export_lgr5scaled_aged_3_Cells_Live_constant_flowrate.csv	A	CD324+ Epithelial*T cells	41	424769	9.65231e-05
export_lgr5scaled_aged_3_Cells_Live_constant_flowrate.csv	A	Epithelial*CD4+ TCRab+ T cells	127	424769	0.000298986
export_lgr5scaled_aged_3_Cells_Live_constant_flowrate.csv	A	Epithelial*CD8+ TCRab+ T cells	17	424769	4.00218e-05
export_lgr5scaled_aged_3_Cells_Live_constant_flowrate.csv	A	Epithelial*CD8+ TCRgd+ T cells	1778	424769	0.0041858
export_lgr5scaled_aged_3_Cells_Live_constant_flowrate.csv	A	Epithelial*CD8+ TCRgd+ T cells*B cells	34	424769	8.00435e-05
export_lgr5scaled_aged_3_Cells_Live_constant_flowrate.csv	A	Epithelial*CD8- TCRgd+ T cells	45	424769	0.00010594
export_lgr5scaled_aged_3_Cells_Live_constant_flowrate.csv	A	Epithelial*TCRab+ T cells	431	424769	0.00101467
export_lgr5scaled_aged_3_Cells_Live_constant_flowrate.csv	A	ISC*TCRab+ T cells	54	424769	0.000127128
export_lgr5scaled_aged_3_Cells_Live_constant_flowrate.csv	A	ISCs*CD8+ TCRgd+ T cells	147	424769	0.00034607
export_lgr5scaled_young_1_Cells_Live_constant_flowrate.csv	Y	CD324+ Epithelial*T cells	58	616458	9.40859e-05
export_lgr5scaled_young_1_Cells_Live_constant_flowrate.csv	Y	Epithelial*CD4+ TCRab+ T cells	141	616458	0.000228726
export_lgr5scaled_young_1_Cells_Live_constant_flowrate.csv	Y	Epithelial*CD8+ TCRab+ T cells	58	616458	9.40859e-05
export_lgr5scaled_young_1_Cells_Live_constant_flowrate.csv	Y	Epithelial*CD8+ TCRgd+ T cells	1967	616458	0.00319081
export_lgr5scaled_young_1_Cells_Live_constant_flowrate.csv	Y	Epithelial*CD8+ TCRgd+ T cells*B cells	10	616458	1.62217e-05
export_lgr5scaled_young_1_Cells_Live_constant_flowrate.csv	Y	Epithelial*CD8- TCRgd+ T cells	135	616458	0.000218993
export_lgr5scaled_young_1_Cells_Live_constant_flowrate.csv	Y	Epithelial*TCRab+ T cells	849	616458	0.00137722
export_lgr5scaled_young_1_Cells_Live_constant_flowrate.csv	Y	ISC*TCRab+ T cells	76	616458	0.000123285
export_lgr5scaled_young_1_Cells_Live_constant_flowrate.csv	Y	ISCs*CD8+ TCRgd+ T cells	141	616458	0.000228726
export_lgr5scaled_young_2_Cells_Live_constant_flowrate.csv	Y	CD324+ Epithelial*T cells	53	789704	6.71138e-05
export_lgr5scaled_young_2_Cells_Live_constant_flowrate.csv	Y	Epithelial*CD4+ TCRab+ T cells	85	789704	0.000107635
export_lgr5scaled_young_2_Cells_Live_constant_flowrate.csv	Y	Epithelial*CD8+ TCRab+ T cells	177	789704	0.000224135
export_lgr5scaled_young_2_Cells_Live_constant_flowrate.csv	Y	Epithelial*CD8+ TCRgd+ T cells	2321	789704	0.00293908
export_lgr5scaled_young_2_Cells_Live_constant_flowrate.csv	Y	Epithelial*CD8+ TCRgd+ T cells*B cells	66	789704	8.35756e-05
export_lgr5scaled_young_2_Cells_Live_constant_flowrate.csv	Y	Epithelial*CD8- TCRgd+ T cells	150	789704	0.000189945
export_lgr5scaled_young_2_Cells_Live_constant_flowrate.csv	Y	Epithelial*TCRab+ T cells	974	789704	0.00123337
export_lgr5scaled_young_2_Cells_Live_constant_flowrate.csv	Y	ISC*TCRab+ T cells	96	789704	0.000121565
export_lgr5scaled_young_2_Cells_Live_constant_flowrate.csv	Y	ISCs*CD8+ TCRgd+ T cells	207	789704	0.000262124
export_lgr5scaled_young_3_Cells_Live_constant_flowrate.csv	Y	CD324+ Epithelial*T cells	67	679124	9.86565e-05
export_lgr5scaled_young_3_Cells_Live_constant_flowrate.csv	Y	Epithelial*CD4+ TCRab+ T cells	63	679124	9.27666e-05
export_lgr5scaled_young_3_Cells_Live_constant_flowrate.csv	Y	Epithelial*CD8+ TCRab+ T cells	412	679124	0.000606664
export_lgr5scaled_young_3_Cells_Live_constant_flowrate.csv	Y	Epithelial*CD8+ TCRgd+ T cells	3283	679124	0.00483417
export_lgr5scaled_young_3_Cells_Live_constant_flowrate.csv	Y	Epithelial*CD8+ TCRgd+ T cells*B cells	66	679124	9.7184e-05
export_lgr5scaled_young_3_Cells_Live_constant_flowrate.csv	Y	Epithelial*CD8- TCRgd+ T cells	128	679124	0.000188478
export_lgr5scaled_young_3_Cells_Live_constant_flowrate.csv	Y	Epithelial*TCRab+ T cells	1546	679124	0.00227646
export_lgr5scaled_young_3_Cells_Live_constant_flowrate.csv	Y	ISC*TCRab+ T cells	148	679124	0.000217928
export_lgr5scaled_young_3_Cells_Live_constant_flowrate.csv	Y	ISCs*CD8+ TCRgd+ T cells	251	679124	0.000369594
