# Supplementary material for: Ultra-high-scale cytometry-based cellular interaction mapping
Source: Nat Methods. 2025 Aug 7;22(9):1887–99. doi: 10.1038/s41592-025-02744-w (PMC12446065; doi:10.1038/s41592-025-02744-w)
Supplement: Supplementary file 11 — Source data for reproducing Fig. 1. [file 41592_2025_2744_MOESM11_ESM.xlsx]

## Sheet: Panel 1A
Image Files can be found in the Zenodo repository at https://doi.org/10.5281/zenodo.10637096 (interactomics_framework_Figure_1.zip)

## Sheet: Panel 1B
Feature Importance
replicate	feature	Overall	median
rep1	LightLoss_Blue_A	100	56.0151
rep1	SSC_W	99.3663	81.3823
rep1	Size_FSC	94.1865	88.7925
rep1	FSC_W	90.4187	95.2093
rep1	FSC_ratio	90.4187	100
rep1	FSC_A	24.6171	49.0935
rep1	Size_SSC	19.9334	3.8624
rep1	SSC_A	14.8147	0
rep1	FSC_H	13.9033	6.38205
rep1	Comp_APC_A	5.52955	2.76477
rep1	Eccentricity_SSC	5.51724	0
rep1	SSC_H	0	0
rep1	Eccentricity_FSC	0	0
rep1	Comp_FITC_A	0	0
rep1	Comp_BV605_A	0	0
rep1	Comp_PE_Cy7_A	0	5.53164
rep1	Comp_BV421_A	0	0
rep2	FSC_W	100	95.2093
rep2	FSC_ratio	100	100
rep2	Size_FSC	83.3984	88.7925
rep2	SSC_W	77.4401	81.3823
rep2	FSC_A	73.57	49.0935
rep2	FSC_H	0	6.38205
rep2	SSC_A	0	0
rep2	SSC_H	0	0
rep2	Eccentricity_FSC	0	0
rep2	Eccentricity_SSC	0	0
rep2	Comp_FITC_A	0	0
rep2	Comp_APC_A	0	2.76477
rep2	Comp_BV605_A	0	0
rep2	Comp_PE_Cy7_A	0	5.53164
rep2	Comp_BV421_A	0	0
rep2	LightLoss_Blue_A	0	56.0151
rep2	Size_SSC	0	3.8624
rep3	FSC_ratio	100	100
rep3	FSC_A	90.4539	49.0935
rep3	FSC_W	87.8502	95.2093
rep3	Size_FSC	82.1199	88.7925
rep3	SSC_W	78.6343	81.3823
rep3	LightLoss_Blue_A	23.7298	56.0151
rep3	FSC_H	12.7641	6.38205
rep3	Comp_PE_Cy7_A	12.6465	5.53164
rep3	SSC_A	0	0
rep3	SSC_H	0	0
rep3	Eccentricity_FSC	0	0
rep3	Eccentricity_SSC	0	0
rep3	Comp_FITC_A	0	0
rep3	Comp_APC_A	0	2.76477
rep3	Comp_BV605_A	0	0
rep3	Comp_BV421_A	0	0
rep3	Size_SSC	0	3.8624
rep4	FSC_W	100	95.2093
rep4	FSC_ratio	100	100
rep4	Size_FSC	97.0811	88.7925
rep4	LightLoss_Blue_A	88.3004	56.0151
rep4	SSC_W	84.1303	81.3823
rep4	Comp_APC_A	17.5855	2.76477
rep4	FSC_A	14.3	49.0935
rep4	Comp_PE_Cy7_A	11.0633	5.53164
rep4	Size_SSC	7.72481	3.8624
rep4	Comp_FITC_A	4.2681	0
rep4	FSC_H	0	6.38205
rep4	SSC_A	0	0
rep4	SSC_H	0	0
rep4	Eccentricity_FSC	0	0
rep4	Eccentricity_SSC	0	0
rep4	Comp_BV605_A	0	0
rep4	Comp_BV421_A	0	0

## Sheet: Panel 1C
	LightLoss_Blue_A	FSC_ratio	FSC_A	FSC_H	Comp_PE_Cy7_A	Size_FSC	Size_SSC	SSC_W	FSC_W	status_fine	element_name
1	-0.176013	-0.194715	-0.117085	0.0515279	-0.18279	-0.210962	-0.153021	-0.216047	-0.194712	singlet	Cytostim_1.fcs_6910
2	1.17548	1.61998	1.17837	0.443919	0.820759	1.56575	1.26469	1.48268	1.62004	doublet	Cytostim_5.fcs_16768
3	-0.256256	-0.289369	-0.285597	-0.180903	-0.126602	-0.280205	-0.276297	-0.286763	-0.289343	singlet	Cytostim_2.fcs_34414
4	-0.247622	-0.278581	-0.283421	-0.190859	-0.166412	-0.244675	-0.206606	-0.246351	-0.278551	singlet	Cytostim_3.fcs_46733
5	1.5358	1.91766	1.47156	0.621036	0.872103	1.88378	1.36875	1.72206	1.91752	doublet	Cytostim_3.fcs_46733
6	-0.335593	-0.372915	-0.319756	-0.16123	-0.0868543	-0.357999	-0.290409	-0.297679	-0.372971	singlet	Cytostim_5.fcs_16768
7	3.46327	3.18273	3.50668	1.93091	1.48633	2.83444	2.88242	2.78929	3.18306	triplet	Cytostim_1.fcs_6910
8	3.21859	2.82628	3.22973	1.91954	1.51381	2.87825	2.53101	2.62044	2.82609	triplet	Cytostim_2.fcs_34414
9	1.00415	1.44062	1.00159	0.399915	0.837162	1.48085	1.07304	1.34837	1.44052	doublet	Cytostim_2.fcs_34414
10	4.4744	3.52633	4.61041	2.65999	1.8781	2.81533	3.46691	3.27378	3.52608	quadruplet_more	Cytostim_3.fcs_46733
11	1.38145	1.81939	1.38622	0.605613	0.684903	1.77335	1.53438	1.73023	1.81947	doublet	Cytostim_1.fcs_6910
12	2.7932	2.90015	2.84885	1.49993	1.58034	2.68536	2.19094	2.79859	2.90061	triplet	Cytostim_5.fcs_16768
13	2.55365	2.59751	2.64698	1.49948	1.76862	2.75883	2.23685	2.31423	2.59753	triplet	Cytostim_3.fcs_46733
14	5.8365	4.14874	5.18778	2.70228	1.61873	3.07189	4.21762	4.04622	4.14822	quadruplet_more	Cytostim_1.fcs_6910
15	4.71087	3.41483	4.78424	2.88284	1.55877	2.04538	2.58424	2.58051	3.41473	quadruplet_more	Cytostim_5.fcs_16768
16	4.40715	3.32329	4.22904	2.47784	1.89353	3.54081	3.32612	3.13495	3.32264	quadruplet_more	Cytostim_2.fcs_34414

## Sheet: Panel 1D
uniq_id	FSC_ratio	status_fine	otsu
Cytostim_1.fcs_6910_id00002412	792.623	singlet	singlet
Cytostim_5.fcs_16768_id00001360	1342.32	doublet	multiplet
Cytostim_2.fcs_34414_id00010755	825.918	singlet	singlet
Cytostim_2.fcs_34414_id00002359	902.392	singlet	singlet
Cytostim_3.fcs_46733_id00000446	723.743	singlet	singlet
Cytostim_2.fcs_34414_id00002753	1028.05	singlet	singlet
Cytostim_3.fcs_46733_id00016166	860.405	singlet	singlet
Cytostim_3.fcs_46733_id00020160	1307.43	doublet	multiplet
Cytostim_5.fcs_16768_id00005966	1066.23	doublet	singlet
Cytostim_1.fcs_6910_id00006391	705.584	singlet	singlet
Cytostim_3.fcs_46733_id00010459	652.771	singlet	singlet
Cytostim_2.fcs_34414_id00002207	720.539	singlet	singlet
Cytostim_5.fcs_16768_id00000496	868.959	singlet	singlet
Cytostim_2.fcs_34414_id00000516	754.324	singlet	singlet
Cytostim_3.fcs_46733_id00016617	672.234	singlet	singlet
Cytostim_3.fcs_46733_id00010456	865.144	singlet	singlet
Cytostim_1.fcs_6910_id00006142	607.487	singlet	singlet
Cytostim_5.fcs_16768_id00010403	1510.93	doublet	multiplet
Cytostim_2.fcs_34414_id00015478	606.739	singlet	singlet
Cytostim_5.fcs_16768_id00009641	689.338	singlet	singlet
Cytostim_1.fcs_6910_id00004798	1688.61	triplet	multiplet
Cytostim_3.fcs_46733_id00037842	698.58	singlet	singlet
Cytostim_2.fcs_34414_id00018120	2129.99	triplet	multiplet
Cytostim_3.fcs_46733_id00039873	659.619	singlet	singlet
Cytostim_1.fcs_6910_id00002131	763.153	singlet	singlet
Cytostim_3.fcs_46733_id00000505	1151.15	singlet	multiplet
Cytostim_5.fcs_16768_id00014737	748.144	singlet	singlet
Cytostim_1.fcs_6910_id00002628	630.669	singlet	singlet
Cytostim_5.fcs_16768_id00006671	598.674	singlet	singlet
Cytostim_2.fcs_34414_id00022287	808.221	singlet	singlet
Cytostim_2.fcs_34414_id00026901	634.156	singlet	singlet
Cytostim_1.fcs_6910_id00000866	723.879	singlet	singlet
Cytostim_5.fcs_16768_id00006614	682.925	singlet	singlet
Cytostim_3.fcs_46733_id00008900	1260.36	singlet	multiplet
Cytostim_1.fcs_6910_id00001400	1006.43	singlet	singlet
Cytostim_2.fcs_34414_id00003029	635.711	singlet	singlet
Cytostim_3.fcs_46733_id00024488	731.857	singlet	singlet
Cytostim_2.fcs_34414_id00004143	735.433	singlet	singlet
Cytostim_2.fcs_34414_id00001103	665.441	singlet	singlet
Cytostim_1.fcs_6910_id00003843	733.587	singlet	singlet
Cytostim_5.fcs_16768_id00007017	905.24	singlet	singlet
Cytostim_2.fcs_34414_id00009638	1349.7	doublet	multiplet
Cytostim_2.fcs_34414_id00028065	854.116	singlet	singlet
Cytostim_2.fcs_34414_id00011552	1120.24	singlet	singlet
Cytostim_5.fcs_16768_id00013650	824.387	singlet	singlet
Cytostim_3.fcs_46733_id00013645	715.714	singlet	singlet
Cytostim_1.fcs_6910_id00005936	734.13	singlet	singlet
Cytostim_2.fcs_34414_id00004829	736.432	singlet	singlet
Cytostim_5.fcs_16768_id00011541	705.895	singlet	singlet
Cytostim_3.fcs_46733_id00015285	814.969	singlet	singlet
Cytostim_1.fcs_6910_id00006220	626.784	singlet	singlet
Cytostim_3.fcs_46733_id00032865	777.482	singlet	singlet
Cytostim_2.fcs_34414_id00025721	681.061	doublet	singlet
Cytostim_3.fcs_46733_id00029222	871.243	singlet	singlet
Cytostim_2.fcs_34414_id00021843	683.578	singlet	singlet
Cytostim_3.fcs_46733_id00039987	952.881	singlet	singlet
Cytostim_3.fcs_46733_id00020010	1838.35	quadruplet_more	multiplet
Cytostim_5.fcs_16768_id00000383	806.144	singlet	singlet
Cytostim_5.fcs_16768_id00010462	902.595	singlet	singlet
Cytostim_1.fcs_6910_id00003649	720.261	singlet	singlet
Cytostim_2.fcs_34414_id00027573	681.209	singlet	singlet
Cytostim_5.fcs_16768_id00001544	983.829	singlet	singlet
Cytostim_2.fcs_34414_id00005798	908.074	singlet	singlet
Cytostim_3.fcs_46733_id00026637	1200.09	singlet	multiplet
Cytostim_1.fcs_6910_id00004555	674.51	singlet	singlet
Cytostim_1.fcs_6910_id00004386	1472.39	doublet	multiplet
Cytostim_3.fcs_46733_id00008115	710.736	singlet	singlet
Cytostim_3.fcs_46733_id00027598	766.101	singlet	singlet
Cytostim_1.fcs_6910_id00002766	1027.8	singlet	singlet
Cytostim_3.fcs_46733_id00017644	717.068	singlet	singlet
Cytostim_3.fcs_46733_id00033496	715.257	singlet	singlet
Cytostim_5.fcs_16768_id00014796	756.811	singlet	singlet
Cytostim_3.fcs_46733_id00015830	581.291	singlet	singlet
Cytostim_2.fcs_34414_id00011066	1461.37	triplet	multiplet
Cytostim_2.fcs_34414_id00025606	772.49	singlet	singlet
Cytostim_1.fcs_6910_id00001668	752.762	singlet	singlet
Cytostim_1.fcs_6910_id00004543	890.517	singlet	singlet
Cytostim_3.fcs_46733_id00009353	1729.13	doublet	multiplet
Cytostim_1.fcs_6910_id00004611	701.618	singlet	singlet
Cytostim_1.fcs_6910_id00002417	709.733	singlet	singlet
Cytostim_3.fcs_46733_id00014937	870.333	singlet	singlet
Cytostim_1.fcs_6910_id00004728	632.386	singlet	singlet
Cytostim_5.fcs_16768_id00008683	997.862	singlet	singlet
Cytostim_2.fcs_34414_id00007752	657.458	singlet	singlet
Cytostim_5.fcs_16768_id00005093	783.364	singlet	singlet
Cytostim_3.fcs_46733_id00015975	635.018	singlet	singlet
Cytostim_3.fcs_46733_id00021115	865.438	singlet	singlet
Cytostim_2.fcs_34414_id00019631	700.515	singlet	singlet
Cytostim_5.fcs_16768_id00008181	836.37	singlet	singlet
Cytostim_2.fcs_34414_id00018472	760.133	singlet	singlet
Cytostim_3.fcs_46733_id00013771	776.065	singlet	singlet
Cytostim_5.fcs_16768_id00006922	709.831	singlet	singlet
Cytostim_3.fcs_46733_id00029324	1284.76	doublet	multiplet
Cytostim_2.fcs_34414_id00016164	781.146	singlet	singlet
Cytostim_1.fcs_6910_id00004219	836.857	singlet	singlet
Cytostim_3.fcs_46733_id00019411	659.895	singlet	singlet
Cytostim_1.fcs_6910_id00000399	1229.56	singlet	multiplet
Cytostim_5.fcs_16768_id00006423	630.432	singlet	singlet
Cytostim_1.fcs_6910_id00005267	1180.06	singlet	multiplet
Cytostim_2.fcs_34414_id00014865	824.343	singlet	singlet
Cytostim_1.fcs_6910_id00003543	558.718	singlet	singlet
Cytostim_1.fcs_6910_id00004467	909.519	singlet	singlet
Cytostim_3.fcs_46733_id00002629	750.954	singlet	singlet
Cytostim_2.fcs_34414_id00004130	836.838	singlet	singlet
Cytostim_3.fcs_46733_id00003463	870.59	singlet	singlet
Cytostim_3.fcs_46733_id00005105	900.972	singlet	singlet
Cytostim_2.fcs_34414_id00023942	837.33	singlet	singlet
Cytostim_1.fcs_6910_id00002842	702.335	singlet	singlet
Cytostim_3.fcs_46733_id00002466	701.559	singlet	singlet
Cytostim_2.fcs_34414_id00026281	749.668	singlet	singlet
Cytostim_1.fcs_6910_id00001069	1042.04	singlet	singlet
Cytostim_1.fcs_6910_id00000125	1156.85	singlet	multiplet
Cytostim_1.fcs_6910_id00006838	724.424	singlet	singlet
Cytostim_1.fcs_6910_id00004454	724.602	singlet	singlet
Cytostim_2.fcs_34414_id00002785	796.396	singlet	singlet
Cytostim_5.fcs_16768_id00007926	845.429	doublet	singlet
Cytostim_5.fcs_16768_id00005856	622.519	singlet	singlet
Cytostim_2.fcs_34414_id00028879	658.325	singlet	singlet
Cytostim_2.fcs_34414_id00024029	758.592	singlet	singlet
Cytostim_2.fcs_34414_id00007730	890.111	singlet	singlet
Cytostim_2.fcs_34414_id00014854	686.533	singlet	singlet
Cytostim_1.fcs_6910_id00005706	794.685	singlet	singlet
Cytostim_5.fcs_16768_id00000469	705.777	singlet	singlet
Cytostim_5.fcs_16768_id00004576	852.666	singlet	singlet
Cytostim_3.fcs_46733_id00021199	641.613	singlet	singlet
Cytostim_3.fcs_46733_id00025077	771.147	singlet	singlet
Cytostim_2.fcs_34414_id00023361	678.567	singlet	singlet
Cytostim_2.fcs_34414_id00027729	490.189	singlet	singlet
Cytostim_3.fcs_46733_id00031317	772.762	singlet	singlet
Cytostim_5.fcs_16768_id00003597	801.907	singlet	singlet
Cytostim_1.fcs_6910_id00004738	747.478	singlet	singlet
Cytostim_3.fcs_46733_id00018889	680.34	singlet	singlet
Cytostim_2.fcs_34414_id00010483	768.3	singlet	singlet
Cytostim_3.fcs_46733_id00003013	674.194	singlet	singlet
Cytostim_5.fcs_16768_id00013143	737.241	singlet	singlet
Cytostim_2.fcs_34414_id00018254	664.667	singlet	singlet
Cytostim_2.fcs_34414_id00021133	907.722	singlet	singlet
Cytostim_1.fcs_6910_id00000266	790.385	singlet	singlet
Cytostim_1.fcs_6910_id00000637	683.311	singlet	singlet
Cytostim_5.fcs_16768_id00000830	877.494	singlet	singlet
Cytostim_3.fcs_46733_id00015644	950.958	singlet	singlet
Cytostim_1.fcs_6910_id00006423	814.886	singlet	singlet
Cytostim_5.fcs_16768_id00001700	822.769	singlet	singlet
Cytostim_3.fcs_46733_id00012150	785.033	singlet	singlet
Cytostim_5.fcs_16768_id00002271	621.987	singlet	singlet
Cytostim_3.fcs_46733_id00031519	740.749	singlet	singlet
Cytostim_5.fcs_16768_id00009246	1041.03	singlet	singlet
Cytostim_5.fcs_16768_id00013648	661.528	singlet	singlet
Cytostim_3.fcs_46733_id00035169	730.033	singlet	singlet
Cytostim_2.fcs_34414_id00009049	946.246	singlet	singlet
Cytostim_2.fcs_34414_id00010705	761.991	singlet	singlet
Cytostim_1.fcs_6910_id00002164	860.166	singlet	singlet
Cytostim_5.fcs_16768_id00014725	730.849	singlet	singlet
Cytostim_3.fcs_46733_id00030770	682.445	singlet	singlet
Cytostim_5.fcs_16768_id00011471	777.076	singlet	singlet
Cytostim_2.fcs_34414_id00020111	1119.22	singlet	singlet
Cytostim_5.fcs_16768_id00011513	684.481	singlet	singlet
Cytostim_5.fcs_16768_id00000714	733.581	singlet	singlet
Cytostim_5.fcs_16768_id00009878	1138.79	doublet	multiplet
Cytostim_1.fcs_6910_id00000024	997.41	singlet	singlet
Cytostim_3.fcs_46733_id00030408	774.82	singlet	singlet
Cytostim_3.fcs_46733_id00028133	972.827	singlet	singlet
Cytostim_5.fcs_16768_id00013453	800.629	singlet	singlet
Cytostim_3.fcs_46733_id00005401	680.393	singlet	singlet
Cytostim_3.fcs_46733_id00019093	918.354	singlet	singlet
Cytostim_2.fcs_34414_id00014542	896.513	singlet	singlet
Cytostim_1.fcs_6910_id00005791	1079.5	singlet	singlet
Cytostim_2.fcs_34414_id00016022	651.545	singlet	singlet
Cytostim_5.fcs_16768_id00013927	806.056	singlet	singlet
Cytostim_3.fcs_46733_id00034215	831.462	singlet	singlet
Cytostim_5.fcs_16768_id00008547	703.463	singlet	singlet
Cytostim_1.fcs_6910_id00000966	742.332	singlet	singlet
Cytostim_2.fcs_34414_id00001617	632.605	singlet	singlet
Cytostim_1.fcs_6910_id00005717	787.311	singlet	singlet
Cytostim_2.fcs_34414_id00003042	934.157	singlet	singlet
Cytostim_5.fcs_16768_id00006055	704.139	singlet	singlet
Cytostim_3.fcs_46733_id00002594	716.671	singlet	singlet
Cytostim_2.fcs_34414_id00002072	1400.22	doublet	multiplet
Cytostim_5.fcs_16768_id00011506	1395.07	doublet	multiplet
Cytostim_2.fcs_34414_id00001215	793.116	singlet	singlet
Cytostim_5.fcs_16768_id00007556	873.898	singlet	singlet
Cytostim_5.fcs_16768_id00001631	773.052	singlet	singlet
Cytostim_5.fcs_16768_id00008649	604.867	singlet	singlet
Cytostim_5.fcs_16768_id00013021	727.67	singlet	singlet
Cytostim_2.fcs_34414_id00001920	792.485	singlet	singlet
Cytostim_2.fcs_34414_id00024750	939.833	singlet	singlet
Cytostim_3.fcs_46733_id00006187	1843.55	doublet	multiplet
Cytostim_5.fcs_16768_id00010435	936.07	singlet	singlet
Cytostim_2.fcs_34414_id00027981	720.54	singlet	singlet
Cytostim_5.fcs_16768_id00006721	620.59	singlet	singlet
Cytostim_1.fcs_6910_id00002568	723.093	singlet	singlet
Cytostim_3.fcs_46733_id00017173	793.82	singlet	singlet
Cytostim_3.fcs_46733_id00018013	559.078	singlet	singlet
Cytostim_1.fcs_6910_id00003381	782.813	singlet	singlet
Cytostim_5.fcs_16768_id00005499	721.767	singlet	singlet
Cytostim_1.fcs_6910_id00004952	786.707	singlet	singlet
Cytostim_3.fcs_46733_id00023893	696.534	singlet	singlet
Cytostim_3.fcs_46733_id00014224	745.044	singlet	singlet
Cytostim_2.fcs_34414_id00022428	1266.82	singlet	multiplet
Cytostim_5.fcs_16768_id00010597	792.652	singlet	singlet
Cytostim_3.fcs_46733_id00021643	648.684	singlet	singlet
Cytostim_5.fcs_16768_id00007496	642.498	singlet	singlet
Cytostim_2.fcs_34414_id00006765	999.486	singlet	singlet
Cytostim_5.fcs_16768_id00005514	689.29	singlet	singlet
Cytostim_2.fcs_34414_id00001363	901.543	singlet	singlet
Cytostim_3.fcs_46733_id00031358	887.374	singlet	singlet
Cytostim_1.fcs_6910_id00002613	652.368	singlet	singlet
Cytostim_3.fcs_46733_id00006090	862.225	singlet	singlet
Cytostim_2.fcs_34414_id00016905	793.682	singlet	singlet
Cytostim_2.fcs_34414_id00019698	1003.16	singlet	singlet
Cytostim_1.fcs_6910_id00003261	623.198	singlet	singlet
Cytostim_2.fcs_34414_id00004546	628.244	singlet	singlet
Cytostim_2.fcs_34414_id00001717	682.149	singlet	singlet
Cytostim_1.fcs_6910_id00000533	711.52	singlet	singlet
Cytostim_3.fcs_46733_id00038836	727.128	singlet	singlet
Cytostim_1.fcs_6910_id00000905	913.144	singlet	singlet
Cytostim_3.fcs_46733_id00028690	753.369	singlet	singlet
Cytostim_2.fcs_34414_id00002088	966.89	singlet	singlet
Cytostim_5.fcs_16768_id00008850	1009.88	singlet	singlet
Cytostim_1.fcs_6910_id00003166	808.355	singlet	singlet
Cytostim_5.fcs_16768_id00013647	765.933	singlet	singlet
Cytostim_1.fcs_6910_id00006679	940.871	singlet	singlet
Cytostim_1.fcs_6910_id00006041	991.926	singlet	singlet
Cytostim_1.fcs_6910_id00006378	962.971	singlet	singlet
Cytostim_2.fcs_34414_id00015457	797.912	singlet	singlet
Cytostim_5.fcs_16768_id00002372	783.335	singlet	singlet
Cytostim_1.fcs_6910_id00002535	619.01	singlet	singlet
Cytostim_2.fcs_34414_id00006450	642.426	singlet	singlet
Cytostim_5.fcs_16768_id00009046	888.905	singlet	singlet
Cytostim_1.fcs_6910_id00004789	724.535	singlet	singlet
Cytostim_2.fcs_34414_id00005968	809.367	singlet	singlet
Cytostim_2.fcs_34414_id00008224	1263.75	doublet	multiplet
Cytostim_3.fcs_46733_id00000413	1090.12	doublet	singlet
Cytostim_1.fcs_6910_id00002946	656.866	singlet	singlet
Cytostim_3.fcs_46733_id00011934	1831.71	doublet	multiplet
Cytostim_1.fcs_6910_id00004069	943.24	singlet	singlet
Cytostim_3.fcs_46733_id00037103	607.236	singlet	singlet
Cytostim_3.fcs_46733_id00014551	778.01	singlet	singlet
Cytostim_1.fcs_6910_id00003871	1157.77	singlet	multiplet
Cytostim_2.fcs_34414_id00014741	1611.41	triplet	multiplet
Cytostim_2.fcs_34414_id00024654	591.375	singlet	singlet
Cytostim_3.fcs_46733_id00032017	957.746	singlet	singlet
Cytostim_2.fcs_34414_id00003690	666.345	singlet	singlet
Cytostim_5.fcs_16768_id00002933	738.606	singlet	singlet
Cytostim_5.fcs_16768_id00006444	837.936	singlet	singlet
Cytostim_2.fcs_34414_id00027878	736.432	singlet	singlet
Cytostim_5.fcs_16768_id00005254	774.764	singlet	singlet
Cytostim_5.fcs_16768_id00009988	921.03	singlet	singlet
Cytostim_5.fcs_16768_id00012590	1991.32	triplet	multiplet
Cytostim_3.fcs_46733_id00010833	1320.08	doublet	multiplet
Cytostim_5.fcs_16768_id00009756	662.003	singlet	singlet
Cytostim_1.fcs_6910_id00002771	632.839	singlet	singlet
Cytostim_3.fcs_46733_id00018489	815.849	singlet	singlet
Cytostim_3.fcs_46733_id00020272	743.389	singlet	singlet
Cytostim_5.fcs_16768_id00006390	796.01	singlet	singlet
Cytostim_3.fcs_46733_id00038126	615.089	singlet	singlet
Cytostim_3.fcs_46733_id00018275	1031.22	singlet	singlet
Cytostim_2.fcs_34414_id00012738	750.573	singlet	singlet
Cytostim_2.fcs_34414_id00020236	899.609	singlet	singlet
Cytostim_1.fcs_6910_id00004835	1399.17	triplet	multiplet
Cytostim_1.fcs_6910_id00005685	743.609	singlet	singlet
Cytostim_3.fcs_46733_id00038479	1352.32	doublet	multiplet
Cytostim_1.fcs_6910_id00001321	800.498	singlet	singlet
Cytostim_1.fcs_6910_id00002084	851.916	singlet	singlet
Cytostim_1.fcs_6910_id00001042	1740.07	triplet	multiplet
Cytostim_1.fcs_6910_id00003318	674.863	singlet	singlet
Cytostim_5.fcs_16768_id00010531	761.374	singlet	singlet
Cytostim_1.fcs_6910_id00005588	1079.72	singlet	singlet
Cytostim_3.fcs_46733_id00038503	719.166	singlet	singlet
Cytostim_5.fcs_16768_id00012829	593.366	singlet	singlet
Cytostim_5.fcs_16768_id00007222	600.737	singlet	singlet
Cytostim_1.fcs_6910_id00003590	2079.44	doublet	multiplet
Cytostim_2.fcs_34414_id00007100	690.024	singlet	singlet
Cytostim_1.fcs_6910_id00003523	868.156	singlet	singlet
Cytostim_5.fcs_16768_id00012191	719.529	singlet	singlet
Cytostim_5.fcs_16768_id00014974	723.478	singlet	singlet
Cytostim_1.fcs_6910_id00004518	810.668	singlet	singlet
Cytostim_3.fcs_46733_id00018879	775.428	singlet	singlet
Cytostim_1.fcs_6910_id00005679	769.497	singlet	singlet
Cytostim_5.fcs_16768_id00004743	1904.77	triplet	multiplet
Cytostim_1.fcs_6910_id00003948	770.988	singlet	singlet
Cytostim_5.fcs_16768_id00008918	713.459	singlet	singlet
Cytostim_1.fcs_6910_id00001911	719.889	singlet	singlet
Cytostim_1.fcs_6910_id00005448	805.473	singlet	singlet
Cytostim_3.fcs_46733_id00025881	1033.23	singlet	singlet
Cytostim_1.fcs_6910_id00006197	828.284	singlet	singlet
Cytostim_3.fcs_46733_id00021816	746.081	singlet	singlet
Cytostim_1.fcs_6910_id00000706	1847.19	triplet	multiplet
Cytostim_5.fcs_16768_id00004253	979.448	singlet	singlet
Cytostim_1.fcs_6910_id00006327	708.163	singlet	singlet
Cytostim_2.fcs_34414_id00028540	749.067	singlet	singlet
Cytostim_3.fcs_46733_id00001946	901.17	singlet	singlet
Cytostim_2.fcs_34414_id00021601	870.164	singlet	singlet
Cytostim_2.fcs_34414_id00015539	815.331	singlet	singlet
Cytostim_2.fcs_34414_id00015378	957.483	singlet	singlet
Cytostim_1.fcs_6910_id00006731	709.342	singlet	singlet
Cytostim_1.fcs_6910_id00003348	742.639	singlet	singlet
Cytostim_2.fcs_34414_id00022626	688.546	singlet	singlet
Cytostim_5.fcs_16768_id00012200	876.255	singlet	singlet
Cytostim_5.fcs_16768_id00011669	645.205	singlet	singlet
Cytostim_2.fcs_34414_id00011439	884.476	singlet	singlet
Cytostim_3.fcs_46733_id00038348	1036.27	singlet	singlet
Cytostim_1.fcs_6910_id00002073	709.931	singlet	singlet
Cytostim_1.fcs_6910_id00000338	800.774	singlet	singlet
Cytostim_3.fcs_46733_id00013005	755.404	singlet	singlet
Cytostim_5.fcs_16768_id00002823	558.333	singlet	singlet
Cytostim_2.fcs_34414_id00026270	696.615	singlet	singlet
Cytostim_1.fcs_6910_id00006766	880.008	singlet	singlet
Cytostim_3.fcs_46733_id00023659	835.597	singlet	singlet
Cytostim_2.fcs_34414_id00021751	796.967	singlet	singlet
Cytostim_3.fcs_46733_id00031539	667.504	singlet	singlet
Cytostim_3.fcs_46733_id00007949	978.579	singlet	singlet
Cytostim_1.fcs_6910_id00001707	926.383	singlet	singlet
Cytostim_2.fcs_34414_id00014015	1039.1	singlet	singlet
Cytostim_1.fcs_6910_id00001746	651.531	singlet	singlet
Cytostim_2.fcs_34414_id00015728	598.876	singlet	singlet
Cytostim_3.fcs_46733_id00029695	750.884	singlet	singlet
Cytostim_1.fcs_6910_id00003246	563.862	singlet	singlet
Cytostim_3.fcs_46733_id00027357	710.817	singlet	singlet
Cytostim_1.fcs_6910_id00003241	951.682	singlet	singlet
Cytostim_2.fcs_34414_id00019440	783.722	singlet	singlet
Cytostim_1.fcs_6910_id00002336	1108.09	singlet	singlet
Cytostim_2.fcs_34414_id00020008	855.263	singlet	singlet
Cytostim_1.fcs_6910_id00001878	856.735	singlet	singlet
Cytostim_2.fcs_34414_id00023289	994.932	singlet	singlet
Cytostim_1.fcs_6910_id00006724	972.346	singlet	singlet
Cytostim_1.fcs_6910_id00004285	733.793	singlet	singlet
Cytostim_3.fcs_46733_id00015069	759.924	singlet	singlet
Cytostim_2.fcs_34414_id00015066	656.62	singlet	singlet
Cytostim_2.fcs_34414_id00005992	960.925	singlet	singlet
Cytostim_1.fcs_6910_id00004864	759.767	singlet	singlet
Cytostim_5.fcs_16768_id00006754	742.123	singlet	singlet
Cytostim_1.fcs_6910_id00006473	849.161	singlet	singlet
Cytostim_1.fcs_6910_id00002062	1806.24	doublet	multiplet
Cytostim_3.fcs_46733_id00008738	689.151	singlet	singlet
Cytostim_2.fcs_34414_id00015983	652.021	singlet	singlet
Cytostim_3.fcs_46733_id00031930	943.66	singlet	singlet
Cytostim_5.fcs_16768_id00011913	1173.8	triplet	multiplet
Cytostim_1.fcs_6910_id00001500	932.769	doublet	singlet
Cytostim_2.fcs_34414_id00014697	794.761	singlet	singlet
Cytostim_5.fcs_16768_id00000013	1232.47	doublet	multiplet
Cytostim_1.fcs_6910_id00001105	844.009	doublet	singlet
Cytostim_5.fcs_16768_id00013659	960.754	singlet	singlet
Cytostim_3.fcs_46733_id00033992	851.403	singlet	singlet
Cytostim_2.fcs_34414_id00016951	716.938	singlet	singlet
Cytostim_1.fcs_6910_id00001891	794.962	singlet	singlet
Cytostim_3.fcs_46733_id00001371	925.75	singlet	singlet
Cytostim_3.fcs_46733_id00034840	771.253	singlet	singlet
Cytostim_2.fcs_34414_id00018394	802.508	singlet	singlet
Cytostim_1.fcs_6910_id00002922	1617.09	triplet	multiplet
Cytostim_5.fcs_16768_id00011063	703.5	singlet	singlet
Cytostim_2.fcs_34414_id00029658	761.595	singlet	singlet
Cytostim_3.fcs_46733_id00028656	924.376	singlet	singlet
Cytostim_1.fcs_6910_id00005762	741.902	singlet	singlet
Cytostim_2.fcs_34414_id00018501	1262.21	doublet	multiplet
Cytostim_1.fcs_6910_id00003597	1003.39	singlet	singlet
Cytostim_2.fcs_34414_id00012542	758.908	singlet	singlet
Cytostim_5.fcs_16768_id00007287	923.197	doublet	singlet
Cytostim_3.fcs_46733_id00007866	747.978	singlet	singlet
Cytostim_2.fcs_34414_id00009449	719.761	singlet	singlet
Cytostim_3.fcs_46733_id00037952	967.708	singlet	singlet
Cytostim_2.fcs_34414_id00012015	548.801	singlet	singlet
Cytostim_1.fcs_6910_id00002361	788.275	singlet	singlet
Cytostim_5.fcs_16768_id00007605	764.952	singlet	singlet
Cytostim_1.fcs_6910_id00003256	1089.71	singlet	singlet
Cytostim_3.fcs_46733_id00005723	667.158	singlet	singlet
Cytostim_2.fcs_34414_id00000687	782.15	singlet	singlet
Cytostim_3.fcs_46733_id00038927	1326.65	doublet	multiplet
Cytostim_3.fcs_46733_id00039459	874.188	singlet	singlet
Cytostim_3.fcs_46733_id00031282	632.528	singlet	singlet
Cytostim_1.fcs_6910_id00002289	1668.09	doublet	multiplet
Cytostim_2.fcs_34414_id00011685	647.504	singlet	singlet
Cytostim_3.fcs_46733_id00007774	573.2	singlet	singlet
Cytostim_1.fcs_6910_id00002674	1060.63	singlet	singlet
Cytostim_5.fcs_16768_id00000843	987.41	triplet	singlet
Cytostim_2.fcs_34414_id00028427	662.63	singlet	singlet
Cytostim_2.fcs_34414_id00025227	677.772	singlet	singlet
Cytostim_2.fcs_34414_id00011612	756.267	singlet	singlet
Cytostim_2.fcs_34414_id00012492	662.464	singlet	singlet
Cytostim_3.fcs_46733_id00037879	1177.83	triplet	multiplet
Cytostim_5.fcs_16768_id00002236	917.571	singlet	singlet
Cytostim_5.fcs_16768_id00014447	910.638	singlet	singlet
Cytostim_5.fcs_16768_id00007224	597.654	singlet	singlet
Cytostim_1.fcs_6910_id00001574	844.129	singlet	singlet
Cytostim_3.fcs_46733_id00009359	698.845	singlet	singlet
Cytostim_3.fcs_46733_id00021351	712.743	singlet	singlet
Cytostim_5.fcs_16768_id00006065	1385.49	doublet	multiplet
Cytostim_2.fcs_34414_id00019849	657.877	singlet	singlet
Cytostim_5.fcs_16768_id00002299	734.086	singlet	singlet
Cytostim_5.fcs_16768_id00007971	707.662	singlet	singlet
Cytostim_1.fcs_6910_id00000792	881.856	singlet	singlet
Cytostim_5.fcs_16768_id00006882	659.724	singlet	singlet
Cytostim_3.fcs_46733_id00035124	956.524	singlet	singlet
Cytostim_2.fcs_34414_id00011354	900.363	singlet	singlet
Cytostim_1.fcs_6910_id00000938	777.477	singlet	singlet
Cytostim_2.fcs_34414_id00024095	780.541	singlet	singlet
Cytostim_1.fcs_6910_id00000545	903.247	singlet	singlet
Cytostim_5.fcs_16768_id00007918	931.516	singlet	singlet
Cytostim_5.fcs_16768_id00010084	674.588	singlet	singlet
Cytostim_5.fcs_16768_id00012691	650.659	singlet	singlet
Cytostim_2.fcs_34414_id00028400	1010.08	singlet	singlet
Cytostim_3.fcs_46733_id00004078	945.866	singlet	singlet
Cytostim_3.fcs_46733_id00024784	929.859	doublet	singlet
Cytostim_3.fcs_46733_id00037283	943.598	singlet	singlet
Cytostim_1.fcs_6910_id00003682	808.346	singlet	singlet
Cytostim_2.fcs_34414_id00003152	871.481	singlet	singlet
Cytostim_3.fcs_46733_id00032182	946.924	singlet	singlet
Cytostim_1.fcs_6910_id00004470	898.09	singlet	singlet
Cytostim_5.fcs_16768_id00012542	751.869	singlet	singlet
Cytostim_3.fcs_46733_id00026369	860.233	singlet	singlet
Cytostim_3.fcs_46733_id00017884	856.618	singlet	singlet
Cytostim_5.fcs_16768_id00002609	934.31	singlet	singlet
Cytostim_1.fcs_6910_id00003570	1763.73	triplet	multiplet
Cytostim_2.fcs_34414_id00006746	744.777	singlet	singlet
Cytostim_2.fcs_34414_id00017887	1201.65	doublet	multiplet
Cytostim_2.fcs_34414_id00024757	697.222	singlet	singlet
Cytostim_3.fcs_46733_id00020301	782.256	singlet	singlet
Cytostim_2.fcs_34414_id00001891	757.646	singlet	singlet
Cytostim_5.fcs_16768_id00007566	1164.71	doublet	multiplet
Cytostim_3.fcs_46733_id00026632	614.516	singlet	singlet
Cytostim_5.fcs_16768_id00014294	811.259	singlet	singlet
Cytostim_5.fcs_16768_id00004813	763.571	singlet	singlet
Cytostim_3.fcs_46733_id00012356	802.173	singlet	singlet
Cytostim_1.fcs_6910_id00001789	853.376	singlet	singlet
Cytostim_5.fcs_16768_id00000324	1594.66	doublet	multiplet
Cytostim_1.fcs_6910_id00003514	948.349	singlet	singlet
Cytostim_1.fcs_6910_id00005101	714.759	singlet	singlet
Cytostim_1.fcs_6910_id00000248	942.975	singlet	singlet
Cytostim_1.fcs_6910_id00000246	1012.09	singlet	singlet
Cytostim_1.fcs_6910_id00003295	906.244	singlet	singlet
Cytostim_2.fcs_34414_id00021731	642.124	singlet	singlet
Cytostim_3.fcs_46733_id00023585	806.556	singlet	singlet
Cytostim_1.fcs_6910_id00005102	830.01	singlet	singlet
Cytostim_3.fcs_46733_id00002160	703.409	singlet	singlet
Cytostim_3.fcs_46733_id00025126	720.381	singlet	singlet
Cytostim_3.fcs_46733_id00013824	584.339	singlet	singlet
Cytostim_1.fcs_6910_id00004729	664.327	singlet	singlet
Cytostim_2.fcs_34414_id00002599	993.026	singlet	singlet
Cytostim_2.fcs_34414_id00009693	984.038	singlet	singlet
Cytostim_3.fcs_46733_id00017592	1012.73	singlet	singlet
Cytostim_3.fcs_46733_id00037401	1613.08	doublet	multiplet
Cytostim_5.fcs_16768_id00003959	937.241	singlet	singlet
Cytostim_3.fcs_46733_id00021539	735.554	singlet	singlet
Cytostim_1.fcs_6910_id00004479	905.936	singlet	singlet
Cytostim_5.fcs_16768_id00001787	994.211	singlet	singlet
Cytostim_1.fcs_6910_id00000199	786.602	singlet	singlet
Cytostim_2.fcs_34414_id00007377	1052.88	singlet	singlet
Cytostim_5.fcs_16768_id00006593	740.005	singlet	singlet
Cytostim_1.fcs_6910_id00001766	1110.3	singlet	singlet
Cytostim_5.fcs_16768_id00012265	705.342	singlet	singlet
Cytostim_1.fcs_6910_id00006329	744.644	singlet	singlet
Cytostim_1.fcs_6910_id00005846	757.568	singlet	singlet
Cytostim_2.fcs_34414_id00024034	745.626	singlet	singlet
Cytostim_5.fcs_16768_id00012273	846.446	singlet	singlet
Cytostim_1.fcs_6910_id00000070	833.691	singlet	singlet
Cytostim_5.fcs_16768_id00012785	584.58	singlet	singlet
Cytostim_5.fcs_16768_id00006665	888.562	singlet	singlet
Cytostim_3.fcs_46733_id00019106	782.634	singlet	singlet
Cytostim_1.fcs_6910_id00001015	770.393	singlet	singlet
Cytostim_2.fcs_34414_id00016343	1062.24	doublet	singlet
Cytostim_2.fcs_34414_id00027732	849.936	singlet	singlet
Cytostim_1.fcs_6910_id00001884	748.22	singlet	singlet
Cytostim_5.fcs_16768_id00001755	646.704	singlet	singlet
Cytostim_5.fcs_16768_id00006808	808.726	singlet	singlet
Cytostim_3.fcs_46733_id00000131	655.847	singlet	singlet
Cytostim_5.fcs_16768_id00011594	611.482	singlet	singlet
Cytostim_1.fcs_6910_id00002788	1812.72	triplet	multiplet
Cytostim_5.fcs_16768_id00004364	873.65	singlet	singlet
Cytostim_5.fcs_16768_id00006621	1066.48	doublet	singlet
Cytostim_2.fcs_34414_id00012905	631.726	singlet	singlet
Cytostim_2.fcs_34414_id00014056	943.01	singlet	singlet
Cytostim_5.fcs_16768_id00007509	728.115	singlet	singlet
Cytostim_3.fcs_46733_id00034259	586.921	singlet	singlet
Cytostim_1.fcs_6910_id00000923	892.472	singlet	singlet
Cytostim_5.fcs_16768_id00007251	868.026	singlet	singlet
Cytostim_2.fcs_34414_id00007361	940.846	singlet	singlet
Cytostim_3.fcs_46733_id00038136	686.657	singlet	singlet
Cytostim_2.fcs_34414_id00014303	655.268	singlet	singlet
Cytostim_1.fcs_6910_id00000364	774.683	singlet	singlet
Cytostim_1.fcs_6910_id00005951	772.249	singlet	singlet
Cytostim_3.fcs_46733_id00003971	792.634	singlet	singlet
Cytostim_3.fcs_46733_id00018741	716.324	singlet	singlet
Cytostim_5.fcs_16768_id00014366	789.446	singlet	singlet
Cytostim_5.fcs_16768_id00000232	1000.3	doublet	singlet
Cytostim_2.fcs_34414_id00029502	818.32	singlet	singlet
Cytostim_5.fcs_16768_id00000944	694.29	singlet	singlet
Cytostim_5.fcs_16768_id00012242	746.915	singlet	singlet
Cytostim_5.fcs_16768_id00004625	793.975	singlet	singlet
Cytostim_5.fcs_16768_id00007463	821.026	singlet	singlet
Cytostim_1.fcs_6910_id00002077	1938.88	quadruplet_more	multiplet
Cytostim_2.fcs_34414_id00017350	828.523	singlet	singlet
Cytostim_2.fcs_34414_id00010031	755.99	singlet	singlet
Cytostim_3.fcs_46733_id00014395	862.154	singlet	singlet
Cytostim_3.fcs_46733_id00022545	898.375	singlet	singlet
Cytostim_5.fcs_16768_id00008680	1065.94	singlet	singlet
Cytostim_2.fcs_34414_id00014609	730.614	singlet	singlet
Cytostim_5.fcs_16768_id00009250	864.626	singlet	singlet
Cytostim_3.fcs_46733_id00007562	674.024	singlet	singlet
Cytostim_2.fcs_34414_id00028174	1469.95	doublet	multiplet
Cytostim_5.fcs_16768_id00005164	694.055	singlet	singlet
Cytostim_2.fcs_34414_id00004652	912.35	singlet	singlet
Cytostim_5.fcs_16768_id00010490	761.205	singlet	singlet
Cytostim_2.fcs_34414_id00014431	680.73	singlet	singlet
Cytostim_2.fcs_34414_id00013129	761.623	singlet	singlet
Cytostim_5.fcs_16768_id00000651	1389.38	doublet	multiplet
Cytostim_1.fcs_6910_id00006290	762.122	singlet	singlet
Cytostim_2.fcs_34414_id00012197	730.247	singlet	singlet
Cytostim_5.fcs_16768_id00002510	785.367	singlet	singlet
Cytostim_1.fcs_6910_id00002543	926.929	singlet	singlet
Cytostim_2.fcs_34414_id00024581	1336.54	doublet	multiplet
Cytostim_3.fcs_46733_id00038702	744.945	singlet	singlet
Cytostim_1.fcs_6910_id00003803	718.072	singlet	singlet
Cytostim_1.fcs_6910_id00006857	999.343	singlet	singlet
Cytostim_1.fcs_6910_id00003417	703.694	singlet	singlet
Cytostim_1.fcs_6910_id00005537	759.786	singlet	singlet
Cytostim_5.fcs_16768_id00005555	618.894	singlet	singlet
Cytostim_3.fcs_46733_id00004760	762.105	singlet	singlet
Cytostim_1.fcs_6910_id00005061	1081.03	singlet	singlet
Cytostim_3.fcs_46733_id00017245	763.482	singlet	singlet
Cytostim_2.fcs_34414_id00011017	712.811	singlet	singlet
Cytostim_3.fcs_46733_id00038796	650.52	singlet	singlet
Cytostim_3.fcs_46733_id00024420	569.73	singlet	singlet
Cytostim_3.fcs_46733_id00034140	691.758	singlet	singlet
Cytostim_2.fcs_34414_id00006849	904.349	singlet	singlet
Cytostim_1.fcs_6910_id00001520	804.888	doublet	singlet
Cytostim_2.fcs_34414_id00012131	988.456	singlet	singlet
Cytostim_5.fcs_16768_id00009495	830.502	singlet	singlet
Cytostim_3.fcs_46733_id00003130	776.421	singlet	singlet
Cytostim_3.fcs_46733_id00031795	885.678	singlet	singlet
Cytostim_3.fcs_46733_id00026701	718.084	singlet	singlet
Cytostim_5.fcs_16768_id00001551	685.541	singlet	singlet
Cytostim_1.fcs_6910_id00004974	1041.89	singlet	singlet
Cytostim_3.fcs_46733_id00024231	938.115	singlet	singlet
Cytostim_1.fcs_6910_id00002078	862.128	singlet	singlet
Cytostim_2.fcs_34414_id00012922	749.515	singlet	singlet
Cytostim_5.fcs_16768_id00010929	769.788	singlet	singlet
Cytostim_2.fcs_34414_id00025016	1281.88	doublet	multiplet
Cytostim_5.fcs_16768_id00011860	822.86	singlet	singlet
Cytostim_3.fcs_46733_id00036555	744.652	singlet	singlet
Cytostim_5.fcs_16768_id00008496	706.975	singlet	singlet
Cytostim_2.fcs_34414_id00013156	785.517	singlet	singlet
Cytostim_5.fcs_16768_id00013481	911.249	singlet	singlet
Cytostim_5.fcs_16768_id00004994	1495.46	doublet	multiplet
Cytostim_3.fcs_46733_id00022310	704.946	singlet	singlet
Cytostim_5.fcs_16768_id00005219	569.689	singlet	singlet
Cytostim_5.fcs_16768_id00013576	744.781	singlet	singlet
Cytostim_2.fcs_34414_id00005815	865.844	doublet	singlet
Cytostim_5.fcs_16768_id00007474	697.595	singlet	singlet
Cytostim_2.fcs_34414_id00013679	917.197	singlet	singlet
Cytostim_1.fcs_6910_id00001174	729.841	singlet	singlet
Cytostim_3.fcs_46733_id00006801	707.396	singlet	singlet
Cytostim_1.fcs_6910_id00005462	708.529	singlet	singlet
Cytostim_3.fcs_46733_id00020623	635.091	singlet	singlet
Cytostim_2.fcs_34414_id00021154	818.154	singlet	singlet
Cytostim_5.fcs_16768_id00006839	649.918	singlet	singlet
Cytostim_1.fcs_6910_id00002104	728.581	singlet	singlet
Cytostim_5.fcs_16768_id00008113	808.16	singlet	singlet
Cytostim_3.fcs_46733_id00024735	936.139	singlet	singlet
Cytostim_2.fcs_34414_id00002674	665.764	singlet	singlet
Cytostim_1.fcs_6910_id00000393	640.164	singlet	singlet
Cytostim_3.fcs_46733_id00032975	1097.26	singlet	singlet
Cytostim_2.fcs_34414_id00002535	551.701	singlet	singlet
Cytostim_2.fcs_34414_id00024675	766.028	singlet	singlet
Cytostim_2.fcs_34414_id00013254	753.189	singlet	singlet
Cytostim_1.fcs_6910_id00001037	812.837	singlet	singlet
Cytostim_1.fcs_6910_id00005008	613.977	singlet	singlet
Cytostim_2.fcs_34414_id00027259	865.417	singlet	singlet
Cytostim_3.fcs_46733_id00029100	974.821	singlet	singlet
Cytostim_5.fcs_16768_id00012438	804.96	singlet	singlet
Cytostim_2.fcs_34414_id00023249	725.781	singlet	singlet
Cytostim_1.fcs_6910_id00003350	633.707	singlet	singlet
Cytostim_3.fcs_46733_id00013082	735.271	singlet	singlet
Cytostim_2.fcs_34414_id00017520	653.615	doublet	singlet
Cytostim_1.fcs_6910_id00005633	718.831	singlet	singlet
Cytostim_5.fcs_16768_id00010566	872.916	singlet	singlet
Cytostim_5.fcs_16768_id00006698	793.178	singlet	singlet
Cytostim_2.fcs_34414_id00025206	925.386	singlet	singlet
Cytostim_1.fcs_6910_id00001862	963.049	singlet	singlet
Cytostim_3.fcs_46733_id00015379	630.286	singlet	singlet
Cytostim_3.fcs_46733_id00028903	840.916	singlet	singlet
Cytostim_2.fcs_34414_id00001309	703.019	singlet	singlet
Cytostim_2.fcs_34414_id00015589	671.895	singlet	singlet
Cytostim_5.fcs_16768_id00014609	815.681	singlet	singlet
Cytostim_5.fcs_16768_id00004314	1013.74	doublet	singlet
Cytostim_5.fcs_16768_id00001261	792.135	singlet	singlet
Cytostim_3.fcs_46733_id00016576	685.523	singlet	singlet
Cytostim_1.fcs_6910_id00006226	843.17	singlet	singlet
Cytostim_3.fcs_46733_id00024387	791.676	singlet	singlet
Cytostim_3.fcs_46733_id00006484	888.644	singlet	singlet
Cytostim_1.fcs_6910_id00001061	668.364	singlet	singlet
Cytostim_1.fcs_6910_id00005148	697.643	singlet	singlet
Cytostim_3.fcs_46733_id00010292	2183.44	triplet	multiplet
Cytostim_2.fcs_34414_id00016210	705.936	singlet	singlet
Cytostim_3.fcs_46733_id00036865	1019.35	singlet	singlet
Cytostim_3.fcs_46733_id00031465	703.357	singlet	singlet
Cytostim_5.fcs_16768_id00000583	1262.83	doublet	multiplet
Cytostim_1.fcs_6910_id00003574	824.263	singlet	singlet
Cytostim_3.fcs_46733_id00011216	680.533	singlet	singlet
Cytostim_1.fcs_6910_id00006279	761.057	singlet	singlet
Cytostim_5.fcs_16768_id00003254	604.376	singlet	singlet
Cytostim_5.fcs_16768_id00013906	895.435	singlet	singlet
Cytostim_5.fcs_16768_id00005403	913.203	singlet	singlet
Cytostim_1.fcs_6910_id00002651	652.494	singlet	singlet
Cytostim_5.fcs_16768_id00012124	1040.74	singlet	singlet
Cytostim_2.fcs_34414_id00018566	663.438	singlet	singlet
Cytostim_3.fcs_46733_id00038341	611.17	singlet	singlet
Cytostim_5.fcs_16768_id00014753	716.089	singlet	singlet
Cytostim_2.fcs_34414_id00016370	836.356	singlet	singlet
Cytostim_2.fcs_34414_id00010220	1002.13	singlet	singlet
Cytostim_2.fcs_34414_id00003262	820.193	singlet	singlet
Cytostim_5.fcs_16768_id00001716	665.966	singlet	singlet
Cytostim_2.fcs_34414_id00000576	1076.56	singlet	singlet
Cytostim_3.fcs_46733_id00033407	724.798	singlet	singlet
Cytostim_1.fcs_6910_id00004019	986.887	singlet	singlet
Cytostim_3.fcs_46733_id00030613	864.996	singlet	singlet
Cytostim_1.fcs_6910_id00004963	1772.46	doublet	multiplet
Cytostim_2.fcs_34414_id00009388	754.248	singlet	singlet
Cytostim_5.fcs_16768_id00014195	728.501	singlet	singlet
Cytostim_5.fcs_16768_id00007123	1392.15	doublet	multiplet
Cytostim_5.fcs_16768_id00014367	1030.61	singlet	singlet
Cytostim_2.fcs_34414_id00024939	620.097	singlet	singlet
Cytostim_3.fcs_46733_id00032316	629.032	singlet	singlet
Cytostim_1.fcs_6910_id00004327	643.549	singlet	singlet
Cytostim_3.fcs_46733_id00029972	738.438	singlet	singlet
Cytostim_2.fcs_34414_id00023113	808.81	singlet	singlet
Cytostim_1.fcs_6910_id00004757	668.397	singlet	singlet
Cytostim_5.fcs_16768_id00006999	1481.98	doublet	multiplet
Cytostim_1.fcs_6910_id00002511	987.595	singlet	singlet
Cytostim_5.fcs_16768_id00010896	631.789	singlet	singlet
Cytostim_5.fcs_16768_id00009317	717.481	singlet	singlet
Cytostim_1.fcs_6910_id00004290	944.747	singlet	singlet
Cytostim_3.fcs_46733_id00009753	981.279	doublet	singlet
Cytostim_5.fcs_16768_id00006932	985.737	singlet	singlet
Cytostim_3.fcs_46733_id00019050	872.127	singlet	singlet
Cytostim_2.fcs_34414_id00008559	810.518	singlet	singlet
Cytostim_5.fcs_16768_id00001031	797.331	singlet	singlet
Cytostim_1.fcs_6910_id00001132	977.208	singlet	singlet
Cytostim_3.fcs_46733_id00003060	710.201	singlet	singlet
Cytostim_5.fcs_16768_id00002432	1374.12	doublet	multiplet
Cytostim_3.fcs_46733_id00009878	1506.71	doublet	multiplet
Cytostim_1.fcs_6910_id00002427	793.5	singlet	singlet
Cytostim_5.fcs_16768_id00005567	776.955	singlet	singlet
Cytostim_2.fcs_34414_id00008919	682.502	singlet	singlet
Cytostim_2.fcs_34414_id00026261	820.964	singlet	singlet
Cytostim_2.fcs_34414_id00000159	788.763	singlet	singlet
Cytostim_1.fcs_6910_id00001067	988.675	singlet	singlet
Cytostim_2.fcs_34414_id00012785	724.685	singlet	singlet
Cytostim_5.fcs_16768_id00001352	801.962	singlet	singlet
Cytostim_3.fcs_46733_id00034886	845.623	singlet	singlet
Cytostim_2.fcs_34414_id00003926	822.668	singlet	singlet
Cytostim_2.fcs_34414_id00017511	942.238	singlet	singlet
Cytostim_5.fcs_16768_id00000807	678.292	doublet	singlet
Cytostim_1.fcs_6910_id00001954	927.137	singlet	singlet
Cytostim_3.fcs_46733_id00014795	800.991	singlet	singlet
Cytostim_2.fcs_34414_id00009007	691.077	singlet	singlet
Cytostim_1.fcs_6910_id00001728	945.764	singlet	singlet
Cytostim_3.fcs_46733_id00011059	698.115	singlet	singlet
Cytostim_5.fcs_16768_id00001075	909.841	singlet	singlet
Cytostim_2.fcs_34414_id00019043	1061.14	singlet	singlet
Cytostim_5.fcs_16768_id00003844	761.526	singlet	singlet
Cytostim_5.fcs_16768_id00005279	767.713	singlet	singlet
Cytostim_5.fcs_16768_id00014245	666.202	singlet	singlet
Cytostim_5.fcs_16768_id00005431	877.422	singlet	singlet
Cytostim_1.fcs_6910_id00004896	686.313	singlet	singlet
Cytostim_5.fcs_16768_id00013368	1370.42	doublet	multiplet
Cytostim_1.fcs_6910_id00000998	688.672	singlet	singlet
Cytostim_1.fcs_6910_id00001380	794.967	singlet	singlet
Cytostim_3.fcs_46733_id00020888	861.736	singlet	singlet
Cytostim_2.fcs_34414_id00024295	641.196	singlet	singlet
Cytostim_2.fcs_34414_id00007288	1398.48	doublet	multiplet
Cytostim_5.fcs_16768_id00006051	783.175	singlet	singlet
Cytostim_1.fcs_6910_id00005991	1108.61	singlet	singlet
Cytostim_1.fcs_6910_id00004237	857.763	singlet	singlet
Cytostim_1.fcs_6910_id00006775	983.349	singlet	singlet
Cytostim_3.fcs_46733_id00016202	729.14	singlet	singlet
Cytostim_5.fcs_16768_id00000153	698.568	singlet	singlet
Cytostim_5.fcs_16768_id00012219	925.848	singlet	singlet
Cytostim_5.fcs_16768_id00013537	887.954	singlet	singlet
Cytostim_1.fcs_6910_id00006613	1092.33	singlet	singlet
Cytostim_5.fcs_16768_id00000938	819.73	singlet	singlet
Cytostim_1.fcs_6910_id00006860	863.18	singlet	singlet
Cytostim_2.fcs_34414_id00011059	791.662	singlet	singlet
Cytostim_2.fcs_34414_id00016095	706.078	singlet	singlet
Cytostim_1.fcs_6910_id00005450	783.333	singlet	singlet
Cytostim_1.fcs_6910_id00004739	719.286	singlet	singlet
Cytostim_1.fcs_6910_id00006416	739.963	singlet	singlet
Cytostim_2.fcs_34414_id00005153	1236.96	doublet	multiplet
Cytostim_5.fcs_16768_id00007152	703.735	singlet	singlet
Cytostim_5.fcs_16768_id00014324	699.471	singlet	singlet
Cytostim_3.fcs_46733_id00029136	622.302	singlet	singlet
Cytostim_3.fcs_46733_id00038069	1013.72	singlet	singlet
Cytostim_5.fcs_16768_id00011744	965.668	singlet	singlet
Cytostim_3.fcs_46733_id00016745	1033.69	singlet	singlet
Cytostim_5.fcs_16768_id00012492	755.151	singlet	singlet
Cytostim_5.fcs_16768_id00004656	1433.99	doublet	multiplet
Cytostim_5.fcs_16768_id00011499	1609.66	doublet	multiplet
Cytostim_3.fcs_46733_id00029581	788.73	singlet	singlet
Cytostim_2.fcs_34414_id00011780	785.875	singlet	singlet
Cytostim_2.fcs_34414_id00001148	911.779	singlet	singlet
Cytostim_2.fcs_34414_id00010423	1019.26	singlet	singlet
Cytostim_5.fcs_16768_id00010031	896.257	singlet	singlet
Cytostim_1.fcs_6910_id00006258	627.555	singlet	singlet
Cytostim_3.fcs_46733_id00004974	1082.84	singlet	singlet
Cytostim_5.fcs_16768_id00003253	673.143	singlet	singlet
Cytostim_5.fcs_16768_id00001625	642.716	singlet	singlet
Cytostim_1.fcs_6910_id00003340	772.844	singlet	singlet
Cytostim_5.fcs_16768_id00002570	1924.01	triplet	multiplet
Cytostim_5.fcs_16768_id00009058	586.786	singlet	singlet
Cytostim_5.fcs_16768_id00009458	710.418	singlet	singlet
Cytostim_3.fcs_46733_id00006993	814.733	singlet	singlet
Cytostim_2.fcs_34414_id00028600	723.044	singlet	singlet
Cytostim_2.fcs_34414_id00006320	766.698	singlet	singlet
Cytostim_1.fcs_6910_id00003469	852.808	singlet	singlet
Cytostim_2.fcs_34414_id00004160	939.814	singlet	singlet
Cytostim_3.fcs_46733_id00008198	836.239	singlet	singlet
Cytostim_5.fcs_16768_id00005267	543.695	singlet	singlet
Cytostim_1.fcs_6910_id00000416	561.084	singlet	singlet
Cytostim_1.fcs_6910_id00000158	812.698	singlet	singlet
Cytostim_5.fcs_16768_id00008420	644.749	singlet	singlet
Cytostim_1.fcs_6910_id00002124	950.921	singlet	singlet
Cytostim_1.fcs_6910_id00001923	1512.53	doublet	multiplet
Cytostim_3.fcs_46733_id00032888	629.093	singlet	singlet
Cytostim_3.fcs_46733_id00039262	723.642	singlet	singlet
Cytostim_2.fcs_34414_id00019838	1440.29	singlet	multiplet
Cytostim_5.fcs_16768_id00004337	677.568	singlet	singlet
Cytostim_3.fcs_46733_id00011859	1407.87	doublet	multiplet
Cytostim_2.fcs_34414_id00022203	755.033	singlet	singlet
Cytostim_5.fcs_16768_id00013521	744.339	singlet	singlet
Cytostim_2.fcs_34414_id00017211	1045	singlet	singlet
Cytostim_1.fcs_6910_id00001991	918.791	singlet	singlet
Cytostim_2.fcs_34414_id00014190	937.483	singlet	singlet
Cytostim_5.fcs_16768_id00011365	689.565	singlet	singlet
Cytostim_3.fcs_46733_id00012659	898.231	singlet	singlet
Cytostim_1.fcs_6910_id00000429	920.42	doublet	singlet
Cytostim_5.fcs_16768_id00009638	709.537	singlet	singlet
Cytostim_3.fcs_46733_id00009175	666.558	singlet	singlet
Cytostim_2.fcs_34414_id00002111	1042.65	singlet	singlet
Cytostim_2.fcs_34414_id00024105	1088.76	doublet	singlet
Cytostim_1.fcs_6910_id00001894	771.275	singlet	singlet
Cytostim_3.fcs_46733_id00002711	833.447	singlet	singlet
Cytostim_1.fcs_6910_id00006347	896.645	singlet	singlet
Cytostim_3.fcs_46733_id00033108	851.422	singlet	singlet
Cytostim_5.fcs_16768_id00004148	986.733	singlet	singlet
Cytostim_2.fcs_34414_id00017670	837.06	singlet	singlet
Cytostim_5.fcs_16768_id00001912	953.936	singlet	singlet
Cytostim_1.fcs_6910_id00000517	773.318	singlet	singlet
Cytostim_5.fcs_16768_id00001487	959.921	singlet	singlet
Cytostim_5.fcs_16768_id00010046	691.491	singlet	singlet
Cytostim_1.fcs_6910_id00005813	748.196	singlet	singlet
Cytostim_1.fcs_6910_id00001772	861.404	singlet	singlet
Cytostim_2.fcs_34414_id00005729	682.896	singlet	singlet
Cytostim_1.fcs_6910_id00006637	709.363	singlet	singlet
Cytostim_1.fcs_6910_id00001985	788.996	singlet	singlet
Cytostim_1.fcs_6910_id00003140	758.381	singlet	singlet
Cytostim_2.fcs_34414_id00028648	699.034	singlet	singlet
Cytostim_1.fcs_6910_id00000742	692.338	singlet	singlet
Cytostim_5.fcs_16768_id00013408	1475.54	doublet	multiplet
Cytostim_2.fcs_34414_id00026069	687.975	singlet	singlet
Cytostim_3.fcs_46733_id00035401	886.231	singlet	singlet
Cytostim_2.fcs_34414_id00010293	671.584	singlet	singlet
Cytostim_2.fcs_34414_id00000913	744.247	singlet	singlet
Cytostim_2.fcs_34414_id00004527	704.266	singlet	singlet
Cytostim_5.fcs_16768_id00013828	663.012	singlet	singlet
Cytostim_1.fcs_6910_id00000795	856.569	singlet	singlet
Cytostim_2.fcs_34414_id00005619	836.379	singlet	singlet
Cytostim_2.fcs_34414_id00027042	757.006	singlet	singlet
Cytostim_3.fcs_46733_id00026395	660.948	singlet	singlet
Cytostim_1.fcs_6910_id00003222	2501.82	quadruplet_more	multiplet
Cytostim_5.fcs_16768_id00000326	735.075	singlet	singlet
Cytostim_5.fcs_16768_id00007179	609.697	singlet	singlet
Cytostim_1.fcs_6910_id00005727	717.342	singlet	singlet
Cytostim_5.fcs_16768_id00009766	1331.61	doublet	multiplet
Cytostim_2.fcs_34414_id00012012	1610.2	doublet	multiplet
Cytostim_2.fcs_34414_id00019762	651.574	singlet	singlet
Cytostim_2.fcs_34414_id00006606	686.62	singlet	singlet
Cytostim_2.fcs_34414_id00027288	816.33	singlet	singlet
Cytostim_1.fcs_6910_id00002619	697.64	singlet	singlet
Cytostim_1.fcs_6910_id00004601	1066.16	singlet	singlet
Cytostim_5.fcs_16768_id00004598	721.712	singlet	singlet
Cytostim_2.fcs_34414_id00006071	883.427	singlet	singlet
Cytostim_1.fcs_6910_id00000918	1271.69	doublet	multiplet
Cytostim_3.fcs_46733_id00038328	619.6	singlet	singlet
Cytostim_3.fcs_46733_id00006118	963.249	singlet	singlet
Cytostim_1.fcs_6910_id00003768	998.668	singlet	singlet
Cytostim_2.fcs_34414_id00002721	865.463	singlet	singlet
Cytostim_1.fcs_6910_id00000308	896.608	singlet	singlet
Cytostim_5.fcs_16768_id00002158	955.728	singlet	singlet
Cytostim_1.fcs_6910_id00000136	788.026	singlet	singlet
Cytostim_1.fcs_6910_id00004926	808.744	singlet	singlet
Cytostim_3.fcs_46733_id00035262	1159.48	singlet	multiplet
Cytostim_3.fcs_46733_id00028175	768.903	singlet	singlet
Cytostim_1.fcs_6910_id00006306	855.052	singlet	singlet
Cytostim_1.fcs_6910_id00000835	782.52	singlet	singlet
Cytostim_3.fcs_46733_id00016536	690.568	singlet	singlet
Cytostim_3.fcs_46733_id00000565	950.618	singlet	singlet
Cytostim_1.fcs_6910_id00000160	804.751	singlet	singlet
Cytostim_3.fcs_46733_id00037448	789.897	singlet	singlet
Cytostim_3.fcs_46733_id00006789	1115.03	singlet	singlet
Cytostim_3.fcs_46733_id00012329	1148.16	singlet	multiplet
Cytostim_2.fcs_34414_id00022433	713.698	singlet	singlet
Cytostim_2.fcs_34414_id00006709	920.107	singlet	singlet
Cytostim_5.fcs_16768_id00007645	1606.17	doublet	multiplet
Cytostim_5.fcs_16768_id00002354	623.778	singlet	singlet
Cytostim_2.fcs_34414_id00010093	678.098	singlet	singlet
Cytostim_3.fcs_46733_id00024245	697.09	singlet	singlet
Cytostim_2.fcs_34414_id00024805	737.843	singlet	singlet
Cytostim_3.fcs_46733_id00023621	709.541	singlet	singlet
Cytostim_2.fcs_34414_id00020020	624.807	singlet	singlet
Cytostim_3.fcs_46733_id00038783	747.836	singlet	singlet
Cytostim_3.fcs_46733_id00030808	777.117	singlet	singlet
Cytostim_2.fcs_34414_id00024108	669.378	singlet	singlet
Cytostim_1.fcs_6910_id00004953	832.531	singlet	singlet
Cytostim_1.fcs_6910_id00004378	1092.15	singlet	singlet
Cytostim_2.fcs_34414_id00003300	999.435	singlet	singlet
Cytostim_1.fcs_6910_id00002738	713.46	singlet	singlet
Cytostim_1.fcs_6910_id00002221	689.799	singlet	singlet
Cytostim_5.fcs_16768_id00003099	798.143	singlet	singlet
Cytostim_1.fcs_6910_id00001161	1729.43	doublet	multiplet
Cytostim_3.fcs_46733_id00039908	1554.49	doublet	multiplet
Cytostim_5.fcs_16768_id00011987	686.769	singlet	singlet
Cytostim_5.fcs_16768_id00012364	1499.39	triplet	multiplet
Cytostim_1.fcs_6910_id00004194	1114.48	singlet	singlet
Cytostim_1.fcs_6910_id00003594	771.613	singlet	singlet
Cytostim_2.fcs_34414_id00018129	625.887	singlet	singlet
Cytostim_1.fcs_6910_id00000011	855.798	singlet	singlet
Cytostim_2.fcs_34414_id00014683	937.297	singlet	singlet
Cytostim_2.fcs_34414_id00008139	680.152	singlet	singlet
Cytostim_3.fcs_46733_id00021953	723.537	singlet	singlet
Cytostim_1.fcs_6910_id00005746	707.969	singlet	singlet
Cytostim_2.fcs_34414_id00006492	713.536	singlet	singlet
Cytostim_2.fcs_34414_id00005751	730.132	singlet	singlet
Cytostim_2.fcs_34414_id00022954	638.575	singlet	singlet
Cytostim_5.fcs_16768_id00011802	1359.08	doublet	multiplet
Cytostim_1.fcs_6910_id00001829	817.162	singlet	singlet
Cytostim_1.fcs_6910_id00006016	897.588	singlet	singlet
Cytostim_5.fcs_16768_id00013825	572.381	singlet	singlet
Cytostim_3.fcs_46733_id00019058	652.194	singlet	singlet
Cytostim_5.fcs_16768_id00009777	877.372	singlet	singlet
Cytostim_5.fcs_16768_id00002537	629.269	singlet	singlet
Cytostim_1.fcs_6910_id00002597	823.054	singlet	singlet
Cytostim_1.fcs_6910_id00005051	767.352	singlet	singlet
Cytostim_3.fcs_46733_id00014549	686.922	singlet	singlet
Cytostim_5.fcs_16768_id00006313	1910.1	triplet	multiplet
Cytostim_3.fcs_46733_id00008234	976.432	singlet	singlet
Cytostim_2.fcs_34414_id00002362	859.412	singlet	singlet
Cytostim_2.fcs_34414_id00008983	813.542	singlet	singlet
Cytostim_1.fcs_6910_id00001162	696.11	singlet	singlet
Cytostim_3.fcs_46733_id00026401	740.847	singlet	singlet
Cytostim_3.fcs_46733_id00018239	973.211	singlet	singlet
Cytostim_2.fcs_34414_id00016201	1216.97	doublet	multiplet
Cytostim_5.fcs_16768_id00013768	837.858	singlet	singlet
Cytostim_3.fcs_46733_id00038174	575.577	singlet	singlet
Cytostim_1.fcs_6910_id00000653	794.436	singlet	singlet
Cytostim_3.fcs_46733_id00006264	616.634	singlet	singlet
Cytostim_3.fcs_46733_id00012855	853.329	singlet	singlet
Cytostim_1.fcs_6910_id00006626	747.626	singlet	singlet
Cytostim_2.fcs_34414_id00022310	1089.42	singlet	singlet
Cytostim_3.fcs_46733_id00028780	1352.76	triplet	multiplet
Cytostim_5.fcs_16768_id00008161	834.781	doublet	singlet
Cytostim_1.fcs_6910_id00002968	641.525	singlet	singlet
Cytostim_1.fcs_6910_id00003654	925.33	singlet	singlet
Cytostim_5.fcs_16768_id00004840	732.04	singlet	singlet
Cytostim_1.fcs_6910_id00001518	940.281	singlet	singlet
Cytostim_3.fcs_46733_id00030826	810.589	singlet	singlet
Cytostim_3.fcs_46733_id00027697	822.517	doublet	singlet
Cytostim_1.fcs_6910_id00000041	714.143	singlet	singlet
Cytostim_3.fcs_46733_id00006347	1484.95	doublet	multiplet
Cytostim_3.fcs_46733_id00009874	615.121	singlet	singlet
Cytostim_5.fcs_16768_id00001613	607.356	singlet	singlet
Cytostim_3.fcs_46733_id00004990	851.834	singlet	singlet
Cytostim_5.fcs_16768_id00002724	634.94	singlet	singlet
Cytostim_1.fcs_6910_id00005198	576.242	singlet	singlet
Cytostim_2.fcs_34414_id00006462	1555.09	doublet	multiplet
Cytostim_2.fcs_34414_id00004108	888.661	singlet	singlet
Cytostim_5.fcs_16768_id00001146	698.56	singlet	singlet
Cytostim_2.fcs_34414_id00011947	933.361	singlet	singlet
Cytostim_5.fcs_16768_id00005309	595.532	singlet	singlet
Cytostim_2.fcs_34414_id00010488	788.87	singlet	singlet
Cytostim_5.fcs_16768_id00002708	728.669	singlet	singlet
Cytostim_2.fcs_34414_id00018953	777.869	singlet	singlet
Cytostim_5.fcs_16768_id00002721	696.062	singlet	singlet
Cytostim_2.fcs_34414_id00025245	924.301	singlet	singlet
Cytostim_1.fcs_6910_id00001065	1006.41	singlet	singlet
Cytostim_5.fcs_16768_id00002391	566.924	singlet	singlet
Cytostim_3.fcs_46733_id00033448	657.421	singlet	singlet
Cytostim_3.fcs_46733_id00020357	654.301	singlet	singlet
Cytostim_1.fcs_6910_id00000955	815.084	singlet	singlet
Cytostim_1.fcs_6910_id00006830	1028.22	singlet	singlet
Cytostim_3.fcs_46733_id00015983	762.24	singlet	singlet
Cytostim_5.fcs_16768_id00002157	675.22	singlet	singlet
Cytostim_3.fcs_46733_id00019961	860.955	singlet	singlet
Cytostim_2.fcs_34414_id00002465	823.754	singlet	singlet
Cytostim_2.fcs_34414_id00011575	827.057	singlet	singlet
Cytostim_3.fcs_46733_id00030757	676.156	singlet	singlet
Cytostim_3.fcs_46733_id00038602	1233.9	doublet	multiplet
Cytostim_2.fcs_34414_id00029164	671.536	singlet	singlet
Cytostim_5.fcs_16768_id00015000	839.797	singlet	singlet
Cytostim_1.fcs_6910_id00001158	787.262	singlet	singlet
Cytostim_5.fcs_16768_id00009996	1272.35	doublet	multiplet
Cytostim_1.fcs_6910_id00002954	754.021	singlet	singlet
Cytostim_2.fcs_34414_id00019452	811.083	singlet	singlet
Cytostim_1.fcs_6910_id00003581	844.221	singlet	singlet
Cytostim_3.fcs_46733_id00013700	698.494	singlet	singlet
Cytostim_2.fcs_34414_id00005431	686.378	singlet	singlet
Cytostim_1.fcs_6910_id00005124	750.754	singlet	singlet
Cytostim_2.fcs_34414_id00024539	918.982	doublet	singlet
Cytostim_1.fcs_6910_id00004156	722.323	singlet	singlet
Cytostim_5.fcs_16768_id00008522	765.987	singlet	singlet
Cytostim_2.fcs_34414_id00018388	666.169	singlet	singlet
Cytostim_5.fcs_16768_id00008967	1188.09	doublet	multiplet
Cytostim_1.fcs_6910_id00003173	1648.98	triplet	multiplet
Cytostim_5.fcs_16768_id00001033	695.953	singlet	singlet
Cytostim_5.fcs_16768_id00009642	689.954	singlet	singlet
Cytostim_2.fcs_34414_id00006545	1020.39	singlet	singlet
Cytostim_3.fcs_46733_id00025508	999.942	singlet	singlet
Cytostim_2.fcs_34414_id00008365	1567.16	doublet	multiplet
Cytostim_5.fcs_16768_id00008238	716.83	singlet	singlet
Cytostim_3.fcs_46733_id00039051	744.629	singlet	singlet
Cytostim_1.fcs_6910_id00005747	958.766	doublet	singlet
Cytostim_1.fcs_6910_id00003816	815.83	singlet	singlet
Cytostim_2.fcs_34414_id00016030	1043.25	singlet	singlet
Cytostim_1.fcs_6910_id00004390	893.104	singlet	singlet
Cytostim_5.fcs_16768_id00007842	879.582	singlet	singlet
Cytostim_1.fcs_6910_id00003053	597.822	singlet	singlet
Cytostim_3.fcs_46733_id00033918	857.03	singlet	singlet
Cytostim_5.fcs_16768_id00011320	681.679	singlet	singlet
Cytostim_2.fcs_34414_id00011060	954.227	singlet	singlet
Cytostim_5.fcs_16768_id00000756	629.322	singlet	singlet
Cytostim_3.fcs_46733_id00033247	807.558	singlet	singlet
Cytostim_5.fcs_16768_id00004463	682.641	singlet	singlet
Cytostim_1.fcs_6910_id00004654	949.788	singlet	singlet
Cytostim_2.fcs_34414_id00001406	743.075	singlet	singlet
Cytostim_3.fcs_46733_id00007314	1066.64	singlet	singlet
Cytostim_5.fcs_16768_id00010506	849.473	singlet	singlet
Cytostim_5.fcs_16768_id00012717	816.72	singlet	singlet
Cytostim_5.fcs_16768_id00008319	826.615	singlet	singlet
Cytostim_5.fcs_16768_id00002389	692.936	singlet	singlet
Cytostim_5.fcs_16768_id00004490	902.35	singlet	singlet
Cytostim_2.fcs_34414_id00023212	802.425	singlet	singlet
Cytostim_1.fcs_6910_id00001661	1072.94	singlet	singlet
Cytostim_5.fcs_16768_id00013804	1068.34	singlet	singlet
Cytostim_2.fcs_34414_id00029387	609.699	singlet	singlet
Cytostim_3.fcs_46733_id00001839	747.246	singlet	singlet
Cytostim_2.fcs_34414_id00019144	675.003	singlet	singlet
Cytostim_3.fcs_46733_id00034304	521.168	singlet	singlet
Cytostim_1.fcs_6910_id00001016	916.493	singlet	singlet
Cytostim_3.fcs_46733_id00022488	613.788	singlet	singlet
Cytostim_2.fcs_34414_id00001153	579.696	singlet	singlet
Cytostim_5.fcs_16768_id00001734	678.349	singlet	singlet
Cytostim_2.fcs_34414_id00027622	885.976	singlet	singlet
Cytostim_2.fcs_34414_id00028013	823.318	singlet	singlet
Cytostim_5.fcs_16768_id00006452	1579.34	doublet	multiplet
Cytostim_5.fcs_16768_id00010439	766.034	singlet	singlet
Cytostim_3.fcs_46733_id00018717	686.01	singlet	singlet
Cytostim_3.fcs_46733_id00021932	1525.42	doublet	multiplet
Cytostim_2.fcs_34414_id00001694	1103.89	singlet	singlet
Cytostim_2.fcs_34414_id00024178	804.668	singlet	singlet
Cytostim_3.fcs_46733_id00006727	576.605	singlet	singlet
Cytostim_2.fcs_34414_id00024989	1492.71	singlet	multiplet
Cytostim_3.fcs_46733_id00011474	960.78	singlet	singlet
Cytostim_2.fcs_34414_id00002685	869.108	singlet	singlet
Cytostim_3.fcs_46733_id00033695	1442.65	doublet	multiplet
Cytostim_5.fcs_16768_id00005668	1239.04	doublet	multiplet
Cytostim_2.fcs_34414_id00004147	672.765	singlet	singlet
Cytostim_2.fcs_34414_id00018277	999.836	singlet	singlet
Cytostim_5.fcs_16768_id00008923	655.629	singlet	singlet
Cytostim_1.fcs_6910_id00003056	925.307	singlet	singlet
Cytostim_1.fcs_6910_id00000419	854.647	singlet	singlet
Cytostim_2.fcs_34414_id00011006	693.94	singlet	singlet
Cytostim_2.fcs_34414_id00026245	778.169	singlet	singlet
Cytostim_2.fcs_34414_id00008806	886.201	singlet	singlet
Cytostim_3.fcs_46733_id00013799	573.04	singlet	singlet
Cytostim_1.fcs_6910_id00005500	735.622	singlet	singlet
Cytostim_5.fcs_16768_id00000576	1531.06	triplet	multiplet
Cytostim_2.fcs_34414_id00025628	1001.08	singlet	singlet
Cytostim_3.fcs_46733_id00011538	778.248	singlet	singlet
Cytostim_5.fcs_16768_id00000946	760.44	singlet	singlet
Cytostim_1.fcs_6910_id00000512	837.579	singlet	singlet
Cytostim_1.fcs_6910_id00003694	682.884	singlet	singlet
Cytostim_2.fcs_34414_id00028551	494.615	singlet	singlet
Cytostim_3.fcs_46733_id00037592	823.745	singlet	singlet
Cytostim_1.fcs_6910_id00003083	711.674	singlet	singlet
Cytostim_1.fcs_6910_id00006015	736.162	singlet	singlet
Cytostim_3.fcs_46733_id00015595	728.835	singlet	singlet
Cytostim_5.fcs_16768_id00004839	875.777	singlet	singlet
Cytostim_1.fcs_6910_id00004011	765.368	singlet	singlet
Cytostim_3.fcs_46733_id00028770	920.391	singlet	singlet
Cytostim_1.fcs_6910_id00000719	753.716	singlet	singlet
Cytostim_1.fcs_6910_id00006583	879.152	singlet	singlet
Cytostim_3.fcs_46733_id00010793	945.14	singlet	singlet
Cytostim_1.fcs_6910_id00004769	748.716	singlet	singlet
Cytostim_3.fcs_46733_id00034247	887.947	singlet	singlet
Cytostim_5.fcs_16768_id00006447	682.04	singlet	singlet
Cytostim_2.fcs_34414_id00027886	866.387	singlet	singlet
Cytostim_1.fcs_6910_id00001921	658.501	singlet	singlet
Cytostim_5.fcs_16768_id00003723	753.759	singlet	singlet
Cytostim_1.fcs_6910_id00000463	672.147	singlet	singlet
Cytostim_3.fcs_46733_id00009953	1351.31	doublet	multiplet
Cytostim_1.fcs_6910_id00002588	709.543	singlet	singlet
Cytostim_2.fcs_34414_id00019579	1218.07	singlet	multiplet
Cytostim_1.fcs_6910_id00001505	600.215	singlet	singlet
Cytostim_3.fcs_46733_id00028907	849.301	singlet	singlet
Cytostim_3.fcs_46733_id00021581	752.126	singlet	singlet
Cytostim_1.fcs_6910_id00000242	849.69	singlet	singlet
Cytostim_3.fcs_46733_id00019808	865.039	singlet	singlet
Cytostim_3.fcs_46733_id00036334	1197.86	singlet	multiplet
Cytostim_2.fcs_34414_id00025039	740.729	singlet	singlet
Cytostim_5.fcs_16768_id00008939	1047.36	doublet	singlet
Cytostim_3.fcs_46733_id00009687	853.27	singlet	singlet
Cytostim_5.fcs_16768_id00000537	796.099	singlet	singlet
Cytostim_2.fcs_34414_id00028751	719.099	singlet	singlet
Cytostim_5.fcs_16768_id00012463	1127.63	doublet	singlet
Cytostim_1.fcs_6910_id00000834	766.063	singlet	singlet
Cytostim_2.fcs_34414_id00022286	728.551	singlet	singlet
Cytostim_1.fcs_6910_id00005326	981.849	singlet	singlet
Cytostim_1.fcs_6910_id00000925	756.215	singlet	singlet
Cytostim_2.fcs_34414_id00019531	543.528	singlet	singlet
Cytostim_2.fcs_34414_id00026163	705.093	singlet	singlet
Cytostim_3.fcs_46733_id00010233	613.759	singlet	singlet
Cytostim_1.fcs_6910_id00006890	1019.66	singlet	singlet
Cytostim_5.fcs_16768_id00013427	923.659	singlet	singlet
Cytostim_2.fcs_34414_id00018535	685.49	singlet	singlet
Cytostim_5.fcs_16768_id00010412	751.607	singlet	singlet
Cytostim_5.fcs_16768_id00004720	603.313	singlet	singlet
Cytostim_2.fcs_34414_id00006984	682.558	singlet	singlet
Cytostim_1.fcs_6910_id00006159	577.68	singlet	singlet
Cytostim_2.fcs_34414_id00001147	796.707	singlet	singlet
Cytostim_1.fcs_6910_id00005765	776.043	singlet	singlet
Cytostim_2.fcs_34414_id00009814	728.163	singlet	singlet
Cytostim_2.fcs_34414_id00013989	783.998	singlet	singlet
Cytostim_3.fcs_46733_id00004382	641.377	singlet	singlet
Cytostim_2.fcs_34414_id00017294	1369.23	doublet	multiplet
Cytostim_5.fcs_16768_id00013167	620.804	singlet	singlet
Cytostim_5.fcs_16768_id00009728	753.583	singlet	singlet
Cytostim_2.fcs_34414_id00016565	1397.54	doublet	multiplet
Cytostim_5.fcs_16768_id00006805	831.091	singlet	singlet
Cytostim_3.fcs_46733_id00033327	913.646	doublet	singlet
Cytostim_5.fcs_16768_id00010995	773.033	singlet	singlet
Cytostim_5.fcs_16768_id00002909	864.825	singlet	singlet
Cytostim_1.fcs_6910_id00001262	2042.67	doublet	multiplet
Cytostim_3.fcs_46733_id00024397	610.567	singlet	singlet
Cytostim_1.fcs_6910_id00000239	1051.42	doublet	singlet
Cytostim_2.fcs_34414_id00016731	725.559	singlet	singlet
Cytostim_5.fcs_16768_id00010121	956.893	singlet	singlet
Cytostim_3.fcs_46733_id00016197	734.598	singlet	singlet
Cytostim_3.fcs_46733_id00011029	716.357	singlet	singlet
Cytostim_2.fcs_34414_id00029000	735.334	singlet	singlet
Cytostim_3.fcs_46733_id00012651	1081.73	singlet	singlet
Cytostim_2.fcs_34414_id00018143	812.399	singlet	singlet
Cytostim_5.fcs_16768_id00006804	944.519	singlet	singlet
Cytostim_2.fcs_34414_id00019642	1514.16	doublet	multiplet
Cytostim_5.fcs_16768_id00013030	823.401	singlet	singlet
Cytostim_3.fcs_46733_id00035609	785.63	singlet	singlet
Cytostim_1.fcs_6910_id00002933	1685.24	doublet	multiplet
Cytostim_2.fcs_34414_id00001162	989.889	singlet	singlet
Cytostim_5.fcs_16768_id00002744	676.627	singlet	singlet
Cytostim_3.fcs_46733_id00005589	658.731	singlet	singlet
Cytostim_2.fcs_34414_id00026179	658.097	singlet	singlet
Cytostim_1.fcs_6910_id00002318	921.576	singlet	singlet
Cytostim_1.fcs_6910_id00005220	657.7	singlet	singlet
Cytostim_2.fcs_34414_id00017403	700.291	singlet	singlet
Cytostim_2.fcs_34414_id00012201	1462.91	doublet	multiplet
Cytostim_5.fcs_16768_id00000575	837.79	singlet	singlet
Cytostim_1.fcs_6910_id00005337	830.338	singlet	singlet
Cytostim_1.fcs_6910_id00004383	814.18	singlet	singlet
Cytostim_3.fcs_46733_id00025906	863.18	singlet	singlet
Cytostim_1.fcs_6910_id00006298	757.326	singlet	singlet
Cytostim_3.fcs_46733_id00007030	668.259	singlet	singlet
Cytostim_1.fcs_6910_id00005553	847.871	singlet	singlet
Cytostim_5.fcs_16768_id00008505	767.1	singlet	singlet
Cytostim_2.fcs_34414_id00016959	880.688	singlet	singlet
Cytostim_1.fcs_6910_id00003986	599.303	singlet	singlet
Cytostim_2.fcs_34414_id00017663	1058.95	singlet	singlet
Cytostim_5.fcs_16768_id00014378	689.6	singlet	singlet
Cytostim_2.fcs_34414_id00028319	1989.71	triplet	multiplet
Cytostim_3.fcs_46733_id00038785	643.171	singlet	singlet
Cytostim_3.fcs_46733_id00002092	1316.39	doublet	multiplet
Cytostim_1.fcs_6910_id00000428	1029.27	singlet	singlet
Cytostim_3.fcs_46733_id00039016	650.57	singlet	singlet
Cytostim_1.fcs_6910_id00002730	1051.13	doublet	singlet
Cytostim_3.fcs_46733_id00034621	839.563	singlet	singlet
Cytostim_5.fcs_16768_id00010603	684.749	singlet	singlet
Cytostim_1.fcs_6910_id00005035	916.803	singlet	singlet
Cytostim_3.fcs_46733_id00021496	723.11	singlet	singlet
Cytostim_5.fcs_16768_id00002552	726.177	singlet	singlet
Cytostim_3.fcs_46733_id00025035	1037.93	singlet	singlet
Cytostim_3.fcs_46733_id00011605	1308.52	singlet	multiplet
Cytostim_1.fcs_6910_id00005207	867.991	singlet	singlet
Cytostim_3.fcs_46733_id00010137	706.365	singlet	singlet
Cytostim_1.fcs_6910_id00002491	809.542	singlet	singlet
Cytostim_3.fcs_46733_id00004628	639.864	singlet	singlet
Cytostim_3.fcs_46733_id00007823	830.095	singlet	singlet
Cytostim_5.fcs_16768_id00009279	756.776	singlet	singlet
Cytostim_2.fcs_34414_id00026457	853.604	singlet	singlet
Cytostim_2.fcs_34414_id00015040	1089.46	triplet	singlet
Cytostim_2.fcs_34414_id00011292	1254.98	doublet	multiplet
Cytostim_2.fcs_34414_id00000108	709.989	singlet	singlet
Cytostim_3.fcs_46733_id00019209	886.481	singlet	singlet
Cytostim_2.fcs_34414_id00017457	821.917	singlet	singlet
Cytostim_3.fcs_46733_id00016118	733.898	singlet	singlet
Cytostim_2.fcs_34414_id00027912	844.201	singlet	singlet
Cytostim_5.fcs_16768_id00007712	647.538	singlet	singlet
Cytostim_1.fcs_6910_id00002589	707.506	singlet	singlet
Cytostim_5.fcs_16768_id00011500	793.925	singlet	singlet
Cytostim_2.fcs_34414_id00026359	808.101	singlet	singlet
Cytostim_1.fcs_6910_id00001447	1656.32	triplet	multiplet
Cytostim_1.fcs_6910_id00005128	1075.16	singlet	singlet
Cytostim_2.fcs_34414_id00024697	725.642	singlet	singlet
Cytostim_3.fcs_46733_id00035565	719.3	singlet	singlet
Cytostim_2.fcs_34414_id00002065	839.176	singlet	singlet
Cytostim_1.fcs_6910_id00001041	729.583	singlet	singlet
Cytostim_2.fcs_34414_id00005411	675.874	singlet	singlet
Cytostim_3.fcs_46733_id00028618	803.911	singlet	singlet
Cytostim_3.fcs_46733_id00008142	640.645	singlet	singlet
Cytostim_1.fcs_6910_id00001425	782.142	singlet	singlet
Cytostim_5.fcs_16768_id00001798	764.78	singlet	singlet
Cytostim_5.fcs_16768_id00014989	621.709	singlet	singlet
Cytostim_1.fcs_6910_id00001677	1594.37	doublet	multiplet
Cytostim_5.fcs_16768_id00012433	657.868	singlet	singlet
Cytostim_5.fcs_16768_id00007889	756.452	singlet	singlet
Cytostim_3.fcs_46733_id00000164	805.372	singlet	singlet
Cytostim_3.fcs_46733_id00033340	816.68	singlet	singlet
Cytostim_5.fcs_16768_id00002461	699.206	singlet	singlet
Cytostim_5.fcs_16768_id00009871	779.971	singlet	singlet
Cytostim_2.fcs_34414_id00026066	614.031	singlet	singlet
Cytostim_2.fcs_34414_id00000380	779.532	singlet	singlet
Cytostim_3.fcs_46733_id00020457	747.452	singlet	singlet
Cytostim_2.fcs_34414_id00004435	725.117	singlet	singlet
Cytostim_1.fcs_6910_id00002230	698.199	singlet	singlet
Cytostim_2.fcs_34414_id00003371	1323.9	singlet	multiplet
Cytostim_2.fcs_34414_id00016868	774.743	singlet	singlet
Cytostim_5.fcs_16768_id00003862	689.91	singlet	singlet
Cytostim_2.fcs_34414_id00008911	781.385	singlet	singlet
Cytostim_3.fcs_46733_id00022532	849.338	singlet	singlet
Cytostim_3.fcs_46733_id00023863	764.132	singlet	singlet
Cytostim_3.fcs_46733_id00005894	821.352	singlet	singlet
Cytostim_5.fcs_16768_id00012670	1101.41	doublet	singlet
Cytostim_1.fcs_6910_id00004334	906.996	singlet	singlet
Cytostim_3.fcs_46733_id00037754	1216.19	singlet	multiplet
Cytostim_1.fcs_6910_id00001750	831.9	doublet	singlet
Cytostim_3.fcs_46733_id00031475	706.729	singlet	singlet
Cytostim_2.fcs_34414_id00027351	991.415	singlet	singlet
Cytostim_2.fcs_34414_id00011498	856.644	singlet	singlet
Cytostim_2.fcs_34414_id00025759	754.034	singlet	singlet
Cytostim_3.fcs_46733_id00039834	743.661	singlet	singlet
Cytostim_5.fcs_16768_id00001547	837.105	singlet	singlet
Cytostim_5.fcs_16768_id00004942	835.363	singlet	singlet
Cytostim_2.fcs_34414_id00006097	1441.7	doublet	multiplet
Cytostim_5.fcs_16768_id00008692	630.178	singlet	singlet
Cytostim_2.fcs_34414_id00014041	700.288	singlet	singlet
Cytostim_1.fcs_6910_id00000228	957.972	singlet	singlet
Cytostim_2.fcs_34414_id00020511	676.557	singlet	singlet
Cytostim_2.fcs_34414_id00002871	572.65	singlet	singlet
Cytostim_2.fcs_34414_id00028413	1517.53	triplet	multiplet
Cytostim_2.fcs_34414_id00028460	764.081	singlet	singlet
Cytostim_5.fcs_16768_id00013291	680.296	singlet	singlet
Cytostim_1.fcs_6910_id00003533	1268.65	singlet	multiplet
Cytostim_2.fcs_34414_id00013849	725.758	singlet	singlet
Cytostim_3.fcs_46733_id00030955	837.203	singlet	singlet
Cytostim_1.fcs_6910_id00000828	829.609	singlet	singlet
Cytostim_2.fcs_34414_id00029064	830.634	singlet	singlet
Cytostim_1.fcs_6910_id00006863	727.74	singlet	singlet
Cytostim_1.fcs_6910_id00001181	881.004	singlet	singlet
Cytostim_1.fcs_6910_id00002558	676.785	singlet	singlet
Cytostim_5.fcs_16768_id00009407	660.91	singlet	singlet
Cytostim_1.fcs_6910_id00004473	690.714	singlet	singlet
Cytostim_5.fcs_16768_id00006639	717.392	singlet	singlet
Cytostim_1.fcs_6910_id00004170	985.926	singlet	singlet
Cytostim_2.fcs_34414_id00013300	716.322	singlet	singlet
Cytostim_2.fcs_34414_id00002194	818.481	singlet	singlet
Cytostim_2.fcs_34414_id00028354	772.145	singlet	singlet
Cytostim_1.fcs_6910_id00001432	604.008	singlet	singlet
Cytostim_1.fcs_6910_id00006572	906.616	singlet	singlet
Cytostim_3.fcs_46733_id00015530	727.961	singlet	singlet
Cytostim_1.fcs_6910_id00000787	738.89	singlet	singlet
Cytostim_2.fcs_34414_id00022468	971.799	singlet	singlet
Cytostim_3.fcs_46733_id00025383	682.916	singlet	singlet
Cytostim_1.fcs_6910_id00005163	670.546	singlet	singlet
Cytostim_3.fcs_46733_id00001887	890.785	singlet	singlet
Cytostim_5.fcs_16768_id00013795	760.407	singlet	singlet
Cytostim_3.fcs_46733_id00006987	760.723	singlet	singlet
Cytostim_2.fcs_34414_id00008544	827.124	singlet	singlet
Cytostim_2.fcs_34414_id00005658	765.303	singlet	singlet
Cytostim_5.fcs_16768_id00003249	942.135	singlet	singlet
Cytostim_2.fcs_34414_id00008137	717.697	singlet	singlet
Cytostim_5.fcs_16768_id00012696	731.563	singlet	singlet
Cytostim_3.fcs_46733_id00017556	1531.8	doublet	multiplet
Cytostim_1.fcs_6910_id00002584	701.497	singlet	singlet
Cytostim_5.fcs_16768_id00014334	623.359	singlet	singlet
Cytostim_1.fcs_6910_id00003399	799.56	singlet	singlet
Cytostim_1.fcs_6910_id00002939	1061.64	singlet	singlet
Cytostim_3.fcs_46733_id00002829	1420.43	triplet	multiplet
Cytostim_3.fcs_46733_id00022989	784.902	singlet	singlet
Cytostim_3.fcs_46733_id00025554	770.821	singlet	singlet
Cytostim_1.fcs_6910_id00000049	969.912	singlet	singlet
Cytostim_5.fcs_16768_id00003349	782.116	singlet	singlet
Cytostim_5.fcs_16768_id00007397	697.078	singlet	singlet
Cytostim_5.fcs_16768_id00003122	779.581	singlet	singlet
Cytostim_2.fcs_34414_id00022986	1413.98	triplet	multiplet
Cytostim_3.fcs_46733_id00005412	1469.45	quadruplet_more	multiplet
Cytostim_2.fcs_34414_id00000134	849.908	doublet	singlet
Cytostim_5.fcs_16768_id00009885	1369.76	quadruplet_more	multiplet
Cytostim_1.fcs_6910_id00001948	894.69	singlet	singlet
Cytostim_3.fcs_46733_id00028611	658.052	singlet	singlet
Cytostim_3.fcs_46733_id00005250	1072.75	singlet	singlet
Cytostim_3.fcs_46733_id00029362	801.251	singlet	singlet
Cytostim_2.fcs_34414_id00003241	1007.84	triplet	singlet
Cytostim_2.fcs_34414_id00029617	697.795	singlet	singlet
Cytostim_3.fcs_46733_id00021909	832.819	singlet	singlet
Cytostim_3.fcs_46733_id00014940	1389.98	doublet	multiplet
Cytostim_2.fcs_34414_id00007080	890.623	singlet	singlet
Cytostim_1.fcs_6910_id00002410	807.935	singlet	singlet
Cytostim_1.fcs_6910_id00000571	699.301	singlet	singlet
Cytostim_1.fcs_6910_id00000412	651.673	singlet	singlet
Cytostim_1.fcs_6910_id00003826	846.789	singlet	singlet
Cytostim_2.fcs_34414_id00003692	802.694	singlet	singlet
Cytostim_1.fcs_6910_id00003592	834.318	singlet	singlet
Cytostim_3.fcs_46733_id00035384	882.693	singlet	singlet
Cytostim_3.fcs_46733_id00038044	635.901	singlet	singlet
Cytostim_1.fcs_6910_id00000981	842.368	singlet	singlet
Cytostim_1.fcs_6910_id00006297	760.776	singlet	singlet
Cytostim_3.fcs_46733_id00018974	820.522	singlet	singlet
Cytostim_3.fcs_46733_id00011896	847.213	singlet	singlet
Cytostim_3.fcs_46733_id00011914	740.253	singlet	singlet
Cytostim_1.fcs_6910_id00002810	1094.4	singlet	singlet
Cytostim_1.fcs_6910_id00003776	787.788	singlet	singlet
Cytostim_1.fcs_6910_id00001743	931.089	singlet	singlet
Cytostim_1.fcs_6910_id00001458	808.667	singlet	singlet
Cytostim_5.fcs_16768_id00001572	629.975	singlet	singlet
Cytostim_3.fcs_46733_id00019950	773.51	singlet	singlet
Cytostim_1.fcs_6910_id00004920	1172.31	singlet	multiplet
Cytostim_1.fcs_6910_id00005159	933.721	singlet	singlet
Cytostim_1.fcs_6910_id00001775	878.26	singlet	singlet
Cytostim_3.fcs_46733_id00007355	740.105	singlet	singlet
Cytostim_1.fcs_6910_id00003006	1609.67	quadruplet_more	multiplet
Cytostim_5.fcs_16768_id00011282	721.522	singlet	singlet
Cytostim_2.fcs_34414_id00011495	695.308	singlet	singlet
Cytostim_1.fcs_6910_id00000964	1695.63	doublet	multiplet
Cytostim_5.fcs_16768_id00009705	674.636	singlet	singlet
Cytostim_5.fcs_16768_id00014709	764.257	singlet	singlet
Cytostim_3.fcs_46733_id00008915	678.035	singlet	singlet
Cytostim_5.fcs_16768_id00002119	746.83	singlet	singlet
Cytostim_1.fcs_6910_id00003933	873.645	singlet	singlet
Cytostim_1.fcs_6910_id00001842	746.502	singlet	singlet
Cytostim_5.fcs_16768_id00009970	2097.36	triplet	multiplet
Cytostim_2.fcs_34414_id00005473	734.323	singlet	singlet
Cytostim_3.fcs_46733_id00009813	998.312	singlet	singlet
Cytostim_5.fcs_16768_id00012910	676.463	singlet	singlet
Cytostim_3.fcs_46733_id00012662	664.947	singlet	singlet
Cytostim_3.fcs_46733_id00037515	731.768	singlet	singlet
Cytostim_1.fcs_6910_id00006232	669.389	singlet	singlet
Cytostim_3.fcs_46733_id00017970	688.231	singlet	singlet
Cytostim_1.fcs_6910_id00001414	664.695	singlet	singlet
Cytostim_5.fcs_16768_id00000156	1057.16	singlet	singlet
Cytostim_1.fcs_6910_id00004140	739.325	singlet	singlet
Cytostim_2.fcs_34414_id00013315	977.106	doublet	singlet
Cytostim_1.fcs_6910_id00001100	1090.04	singlet	singlet
Cytostim_2.fcs_34414_id00027467	602.428	singlet	singlet
Cytostim_5.fcs_16768_id00000577	780.334	singlet	singlet
Cytostim_5.fcs_16768_id00005117	752.271	singlet	singlet
Cytostim_5.fcs_16768_id00014302	943.902	singlet	singlet
Cytostim_5.fcs_16768_id00001187	1032.57	singlet	singlet
Cytostim_1.fcs_6910_id00006762	698.637	singlet	singlet
Cytostim_2.fcs_34414_id00026002	1023.82	singlet	singlet
Cytostim_2.fcs_34414_id00001423	674.583	singlet	singlet
Cytostim_2.fcs_34414_id00019112	678.214	singlet	singlet
Cytostim_1.fcs_6910_id00003030	888.772	singlet	singlet
Cytostim_2.fcs_34414_id00024469	706.607	singlet	singlet
Cytostim_1.fcs_6910_id00006607	646.823	singlet	singlet
Cytostim_1.fcs_6910_id00004256	634.405	singlet	singlet
Cytostim_5.fcs_16768_id00006799	636.223	singlet	singlet
Cytostim_1.fcs_6910_id00005865	1151.65	singlet	multiplet
Cytostim_2.fcs_34414_id00027978	851.661	singlet	singlet
Cytostim_5.fcs_16768_id00004698	849.527	singlet	singlet
Cytostim_3.fcs_46733_id00035666	828.665	singlet	singlet
Cytostim_3.fcs_46733_id00019175	740.86	singlet	singlet
Cytostim_2.fcs_34414_id00025670	1129.77	doublet	singlet
Cytostim_5.fcs_16768_id00003626	669.364	singlet	singlet
Cytostim_5.fcs_16768_id00004755	782.689	singlet	singlet
Cytostim_1.fcs_6910_id00005920	928.343	singlet	singlet
Cytostim_3.fcs_46733_id00017204	1109.62	singlet	singlet
Cytostim_3.fcs_46733_id00020955	687.956	singlet	singlet
Cytostim_3.fcs_46733_id00011361	728.788	singlet	singlet
Cytostim_5.fcs_16768_id00000818	941.667	singlet	singlet
Cytostim_3.fcs_46733_id00006014	743.53	singlet	singlet
Cytostim_3.fcs_46733_id00030069	680.703	singlet	singlet
Cytostim_5.fcs_16768_id00007242	816.136	singlet	singlet
Cytostim_5.fcs_16768_id00006350	685.062	singlet	singlet
Cytostim_2.fcs_34414_id00008223	847.596	singlet	singlet
Cytostim_2.fcs_34414_id00009372	711.231	singlet	singlet
Cytostim_5.fcs_16768_id00009706	796.767	singlet	singlet
Cytostim_5.fcs_16768_id00000632	1237.56	singlet	multiplet
Cytostim_2.fcs_34414_id00002092	787.415	singlet	singlet
Cytostim_2.fcs_34414_id00007004	780.848	singlet	singlet
Cytostim_5.fcs_16768_id00001067	703.962	singlet	singlet
Cytostim_1.fcs_6910_id00003001	776.39	singlet	singlet
Cytostim_2.fcs_34414_id00015682	658.176	singlet	singlet
Cytostim_5.fcs_16768_id00011617	663.881	singlet	singlet
Cytostim_2.fcs_34414_id00004680	801.897	singlet	singlet
Cytostim_2.fcs_34414_id00007587	849.412	singlet	singlet
Cytostim_2.fcs_34414_id00017739	742.945	singlet	singlet
Cytostim_5.fcs_16768_id00003867	735.104	singlet	singlet
Cytostim_2.fcs_34414_id00021404	712.965	singlet	singlet
Cytostim_2.fcs_34414_id00008720	695.398	singlet	singlet
Cytostim_3.fcs_46733_id00036853	770.314	singlet	singlet
Cytostim_1.fcs_6910_id00001080	1026.5	singlet	singlet
Cytostim_3.fcs_46733_id00000146	603.439	singlet	singlet
Cytostim_1.fcs_6910_id00000762	1018.04	singlet	singlet
Cytostim_1.fcs_6910_id00003951	774.01	singlet	singlet
Cytostim_1.fcs_6910_id00003662	738.293	singlet	singlet
Cytostim_2.fcs_34414_id00001492	849.904	singlet	singlet
Cytostim_2.fcs_34414_id00018595	519.11	singlet	singlet
Cytostim_1.fcs_6910_id00002526	670.539	singlet	singlet
Cytostim_3.fcs_46733_id00022563	948.28	singlet	singlet
Cytostim_2.fcs_34414_id00002812	1149.29	singlet	multiplet
Cytostim_1.fcs_6910_id00001445	987.85	singlet	singlet
Cytostim_5.fcs_16768_id00008210	996.713	singlet	singlet
Cytostim_2.fcs_34414_id00027512	1404.81	doublet	multiplet
Cytostim_3.fcs_46733_id00025362	1883.42	triplet	multiplet
Cytostim_1.fcs_6910_id00004969	2367	triplet	multiplet
Cytostim_5.fcs_16768_id00003927	736.621	singlet	singlet
Cytostim_1.fcs_6910_id00004784	886.699	singlet	singlet
Cytostim_5.fcs_16768_id00006428	793.535	singlet	singlet
Cytostim_5.fcs_16768_id00006520	651.997	singlet	singlet
Cytostim_1.fcs_6910_id00000003	1044.4	doublet	singlet
Cytostim_5.fcs_16768_id00005816	836.697	singlet	singlet
Cytostim_1.fcs_6910_id00003343	642.287	singlet	singlet
Cytostim_3.fcs_46733_id00005603	893.751	singlet	singlet
Cytostim_5.fcs_16768_id00007047	649.849	singlet	singlet
Cytostim_3.fcs_46733_id00033019	701.25	singlet	singlet
Cytostim_3.fcs_46733_id00013905	864.362	singlet	singlet
Cytostim_5.fcs_16768_id00010117	731.731	singlet	singlet
Cytostim_2.fcs_34414_id00027047	1312.05	doublet	multiplet
Cytostim_5.fcs_16768_id00004457	646.769	singlet	singlet
Cytostim_1.fcs_6910_id00005369	1207.79	singlet	multiplet
Cytostim_1.fcs_6910_id00002007	818.814	singlet	singlet
Cytostim_5.fcs_16768_id00006570	850.918	singlet	singlet
Cytostim_5.fcs_16768_id00013963	825.729	singlet	singlet
Cytostim_1.fcs_6910_id00006525	609.802	singlet	singlet
Cytostim_1.fcs_6910_id00001908	975.192	singlet	singlet
Cytostim_3.fcs_46733_id00001996	788.876	singlet	singlet
Cytostim_2.fcs_34414_id00003581	868.876	singlet	singlet
Cytostim_3.fcs_46733_id00007260	1016.55	singlet	singlet
Cytostim_3.fcs_46733_id00030716	836.018	singlet	singlet
Cytostim_1.fcs_6910_id00005926	681.566	singlet	singlet
Cytostim_5.fcs_16768_id00014240	803.723	singlet	singlet
Cytostim_2.fcs_34414_id00013788	636.558	singlet	singlet
Cytostim_5.fcs_16768_id00007317	696.628	singlet	singlet
Cytostim_2.fcs_34414_id00003571	1614.17	doublet	multiplet
Cytostim_1.fcs_6910_id00001950	815.479	singlet	singlet
Cytostim_3.fcs_46733_id00014414	1001.19	singlet	singlet
Cytostim_5.fcs_16768_id00004529	834.911	singlet	singlet
Cytostim_1.fcs_6910_id00005018	1074.44	singlet	singlet
Cytostim_3.fcs_46733_id00025498	753.805	singlet	singlet
Cytostim_3.fcs_46733_id00030111	869.486	singlet	singlet
Cytostim_1.fcs_6910_id00000421	690.821	singlet	singlet
Cytostim_1.fcs_6910_id00001924	901.127	singlet	singlet
Cytostim_1.fcs_6910_id00006185	690.367	singlet	singlet
Cytostim_2.fcs_34414_id00028070	621.858	singlet	singlet
Cytostim_5.fcs_16768_id00004190	708.159	singlet	singlet
Cytostim_1.fcs_6910_id00001982	905.369	singlet	singlet
Cytostim_1.fcs_6910_id00000741	795.379	singlet	singlet
Cytostim_3.fcs_46733_id00009393	943.747	singlet	singlet
Cytostim_3.fcs_46733_id00039915	1071.24	singlet	singlet
Cytostim_5.fcs_16768_id00009012	704.878	singlet	singlet
Cytostim_3.fcs_46733_id00026014	754.584	singlet	singlet
Cytostim_3.fcs_46733_id00023755	1307.3	doublet	multiplet
Cytostim_1.fcs_6910_id00001510	819.682	doublet	singlet
Cytostim_3.fcs_46733_id00032646	1008.61	singlet	singlet
Cytostim_1.fcs_6910_id00003376	813.225	singlet	singlet
Cytostim_1.fcs_6910_id00000058	937.949	singlet	singlet
Cytostim_1.fcs_6910_id00001807	708.518	singlet	singlet
Cytostim_3.fcs_46733_id00001775	747.696	singlet	singlet
Cytostim_3.fcs_46733_id00011662	709.382	singlet	singlet
Cytostim_3.fcs_46733_id00000033	713.211	singlet	singlet
Cytostim_5.fcs_16768_id00000291	772.193	singlet	singlet
Cytostim_5.fcs_16768_id00005603	795.285	singlet	singlet
Cytostim_3.fcs_46733_id00000353	809.673	singlet	singlet
Cytostim_5.fcs_16768_id00001786	684.912	singlet	singlet
Cytostim_1.fcs_6910_id00004421	1794.54	quadruplet_more	multiplet
Cytostim_2.fcs_34414_id00005867	809.244	singlet	singlet
Cytostim_3.fcs_46733_id00037757	1059.24	singlet	singlet
Cytostim_2.fcs_34414_id00006413	1019.21	singlet	singlet
Cytostim_3.fcs_46733_id00025958	694.14	singlet	singlet
Cytostim_5.fcs_16768_id00013185	704.721	singlet	singlet
Cytostim_5.fcs_16768_id00003823	977.783	singlet	singlet
Cytostim_2.fcs_34414_id00022284	548.322	singlet	singlet
Cytostim_3.fcs_46733_id00021888	1171.69	singlet	multiplet
Cytostim_5.fcs_16768_id00010770	785.293	singlet	singlet
Cytostim_2.fcs_34414_id00006594	986.922	singlet	singlet
Cytostim_5.fcs_16768_id00001977	577.963	singlet	singlet
Cytostim_5.fcs_16768_id00013871	1117.02	triplet	singlet
Cytostim_1.fcs_6910_id00005873	737.201	singlet	singlet
Cytostim_3.fcs_46733_id00015102	1001.19	singlet	singlet
Cytostim_5.fcs_16768_id00003537	728.964	singlet	singlet
Cytostim_2.fcs_34414_id00026913	677.467	singlet	singlet
Cytostim_1.fcs_6910_id00006292	772.616	singlet	singlet
Cytostim_5.fcs_16768_id00014116	701.838	singlet	singlet
Cytostim_2.fcs_34414_id00002110	753.689	singlet	singlet
Cytostim_2.fcs_34414_id00026059	858.67	singlet	singlet
Cytostim_5.fcs_16768_id00003289	1971.28	doublet	multiplet
Cytostim_2.fcs_34414_id00006994	775.036	singlet	singlet
Cytostim_3.fcs_46733_id00016462	522.986	singlet	singlet
Cytostim_3.fcs_46733_id00025074	882.268	singlet	singlet
Cytostim_1.fcs_6910_id00004376	779.951	singlet	singlet
Cytostim_5.fcs_16768_id00004796	802.692	singlet	singlet
Cytostim_5.fcs_16768_id00011206	636.536	singlet	singlet
Cytostim_3.fcs_46733_id00026213	764.044	singlet	singlet
Cytostim_5.fcs_16768_id00009223	1043.79	singlet	singlet
Cytostim_5.fcs_16768_id00008541	709.878	singlet	singlet
Cytostim_5.fcs_16768_id00005336	832.277	singlet	singlet
Cytostim_1.fcs_6910_id00003023	715.051	singlet	singlet
Cytostim_1.fcs_6910_id00005087	1086.39	singlet	singlet
Cytostim_5.fcs_16768_id00005036	1997.38	doublet	multiplet
Cytostim_3.fcs_46733_id00021993	659.898	singlet	singlet
Cytostim_2.fcs_34414_id00007809	890.178	singlet	singlet
Cytostim_5.fcs_16768_id00003816	587.105	singlet	singlet
Cytostim_5.fcs_16768_id00004544	675.096	singlet	singlet
Cytostim_3.fcs_46733_id00019123	1053.13	doublet	singlet
Cytostim_2.fcs_34414_id00027782	765.63	singlet	singlet
Cytostim_5.fcs_16768_id00002551	867.094	singlet	singlet
Cytostim_2.fcs_34414_id00017862	906.447	singlet	singlet
Cytostim_3.fcs_46733_id00013025	765.962	singlet	singlet
Cytostim_5.fcs_16768_id00010255	783.927	singlet	singlet
Cytostim_5.fcs_16768_id00000638	770.426	singlet	singlet
Cytostim_3.fcs_46733_id00017900	743.957	singlet	singlet
Cytostim_5.fcs_16768_id00005821	850.932	singlet	singlet
Cytostim_3.fcs_46733_id00038913	724.699	singlet	singlet
Cytostim_3.fcs_46733_id00008020	744.489	singlet	singlet
Cytostim_2.fcs_34414_id00011867	1067.07	singlet	singlet
Cytostim_2.fcs_34414_id00005546	694.454	singlet	singlet
Cytostim_5.fcs_16768_id00014933	930.342	singlet	singlet
Cytostim_5.fcs_16768_id00005189	861.705	singlet	singlet
Cytostim_5.fcs_16768_id00001784	718.805	singlet	singlet
Cytostim_1.fcs_6910_id00006198	723.389	singlet	singlet
Cytostim_2.fcs_34414_id00017347	933.737	singlet	singlet
Cytostim_3.fcs_46733_id00006192	952.762	singlet	singlet
Cytostim_1.fcs_6910_id00003605	862.602	singlet	singlet
Cytostim_2.fcs_34414_id00029779	787.011	singlet	singlet
Cytostim_2.fcs_34414_id00001098	816.596	singlet	singlet
Cytostim_1.fcs_6910_id00005248	991.434	singlet	singlet
Cytostim_5.fcs_16768_id00008425	974.326	singlet	singlet
Cytostim_5.fcs_16768_id00010728	933.339	singlet	singlet
Cytostim_2.fcs_34414_id00024169	1538.25	doublet	multiplet
Cytostim_1.fcs_6910_id00005676	622.45	singlet	singlet
Cytostim_1.fcs_6910_id00003438	1059.52	singlet	singlet
Cytostim_3.fcs_46733_id00022489	716.081	singlet	singlet
Cytostim_3.fcs_46733_id00014827	642.397	singlet	singlet
Cytostim_1.fcs_6910_id00006676	1660.97	triplet	multiplet
Cytostim_5.fcs_16768_id00005683	695.23	singlet	singlet
Cytostim_5.fcs_16768_id00012149	652.837	singlet	singlet
Cytostim_2.fcs_34414_id00009660	1253.46	singlet	multiplet
Cytostim_2.fcs_34414_id00011716	1377.85	quadruplet_more	multiplet
Cytostim_2.fcs_34414_id00002822	871.49	singlet	singlet
Cytostim_1.fcs_6910_id00003634	608.662	singlet	singlet
Cytostim_2.fcs_34414_id00012706	964.977	doublet	singlet
Cytostim_1.fcs_6910_id00000211	757.456	singlet	singlet
Cytostim_1.fcs_6910_id00001504	766.709	singlet	singlet
Cytostim_1.fcs_6910_id00000166	966.378	singlet	singlet
Cytostim_3.fcs_46733_id00021494	769.888	singlet	singlet
Cytostim_2.fcs_34414_id00018303	561.627	singlet	singlet
Cytostim_5.fcs_16768_id00003921	840.038	singlet	singlet
Cytostim_1.fcs_6910_id00000205	1202.15	doublet	multiplet
Cytostim_2.fcs_34414_id00004791	978.186	singlet	singlet
Cytostim_1.fcs_6910_id00001418	1061.57	singlet	singlet
Cytostim_5.fcs_16768_id00002473	917.796	doublet	singlet
Cytostim_5.fcs_16768_id00010828	718.005	singlet	singlet
Cytostim_5.fcs_16768_id00011565	647.586	singlet	singlet
Cytostim_2.fcs_34414_id00013884	616.047	singlet	singlet
Cytostim_3.fcs_46733_id00008304	1233.19	triplet	multiplet
Cytostim_5.fcs_16768_id00003282	1123.25	singlet	singlet
Cytostim_1.fcs_6910_id00001634	698.329	singlet	singlet
Cytostim_3.fcs_46733_id00003821	730.225	singlet	singlet
Cytostim_2.fcs_34414_id00007178	891.732	doublet	singlet
Cytostim_1.fcs_6910_id00004950	1657.93	doublet	multiplet
Cytostim_5.fcs_16768_id00008229	730.976	singlet	singlet
Cytostim_3.fcs_46733_id00016225	721.954	singlet	singlet
Cytostim_1.fcs_6910_id00001633	884.665	doublet	singlet
Cytostim_1.fcs_6910_id00004284	816.822	singlet	singlet
Cytostim_3.fcs_46733_id00000181	1134.3	singlet	singlet
Cytostim_3.fcs_46733_id00009213	769.633	singlet	singlet
Cytostim_2.fcs_34414_id00012778	696.224	singlet	singlet
Cytostim_2.fcs_34414_id00024742	885.738	singlet	singlet
Cytostim_2.fcs_34414_id00013663	768.082	singlet	singlet
Cytostim_2.fcs_34414_id00009780	817.794	singlet	singlet
Cytostim_1.fcs_6910_id00003983	1154.49	singlet	multiplet
Cytostim_5.fcs_16768_id00006040	709.462	singlet	singlet
Cytostim_2.fcs_34414_id00002195	627.105	singlet	singlet
Cytostim_1.fcs_6910_id00001762	1073.91	doublet	singlet
Cytostim_5.fcs_16768_id00009412	922.395	doublet	singlet
Cytostim_3.fcs_46733_id00013367	997.959	singlet	singlet
Cytostim_2.fcs_34414_id00000552	785.075	singlet	singlet
Cytostim_3.fcs_46733_id00010469	759.624	singlet	singlet
Cytostim_5.fcs_16768_id00004966	708.708	singlet	singlet
Cytostim_1.fcs_6910_id00005608	1085.96	singlet	singlet
Cytostim_2.fcs_34414_id00011898	656.834	singlet	singlet
Cytostim_3.fcs_46733_id00011723	852.455	singlet	singlet
Cytostim_3.fcs_46733_id00001804	943.351	singlet	singlet
Cytostim_2.fcs_34414_id00020981	804.007	singlet	singlet
Cytostim_1.fcs_6910_id00003049	729.312	singlet	singlet
Cytostim_3.fcs_46733_id00026973	957.704	singlet	singlet
Cytostim_2.fcs_34414_id00022875	618.263	singlet	singlet
Cytostim_3.fcs_46733_id00006886	1234.04	singlet	multiplet
Cytostim_2.fcs_34414_id00003913	681.496	singlet	singlet
Cytostim_5.fcs_16768_id00004505	603.926	singlet	singlet
Cytostim_3.fcs_46733_id00015258	673.161	singlet	singlet
Cytostim_5.fcs_16768_id00003434	656.553	singlet	singlet
Cytostim_5.fcs_16768_id00007186	718.207	singlet	singlet
Cytostim_2.fcs_34414_id00025019	918.452	doublet	singlet
Cytostim_3.fcs_46733_id00029866	750.188	singlet	singlet
Cytostim_2.fcs_34414_id00000371	627.599	singlet	singlet
Cytostim_1.fcs_6910_id00001597	1027.07	singlet	singlet
Cytostim_2.fcs_34414_id00004515	1349.66	doublet	multiplet
Cytostim_3.fcs_46733_id00018183	789.139	singlet	singlet
Cytostim_3.fcs_46733_id00019710	676.939	singlet	singlet
Cytostim_5.fcs_16768_id00004186	691.815	singlet	singlet
Cytostim_5.fcs_16768_id00002920	924.225	singlet	singlet
Cytostim_3.fcs_46733_id00036117	597.139	singlet	singlet
Cytostim_1.fcs_6910_id00002834	985.966	singlet	singlet
Cytostim_3.fcs_46733_id00032999	651.295	singlet	singlet
Cytostim_5.fcs_16768_id00001186	781.124	singlet	singlet
Cytostim_1.fcs_6910_id00003032	791.006	singlet	singlet
Cytostim_5.fcs_16768_id00010379	623.139	singlet	singlet
Cytostim_2.fcs_34414_id00017005	1458.84	doublet	multiplet
Cytostim_5.fcs_16768_id00014209	674.381	singlet	singlet
Cytostim_5.fcs_16768_id00011252	741.805	singlet	singlet
Cytostim_1.fcs_6910_id00000147	681.101	singlet	singlet
Cytostim_3.fcs_46733_id00023190	1872.62	quadruplet_more	multiplet
Cytostim_2.fcs_34414_id00014419	707.824	singlet	singlet
Cytostim_2.fcs_34414_id00029162	737.878	singlet	singlet
Cytostim_3.fcs_46733_id00014392	770.998	singlet	singlet
Cytostim_5.fcs_16768_id00012301	753.794	singlet	singlet
Cytostim_5.fcs_16768_id00012539	689.532	singlet	singlet
Cytostim_3.fcs_46733_id00001388	878.49	singlet	singlet
Cytostim_2.fcs_34414_id00020681	1089.75	doublet	singlet
Cytostim_2.fcs_34414_id00000903	555.862	singlet	singlet
Cytostim_5.fcs_16768_id00003534	714.13	singlet	singlet
Cytostim_2.fcs_34414_id00008707	814.407	singlet	singlet
Cytostim_3.fcs_46733_id00015275	690.211	singlet	singlet
Cytostim_5.fcs_16768_id00012740	764.058	singlet	singlet
Cytostim_2.fcs_34414_id00000114	769.713	singlet	singlet
Cytostim_3.fcs_46733_id00013129	1121.97	singlet	singlet
Cytostim_3.fcs_46733_id00005182	691.156	singlet	singlet
Cytostim_5.fcs_16768_id00013385	572.911	singlet	singlet
Cytostim_5.fcs_16768_id00002355	729.96	singlet	singlet
Cytostim_5.fcs_16768_id00011766	1609.61	doublet	multiplet
Cytostim_3.fcs_46733_id00030190	789.751	singlet	singlet
Cytostim_2.fcs_34414_id00024950	738.03	singlet	singlet
Cytostim_2.fcs_34414_id00027219	1087.67	singlet	singlet
Cytostim_3.fcs_46733_id00003007	658.648	singlet	singlet
Cytostim_5.fcs_16768_id00006594	678.981	singlet	singlet
Cytostim_2.fcs_34414_id00020183	963.443	singlet	singlet
Cytostim_5.fcs_16768_id00013234	660.846	singlet	singlet
Cytostim_1.fcs_6910_id00001283	1068.25	singlet	singlet
Cytostim_3.fcs_46733_id00023486	827.503	singlet	singlet
Cytostim_3.fcs_46733_id00026547	718.954	singlet	singlet
Cytostim_3.fcs_46733_id00006805	1142.66	singlet	multiplet
Cytostim_1.fcs_6910_id00001159	694.896	singlet	singlet
Cytostim_2.fcs_34414_id00005943	760.588	singlet	singlet
Cytostim_2.fcs_34414_id00011759	808.494	singlet	singlet
Cytostim_5.fcs_16768_id00003512	735.095	singlet	singlet
Cytostim_3.fcs_46733_id00026088	1541.55	doublet	multiplet
Cytostim_3.fcs_46733_id00004985	913.023	singlet	singlet
Cytostim_2.fcs_34414_id00007314	713.802	singlet	singlet
Cytostim_1.fcs_6910_id00001326	1035.81	singlet	singlet
Cytostim_3.fcs_46733_id00007990	599.624	singlet	singlet
Cytostim_2.fcs_34414_id00008721	720.401	singlet	singlet
Cytostim_2.fcs_34414_id00011753	874.094	singlet	singlet
Cytostim_1.fcs_6910_id00006214	792.679	singlet	singlet
Cytostim_1.fcs_6910_id00004220	803.763	singlet	singlet
Cytostim_1.fcs_6910_id00002033	976.445	singlet	singlet
Cytostim_3.fcs_46733_id00031081	971.756	singlet	singlet
Cytostim_2.fcs_34414_id00023680	1036.86	singlet	singlet
Cytostim_1.fcs_6910_id00001542	933.678	singlet	singlet
Cytostim_2.fcs_34414_id00008301	759.989	singlet	singlet
Cytostim_5.fcs_16768_id00007508	822.236	singlet	singlet
Cytostim_2.fcs_34414_id00006425	1353.51	doublet	multiplet
Cytostim_5.fcs_16768_id00002865	629.446	singlet	singlet
Cytostim_3.fcs_46733_id00032136	949.173	singlet	singlet
Cytostim_5.fcs_16768_id00012746	873.433	singlet	singlet
Cytostim_1.fcs_6910_id00006807	663.09	singlet	singlet
Cytostim_3.fcs_46733_id00036058	837.052	singlet	singlet
Cytostim_2.fcs_34414_id00022922	1308.59	triplet	multiplet
Cytostim_5.fcs_16768_id00006099	720.826	singlet	singlet
Cytostim_5.fcs_16768_id00009208	770.3	singlet	singlet
Cytostim_3.fcs_46733_id00035303	706.386	singlet	singlet
Cytostim_2.fcs_34414_id00029363	741.633	singlet	singlet
Cytostim_1.fcs_6910_id00006250	958.396	singlet	singlet
Cytostim_1.fcs_6910_id00004980	888.781	singlet	singlet
Cytostim_2.fcs_34414_id00020969	625.709	singlet	singlet
Cytostim_1.fcs_6910_id00003457	767.352	singlet	singlet
Cytostim_3.fcs_46733_id00000189	777.668	singlet	singlet
Cytostim_2.fcs_34414_id00004264	773.047	singlet	singlet
Cytostim_1.fcs_6910_id00003710	821.508	singlet	singlet
Cytostim_2.fcs_34414_id00001931	841.984	singlet	singlet
Cytostim_1.fcs_6910_id00006658	1444.08	doublet	multiplet
Cytostim_2.fcs_34414_id00013427	652.652	singlet	singlet
Cytostim_2.fcs_34414_id00000316	673.1	singlet	singlet
Cytostim_2.fcs_34414_id00014612	694.277	singlet	singlet
Cytostim_3.fcs_46733_id00018186	660.337	singlet	singlet
Cytostim_3.fcs_46733_id00020566	793.224	singlet	singlet
Cytostim_1.fcs_6910_id00004049	1146.92	singlet	multiplet
Cytostim_1.fcs_6910_id00005471	862.125	singlet	singlet
Cytostim_3.fcs_46733_id00024906	655.413	singlet	singlet
Cytostim_5.fcs_16768_id00007466	674.054	singlet	singlet
Cytostim_5.fcs_16768_id00003519	686.782	singlet	singlet
Cytostim_2.fcs_34414_id00005241	740.363	singlet	singlet
Cytostim_3.fcs_46733_id00013879	856.871	singlet	singlet
Cytostim_1.fcs_6910_id00006192	762.998	singlet	singlet
Cytostim_3.fcs_46733_id00035443	810.478	doublet	singlet
Cytostim_3.fcs_46733_id00006506	779.04	singlet	singlet
Cytostim_2.fcs_34414_id00009939	853.163	singlet	singlet
Cytostim_3.fcs_46733_id00021551	961.1	singlet	singlet
Cytostim_1.fcs_6910_id00001004	870.77	singlet	singlet
Cytostim_1.fcs_6910_id00001979	906.817	singlet	singlet
Cytostim_5.fcs_16768_id00013166	615.956	singlet	singlet
Cytostim_1.fcs_6910_id00001945	804.233	singlet	singlet
Cytostim_5.fcs_16768_id00006301	821.194	singlet	singlet
Cytostim_2.fcs_34414_id00017245	614.489	singlet	singlet
Cytostim_5.fcs_16768_id00005596	971.768	doublet	singlet
Cytostim_3.fcs_46733_id00007634	759.718	singlet	singlet
Cytostim_1.fcs_6910_id00004150	549.315	singlet	singlet
Cytostim_3.fcs_46733_id00021664	658.295	singlet	singlet
Cytostim_3.fcs_46733_id00007284	1655.98	doublet	multiplet
Cytostim_5.fcs_16768_id00006690	645.74	singlet	singlet
Cytostim_2.fcs_34414_id00017380	756.79	singlet	singlet
Cytostim_5.fcs_16768_id00011552	662.331	singlet	singlet
Cytostim_5.fcs_16768_id00004443	763.237	singlet	singlet
Cytostim_5.fcs_16768_id00004157	950.373	singlet	singlet
Cytostim_3.fcs_46733_id00033251	986.504	singlet	singlet
Cytostim_2.fcs_34414_id00010219	714.85	singlet	singlet
Cytostim_5.fcs_16768_id00005360	731.072	singlet	singlet
Cytostim_1.fcs_6910_id00004136	896.101	singlet	singlet
Cytostim_3.fcs_46733_id00003563	706.698	singlet	singlet
Cytostim_5.fcs_16768_id00005027	761.678	singlet	singlet
Cytostim_3.fcs_46733_id00022543	1213.49	singlet	multiplet
Cytostim_2.fcs_34414_id00028365	778.324	singlet	singlet
Cytostim_3.fcs_46733_id00032301	657.564	singlet	singlet
Cytostim_1.fcs_6910_id00000143	787.228	singlet	singlet
Cytostim_3.fcs_46733_id00012900	745.902	singlet	singlet
Cytostim_1.fcs_6910_id00005351	1209.97	doublet	multiplet
Cytostim_1.fcs_6910_id00004014	844.969	singlet	singlet
Cytostim_3.fcs_46733_id00028296	861.688	singlet	singlet
Cytostim_1.fcs_6910_id00001268	675.429	singlet	singlet
Cytostim_3.fcs_46733_id00016996	695.136	singlet	singlet
Cytostim_5.fcs_16768_id00002436	872.444	singlet	singlet
Cytostim_1.fcs_6910_id00002197	1091.08	singlet	singlet
Cytostim_5.fcs_16768_id00001138	1130.42	singlet	singlet
Cytostim_1.fcs_6910_id00006203	708.468	singlet	singlet
Cytostim_3.fcs_46733_id00018279	859.569	singlet	singlet
Cytostim_1.fcs_6910_id00002838	1478.42	triplet	multiplet
Cytostim_2.fcs_34414_id00026093	952.206	singlet	singlet
Cytostim_5.fcs_16768_id00002049	734.468	singlet	singlet
Cytostim_3.fcs_46733_id00032840	811.249	singlet	singlet
Cytostim_5.fcs_16768_id00004199	581.203	singlet	singlet
Cytostim_5.fcs_16768_id00013384	895.786	singlet	singlet
Cytostim_5.fcs_16768_id00008996	759.914	singlet	singlet
Cytostim_1.fcs_6910_id00004662	815.616	singlet	singlet
Cytostim_3.fcs_46733_id00036948	743.66	singlet	singlet
Cytostim_3.fcs_46733_id00006369	771.433	singlet	singlet
Cytostim_5.fcs_16768_id00000833	564.3	singlet	singlet
Cytostim_3.fcs_46733_id00030343	860.788	singlet	singlet
Cytostim_1.fcs_6910_id00004704	722.268	singlet	singlet
Cytostim_5.fcs_16768_id00002922	791.57	singlet	singlet
Cytostim_3.fcs_46733_id00001540	645.042	singlet	singlet
Cytostim_3.fcs_46733_id00031408	817.253	singlet	singlet
Cytostim_2.fcs_34414_id00029480	1213.36	doublet	multiplet
Cytostim_2.fcs_34414_id00028699	645.902	singlet	singlet
Cytostim_2.fcs_34414_id00007562	784.134	singlet	singlet
Cytostim_3.fcs_46733_id00019284	994.687	singlet	singlet
Cytostim_5.fcs_16768_id00004126	697.141	singlet	singlet
Cytostim_3.fcs_46733_id00015517	734.29	singlet	singlet
Cytostim_2.fcs_34414_id00006937	853.653	singlet	singlet
Cytostim_3.fcs_46733_id00016613	763.238	singlet	singlet
Cytostim_3.fcs_46733_id00034594	707.523	singlet	singlet
Cytostim_1.fcs_6910_id00006326	946.545	singlet	singlet
Cytostim_3.fcs_46733_id00030389	955.696	singlet	singlet
Cytostim_1.fcs_6910_id00003758	1242.45	doublet	multiplet
Cytostim_5.fcs_16768_id00000765	911.11	singlet	singlet
Cytostim_2.fcs_34414_id00018302	579.986	singlet	singlet
Cytostim_5.fcs_16768_id00001559	747.442	singlet	singlet
Cytostim_5.fcs_16768_id00000889	856.639	singlet	singlet
Cytostim_1.fcs_6910_id00003479	754.695	singlet	singlet
Cytostim_5.fcs_16768_id00010393	692.636	singlet	singlet
Cytostim_2.fcs_34414_id00007146	699.738	singlet	singlet
Cytostim_2.fcs_34414_id00027266	1450.54	singlet	multiplet
Cytostim_5.fcs_16768_id00010082	622.762	singlet	singlet
Cytostim_3.fcs_46733_id00026900	755.953	singlet	singlet
Cytostim_3.fcs_46733_id00028434	638.625	singlet	singlet
Cytostim_1.fcs_6910_id00006618	704.557	singlet	singlet
Cytostim_5.fcs_16768_id00003985	889.023	singlet	singlet
Cytostim_1.fcs_6910_id00006543	640.569	singlet	singlet
Cytostim_2.fcs_34414_id00019331	657.778	singlet	singlet
Cytostim_1.fcs_6910_id00000729	1396.2	doublet	multiplet
Cytostim_1.fcs_6910_id00000335	1032.55	singlet	singlet
Cytostim_2.fcs_34414_id00004525	901.629	singlet	singlet
Cytostim_3.fcs_46733_id00008619	876.913	singlet	singlet
Cytostim_3.fcs_46733_id00015653	669.418	singlet	singlet
Cytostim_2.fcs_34414_id00021572	1012.42	singlet	singlet
Cytostim_5.fcs_16768_id00008543	1063.76	singlet	singlet
Cytostim_1.fcs_6910_id00005699	718.155	singlet	singlet
Cytostim_2.fcs_34414_id00020277	683.608	singlet	singlet
Cytostim_2.fcs_34414_id00010805	747.937	singlet	singlet
Cytostim_5.fcs_16768_id00000935	2044.18	quadruplet_more	multiplet
Cytostim_3.fcs_46733_id00018527	913.494	singlet	singlet
Cytostim_3.fcs_46733_id00002976	698.78	singlet	singlet
Cytostim_5.fcs_16768_id00001866	612.601	singlet	singlet
Cytostim_5.fcs_16768_id00007360	995.9	singlet	singlet
Cytostim_3.fcs_46733_id00018418	699.177	singlet	singlet
Cytostim_3.fcs_46733_id00021301	632.115	singlet	singlet
Cytostim_3.fcs_46733_id00025582	654.448	singlet	singlet
Cytostim_1.fcs_6910_id00006335	1737.15	doublet	multiplet
Cytostim_5.fcs_16768_id00000255	621.789	singlet	singlet
Cytostim_3.fcs_46733_id00021688	646.441	singlet	singlet
Cytostim_5.fcs_16768_id00013953	791.426	singlet	singlet
Cytostim_5.fcs_16768_id00004298	809.253	singlet	singlet
Cytostim_3.fcs_46733_id00020692	973.109	singlet	singlet
Cytostim_5.fcs_16768_id00000226	795.931	singlet	singlet
Cytostim_5.fcs_16768_id00008703	810.667	singlet	singlet
Cytostim_2.fcs_34414_id00024846	1368.08	triplet	multiplet
Cytostim_3.fcs_46733_id00031482	672.345	singlet	singlet
Cytostim_1.fcs_6910_id00005883	948.457	singlet	singlet
Cytostim_3.fcs_46733_id00007191	736.96	singlet	singlet
Cytostim_1.fcs_6910_id00006897	991.844	singlet	singlet
Cytostim_3.fcs_46733_id00014015	1010.16	singlet	singlet
Cytostim_3.fcs_46733_id00019339	972.673	singlet	singlet
Cytostim_2.fcs_34414_id00007963	802.679	singlet	singlet
Cytostim_2.fcs_34414_id00003737	688.886	singlet	singlet
Cytostim_2.fcs_34414_id00014996	692.695	singlet	singlet
Cytostim_5.fcs_16768_id00011395	780.042	singlet	singlet
Cytostim_1.fcs_6910_id00000298	674.916	singlet	singlet
Cytostim_2.fcs_34414_id00026712	1251.74	doublet	multiplet
Cytostim_3.fcs_46733_id00022590	819.973	singlet	singlet
Cytostim_3.fcs_46733_id00025583	705.786	singlet	singlet
Cytostim_2.fcs_34414_id00003672	872.103	singlet	singlet
Cytostim_5.fcs_16768_id00013996	685.037	singlet	singlet
Cytostim_5.fcs_16768_id00002589	790.186	singlet	singlet
Cytostim_5.fcs_16768_id00005229	648.595	singlet	singlet
Cytostim_1.fcs_6910_id00005112	1662.34	doublet	multiplet
Cytostim_5.fcs_16768_id00012295	642.085	singlet	singlet
Cytostim_2.fcs_34414_id00021779	818.426	doublet	singlet
Cytostim_5.fcs_16768_id00002113	549.344	singlet	singlet
Cytostim_1.fcs_6910_id00004941	1004.86	singlet	singlet
Cytostim_3.fcs_46733_id00020208	791.937	singlet	singlet
Cytostim_2.fcs_34414_id00006143	780.554	singlet	singlet
Cytostim_3.fcs_46733_id00016772	790.641	singlet	singlet
Cytostim_2.fcs_34414_id00024889	771.81	singlet	singlet
Cytostim_1.fcs_6910_id00001077	1531.55	doublet	multiplet
Cytostim_5.fcs_16768_id00001731	776.413	singlet	singlet
Cytostim_1.fcs_6910_id00001270	1177.27	singlet	multiplet
Cytostim_5.fcs_16768_id00014714	951.84	singlet	singlet
Cytostim_1.fcs_6910_id00001576	651.639	singlet	singlet
Cytostim_1.fcs_6910_id00000141	727.818	singlet	singlet
Cytostim_5.fcs_16768_id00004817	2039.64	triplet	multiplet
Cytostim_3.fcs_46733_id00024507	983.226	singlet	singlet
Cytostim_1.fcs_6910_id00002879	1105.25	singlet	singlet
Cytostim_1.fcs_6910_id00003153	909.251	singlet	singlet
Cytostim_1.fcs_6910_id00001805	951.677	singlet	singlet
Cytostim_3.fcs_46733_id00026548	840.877	singlet	singlet
Cytostim_2.fcs_34414_id00009845	671.498	singlet	singlet
Cytostim_1.fcs_6910_id00005013	978.64	singlet	singlet
Cytostim_5.fcs_16768_id00010877	964.679	singlet	singlet
Cytostim_5.fcs_16768_id00014795	842.756	singlet	singlet
Cytostim_1.fcs_6910_id00003844	668.989	singlet	singlet
Cytostim_3.fcs_46733_id00035046	642.947	singlet	singlet
Cytostim_5.fcs_16768_id00013118	627.047	singlet	singlet
Cytostim_1.fcs_6910_id00002133	681.824	singlet	singlet
Cytostim_2.fcs_34414_id00025929	922.482	singlet	singlet
Cytostim_1.fcs_6910_id00002712	762.291	singlet	singlet
Cytostim_5.fcs_16768_id00011997	1614.86	singlet	multiplet
Cytostim_2.fcs_34414_id00005664	783.699	singlet	singlet
Cytostim_3.fcs_46733_id00023643	758.426	singlet	singlet
Cytostim_1.fcs_6910_id00004744	1257.32	singlet	multiplet
Cytostim_3.fcs_46733_id00027959	909.292	singlet	singlet
Cytostim_2.fcs_34414_id00014411	753.371	singlet	singlet
Cytostim_5.fcs_16768_id00014094	1743.17	triplet	multiplet
Cytostim_1.fcs_6910_id00003466	886.506	singlet	singlet
Cytostim_3.fcs_46733_id00002659	616.054	singlet	singlet
Cytostim_3.fcs_46733_id00015812	880.63	singlet	singlet
Cytostim_1.fcs_6910_id00004700	948.056	singlet	singlet
Cytostim_1.fcs_6910_id00006585	528.665	singlet	singlet
Cytostim_5.fcs_16768_id00007030	722.251	singlet	singlet
Cytostim_2.fcs_34414_id00026315	999.175	singlet	singlet
Cytostim_2.fcs_34414_id00023314	707.8	singlet	singlet
Cytostim_2.fcs_34414_id00003118	1139.44	singlet	multiplet
Cytostim_5.fcs_16768_id00006024	653.944	singlet	singlet
Cytostim_2.fcs_34414_id00012068	1830.72	triplet	multiplet
Cytostim_5.fcs_16768_id00003914	716.929	singlet	singlet
Cytostim_2.fcs_34414_id00017651	762.497	singlet	singlet
Cytostim_3.fcs_46733_id00005744	634.781	singlet	singlet
Cytostim_1.fcs_6910_id00006441	743.638	singlet	singlet
Cytostim_2.fcs_34414_id00000498	657.826	singlet	singlet
Cytostim_5.fcs_16768_id00001125	690.511	singlet	singlet
Cytostim_2.fcs_34414_id00004816	851.159	singlet	singlet
Cytostim_2.fcs_34414_id00024124	1043.31	singlet	singlet
Cytostim_5.fcs_16768_id00002741	798.687	singlet	singlet
Cytostim_2.fcs_34414_id00001488	975.86	singlet	singlet
Cytostim_2.fcs_34414_id00004920	965.938	singlet	singlet
Cytostim_3.fcs_46733_id00015136	609.478	singlet	singlet
Cytostim_3.fcs_46733_id00002516	1582.19	doublet	multiplet
Cytostim_1.fcs_6910_id00000720	681.306	singlet	singlet
Cytostim_1.fcs_6910_id00003809	680.129	singlet	singlet
Cytostim_3.fcs_46733_id00016105	716.738	singlet	singlet
Cytostim_5.fcs_16768_id00012199	853.578	singlet	singlet
Cytostim_5.fcs_16768_id00002779	659.443	singlet	singlet
Cytostim_1.fcs_6910_id00004308	629.418	singlet	singlet
Cytostim_3.fcs_46733_id00035260	1037.42	singlet	singlet
Cytostim_5.fcs_16768_id00001358	731.084	singlet	singlet
Cytostim_2.fcs_34414_id00023199	931.184	singlet	singlet
Cytostim_3.fcs_46733_id00035970	984.593	singlet	singlet
Cytostim_1.fcs_6910_id00002673	807.278	singlet	singlet
Cytostim_3.fcs_46733_id00017803	939.902	singlet	singlet
Cytostim_3.fcs_46733_id00023686	1242.48	doublet	multiplet
Cytostim_1.fcs_6910_id00000704	757.758	singlet	singlet
Cytostim_2.fcs_34414_id00021226	900.53	singlet	singlet
Cytostim_1.fcs_6910_id00004905	890.124	singlet	singlet
Cytostim_3.fcs_46733_id00026023	1679.95	doublet	multiplet
Cytostim_5.fcs_16768_id00003052	730.943	singlet	singlet
Cytostim_3.fcs_46733_id00006703	735.379	singlet	singlet
Cytostim_2.fcs_34414_id00010648	752.606	singlet	singlet
Cytostim_2.fcs_34414_id00008456	718.757	singlet	singlet
Cytostim_3.fcs_46733_id00031956	943.838	singlet	singlet
Cytostim_2.fcs_34414_id00012325	712.711	singlet	singlet
Cytostim_5.fcs_16768_id00013638	1003.15	doublet	singlet
Cytostim_3.fcs_46733_id00039929	992.036	singlet	singlet
Cytostim_2.fcs_34414_id00005883	883.258	singlet	singlet
Cytostim_2.fcs_34414_id00006354	842.132	singlet	singlet
Cytostim_5.fcs_16768_id00003675	892.371	singlet	singlet
Cytostim_5.fcs_16768_id00013627	874.156	doublet	singlet
Cytostim_3.fcs_46733_id00012440	728.917	singlet	singlet
Cytostim_1.fcs_6910_id00002182	692.886	singlet	singlet
Cytostim_5.fcs_16768_id00010302	738.709	singlet	singlet
Cytostim_5.fcs_16768_id00014401	857.377	singlet	singlet
Cytostim_3.fcs_46733_id00009816	841.734	singlet	singlet
Cytostim_3.fcs_46733_id00017133	862.196	singlet	singlet
Cytostim_3.fcs_46733_id00015636	970.702	singlet	singlet
Cytostim_1.fcs_6910_id00002485	927.001	singlet	singlet
Cytostim_1.fcs_6910_id00006421	613.522	singlet	singlet
Cytostim_2.fcs_34414_id00017573	666.787	singlet	singlet
Cytostim_5.fcs_16768_id00012661	936.321	singlet	singlet
Cytostim_5.fcs_16768_id00009396	1008.63	singlet	singlet
Cytostim_3.fcs_46733_id00008561	728.752	singlet	singlet
Cytostim_3.fcs_46733_id00038298	1101.07	singlet	singlet
Cytostim_5.fcs_16768_id00004774	708.92	singlet	singlet
Cytostim_5.fcs_16768_id00004020	853.351	doublet	singlet
Cytostim_2.fcs_34414_id00003931	658.703	singlet	singlet
Cytostim_1.fcs_6910_id00003384	814.937	singlet	singlet
Cytostim_2.fcs_34414_id00014541	1230.97	singlet	multiplet
Cytostim_1.fcs_6910_id00003498	1023.45	singlet	singlet
Cytostim_3.fcs_46733_id00026169	864.787	singlet	singlet
Cytostim_3.fcs_46733_id00005121	775.247	singlet	singlet
Cytostim_3.fcs_46733_id00018240	697.152	singlet	singlet
Cytostim_2.fcs_34414_id00017817	1380.47	doublet	multiplet
Cytostim_2.fcs_34414_id00019358	889.639	singlet	singlet
Cytostim_3.fcs_46733_id00004468	691.642	singlet	singlet
Cytostim_1.fcs_6910_id00003180	1599.76	triplet	multiplet
Cytostim_1.fcs_6910_id00002507	859.668	singlet	singlet
Cytostim_5.fcs_16768_id00011763	669.148	singlet	singlet
Cytostim_3.fcs_46733_id00012557	695.761	singlet	singlet
Cytostim_1.fcs_6910_id00004832	784.097	singlet	singlet
Cytostim_2.fcs_34414_id00016435	705.683	singlet	singlet
Cytostim_5.fcs_16768_id00000578	1001.72	singlet	singlet
Cytostim_2.fcs_34414_id00005747	664.233	singlet	singlet
Cytostim_5.fcs_16768_id00001539	809.281	singlet	singlet
Cytostim_1.fcs_6910_id00006732	699.302	singlet	singlet
Cytostim_1.fcs_6910_id00003316	707.772	singlet	singlet
Cytostim_5.fcs_16768_id00007429	727.481	singlet	singlet
Cytostim_3.fcs_46733_id00002579	726.55	singlet	singlet
Cytostim_2.fcs_34414_id00009779	1451.88	triplet	multiplet
Cytostim_1.fcs_6910_id00001506	1092.51	singlet	singlet
Cytostim_2.fcs_34414_id00004600	805.483	singlet	singlet
Cytostim_1.fcs_6910_id00003966	838.279	singlet	singlet
Cytostim_1.fcs_6910_id00005528	1725.47	doublet	multiplet
Cytostim_3.fcs_46733_id00028176	702.433	singlet	singlet
Cytostim_2.fcs_34414_id00009936	752.034	singlet	singlet
Cytostim_2.fcs_34414_id00007171	1737.6	quadruplet_more	multiplet
Cytostim_3.fcs_46733_id00008762	829.719	singlet	singlet
Cytostim_2.fcs_34414_id00011561	780.462	singlet	singlet
Cytostim_2.fcs_34414_id00017985	1527.96	quadruplet_more	multiplet
Cytostim_1.fcs_6910_id00003253	734.653	singlet	singlet
Cytostim_2.fcs_34414_id00012993	736.123	singlet	singlet
Cytostim_1.fcs_6910_id00006541	879.175	singlet	singlet
Cytostim_5.fcs_16768_id00003041	659.984	singlet	singlet
Cytostim_3.fcs_46733_id00029341	1422.26	doublet	multiplet
Cytostim_2.fcs_34414_id00024608	606.227	singlet	singlet
Cytostim_3.fcs_46733_id00018474	1520.38	doublet	multiplet
Cytostim_5.fcs_16768_id00003768	810.506	singlet	singlet
Cytostim_1.fcs_6910_id00001994	679.05	singlet	singlet
Cytostim_1.fcs_6910_id00006077	812.394	singlet	singlet
Cytostim_3.fcs_46733_id00024773	752.271	singlet	singlet
Cytostim_2.fcs_34414_id00013065	1707.86	doublet	multiplet
Cytostim_2.fcs_34414_id00005406	834.85	singlet	singlet
Cytostim_1.fcs_6910_id00005612	675.531	singlet	singlet
Cytostim_3.fcs_46733_id00009115	1011.48	singlet	singlet
Cytostim_1.fcs_6910_id00006908	992.743	singlet	singlet
Cytostim_5.fcs_16768_id00002977	746.601	singlet	singlet
Cytostim_1.fcs_6910_id00001570	822.561	singlet	singlet
Cytostim_3.fcs_46733_id00014431	727.73	singlet	singlet
Cytostim_2.fcs_34414_id00013296	1143.88	singlet	multiplet
Cytostim_2.fcs_34414_id00001382	911.664	singlet	singlet
Cytostim_1.fcs_6910_id00000944	825.694	singlet	singlet
Cytostim_3.fcs_46733_id00008498	664.624	singlet	singlet
Cytostim_5.fcs_16768_id00011488	840.884	singlet	singlet
Cytostim_3.fcs_46733_id00026989	766.361	singlet	singlet
Cytostim_2.fcs_34414_id00005024	688.214	singlet	singlet
Cytostim_5.fcs_16768_id00008926	965.2	singlet	singlet
Cytostim_1.fcs_6910_id00004851	764.543	singlet	singlet
Cytostim_5.fcs_16768_id00013264	720.722	singlet	singlet
Cytostim_1.fcs_6910_id00000154	779.279	singlet	singlet
Cytostim_1.fcs_6910_id00001130	815.837	singlet	singlet
Cytostim_3.fcs_46733_id00002527	773.021	singlet	singlet
Cytostim_2.fcs_34414_id00013570	722.751	singlet	singlet
Cytostim_1.fcs_6910_id00003437	803.03	singlet	singlet
Cytostim_1.fcs_6910_id00002321	715.513	singlet	singlet
Cytostim_1.fcs_6910_id00002885	634.511	singlet	singlet
Cytostim_5.fcs_16768_id00006626	669.837	singlet	singlet
Cytostim_5.fcs_16768_id00008965	1555.58	doublet	multiplet
Cytostim_1.fcs_6910_id00006842	2029.41	triplet	multiplet
Cytostim_2.fcs_34414_id00022166	739.629	singlet	singlet
Cytostim_3.fcs_46733_id00013993	711.931	singlet	singlet
Cytostim_1.fcs_6910_id00002937	720.834	singlet	singlet
Cytostim_3.fcs_46733_id00005688	736.863	singlet	singlet
Cytostim_5.fcs_16768_id00014062	860.521	singlet	singlet
Cytostim_3.fcs_46733_id00010935	790.226	singlet	singlet
Cytostim_3.fcs_46733_id00033098	853.814	singlet	singlet
Cytostim_3.fcs_46733_id00003357	641.132	singlet	singlet
Cytostim_3.fcs_46733_id00015455	894.895	singlet	singlet
Cytostim_1.fcs_6910_id00004009	874.895	singlet	singlet
Cytostim_3.fcs_46733_id00011392	604.06	singlet	singlet
Cytostim_2.fcs_34414_id00020724	856.178	singlet	singlet
Cytostim_5.fcs_16768_id00003568	540.618	singlet	singlet
Cytostim_3.fcs_46733_id00038845	789.324	doublet	singlet
Cytostim_1.fcs_6910_id00006236	841.053	singlet	singlet
Cytostim_3.fcs_46733_id00003739	1370.99	doublet	multiplet
Cytostim_3.fcs_46733_id00001559	1877.75	quadruplet_more	multiplet
Cytostim_2.fcs_34414_id00027139	732.965	singlet	singlet
Cytostim_5.fcs_16768_id00007668	801.242	singlet	singlet
Cytostim_2.fcs_34414_id00027490	768.907	singlet	singlet
Cytostim_2.fcs_34414_id00019209	584.231	singlet	singlet
Cytostim_2.fcs_34414_id00016615	859.068	singlet	singlet
Cytostim_5.fcs_16768_id00009924	828.428	singlet	singlet
Cytostim_3.fcs_46733_id00000926	1308.08	singlet	multiplet
Cytostim_5.fcs_16768_id00013242	796.746	singlet	singlet
Cytostim_5.fcs_16768_id00002532	645.621	singlet	singlet
Cytostim_2.fcs_34414_id00015950	940.531	singlet	singlet
Cytostim_5.fcs_16768_id00014672	805.065	singlet	singlet
Cytostim_5.fcs_16768_id00003473	660.607	singlet	singlet
Cytostim_2.fcs_34414_id00016645	688.105	singlet	singlet
Cytostim_5.fcs_16768_id00004912	1224.31	doublet	multiplet
Cytostim_2.fcs_34414_id00012605	626.941	singlet	singlet
Cytostim_1.fcs_6910_id00001916	666.354	singlet	singlet
Cytostim_3.fcs_46733_id00038295	674.451	singlet	singlet
Cytostim_3.fcs_46733_id00011569	756.224	singlet	singlet
Cytostim_2.fcs_34414_id00021054	1235.62	triplet	multiplet
Cytostim_1.fcs_6910_id00004055	739.036	singlet	singlet
Cytostim_2.fcs_34414_id00010963	929.434	singlet	singlet
Cytostim_3.fcs_46733_id00024995	671.09	singlet	singlet
Cytostim_1.fcs_6910_id00000346	754.593	singlet	singlet
Cytostim_5.fcs_16768_id00007914	740.959	singlet	singlet
Cytostim_5.fcs_16768_id00009262	709.87	singlet	singlet
Cytostim_1.fcs_6910_id00000909	874.865	singlet	singlet
Cytostim_2.fcs_34414_id00019186	1463.58	doublet	multiplet
Cytostim_1.fcs_6910_id00004408	595.868	singlet	singlet
Cytostim_5.fcs_16768_id00013960	810.166	singlet	singlet
Cytostim_5.fcs_16768_id00004176	708.485	singlet	singlet
Cytostim_2.fcs_34414_id00017653	1016.99	doublet	singlet
Cytostim_1.fcs_6910_id00004655	868.437	singlet	singlet
Cytostim_2.fcs_34414_id00019927	1349.71	doublet	multiplet
Cytostim_5.fcs_16768_id00010861	1068.99	singlet	singlet
Cytostim_1.fcs_6910_id00001160	719.284	singlet	singlet
Cytostim_2.fcs_34414_id00002704	671.125	singlet	singlet
Cytostim_3.fcs_46733_id00008063	811.873	singlet	singlet
Cytostim_5.fcs_16768_id00007441	780.633	singlet	singlet
Cytostim_2.fcs_34414_id00002185	1938.26	quadruplet_more	multiplet
Cytostim_5.fcs_16768_id00004816	707.922	singlet	singlet
Cytostim_2.fcs_34414_id00000740	1295.05	triplet	multiplet
Cytostim_5.fcs_16768_id00009425	820.064	singlet	singlet
Cytostim_3.fcs_46733_id00009392	635.21	singlet	singlet
Cytostim_5.fcs_16768_id00005958	694.736	singlet	singlet
Cytostim_2.fcs_34414_id00000808	1028.61	doublet	singlet
Cytostim_5.fcs_16768_id00006376	764.212	singlet	singlet
Cytostim_3.fcs_46733_id00031994	756.853	singlet	singlet
Cytostim_3.fcs_46733_id00013138	715.843	singlet	singlet
Cytostim_5.fcs_16768_id00004464	968.301	singlet	singlet
Cytostim_1.fcs_6910_id00004035	802.607	singlet	singlet
Cytostim_1.fcs_6910_id00001330	1078.68	singlet	singlet
Cytostim_1.fcs_6910_id00001260	1475.05	doublet	multiplet
Cytostim_3.fcs_46733_id00005479	765.378	singlet	singlet
Cytostim_1.fcs_6910_id00004577	595.839	singlet	singlet
Cytostim_5.fcs_16768_id00014158	1203.97	singlet	multiplet
Cytostim_3.fcs_46733_id00005317	760.179	singlet	singlet
Cytostim_1.fcs_6910_id00003242	699.556	singlet	singlet
Cytostim_3.fcs_46733_id00009059	653.559	singlet	singlet
Cytostim_5.fcs_16768_id00007383	799.983	singlet	singlet
Cytostim_3.fcs_46733_id00003281	791.68	singlet	singlet
Cytostim_2.fcs_34414_id00014035	727.552	singlet	singlet
Cytostim_1.fcs_6910_id00006784	937.251	singlet	singlet
Cytostim_5.fcs_16768_id00013699	822.789	singlet	singlet
Cytostim_3.fcs_46733_id00016532	873.497	singlet	singlet
[truncated: 1,866 more rows]

## Sheet: Panel 1E
prediction	replicate	true positive	false positive	true negative	false negative	f1 score	features
cluster_type_louvain_563358	Cytostim_1.fcs_6910	95	9	823	15	0.88785	flow+scatter+ratio
cluster_type_louvain_563358	Cytostim_5.fcs_16768	119	7	824	18	0.904943	flow+scatter+ratio
cluster_type_louvain_563358	Cytostim_2.fcs_34414	115	6	839	18	0.905512	flow+scatter+ratio
cluster_type_louvain_563358	Cytostim_3.fcs_46733	87	5	877	8	0.930481	flow+scatter+ratio
cluster_type_louvain_716376	Cytostim_1.fcs_6910	94	2	830	16	0.912621	flow+scatter+ratio
cluster_type_louvain_716376	Cytostim_5.fcs_16768	116	8	823	21	0.888889	flow+scatter+ratio
cluster_type_louvain_716376	Cytostim_2.fcs_34414	113	5	840	20	0.900398	flow+scatter+ratio
cluster_type_louvain_716376	Cytostim_3.fcs_46733	85	4	878	10	0.923913	flow+scatter+ratio
cluster_type_louvain_163454	Cytostim_1.fcs_6910	95	2	830	15	0.917874	flow+scatter+ratio
cluster_type_louvain_163454	Cytostim_5.fcs_16768	119	10	821	18	0.894737	flow+scatter+ratio
cluster_type_louvain_163454	Cytostim_2.fcs_34414	115	5	840	18	0.909091	flow+scatter+ratio
cluster_type_louvain_163454	Cytostim_3.fcs_46733	87	7	875	8	0.920635	flow+scatter+ratio
cluster_type_louvain_770296	Cytostim_1.fcs_6910	95	10	822	15	0.883721	flow+scatter+ratio
cluster_type_louvain_770296	Cytostim_5.fcs_16768	116	10	821	21	0.882129	flow+scatter+ratio
cluster_type_louvain_770296	Cytostim_2.fcs_34414	114	8	837	19	0.894118	flow+scatter+ratio
cluster_type_louvain_770296	Cytostim_3.fcs_46733	86	8	874	9	0.910053	flow+scatter+ratio
cluster_type_louvain_795559	Cytostim_1.fcs_6910	94	2	830	16	0.912621	flow+scatter+ratio
cluster_type_louvain_795559	Cytostim_5.fcs_16768	119	8	823	18	0.901515	flow+scatter+ratio
cluster_type_louvain_795559	Cytostim_2.fcs_34414	114	5	840	19	0.904762	flow+scatter+ratio
cluster_type_louvain_795559	Cytostim_3.fcs_46733	87	4	878	8	0.935484	flow+scatter+ratio
cluster_type_louvain_476635	Cytostim_1.fcs_6910	95	2	830	15	0.917874	flow+scatter+ratio
cluster_type_louvain_476635	Cytostim_5.fcs_16768	116	9	822	21	0.885496	flow+scatter+ratio
cluster_type_louvain_476635	Cytostim_2.fcs_34414	114	5	840	19	0.904762	flow+scatter+ratio
cluster_type_louvain_476635	Cytostim_3.fcs_46733	85	6	876	10	0.913978	flow+scatter+ratio
cluster_type_louvain_286337	Cytostim_1.fcs_6910	95	2	830	15	0.917874	flow+scatter+ratio
cluster_type_louvain_286337	Cytostim_5.fcs_16768	119	10	821	18	0.894737	flow+scatter+ratio
cluster_type_louvain_286337	Cytostim_2.fcs_34414	115	5	840	18	0.909091	flow+scatter+ratio
cluster_type_louvain_286337	Cytostim_3.fcs_46733	87	7	875	8	0.920635	flow+scatter+ratio
cluster_type_louvain_876544	Cytostim_1.fcs_6910	95	2	830	15	0.917874	flow+scatter+ratio
cluster_type_louvain_876544	Cytostim_5.fcs_16768	117	9	822	20	0.889734	flow+scatter+ratio
cluster_type_louvain_876544	Cytostim_2.fcs_34414	114	5	840	19	0.904762	flow+scatter+ratio
cluster_type_louvain_876544	Cytostim_3.fcs_46733	85	6	876	10	0.913978	flow+scatter+ratio
cluster_type_louvain_613381	Cytostim_1.fcs_6910	94	2	830	16	0.912621	flow+scatter+ratio
cluster_type_louvain_613381	Cytostim_5.fcs_16768	116	8	823	21	0.888889	flow+scatter+ratio
cluster_type_louvain_613381	Cytostim_2.fcs_34414	113	5	840	20	0.900398	flow+scatter+ratio
cluster_type_louvain_613381	Cytostim_3.fcs_46733	85	4	878	10	0.923913	flow+scatter+ratio
cluster_type_louvain_500353	Cytostim_1.fcs_6910	94	2	830	16	0.912621	flow+scatter+ratio
cluster_type_louvain_500353	Cytostim_5.fcs_16768	116	7	824	21	0.892308	flow+scatter+ratio
cluster_type_louvain_500353	Cytostim_2.fcs_34414	113	5	840	20	0.900398	flow+scatter+ratio
cluster_type_louvain_500353	Cytostim_3.fcs_46733	85	4	878	10	0.923913	flow+scatter+ratio
cluster_type_louvain_120865	Cytostim_1.fcs_6910	94	2	830	16	0.912621	flow+scatter+ratio
cluster_type_louvain_120865	Cytostim_5.fcs_16768	119	7	824	18	0.904943	flow+scatter+ratio
cluster_type_louvain_120865	Cytostim_2.fcs_34414	114	5	840	19	0.904762	flow+scatter+ratio
cluster_type_louvain_120865	Cytostim_3.fcs_46733	87	5	877	8	0.930481	flow+scatter+ratio
cluster_type_louvain_186809	Cytostim_1.fcs_6910	95	2	830	15	0.917874	flow+scatter+ratio
cluster_type_louvain_186809	Cytostim_5.fcs_16768	119	10	821	18	0.894737	flow+scatter+ratio
cluster_type_louvain_186809	Cytostim_2.fcs_34414	115	5	840	18	0.909091	flow+scatter+ratio
cluster_type_louvain_186809	Cytostim_3.fcs_46733	87	6	876	8	0.925532	flow+scatter+ratio
cluster_type_louvain_860356	Cytostim_1.fcs_6910	95	2	830	15	0.917874	flow+scatter+ratio
cluster_type_louvain_860356	Cytostim_5.fcs_16768	116	9	822	21	0.885496	flow+scatter+ratio
cluster_type_louvain_860356	Cytostim_2.fcs_34414	114	5	840	19	0.904762	flow+scatter+ratio
cluster_type_louvain_860356	Cytostim_3.fcs_46733	85	7	875	10	0.909091	flow+scatter+ratio
cluster_type_louvain_79691	Cytostim_1.fcs_6910	94	2	830	16	0.912621	flow+scatter+ratio
cluster_type_louvain_79691	Cytostim_5.fcs_16768	116	7	824	21	0.892308	flow+scatter+ratio
cluster_type_louvain_79691	Cytostim_2.fcs_34414	113	5	840	20	0.900398	flow+scatter+ratio
cluster_type_louvain_79691	Cytostim_3.fcs_46733	85	5	877	10	0.918919	flow+scatter+ratio
cluster_type_louvain_371970	Cytostim_1.fcs_6910	94	2	830	16	0.912621	flow+scatter+ratio
cluster_type_louvain_371970	Cytostim_5.fcs_16768	117	7	824	20	0.896552	flow+scatter+ratio
cluster_type_louvain_371970	Cytostim_2.fcs_34414	113	5	840	20	0.900398	flow+scatter+ratio
cluster_type_louvain_371970	Cytostim_3.fcs_46733	85	5	877	10	0.918919	flow+scatter+ratio
cluster_type_louvain_310801	Cytostim_1.fcs_6910	95	10	822	15	0.883721	flow+scatter+ratio
cluster_type_louvain_310801	Cytostim_5.fcs_16768	116	10	821	21	0.882129	flow+scatter+ratio
cluster_type_louvain_310801	Cytostim_2.fcs_34414	114	7	838	19	0.897638	flow+scatter+ratio
cluster_type_louvain_310801	Cytostim_3.fcs_46733	85	9	873	10	0.899471	flow+scatter+ratio
cluster_type_louvain_621041	Cytostim_1.fcs_6910	95	2	830	15	0.917874	flow+scatter+ratio
cluster_type_louvain_621041	Cytostim_5.fcs_16768	116	7	824	21	0.892308	flow+scatter+ratio
cluster_type_louvain_621041	Cytostim_2.fcs_34414	114	5	840	19	0.904762	flow+scatter+ratio
cluster_type_louvain_621041	Cytostim_3.fcs_46733	85	4	878	10	0.923913	flow+scatter+ratio
cluster_type_louvain_225624	Cytostim_1.fcs_6910	94	2	830	16	0.912621	flow+scatter+ratio
cluster_type_louvain_225624	Cytostim_5.fcs_16768	116	8	823	21	0.888889	flow+scatter+ratio
cluster_type_louvain_225624	Cytostim_2.fcs_34414	113	5	840	20	0.900398	flow+scatter+ratio
cluster_type_louvain_225624	Cytostim_3.fcs_46733	85	4	878	10	0.923913	flow+scatter+ratio
cluster_type_louvain_267931	Cytostim_1.fcs_6910	94	2	830	16	0.912621	flow+scatter+ratio
cluster_type_louvain_267931	Cytostim_5.fcs_16768	116	8	823	21	0.888889	flow+scatter+ratio
cluster_type_louvain_267931	Cytostim_2.fcs_34414	113	5	840	20	0.900398	flow+scatter+ratio
cluster_type_louvain_267931	Cytostim_3.fcs_46733	85	4	878	10	0.923913	flow+scatter+ratio
cluster_type_louvain_27959	Cytostim_1.fcs_6910	95	2	830	15	0.917874	flow+scatter+ratio
cluster_type_louvain_27959	Cytostim_5.fcs_16768	119	8	823	18	0.901515	flow+scatter+ratio
cluster_type_louvain_27959	Cytostim_2.fcs_34414	115	5	840	18	0.909091	flow+scatter+ratio
cluster_type_louvain_27959	Cytostim_3.fcs_46733	87	5	877	8	0.930481	flow+scatter+ratio
cluster_type_louvain_385043	Cytostim_1.fcs_6910	94	2	830	16	0.912621	flow+scatter+ratio
cluster_type_louvain_385043	Cytostim_5.fcs_16768	116	7	824	21	0.892308	flow+scatter+ratio
cluster_type_louvain_385043	Cytostim_2.fcs_34414	113	5	840	20	0.900398	flow+scatter+ratio
cluster_type_louvain_385043	Cytostim_3.fcs_46733	85	4	878	10	0.923913	flow+scatter+ratio
cluster_type_louvain_982029	Cytostim_1.fcs_6910	95	2	830	15	0.917874	flow+scatter+ratio
cluster_type_louvain_982029	Cytostim_5.fcs_16768	116	7	824	21	0.892308	flow+scatter+ratio
cluster_type_louvain_982029	Cytostim_2.fcs_34414	114	5	840	19	0.904762	flow+scatter+ratio
cluster_type_louvain_982029	Cytostim_3.fcs_46733	85	4	878	10	0.923913	flow+scatter+ratio
cluster_type_louvain_991457	Cytostim_1.fcs_6910	94	2	830	16	0.912621	flow+scatter+ratio
cluster_type_louvain_991457	Cytostim_5.fcs_16768	119	8	823	18	0.901515	flow+scatter+ratio
cluster_type_louvain_991457	Cytostim_2.fcs_34414	114	5	840	19	0.904762	flow+scatter+ratio
cluster_type_louvain_991457	Cytostim_3.fcs_46733	87	5	877	8	0.930481	flow+scatter+ratio
cluster_type_louvain_692525	Cytostim_1.fcs_6910	95	2	830	15	0.917874	flow+scatter+ratio
cluster_type_louvain_692525	Cytostim_5.fcs_16768	116	9	822	21	0.885496	flow+scatter+ratio
cluster_type_louvain_692525	Cytostim_2.fcs_34414	114	5	840	19	0.904762	flow+scatter+ratio
cluster_type_louvain_692525	Cytostim_3.fcs_46733	85	6	876	10	0.913978	flow+scatter+ratio
cluster_type_louvain_594653	Cytostim_1.fcs_6910	94	2	830	16	0.912621	flow+scatter+ratio
cluster_type_louvain_594653	Cytostim_5.fcs_16768	119	7	824	18	0.904943	flow+scatter+ratio
cluster_type_louvain_594653	Cytostim_2.fcs_34414	114	5	840	19	0.904762	flow+scatter+ratio
cluster_type_louvain_594653	Cytostim_3.fcs_46733	87	4	878	8	0.935484	flow+scatter+ratio
cluster_type_louvain_83515	Cytostim_1.fcs_6910	94	2	830	16	0.912621	flow+scatter+ratio
cluster_type_louvain_83515	Cytostim_5.fcs_16768	117	7	824	20	0.896552	flow+scatter+ratio
cluster_type_louvain_83515	Cytostim_2.fcs_34414	113	5	840	20	0.900398	flow+scatter+ratio
cluster_type_louvain_83515	Cytostim_3.fcs_46733	85	4	878	10	0.923913	flow+scatter+ratio
cluster_type_louvain_362672	Cytostim_1.fcs_6910	94	2	830	16	0.912621	flow+scatter+ratio
cluster_type_louvain_362672	Cytostim_5.fcs_16768	116	8	823	21	0.888889	flow+scatter+ratio
cluster_type_louvain_362672	Cytostim_2.fcs_34414	113	5	840	20	0.900398	flow+scatter+ratio
cluster_type_louvain_362672	Cytostim_3.fcs_46733	85	5	877	10	0.918919	flow+scatter+ratio
cluster_type_louvain_535341	Cytostim_1.fcs_6910	94	2	830	16	0.912621	flow+scatter+ratio
cluster_type_louvain_535341	Cytostim_5.fcs_16768	116	7	824	21	0.892308	flow+scatter+ratio
cluster_type_louvain_535341	Cytostim_2.fcs_34414	113	5	840	20	0.900398	flow+scatter+ratio
cluster_type_louvain_535341	Cytostim_3.fcs_46733	85	4	878	10	0.923913	flow+scatter+ratio
cluster_type_louvain_739328	Cytostim_1.fcs_6910	95	2	830	15	0.917874	flow+scatter+ratio
cluster_type_louvain_739328	Cytostim_5.fcs_16768	116	10	821	21	0.882129	flow+scatter+ratio
cluster_type_louvain_739328	Cytostim_2.fcs_34414	114	5	840	19	0.904762	flow+scatter+ratio
cluster_type_louvain_739328	Cytostim_3.fcs_46733	85	7	875	10	0.909091	flow+scatter+ratio
cluster_type_louvain_102474	Cytostim_1.fcs_6910	95	2	830	15	0.917874	flow+scatter+ratio
cluster_type_louvain_102474	Cytostim_5.fcs_16768	116	8	823	21	0.888889	flow+scatter+ratio
cluster_type_louvain_102474	Cytostim_2.fcs_34414	114	5	840	19	0.904762	flow+scatter+ratio
cluster_type_louvain_102474	Cytostim_3.fcs_46733	85	5	877	10	0.918919	flow+scatter+ratio
cluster_type_louvain_777943	Cytostim_1.fcs_6910	94	2	830	16	0.912621	flow+scatter+ratio
cluster_type_louvain_777943	Cytostim_5.fcs_16768	116	7	824	21	0.892308	flow+scatter+ratio
cluster_type_louvain_777943	Cytostim_2.fcs_34414	114	5	840	19	0.904762	flow+scatter+ratio
cluster_type_louvain_777943	Cytostim_3.fcs_46733	85	4	878	10	0.923913	flow+scatter+ratio
cluster_type_louvain_850645	Cytostim_1.fcs_6910	95	2	830	15	0.917874	flow+scatter+ratio
cluster_type_louvain_850645	Cytostim_5.fcs_16768	119	10	821	18	0.894737	flow+scatter+ratio
cluster_type_louvain_850645	Cytostim_2.fcs_34414	115	5	840	18	0.909091	flow+scatter+ratio
cluster_type_louvain_850645	Cytostim_3.fcs_46733	87	7	875	8	0.920635	flow+scatter+ratio
cluster_type_louvain_471787	Cytostim_1.fcs_6910	95	2	830	15	0.917874	flow+scatter+ratio
cluster_type_louvain_471787	Cytostim_5.fcs_16768	116	8	823	21	0.888889	flow+scatter+ratio
cluster_type_louvain_471787	Cytostim_2.fcs_34414	114	5	840	19	0.904762	flow+scatter+ratio
cluster_type_louvain_471787	Cytostim_3.fcs_46733	85	5	877	10	0.918919	flow+scatter+ratio
cluster_type_louvain_259991	Cytostim_1.fcs_6910	95	9	823	15	0.88785	flow+scatter+ratio
cluster_type_louvain_259991	Cytostim_5.fcs_16768	116	8	823	21	0.888889	flow+scatter+ratio
cluster_type_louvain_259991	Cytostim_2.fcs_34414	114	6	839	19	0.901186	flow+scatter+ratio
cluster_type_louvain_259991	Cytostim_3.fcs_46733	85	6	876	10	0.913978	flow+scatter+ratio
cluster_type_louvain_146770	Cytostim_1.fcs_6910	95	2	830	15	0.917874	flow+scatter+ratio
cluster_type_louvain_146770	Cytostim_5.fcs_16768	116	8	823	21	0.888889	flow+scatter+ratio
cluster_type_louvain_146770	Cytostim_2.fcs_34414	114	5	840	19	0.904762	flow+scatter+ratio
cluster_type_louvain_146770	Cytostim_3.fcs_46733	85	5	877	10	0.918919	flow+scatter+ratio
cluster_type_louvain_566992	Cytostim_1.fcs_6910	95	2	830	15	0.917874	flow+scatter+ratio
cluster_type_louvain_566992	Cytostim_5.fcs_16768	116	10	821	21	0.882129	flow+scatter+ratio
cluster_type_louvain_566992	Cytostim_2.fcs_34414	114	5	840	19	0.904762	flow+scatter+ratio
cluster_type_louvain_566992	Cytostim_3.fcs_46733	85	7	875	10	0.909091	flow+scatter+ratio
cluster_type_louvain_119916	Cytostim_1.fcs_6910	94	2	830	16	0.912621	flow+scatter+ratio
cluster_type_louvain_119916	Cytostim_5.fcs_16768	117	7	824	20	0.896552	flow+scatter+ratio
cluster_type_louvain_119916	Cytostim_2.fcs_34414	114	5	840	19	0.904762	flow+scatter+ratio
cluster_type_louvain_119916	Cytostim_3.fcs_46733	85	4	878	10	0.923913	flow+scatter+ratio
cluster_type_louvain_646333	Cytostim_1.fcs_6910	94	2	830	16	0.912621	flow+scatter+ratio
cluster_type_louvain_646333	Cytostim_5.fcs_16768	119	8	823	18	0.901515	flow+scatter+ratio
cluster_type_louvain_646333	Cytostim_2.fcs_34414	114	5	840	19	0.904762	flow+scatter+ratio
cluster_type_louvain_646333	Cytostim_3.fcs_46733	87	4	878	8	0.935484	flow+scatter+ratio
cluster_type_louvain_253574	Cytostim_1.fcs_6910	94	2	830	16	0.912621	flow+scatter+ratio
cluster_type_louvain_253574	Cytostim_5.fcs_16768	116	8	823	21	0.888889	flow+scatter+ratio
cluster_type_louvain_253574	Cytostim_2.fcs_34414	113	5	840	20	0.900398	flow+scatter+ratio
cluster_type_louvain_253574	Cytostim_3.fcs_46733	85	4	878	10	0.923913	flow+scatter+ratio
cluster_type_louvain_926159	Cytostim_1.fcs_6910	94	2	830	16	0.912621	flow+scatter+ratio
cluster_type_louvain_926159	Cytostim_5.fcs_16768	116	7	824	21	0.892308	flow+scatter+ratio
cluster_type_louvain_926159	Cytostim_2.fcs_34414	113	5	840	20	0.900398	flow+scatter+ratio
cluster_type_louvain_926159	Cytostim_3.fcs_46733	85	5	877	10	0.918919	flow+scatter+ratio
cluster_type_louvain_702273	Cytostim_1.fcs_6910	95	2	830	15	0.917874	flow+scatter+ratio
cluster_type_louvain_702273	Cytostim_5.fcs_16768	119	8	823	18	0.901515	flow+scatter+ratio
cluster_type_louvain_702273	Cytostim_2.fcs_34414	115	5	840	18	0.909091	flow+scatter+ratio
cluster_type_louvain_702273	Cytostim_3.fcs_46733	87	6	876	8	0.925532	flow+scatter+ratio
cluster_type_louvain_866746	Cytostim_1.fcs_6910	95	5	827	15	0.904762	flow+scatter+ratio
cluster_type_louvain_866746	Cytostim_5.fcs_16768	119	8	823	18	0.901515	flow+scatter+ratio
cluster_type_louvain_866746	Cytostim_2.fcs_34414	115	6	839	18	0.905512	flow+scatter+ratio
cluster_type_louvain_866746	Cytostim_3.fcs_46733	87	6	876	8	0.925532	flow+scatter+ratio
cluster_type_louvain_719408	Cytostim_1.fcs_6910	95	2	830	15	0.917874	flow+scatter+ratio
cluster_type_louvain_719408	Cytostim_5.fcs_16768	116	7	824	21	0.892308	flow+scatter+ratio
cluster_type_louvain_719408	Cytostim_2.fcs_34414	114	5	840	19	0.904762	flow+scatter+ratio
cluster_type_louvain_719408	Cytostim_3.fcs_46733	85	4	878	10	0.923913	flow+scatter+ratio
cluster_type_louvain_602660	Cytostim_1.fcs_6910	95	2	830	15	0.917874	flow+scatter+ratio
cluster_type_louvain_602660	Cytostim_5.fcs_16768	116	8	823	21	0.888889	flow+scatter+ratio
cluster_type_louvain_602660	Cytostim_2.fcs_34414	114	5	840	19	0.904762	flow+scatter+ratio
cluster_type_louvain_602660	Cytostim_3.fcs_46733	85	4	878	10	0.923913	flow+scatter+ratio
cluster_type_louvain_372780	Cytostim_1.fcs_6910	94	2	830	16	0.912621	flow+scatter+ratio
cluster_type_louvain_372780	Cytostim_5.fcs_16768	116	7	824	21	0.892308	flow+scatter+ratio
cluster_type_louvain_372780	Cytostim_2.fcs_34414	113	5	840	20	0.900398	flow+scatter+ratio
cluster_type_louvain_372780	Cytostim_3.fcs_46733	85	4	878	10	0.923913	flow+scatter+ratio
cluster_type_louvain_697363	Cytostim_1.fcs_6910	94	9	823	16	0.882629	flow+scatter+ratio
cluster_type_louvain_697363	Cytostim_5.fcs_16768	117	8	823	20	0.89313	flow+scatter+ratio
cluster_type_louvain_697363	Cytostim_2.fcs_34414	113	6	839	20	0.896825	flow+scatter+ratio
cluster_type_louvain_697363	Cytostim_3.fcs_46733	85	5	877	10	0.918919	flow+scatter+ratio
cluster_type_louvain_585264	Cytostim_1.fcs_6910	94	2	830	16	0.912621	flow+scatter+ratio
cluster_type_louvain_585264	Cytostim_5.fcs_16768	116	8	823	21	0.888889	flow+scatter+ratio
cluster_type_louvain_585264	Cytostim_2.fcs_34414	113	5	840	20	0.900398	flow+scatter+ratio
cluster_type_louvain_585264	Cytostim_3.fcs_46733	85	4	878	10	0.923913	flow+scatter+ratio
cluster_type_louvain_96389	Cytostim_1.fcs_6910	95	2	830	15	0.917874	flow+scatter+ratio
cluster_type_louvain_96389	Cytostim_5.fcs_16768	119	10	821	18	0.894737	flow+scatter+ratio
cluster_type_louvain_96389	Cytostim_2.fcs_34414	115	5	840	18	0.909091	flow+scatter+ratio
cluster_type_louvain_96389	Cytostim_3.fcs_46733	87	7	875	8	0.920635	flow+scatter+ratio
cluster_type_louvain_438387	Cytostim_1.fcs_6910	95	2	830	15	0.917874	flow+scatter+ratio
cluster_type_louvain_438387	Cytostim_5.fcs_16768	119	7	824	18	0.904943	flow+scatter+ratio
cluster_type_louvain_438387	Cytostim_2.fcs_34414	115	5	840	18	0.909091	flow+scatter+ratio
cluster_type_louvain_438387	Cytostim_3.fcs_46733	87	4	878	8	0.935484	flow+scatter+ratio
cluster_type_louvain_139029	Cytostim_1.fcs_6910	94	2	830	16	0.912621	flow+scatter+ratio
cluster_type_louvain_139029	Cytostim_5.fcs_16768	116	8	823	21	0.888889	flow+scatter+ratio
cluster_type_louvain_139029	Cytostim_2.fcs_34414	113	5	840	20	0.900398	flow+scatter+ratio
cluster_type_louvain_139029	Cytostim_3.fcs_46733	85	4	878	10	0.923913	flow+scatter+ratio
cluster_type_louvain_771992	Cytostim_1.fcs_6910	95	2	830	15	0.917874	flow+scatter+ratio
cluster_type_louvain_771992	Cytostim_5.fcs_16768	116	10	821	21	0.882129	flow+scatter+ratio
cluster_type_louvain_771992	Cytostim_2.fcs_34414	114	5	840	19	0.904762	flow+scatter+ratio
cluster_type_louvain_771992	Cytostim_3.fcs_46733	85	7	875	10	0.909091	flow+scatter+ratio
cluster_type_louvain_142114	Cytostim_1.fcs_6910	94	9	823	16	0.882629	flow+scatter+ratio
cluster_type_louvain_142114	Cytostim_5.fcs_16768	116	7	824	21	0.892308	flow+scatter+ratio
cluster_type_louvain_142114	Cytostim_2.fcs_34414	113	6	839	20	0.896825	flow+scatter+ratio
cluster_type_louvain_142114	Cytostim_3.fcs_46733	85	5	877	10	0.918919	flow+scatter+ratio
cluster_type_louvain_748252	Cytostim_1.fcs_6910	94	2	830	16	0.912621	flow+scatter+ratio
cluster_type_louvain_748252	Cytostim_5.fcs_16768	119	7	824	18	0.904943	flow+scatter+ratio
cluster_type_louvain_748252	Cytostim_2.fcs_34414	114	5	840	19	0.904762	flow+scatter+ratio
cluster_type_louvain_748252	Cytostim_3.fcs_46733	87	4	878	8	0.935484	flow+scatter+ratio
cluster_type_louvain_540301	Cytostim_1.fcs_6910	94	13	819	16	0.866359	flow+scatter+ratio
cluster_type_louvain_540301	Cytostim_5.fcs_16768	119	8	823	18	0.901515	flow+scatter+ratio
cluster_type_louvain_540301	Cytostim_2.fcs_34414	114	8	837	19	0.894118	flow+scatter+ratio
cluster_type_louvain_540301	Cytostim_3.fcs_46733	88	8	874	7	0.921466	flow+scatter+ratio
cluster_type_louvain_709544	Cytostim_1.fcs_6910	94	2	830	16	0.912621	flow+scatter+ratio
cluster_type_louvain_709544	Cytostim_5.fcs_16768	116	7	824	21	0.892308	flow+scatter+ratio
cluster_type_louvain_709544	Cytostim_2.fcs_34414	113	5	840	20	0.900398	flow+scatter+ratio
cluster_type_louvain_709544	Cytostim_3.fcs_46733	85	4	878	10	0.923913	flow+scatter+ratio
cluster_type_louvain_253670	Cytostim_1.fcs_6910	94	2	830	16	0.912621	flow+scatter+ratio
cluster_type_louvain_253670	Cytostim_5.fcs_16768	117	7	824	20	0.896552	flow+scatter+ratio
cluster_type_louvain_253670	Cytostim_2.fcs_34414	113	5	840	20	0.900398	flow+scatter+ratio
cluster_type_louvain_253670	Cytostim_3.fcs_46733	85	5	877	10	0.918919	flow+scatter+ratio
cluster_type_louvain_100498	Cytostim_1.fcs_6910	95	2	830	15	0.917874	flow+scatter+ratio
cluster_type_louvain_100498	Cytostim_5.fcs_16768	119	10	821	18	0.894737	flow+scatter+ratio
cluster_type_louvain_100498	Cytostim_2.fcs_34414	115	5	840	18	0.909091	flow+scatter+ratio
cluster_type_louvain_100498	Cytostim_3.fcs_46733	87	6	876	8	0.925532	flow+scatter+ratio
cluster_type_louvain_502912	Cytostim_1.fcs_6910	94	2	830	16	0.912621	flow+scatter+ratio
cluster_type_louvain_502912	Cytostim_5.fcs_16768	119	7	824	18	0.904943	flow+scatter+ratio
cluster_type_louvain_502912	Cytostim_2.fcs_34414	115	5	840	18	0.909091	flow+scatter+ratio
cluster_type_louvain_502912	Cytostim_3.fcs_46733	87	4	878	8	0.935484	flow+scatter+ratio
cluster_type_louvain_566868	Cytostim_1.fcs_6910	95	2	830	15	0.917874	flow+scatter+ratio
cluster_type_louvain_566868	Cytostim_5.fcs_16768	116	9	822	21	0.885496	flow+scatter+ratio
cluster_type_louvain_566868	Cytostim_2.fcs_34414	114	5	840	19	0.904762	flow+scatter+ratio
cluster_type_louvain_566868	Cytostim_3.fcs_46733	85	6	876	10	0.913978	flow+scatter+ratio
cluster_type_louvain_103745	Cytostim_1.fcs_6910	94	2	830	16	0.912621	flow+scatter+ratio
cluster_type_louvain_103745	Cytostim_5.fcs_16768	116	7	824	21	0.892308	flow+scatter+ratio
cluster_type_louvain_103745	Cytostim_2.fcs_34414	113	5	840	20	0.900398	flow+scatter+ratio
cluster_type_louvain_103745	Cytostim_3.fcs_46733	85	4	878	10	0.923913	flow+scatter+ratio
cluster_type_louvain_631992	Cytostim_1.fcs_6910	94	2	830	16	0.912621	flow+scatter+ratio
cluster_type_louvain_631992	Cytostim_5.fcs_16768	116	7	824	21	0.892308	flow+scatter+ratio
cluster_type_louvain_631992	Cytostim_2.fcs_34414	113	5	840	20	0.900398	flow+scatter+ratio
cluster_type_louvain_631992	Cytostim_3.fcs_46733	85	4	878	10	0.923913	flow+scatter+ratio
cluster_type_louvain_656676	Cytostim_1.fcs_6910	94	2	830	16	0.912621	flow+scatter+ratio
cluster_type_louvain_656676	Cytostim_5.fcs_16768	119	7	824	18	0.904943	flow+scatter+ratio
cluster_type_louvain_656676	Cytostim_2.fcs_34414	114	5	840	19	0.904762	flow+scatter+ratio
cluster_type_louvain_656676	Cytostim_3.fcs_46733	87	5	877	8	0.930481	flow+scatter+ratio
cluster_type_louvain_757036	Cytostim_1.fcs_6910	95	2	830	15	0.917874	flow+scatter+ratio
cluster_type_louvain_757036	Cytostim_5.fcs_16768	116	7	824	21	0.892308	flow+scatter+ratio
cluster_type_louvain_757036	Cytostim_2.fcs_34414	114	5	840	19	0.904762	flow+scatter+ratio
cluster_type_louvain_757036	Cytostim_3.fcs_46733	85	4	878	10	0.923913	flow+scatter+ratio
cluster_type_louvain_335044	Cytostim_1.fcs_6910	94	2	830	16	0.912621	flow+scatter+ratio
cluster_type_louvain_335044	Cytostim_5.fcs_16768	117	7	824	20	0.896552	flow+scatter+ratio
cluster_type_louvain_335044	Cytostim_2.fcs_34414	113	5	840	20	0.900398	flow+scatter+ratio
cluster_type_louvain_335044	Cytostim_3.fcs_46733	85	5	877	10	0.918919	flow+scatter+ratio
cluster_type_louvain_81205	Cytostim_1.fcs_6910	94	2	830	16	0.912621	flow+scatter+ratio
cluster_type_louvain_81205	Cytostim_5.fcs_16768	119	7	824	18	0.904943	flow+scatter+ratio
cluster_type_louvain_81205	Cytostim_2.fcs_34414	114	5	840	19	0.904762	flow+scatter+ratio
cluster_type_louvain_81205	Cytostim_3.fcs_46733	87	4	878	8	0.935484	flow+scatter+ratio
cluster_type_louvain_397118	Cytostim_1.fcs_6910	94	2	830	16	0.912621	flow+scatter+ratio
cluster_type_louvain_397118	Cytostim_5.fcs_16768	116	8	823	21	0.888889	flow+scatter+ratio
cluster_type_louvain_397118	Cytostim_2.fcs_34414	114	5	840	19	0.904762	flow+scatter+ratio
cluster_type_louvain_397118	Cytostim_3.fcs_46733	85	4	878	10	0.923913	flow+scatter+ratio
cluster_type_louvain_816031	Cytostim_1.fcs_6910	94	2	830	16	0.912621	flow+scatter+ratio
cluster_type_louvain_816031	Cytostim_5.fcs_16768	117	8	823	20	0.89313	flow+scatter+ratio
cluster_type_louvain_816031	Cytostim_2.fcs_34414	113	5	840	20	0.900398	flow+scatter+ratio
cluster_type_louvain_816031	Cytostim_3.fcs_46733	85	4	878	10	0.923913	flow+scatter+ratio
cluster_type_louvain_351928	Cytostim_1.fcs_6910	94	9	823	16	0.882629	flow+scatter+ratio
cluster_type_louvain_351928	Cytostim_5.fcs_16768	116	8	823	21	0.888889	flow+scatter+ratio
cluster_type_louvain_351928	Cytostim_2.fcs_34414	113	8	837	20	0.889764	flow+scatter+ratio
cluster_type_louvain_351928	Cytostim_3.fcs_46733	86	5	877	9	0.924731	flow+scatter+ratio
cluster_type_louvain_732847	Cytostim_1.fcs_6910	94	2	830	16	0.912621	flow+scatter+ratio
cluster_type_louvain_732847	Cytostim_5.fcs_16768	116	8	823	21	0.888889	flow+scatter+ratio
cluster_type_louvain_732847	Cytostim_2.fcs_34414	113	5	840	20	0.900398	flow+scatter+ratio
cluster_type_louvain_732847	Cytostim_3.fcs_46733	85	4	878	10	0.923913	flow+scatter+ratio
cluster_type_louvain_968861	Cytostim_1.fcs_6910	95	2	830	15	0.917874	flow+scatter+ratio
cluster_type_louvain_968861	Cytostim_5.fcs_16768	119	9	822	18	0.898113	flow+scatter+ratio
cluster_type_louvain_968861	Cytostim_2.fcs_34414	115	5	840	18	0.909091	flow+scatter+ratio
cluster_type_louvain_968861	Cytostim_3.fcs_46733	87	7	875	8	0.920635	flow+scatter+ratio
cluster_type_louvain_36362	Cytostim_1.fcs_6910	95	2	830	15	0.917874	flow+scatter+ratio
cluster_type_louvain_36362	Cytostim_5.fcs_16768	117	9	822	20	0.889734	flow+scatter+ratio
cluster_type_louvain_36362	Cytostim_2.fcs_34414	114	5	840	19	0.904762	flow+scatter+ratio
cluster_type_louvain_36362	Cytostim_3.fcs_46733	85	7	875	10	0.909091	flow+scatter+ratio
cluster_type_louvain_942195	Cytostim_1.fcs_6910	94	9	823	16	0.882629	flow+scatter+ratio
cluster_type_louvain_942195	Cytostim_5.fcs_16768	116	7	824	21	0.892308	flow+scatter+ratio
cluster_type_louvain_942195	Cytostim_2.fcs_34414	113	6	839	20	0.896825	flow+scatter+ratio
cluster_type_louvain_942195	Cytostim_3.fcs_46733	85	5	877	10	0.918919	flow+scatter+ratio
cluster_type_louvain_33851	Cytostim_1.fcs_6910	94	2	830	16	0.912621	flow+scatter+ratio
cluster_type_louvain_33851	Cytostim_5.fcs_16768	116	7	824	21	0.892308	flow+scatter+ratio
cluster_type_louvain_33851	Cytostim_2.fcs_34414	113	5	840	20	0.900398	flow+scatter+ratio
cluster_type_louvain_33851	Cytostim_3.fcs_46733	85	5	877	10	0.918919	flow+scatter+ratio
cluster_type_louvain_1931	Cytostim_1.fcs_6910	94	2	830	16	0.912621	flow+scatter+ratio
cluster_type_louvain_1931	Cytostim_5.fcs_16768	116	7	824	21	0.892308	flow+scatter+ratio
cluster_type_louvain_1931	Cytostim_2.fcs_34414	113	5	840	20	0.900398	flow+scatter+ratio
cluster_type_louvain_1931	Cytostim_3.fcs_46733	85	4	878	10	0.923913	flow+scatter+ratio
cluster_type_louvain_693967	Cytostim_1.fcs_6910	95	2	830	15	0.917874	flow+scatter+ratio
cluster_type_louvain_693967	Cytostim_5.fcs_16768	119	9	822	18	0.898113	flow+scatter+ratio
cluster_type_louvain_693967	Cytostim_2.fcs_34414	115	5	840	18	0.909091	flow+scatter+ratio
cluster_type_louvain_693967	Cytostim_3.fcs_46733	87	5	877	8	0.930481	flow+scatter+ratio
cluster_type_louvain_922277	Cytostim_1.fcs_6910	95	2	830	15	0.917874	flow+scatter+ratio
cluster_type_louvain_922277	Cytostim_5.fcs_16768	116	8	823	21	0.888889	flow+scatter+ratio
cluster_type_louvain_922277	Cytostim_2.fcs_34414	114	5	840	19	0.904762	flow+scatter+ratio
cluster_type_louvain_922277	Cytostim_3.fcs_46733	85	4	878	10	0.923913	flow+scatter+ratio
cluster_type_louvain_745196	Cytostim_1.fcs_6910	95	2	830	15	0.917874	flow+scatter+ratio
cluster_type_louvain_745196	Cytostim_5.fcs_16768	119	9	822	18	0.898113	flow+scatter+ratio
cluster_type_louvain_745196	Cytostim_2.fcs_34414	115	5	840	18	0.909091	flow+scatter+ratio
cluster_type_louvain_745196	Cytostim_3.fcs_46733	87	6	876	8	0.925532	flow+scatter+ratio
cluster_type_louvain_727037	Cytostim_1.fcs_6910	94	5	827	16	0.899522	flow+scatter+ratio
cluster_type_louvain_727037	Cytostim_5.fcs_16768	116	7	824	21	0.892308	flow+scatter+ratio
cluster_type_louvain_727037	Cytostim_2.fcs_34414	113	6	839	20	0.896825	flow+scatter+ratio
cluster_type_louvain_727037	Cytostim_3.fcs_46733	85	4	878	10	0.923913	flow+scatter+ratio
cluster_type_louvain_143320	Cytostim_1.fcs_6910	94	2	830	16	0.912621	flow+scatter+ratio
cluster_type_louvain_143320	Cytostim_5.fcs_16768	116	8	823	21	0.888889	flow+scatter+ratio
cluster_type_louvain_143320	Cytostim_2.fcs_34414	113	5	840	20	0.900398	flow+scatter+ratio
cluster_type_louvain_143320	Cytostim_3.fcs_46733	85	4	878	10	0.923913	flow+scatter+ratio
cluster_type_louvain_479311	Cytostim_1.fcs_6910	94	2	830	16	0.912621	flow+scatter+ratio
cluster_type_louvain_479311	Cytostim_5.fcs_16768	116	8	823	21	0.888889	flow+scatter+ratio
cluster_type_louvain_479311	Cytostim_2.fcs_34414	113	5	840	20	0.900398	flow+scatter+ratio
cluster_type_louvain_479311	Cytostim_3.fcs_46733	85	4	878	10	0.923913	flow+scatter+ratio
cluster_type_louvain_632051	Cytostim_1.fcs_6910	95	9	823	15	0.88785	flow+scatter+ratio
cluster_type_louvain_632051	Cytostim_5.fcs_16768	119	9	822	18	0.898113	flow+scatter+ratio
cluster_type_louvain_632051	Cytostim_2.fcs_34414	115	8	837	18	0.898438	flow+scatter+ratio
cluster_type_louvain_632051	Cytostim_3.fcs_46733	88	7	875	7	0.926316	flow+scatter+ratio
cluster_type_louvain_304347	Cytostim_1.fcs_6910	95	2	830	15	0.917874	flow+scatter+ratio
cluster_type_louvain_304347	Cytostim_5.fcs_16768	116	10	821	21	0.882129	flow+scatter+ratio
cluster_type_louvain_304347	Cytostim_2.fcs_34414	114	5	840	19	0.904762	flow+scatter+ratio
cluster_type_louvain_304347	Cytostim_3.fcs_46733	85	7	875	10	0.909091	flow+scatter+ratio
cluster_type_louvain_491066	Cytostim_1.fcs_6910	94	2	830	16	0.912621	flow+scatter+ratio
cluster_type_louvain_491066	Cytostim_5.fcs_16768	119	8	823	18	0.901515	flow+scatter+ratio
cluster_type_louvain_491066	Cytostim_2.fcs_34414	114	5	840	19	0.904762	flow+scatter+ratio
cluster_type_louvain_491066	Cytostim_3.fcs_46733	87	4	878	8	0.935484	flow+scatter+ratio
cluster_type_louvain_715057	Cytostim_1.fcs_6910	94	2	830	16	0.912621	flow+scatter+ratio
cluster_type_louvain_715057	Cytostim_5.fcs_16768	116	7	824	21	0.892308	flow+scatter+ratio
cluster_type_louvain_715057	Cytostim_2.fcs_34414	113	5	840	20	0.900398	flow+scatter+ratio
cluster_type_louvain_715057	Cytostim_3.fcs_46733	85	5	877	10	0.918919	flow+scatter+ratio
cluster_type_louvain_634852	Cytostim_1.fcs_6910	95	2	830	15	0.917874	flow+scatter+ratio
cluster_type_louvain_634852	Cytostim_5.fcs_16768	116	9	822	21	0.885496	flow+scatter+ratio
cluster_type_louvain_634852	Cytostim_2.fcs_34414	114	5	840	19	0.904762	flow+scatter+ratio
cluster_type_louvain_634852	Cytostim_3.fcs_46733	85	6	876	10	0.913978	flow+scatter+ratio
cluster_type_louvain_836000	Cytostim_1.fcs_6910	94	2	830	16	0.912621	flow+scatter+ratio
cluster_type_louvain_836000	Cytostim_5.fcs_16768	116	7	824	21	0.892308	flow+scatter+ratio
cluster_type_louvain_836000	Cytostim_2.fcs_34414	113	5	840	20	0.900398	flow+scatter+ratio
cluster_type_louvain_836000	Cytostim_3.fcs_46733	85	4	878	10	0.923913	flow+scatter+ratio
cluster_type_louvain_932744	Cytostim_1.fcs_6910	94	2	830	16	0.912621	flow+scatter+ratio
cluster_type_louvain_932744	Cytostim_5.fcs_16768	116	7	824	21	0.892308	flow+scatter+ratio
cluster_type_louvain_932744	Cytostim_2.fcs_34414	113	5	840	20	0.900398	flow+scatter+ratio
cluster_type_louvain_932744	Cytostim_3.fcs_46733	85	4	878	10	0.923913	flow+scatter+ratio
cluster_type_louvain_152169	Cytostim_1.fcs_6910	95	9	823	15	0.88785	flow+scatter+ratio
cluster_type_louvain_152169	Cytostim_5.fcs_16768	117	10	821	20	0.886364	flow+scatter+ratio
cluster_type_louvain_152169	Cytostim_2.fcs_34414	114	6	839	19	0.901186	flow+scatter+ratio
cluster_type_louvain_152169	Cytostim_3.fcs_46733	85	8	874	10	0.904255	flow+scatter+ratio
cluster_type_louvain_331119	Cytostim_1.fcs_6910	95	2	830	15	0.917874	flow+scatter+ratio
cluster_type_louvain_331119	Cytostim_5.fcs_16768	116	10	821	21	0.882129	flow+scatter+ratio
cluster_type_louvain_331119	Cytostim_2.fcs_34414	114	5	840	19	0.904762	flow+scatter+ratio
cluster_type_louvain_331119	Cytostim_3.fcs_46733	85	6	876	10	0.913978	flow+scatter+ratio
cluster_type_louvain_827485	Cytostim_1.fcs_6910	95	2	830	15	0.917874	flow+scatter+ratio
cluster_type_louvain_827485	Cytostim_5.fcs_16768	116	8	823	21	0.888889	flow+scatter+ratio
cluster_type_louvain_827485	Cytostim_2.fcs_34414	114	5	840	19	0.904762	flow+scatter+ratio
cluster_type_louvain_827485	Cytostim_3.fcs_46733	85	4	878	10	0.923913	flow+scatter+ratio
cluster_type_louvain_548149	Cytostim_1.fcs_6910	94	2	830	16	0.912621	flow+scatter+ratio
cluster_type_louvain_548149	Cytostim_5.fcs_16768	116	7	824	21	0.892308	flow+scatter+ratio
cluster_type_louvain_548149	Cytostim_2.fcs_34414	113	5	840	20	0.900398	flow+scatter+ratio
cluster_type_louvain_548149	Cytostim_3.fcs_46733	85	4	878	10	0.923913	flow+scatter+ratio
cluster_type_louvain_801990	Cytostim_1.fcs_6910	95	2	830	15	0.917874	flow+scatter+ratio
cluster_type_louvain_801990	Cytostim_5.fcs_16768	119	7	824	18	0.904943	flow+scatter+ratio
cluster_type_louvain_801990	Cytostim_2.fcs_34414	115	5	840	18	0.909091	flow+scatter+ratio
cluster_type_louvain_801990	Cytostim_3.fcs_46733	87	4	878	8	0.935484	flow+scatter+ratio
cluster_type_louvain_801279	Cytostim_1.fcs_6910	94	2	830	16	0.912621	flow+scatter+ratio
cluster_type_louvain_801279	Cytostim_5.fcs_16768	119	8	823	18	0.901515	flow+scatter+ratio
cluster_type_louvain_801279	Cytostim_2.fcs_34414	114	5	840	19	0.904762	flow+scatter+ratio
cluster_type_louvain_801279	Cytostim_3.fcs_46733	87	4	878	8	0.935484	flow+scatter+ratio
cluster_type_louvain_721188	Cytostim_1.fcs_6910	95	2	830	15	0.917874	flow+scatter+ratio
cluster_type_louvain_721188	Cytostim_5.fcs_16768	116	10	821	21	0.882129	flow+scatter+ratio
cluster_type_louvain_721188	Cytostim_2.fcs_34414	114	5	840	19	0.904762	flow+scatter+ratio
cluster_type_louvain_721188	Cytostim_3.fcs_46733	85	6	876	10	0.913978	flow+scatter+ratio
cluster_type_louvain_979769	Cytostim_1.fcs_6910	95	2	830	15	0.917874	flow+scatter+ratio
cluster_type_louvain_979769	Cytostim_5.fcs_16768	116	10	821	21	0.882129	flow+scatter+ratio
cluster_type_louvain_979769	Cytostim_2.fcs_34414	114	5	840	19	0.904762	flow+scatter+ratio
cluster_type_louvain_979769	Cytostim_3.fcs_46733	85	6	876	10	0.913978	flow+scatter+ratio
cluster_type_louvain_77298	Cytostim_1.fcs_6910	95	2	830	15	0.917874	flow+scatter+ratio
cluster_type_louvain_77298	Cytostim_5.fcs_16768	116	7	824	21	0.892308	flow+scatter+ratio
cluster_type_louvain_77298	Cytostim_2.fcs_34414	114	5	840	19	0.904762	flow+scatter+ratio
cluster_type_louvain_77298	Cytostim_3.fcs_46733	85	4	878	10	0.923913	flow+scatter+ratio
cluster_type_louvain_41896	Cytostim_1.fcs_6910	94	2	830	16	0.912621	flow+scatter+ratio
cluster_type_louvain_41896	Cytostim_5.fcs_16768	116	8	823	21	0.888889	flow+scatter+ratio
cluster_type_louvain_41896	Cytostim_2.fcs_34414	113	5	840	20	0.900398	flow+scatter+ratio
cluster_type_louvain_41896	Cytostim_3.fcs_46733	85	5	877	10	0.918919	flow+scatter+ratio
cluster_type_louvain_750377	Cytostim_1.fcs_6910	95	2	830	15	0.917874	flow+scatter+ratio
cluster_type_louvain_750377	Cytostim_5.fcs_16768	116	9	822	21	0.885496	flow+scatter+ratio
cluster_type_louvain_750377	Cytostim_2.fcs_34414	114	5	840	19	0.904762	flow+scatter+ratio
cluster_type_louvain_750377	Cytostim_3.fcs_46733	85	5	877	10	0.918919	flow+scatter+ratio
cluster_type_louvain_857562	Cytostim_1.fcs_6910	94	2	830	16	0.912621	flow+scatter+ratio
cluster_type_louvain_857562	Cytostim_5.fcs_16768	116	7	824	21	0.892308	flow+scatter+ratio
cluster_type_louvain_857562	Cytostim_2.fcs_34414	113	5	840	20	0.900398	flow+scatter+ratio
cluster_type_louvain_857562	Cytostim_3.fcs_46733	85	4	878	10	0.923913	flow+scatter+ratio
cluster_type_louvain_881964	Cytostim_1.fcs_6910	95	2	830	15	0.917874	flow+scatter+ratio
cluster_type_louvain_881964	Cytostim_5.fcs_16768	119	7	824	18	0.904943	flow+scatter+ratio
cluster_type_louvain_881964	Cytostim_2.fcs_34414	115	5	840	18	0.909091	flow+scatter+ratio
cluster_type_louvain_881964	Cytostim_3.fcs_46733	87	4	878	8	0.935484	flow+scatter+ratio
cluster_type_louvain_61413	Cytostim_1.fcs_6910	88	10	822	22	0.846154	markers
cluster_type_louvain_61413	Cytostim_2.fcs_34414	109	14	831	24	0.851562	markers
cluster_type_louvain_61413	Cytostim_3.fcs_46733	83	16	866	12	0.85567	markers
cluster_type_louvain_61413	Cytostim_5.fcs_16768	107	14	817	30	0.829457	markers
cluster_type_louvain_755729	Cytostim_1.fcs_6910	92	6	826	18	0.884615	markers
cluster_type_louvain_755729	Cytostim_2.fcs_34414	110	12	833	23	0.862745	markers
cluster_type_louvain_755729	Cytostim_3.fcs_46733	85	10	872	10	0.894737	markers
cluster_type_louvain_755729	Cytostim_5.fcs_16768	107	12	819	30	0.835938	markers
cluster_type_louvain_871993	Cytostim_1.fcs_6910	91	5	827	19	0.883495	markers
cluster_type_louvain_871993	Cytostim_2.fcs_34414	110	11	834	23	0.866142	markers
cluster_type_louvain_871993	Cytostim_3.fcs_46733	80	9	873	15	0.869565	markers
cluster_type_louvain_871993	Cytostim_5.fcs_16768	106	10	821	31	0.837945	markers
cluster_type_louvain_181282	Cytostim_1.fcs_6910	92	6	826	18	0.884615	markers
cluster_type_louvain_181282	Cytostim_2.fcs_34414	110	12	833	23	0.862745	markers
cluster_type_louvain_181282	Cytostim_3.fcs_46733	85	10	872	10	0.894737	markers
cluster_type_louvain_181282	Cytostim_5.fcs_16768	107	12	819	30	0.835938	markers
cluster_type_louvain_501081	Cytostim_1.fcs_6910	94	7	825	16	0.890995	markers
cluster_type_louvain_501081	Cytostim_2.fcs_34414	112	14	831	21	0.864865	markers
cluster_type_louvain_501081	Cytostim_3.fcs_46733	84	15	867	11	0.865979	markers
cluster_type_louvain_501081	Cytostim_5.fcs_16768	111	13	818	26	0.850575	markers
cluster_type_louvain_700344	Cytostim_1.fcs_6910	93	8	824	17	0.881517	markers
cluster_type_louvain_700344	Cytostim_2.fcs_34414	110	12	833	23	0.862745	markers
cluster_type_louvain_700344	Cytostim_3.fcs_46733	84	10	872	11	0.888889	markers
cluster_type_louvain_700344	Cytostim_5.fcs_16768	106	10	821	31	0.837945	markers
cluster_type_louvain_816390	Cytostim_1.fcs_6910	93	9	823	17	0.877358	markers
cluster_type_louvain_816390	Cytostim_2.fcs_34414	111	13	832	22	0.863813	markers
cluster_type_louvain_816390	Cytostim_3.fcs_46733	83	9	873	12	0.887701	markers
cluster_type_louvain_816390	Cytostim_5.fcs_16768	105	9	822	32	0.836653	markers
cluster_type_louvain_678204	Cytostim_1.fcs_6910	92	6	826	18	0.884615	markers
cluster_type_louvain_678204	Cytostim_2.fcs_34414	110	14	831	23	0.856031	markers
cluster_type_louvain_678204	Cytostim_3.fcs_46733	82	10	872	13	0.877005	markers
cluster_type_louvain_678204	Cytostim_5.fcs_16768	106	10	821	31	0.837945	markers
cluster_type_louvain_490772	Cytostim_1.fcs_6910	95	13	819	15	0.87156	markers
cluster_type_louvain_490772	Cytostim_2.fcs_34414	113	13	832	20	0.872587	markers
cluster_type_louvain_490772	Cytostim_3.fcs_46733	83	15	867	12	0.860104	markers
cluster_type_louvain_490772	Cytostim_5.fcs_16768	110	15	816	27	0.839695	markers
cluster_type_louvain_247812	Cytostim_1.fcs_6910	92	6	826	18	0.884615	markers
cluster_type_louvain_247812	Cytostim_2.fcs_34414	109	12	833	24	0.858268	markers
cluster_type_louvain_247812	Cytostim_3.fcs_46733	83	10	872	12	0.882979	markers
cluster_type_louvain_247812	Cytostim_5.fcs_16768	106	10	821	31	0.837945	markers
cluster_type_louvain_206352	Cytostim_1.fcs_6910	92	10	822	18	0.867925	markers
cluster_type_louvain_206352	Cytostim_2.fcs_34414	109	12	833	24	0.858268	markers
cluster_type_louvain_206352	Cytostim_3.fcs_46733	85	15	867	10	0.871795	markers
cluster_type_louvain_206352	Cytostim_5.fcs_16768	108	14	817	29	0.833977	markers
cluster_type_louvain_510564	Cytostim_1.fcs_6910	92	6	826	18	0.884615	markers
cluster_type_louvain_510564	Cytostim_2.fcs_34414	109	12	833	24	0.858268	markers
cluster_type_louvain_510564	Cytostim_3.fcs_46733	84	10	872	11	0.888889	markers
cluster_type_louvain_510564	Cytostim_5.fcs_16768	106	10	821	31	0.837945	markers
cluster_type_louvain_386422	Cytostim_1.fcs_6910	95	35	797	15	0.791667	markers
cluster_type_louvain_386422	Cytostim_2.fcs_34414	112	25	820	21	0.82963	markers
cluster_type_louvain_386422	Cytostim_3.fcs_46733	86	36	846	9	0.792627	markers
cluster_type_louvain_386422	Cytostim_5.fcs_16768	112	20	811	25	0.832714	markers
cluster_type_louvain_476608	Cytostim_1.fcs_6910	95	11	821	15	0.87963	markers
cluster_type_louvain_476608	Cytostim_2.fcs_34414	113	15	830	20	0.8659	markers
cluster_type_louvain_476608	Cytostim_3.fcs_46733	83	18	864	12	0.846939	markers
cluster_type_louvain_476608	Cytostim_5.fcs_16768	109	12	819	28	0.844961	markers
cluster_type_louvain_336549	Cytostim_1.fcs_6910	94	12	820	16	0.87037	markers
cluster_type_louvain_336549	Cytostim_2.fcs_34414	114	18	827	19	0.860377	markers
cluster_type_louvain_336549	Cytostim_3.fcs_46733	82	15	867	13	0.854167	markers
cluster_type_louvain_336549	Cytostim_5.fcs_16768	110	15	816	27	0.839695	markers
cluster_type_louvain_185199	Cytostim_1.fcs_6910	92	6	826	18	0.884615	markers
cluster_type_louvain_185199	Cytostim_2.fcs_34414	109	12	833	24	0.858268	markers
cluster_type_louvain_185199	Cytostim_3.fcs_46733	82	9	873	13	0.88172	markers
cluster_type_louvain_185199	Cytostim_5.fcs_16768	105	10	821	32	0.833333	markers
cluster_type_louvain_251249	Cytostim_1.fcs_6910	95	9	823	15	0.88785	markers
cluster_type_louvain_251249	Cytostim_2.fcs_34414	112	12	833	21	0.871595	markers
cluster_type_louvain_251249	Cytostim_3.fcs_46733	84	15	867	11	0.865979	markers
cluster_type_louvain_251249	Cytostim_5.fcs_16768	109	12	819	28	0.844961	markers
cluster_type_louvain_93850	Cytostim_1.fcs_6910	92	6	826	18	0.884615	markers
cluster_type_louvain_93850	Cytostim_2.fcs_34414	110	14	831	23	0.856031	markers
cluster_type_louvain_93850	Cytostim_3.fcs_46733	80	8	874	15	0.874317	markers
cluster_type_louvain_93850	Cytostim_5.fcs_16768	106	10	821	31	0.837945	markers
cluster_type_louvain_563152	Cytostim_1.fcs_6910	92	6	826	18	0.884615	markers
cluster_type_louvain_563152	Cytostim_2.fcs_34414	109	12	833	24	0.858268	markers
cluster_type_louvain_563152	Cytostim_3.fcs_46733	84	10	872	11	0.888889	markers
cluster_type_louvain_563152	Cytostim_5.fcs_16768	107	12	819	30	0.835938	markers
cluster_type_louvain_510462	Cytostim_1.fcs_6910	93	9	823	17	0.877358	markers
cluster_type_louvain_510462	Cytostim_2.fcs_34414	111	13	832	22	0.863813	markers
cluster_type_louvain_510462	Cytostim_3.fcs_46733	84	10	872	11	0.888889	markers
cluster_type_louvain_510462	Cytostim_5.fcs_16768	107	12	819	30	0.835938	markers
cluster_type_louvain_508829	Cytostim_1.fcs_6910	94	8	824	16	0.886792	markers
cluster_type_louvain_508829	Cytostim_2.fcs_34414	112	13	832	21	0.868217	markers
cluster_type_louvain_508829	Cytostim_3.fcs_46733	84	15	867	11	0.865979	markers
cluster_type_louvain_508829	Cytostim_5.fcs_16768	109	11	820	28	0.848249	markers
cluster_type_louvain_401034	Cytostim_1.fcs_6910	95	13	819	15	0.87156	markers
cluster_type_louvain_401034	Cytostim_2.fcs_34414	112	12	833	21	0.871595	markers
cluster_type_louvain_401034	Cytostim_3.fcs_46733	82	15	867	13	0.854167	markers
cluster_type_louvain_401034	Cytostim_5.fcs_16768	109	13	818	28	0.841699	markers
cluster_type_louvain_559947	Cytostim_1.fcs_6910	91	6	826	19	0.879227	markers
cluster_type_louvain_559947	Cytostim_2.fcs_34414	110	13	832	23	0.859375	markers
cluster_type_louvain_559947	Cytostim_3.fcs_46733	84	10	872	11	0.888889	markers
cluster_type_louvain_559947	Cytostim_5.fcs_16768	107	12	819	30	0.835938	markers
cluster_type_louvain_25652	Cytostim_1.fcs_6910	95	12	820	15	0.875576	markers
cluster_type_louvain_25652	Cytostim_2.fcs_34414	112	14	831	21	0.864865	markers
cluster_type_louvain_25652	Cytostim_3.fcs_46733	83	15	867	12	0.860104	markers
cluster_type_louvain_25652	Cytostim_5.fcs_16768	109	13	818	28	0.841699	markers
cluster_type_louvain_836305	Cytostim_1.fcs_6910	95	12	820	15	0.875576	markers
cluster_type_louvain_836305	Cytostim_2.fcs_34414	113	15	830	20	0.8659	markers
cluster_type_louvain_836305	Cytostim_3.fcs_46733	83	15	867	12	0.860104	markers
cluster_type_louvain_836305	Cytostim_5.fcs_16768	109	12	819	28	0.844961	markers
cluster_type_louvain_890644	Cytostim_1.fcs_6910	92	11	821	18	0.86385	markers
cluster_type_louvain_890644	Cytostim_2.fcs_34414	112	16	829	21	0.858238	markers
cluster_type_louvain_890644	Cytostim_3.fcs_46733	84	16	866	11	0.861538	markers
cluster_type_louvain_890644	Cytostim_5.fcs_16768	107	13	818	30	0.832685	markers
cluster_type_louvain_802738	Cytostim_1.fcs_6910	92	6	826	18	0.884615	markers
cluster_type_louvain_802738	Cytostim_2.fcs_34414	110	13	832	23	0.859375	markers
cluster_type_louvain_802738	Cytostim_3.fcs_46733	84	10	872	11	0.888889	markers
cluster_type_louvain_802738	Cytostim_5.fcs_16768	107	12	819	30	0.835938	markers
cluster_type_louvain_640243	Cytostim_1.fcs_6910	92	6	826	18	0.884615	markers
cluster_type_louvain_640243	Cytostim_2.fcs_34414	109	12	833	24	0.858268	markers
cluster_type_louvain_640243	Cytostim_3.fcs_46733	84	10	872	11	0.888889	markers
cluster_type_louvain_640243	Cytostim_5.fcs_16768	106	10	821	31	0.837945	markers
cluster_type_louvain_395969	Cytostim_1.fcs_6910	92	6	826	18	0.884615	markers
cluster_type_louvain_395969	Cytostim_2.fcs_34414	109	12	833	24	0.858268	markers
cluster_type_louvain_395969	Cytostim_3.fcs_46733	84	10	872	11	0.888889	markers
cluster_type_louvain_395969	Cytostim_5.fcs_16768	107	12	819	30	0.835938	markers
cluster_type_louvain_376424	Cytostim_1.fcs_6910	92	5	827	18	0.888889	markers
cluster_type_louvain_376424	Cytostim_2.fcs_34414	109	12	833	24	0.858268	markers
cluster_type_louvain_376424	Cytostim_3.fcs_46733	84	9	873	11	0.893617	markers
cluster_type_louvain_376424	Cytostim_5.fcs_16768	107	11	820	30	0.839216	markers
cluster_type_louvain_251450	Cytostim_1.fcs_6910	95	16	816	15	0.859729	markers
cluster_type_louvain_251450	Cytostim_2.fcs_34414	111	13	832	22	0.863813	markers
cluster_type_louvain_251450	Cytostim_3.fcs_46733	81	21	861	14	0.822335	markers
cluster_type_louvain_251450	Cytostim_5.fcs_16768	111	20	811	26	0.828358	markers
cluster_type_louvain_276228	Cytostim_1.fcs_6910	92	5	827	18	0.888889	markers
cluster_type_louvain_276228	Cytostim_2.fcs_34414	110	13	832	23	0.859375	markers
cluster_type_louvain_276228	Cytostim_3.fcs_46733	84	10	872	11	0.888889	markers
cluster_type_louvain_276228	Cytostim_5.fcs_16768	107	11	820	30	0.839216	markers
cluster_type_louvain_193665	Cytostim_1.fcs_6910	95	11	821	15	0.87963	markers
cluster_type_louvain_193665	Cytostim_2.fcs_34414	113	14	831	20	0.869231	markers
cluster_type_louvain_193665	Cytostim_3.fcs_46733	84	15	867	11	0.865979	markers
cluster_type_louvain_193665	Cytostim_5.fcs_16768	111	14	817	26	0.847328	markers
cluster_type_louvain_289995	Cytostim_1.fcs_6910	89	6	826	21	0.868293	markers
cluster_type_louvain_289995	Cytostim_2.fcs_34414	109	13	832	24	0.854902	markers
cluster_type_louvain_289995	Cytostim_3.fcs_46733	83	10	872	12	0.882979	markers
cluster_type_louvain_289995	Cytostim_5.fcs_16768	105	10	821	32	0.833333	markers
cluster_type_louvain_838296	Cytostim_1.fcs_6910	92	6	826	18	0.884615	markers
cluster_type_louvain_838296	Cytostim_2.fcs_34414	110	12	833	23	0.862745	markers
cluster_type_louvain_838296	Cytostim_3.fcs_46733	83	10	872	12	0.882979	markers
cluster_type_louvain_838296	Cytostim_5.fcs_16768	106	10	821	31	0.837945	markers
cluster_type_louvain_195256	Cytostim_1.fcs_6910	95	11	821	15	0.87963	markers
cluster_type_louvain_195256	Cytostim_2.fcs_34414	113	12	833	20	0.875969	markers
cluster_type_louvain_195256	Cytostim_3.fcs_46733	83	14	868	12	0.864583	markers
cluster_type_louvain_195256	Cytostim_5.fcs_16768	109	11	820	28	0.848249	markers
cluster_type_louvain_446349	Cytostim_1.fcs_6910	92	6	826	18	0.884615	markers
cluster_type_louvain_446349	Cytostim_2.fcs_34414	110	13	832	23	0.859375	markers
cluster_type_louvain_446349	Cytostim_3.fcs_46733	82	10	872	13	0.877005	markers
cluster_type_louvain_446349	Cytostim_5.fcs_16768	106	10	821	31	0.837945	markers
cluster_type_louvain_576936	Cytostim_1.fcs_6910	95	12	820	15	0.875576	markers
cluster_type_louvain_576936	Cytostim_2.fcs_34414	113	13	832	20	0.872587	markers
cluster_type_louvain_576936	Cytostim_3.fcs_46733	84	15	867	11	0.865979	markers
cluster_type_louvain_576936	Cytostim_5.fcs_16768	109	13	818	28	0.841699	markers
cluster_type_louvain_998981	Cytostim_1.fcs_6910	92	6	826	18	0.884615	markers
cluster_type_louvain_998981	Cytostim_2.fcs_34414	110	13	832	23	0.859375	markers
cluster_type_louvain_998981	Cytostim_3.fcs_46733	82	10	872	13	0.877005	markers
cluster_type_louvain_998981	Cytostim_5.fcs_16768	105	10	821	32	0.833333	markers
cluster_type_louvain_133117	Cytostim_1.fcs_6910	95	12	820	15	0.875576	markers
cluster_type_louvain_133117	Cytostim_2.fcs_34414	112	13	832	21	0.868217	markers
cluster_type_louvain_133117	Cytostim_3.fcs_46733	83	14	868	12	0.864583	markers
cluster_type_louvain_133117	Cytostim_5.fcs_16768	110	14	817	27	0.842912	markers
cluster_type_louvain_968638	Cytostim_1.fcs_6910	94	9	823	16	0.882629	markers
cluster_type_louvain_968638	Cytostim_2.fcs_34414	111	12	833	22	0.867188	markers
cluster_type_louvain_968638	Cytostim_3.fcs_46733	84	15	867	11	0.865979	markers
cluster_type_louvain_968638	Cytostim_5.fcs_16768	109	15	816	28	0.835249	markers
cluster_type_louvain_73822	Cytostim_1.fcs_6910	94	9	823	16	0.882629	markers
cluster_type_louvain_73822	Cytostim_2.fcs_34414	111	12	833	22	0.867188	markers
cluster_type_louvain_73822	Cytostim_3.fcs_46733	85	15	867	10	0.871795	markers
cluster_type_louvain_73822	Cytostim_5.fcs_16768	111	16	815	26	0.840909	markers
cluster_type_louvain_901816	Cytostim_1.fcs_6910	92	5	827	18	0.888889	markers
cluster_type_louvain_901816	Cytostim_2.fcs_34414	109	13	832	24	0.854902	markers
cluster_type_louvain_901816	Cytostim_3.fcs_46733	85	10	872	10	0.894737	markers
cluster_type_louvain_901816	Cytostim_5.fcs_16768	106	10	821	31	0.837945	markers
cluster_type_louvain_657289	Cytostim_1.fcs_6910	92	6	826	18	0.884615	markers
cluster_type_louvain_657289	Cytostim_2.fcs_34414	110	12	833	23	0.862745	markers
cluster_type_louvain_657289	Cytostim_3.fcs_46733	81	9	873	14	0.875676	markers
cluster_type_louvain_657289	Cytostim_5.fcs_16768	106	10	821	31	0.837945	markers
cluster_type_louvain_485515	Cytostim_1.fcs_6910	95	43	789	15	0.766129	markers
cluster_type_louvain_485515	Cytostim_2.fcs_34414	111	25	820	22	0.825279	markers
cluster_type_louvain_485515	Cytostim_3.fcs_46733	84	43	839	11	0.756757	markers
cluster_type_louvain_485515	Cytostim_5.fcs_16768	110	27	804	27	0.80292	markers
cluster_type_louvain_995114	Cytostim_1.fcs_6910	95	11	821	15	0.87963	markers
cluster_type_louvain_995114	Cytostim_2.fcs_34414	113	13	832	20	0.872587	markers
cluster_type_louvain_995114	Cytostim_3.fcs_46733	83	15	867	12	0.860104	markers
cluster_type_louvain_995114	Cytostim_5.fcs_16768	109	12	819	28	0.844961	markers
cluster_type_louvain_77294	Cytostim_1.fcs_6910	92	6	826	18	0.884615	markers
cluster_type_louvain_77294	Cytostim_2.fcs_34414	110	13	832	23	0.859375	markers
cluster_type_louvain_77294	Cytostim_3.fcs_46733	83	10	872	12	0.882979	markers
cluster_type_louvain_77294	Cytostim_5.fcs_16768	107	12	819	30	0.835938	markers
cluster_type_louvain_802766	Cytostim_1.fcs_6910	94	8	824	16	0.886792	markers
cluster_type_louvain_802766	Cytostim_2.fcs_34414	112	12	833	21	0.871595	markers
cluster_type_louvain_802766	Cytostim_3.fcs_46733	83	15	867	12	0.860104	markers
cluster_type_louvain_802766	Cytostim_5.fcs_16768	109	11	820	28	0.848249	markers
cluster_type_louvain_795419	Cytostim_1.fcs_6910	95	8	824	15	0.892019	markers
cluster_type_louvain_795419	Cytostim_2.fcs_34414	113	13	832	20	0.872587	markers
cluster_type_louvain_795419	Cytostim_3.fcs_46733	84	15	867	11	0.865979	markers
cluster_type_louvain_795419	Cytostim_5.fcs_16768	110	14	817	27	0.842912	markers
cluster_type_louvain_778299	Cytostim_1.fcs_6910	95	42	790	15	0.769231	markers
cluster_type_louvain_778299	Cytostim_2.fcs_34414	112	28	817	21	0.820513	markers
cluster_type_louvain_778299	Cytostim_3.fcs_46733	85	43	839	10	0.762332	markers
cluster_type_louvain_778299	Cytostim_5.fcs_16768	111	27	804	26	0.807273	markers
cluster_type_louvain_213972	Cytostim_1.fcs_6910	95	11	821	15	0.87963	markers
cluster_type_louvain_213972	Cytostim_2.fcs_34414	113	16	829	20	0.862595	markers
cluster_type_louvain_213972	Cytostim_3.fcs_46733	83	15	867	12	0.860104	markers
cluster_type_louvain_213972	Cytostim_5.fcs_16768	110	11	820	27	0.852713	markers
cluster_type_louvain_140841	Cytostim_1.fcs_6910	88	6	826	22	0.862745	markers
cluster_type_louvain_140841	Cytostim_2.fcs_34414	109	12	833	24	0.858268	markers
cluster_type_louvain_140841	Cytostim_3.fcs_46733	83	9	873	12	0.887701	markers
cluster_type_louvain_140841	Cytostim_5.fcs_16768	105	12	819	32	0.826772	markers
cluster_type_louvain_275468	Cytostim_1.fcs_6910	95	13	819	15	0.87156	markers
cluster_type_louvain_275468	Cytostim_2.fcs_34414	113	13	832	20	0.872587	markers
cluster_type_louvain_275468	Cytostim_3.fcs_46733	84	15	867	11	0.865979	markers
cluster_type_louvain_275468	Cytostim_5.fcs_16768	110	15	816	27	0.839695	markers
cluster_type_louvain_336961	Cytostim_1.fcs_6910	95	10	822	15	0.883721	markers
cluster_type_louvain_336961	Cytostim_2.fcs_34414	112	11	834	21	0.875	markers
cluster_type_louvain_336961	Cytostim_3.fcs_46733	84	14	868	11	0.870466	markers
cluster_type_louvain_336961	Cytostim_5.fcs_16768	109	11	820	28	0.848249	markers
cluster_type_louvain_694436	Cytostim_1.fcs_6910	93	35	797	17	0.781513	markers
cluster_type_louvain_694436	Cytostim_2.fcs_34414	111	26	819	22	0.822222	markers
cluster_type_louvain_694436	Cytostim_3.fcs_46733	84	30	852	11	0.803828	markers
cluster_type_louvain_694436	Cytostim_5.fcs_16768	109	20	811	28	0.819549	markers
cluster_type_louvain_921002	Cytostim_1.fcs_6910	95	12	820	15	0.875576	markers
cluster_type_louvain_921002	Cytostim_2.fcs_34414	112	12	833	21	0.871595	markers
cluster_type_louvain_921002	Cytostim_3.fcs_46733	84	15	867	11	0.865979	markers
cluster_type_louvain_921002	Cytostim_5.fcs_16768	109	12	819	28	0.844961	markers
cluster_type_louvain_23037	Cytostim_1.fcs_6910	92	6	826	18	0.884615	markers
cluster_type_louvain_23037	Cytostim_2.fcs_34414	109	12	833	24	0.858268	markers
cluster_type_louvain_23037	Cytostim_3.fcs_46733	85	10	872	10	0.894737	markers
cluster_type_louvain_23037	Cytostim_5.fcs_16768	107	12	819	30	0.835938	markers
cluster_type_louvain_27451	Cytostim_1.fcs_6910	94	8	824	16	0.886792	markers
cluster_type_louvain_27451	Cytostim_2.fcs_34414	111	14	831	22	0.860465	markers
cluster_type_louvain_27451	Cytostim_3.fcs_46733	83	15	867	12	0.860104	markers
cluster_type_louvain_27451	Cytostim_5.fcs_16768	109	11	820	28	0.848249	markers
cluster_type_louvain_689004	Cytostim_1.fcs_6910	86	6	826	24	0.851485	markers
cluster_type_louvain_689004	Cytostim_2.fcs_34414	109	12	833	24	0.858268	markers
cluster_type_louvain_689004	Cytostim_3.fcs_46733	79	8	874	16	0.868132	markers
cluster_type_louvain_689004	Cytostim_5.fcs_16768	103	10	821	34	0.824	markers
cluster_type_louvain_909831	Cytostim_1.fcs_6910	92	5	827	18	0.888889	markers
cluster_type_louvain_909831	Cytostim_2.fcs_34414	110	13	832	23	0.859375	markers
cluster_type_louvain_909831	Cytostim_3.fcs_46733	83	9	873	12	0.887701	markers
cluster_type_louvain_909831	Cytostim_5.fcs_16768	106	10	821	31	0.837945	markers
cluster_type_louvain_211936	Cytostim_1.fcs_6910	93	7	825	17	0.885714	markers
cluster_type_louvain_211936	Cytostim_2.fcs_34414	110	12	833	23	0.862745	markers
cluster_type_louvain_211936	Cytostim_3.fcs_46733	82	10	872	13	0.877005	markers
cluster_type_louvain_211936	Cytostim_5.fcs_16768	106	10	821	31	0.837945	markers
cluster_type_louvain_240177	Cytostim_1.fcs_6910	92	6	826	18	0.884615	markers
cluster_type_louvain_240177	Cytostim_2.fcs_34414	109	12	833	24	0.858268	markers
cluster_type_louvain_240177	Cytostim_3.fcs_46733	82	10	872	13	0.877005	markers
cluster_type_louvain_240177	Cytostim_5.fcs_16768	105	10	821	32	0.833333	markers
cluster_type_louvain_181344	Cytostim_1.fcs_6910	92	5	827	18	0.888889	markers
cluster_type_louvain_181344	Cytostim_2.fcs_34414	110	13	832	23	0.859375	markers
cluster_type_louvain_181344	Cytostim_3.fcs_46733	84	10	872	11	0.888889	markers
cluster_type_louvain_181344	Cytostim_5.fcs_16768	107	11	820	30	0.839216	markers
cluster_type_louvain_613411	Cytostim_1.fcs_6910	93	7	825	17	0.885714	markers
cluster_type_louvain_613411	Cytostim_2.fcs_34414	112	11	834	21	0.875	markers
cluster_type_louvain_613411	Cytostim_3.fcs_46733	81	14	868	14	0.852632	markers
cluster_type_louvain_613411	Cytostim_5.fcs_16768	108	11	820	29	0.84375	markers
cluster_type_louvain_246618	Cytostim_1.fcs_6910	94	7	825	16	0.890995	markers
cluster_type_louvain_246618	Cytostim_2.fcs_34414	112	13	832	21	0.868217	markers
cluster_type_louvain_246618	Cytostim_3.fcs_46733	84	15	867	11	0.865979	markers
cluster_type_louvain_246618	Cytostim_5.fcs_16768	109	10	821	28	0.851562	markers
cluster_type_louvain_766193	Cytostim_1.fcs_6910	92	6	826	18	0.884615	markers
cluster_type_louvain_766193	Cytostim_2.fcs_34414	110	13	832	23	0.859375	markers
cluster_type_louvain_766193	Cytostim_3.fcs_46733	83	10	872	12	0.882979	markers
cluster_type_louvain_766193	Cytostim_5.fcs_16768	106	10	821	31	0.837945	markers
cluster_type_louvain_546650	Cytostim_1.fcs_6910	93	8	824	17	0.881517	markers
cluster_type_louvain_546650	Cytostim_2.fcs_34414	111	13	832	22	0.863813	markers
cluster_type_louvain_546650	Cytostim_3.fcs_46733	85	10	872	10	0.894737	markers
cluster_type_louvain_546650	Cytostim_5.fcs_16768	106	11	820	31	0.834646	markers
cluster_type_louvain_976526	Cytostim_1.fcs_6910	93	10	822	17	0.873239	markers
cluster_type_louvain_976526	Cytostim_2.fcs_34414	111	15	830	22	0.857143	markers
cluster_type_louvain_976526	Cytostim_3.fcs_46733	83	10	872	12	0.882979	markers
cluster_type_louvain_976526	Cytostim_5.fcs_16768	106	10	821	31	0.837945	markers
cluster_type_louvain_942735	Cytostim_1.fcs_6910	95	9	823	15	0.88785	markers
cluster_type_louvain_942735	Cytostim_2.fcs_34414	113	13	832	20	0.872587	markers
cluster_type_louvain_942735	Cytostim_3.fcs_46733	84	15	867	11	0.865979	markers
cluster_type_louvain_942735	Cytostim_5.fcs_16768	109	11	820	28	0.848249	markers
cluster_type_louvain_88792	Cytostim_1.fcs_6910	95	12	820	15	0.875576	markers
cluster_type_louvain_88792	Cytostim_2.fcs_34414	112	14	831	21	0.864865	markers
cluster_type_louvain_88792	Cytostim_3.fcs_46733	84	15	867	11	0.865979	markers
cluster_type_louvain_88792	Cytostim_5.fcs_16768	110	14	817	27	0.842912	markers
cluster_type_louvain_885346	Cytostim_1.fcs_6910	95	12	820	15	0.875576	markers
cluster_type_louvain_885346	Cytostim_2.fcs_34414	113	13	832	20	0.872587	markers
cluster_type_louvain_885346	Cytostim_3.fcs_46733	85	16	866	10	0.867347	markers
cluster_type_louvain_885346	Cytostim_5.fcs_16768	111	14	817	26	0.847328	markers
cluster_type_louvain_88989	Cytostim_1.fcs_6910	92	5	827	18	0.888889	markers
cluster_type_louvain_88989	Cytostim_2.fcs_34414	110	12	833	23	0.862745	markers
cluster_type_louvain_88989	Cytostim_3.fcs_46733	84	10	872	11	0.888889	markers
cluster_type_louvain_88989	Cytostim_5.fcs_16768	106	9	822	31	0.84127	markers
cluster_type_louvain_688066	Cytostim_1.fcs_6910	92	5	827	18	0.888889	markers
cluster_type_louvain_688066	Cytostim_2.fcs_34414	110	13	832	23	0.859375	markers
cluster_type_louvain_688066	Cytostim_3.fcs_46733	83	10	872	12	0.882979	markers
cluster_type_louvain_688066	Cytostim_5.fcs_16768	106	10	821	31	0.837945	markers
cluster_type_louvain_788972	Cytostim_1.fcs_6910	94	9	823	16	0.882629	markers
cluster_type_louvain_788972	Cytostim_2.fcs_34414	112	13	832	21	0.868217	markers
cluster_type_louvain_788972	Cytostim_3.fcs_46733	85	15	867	10	0.871795	markers
cluster_type_louvain_788972	Cytostim_5.fcs_16768	109	13	818	28	0.841699	markers
cluster_type_louvain_651739	Cytostim_1.fcs_6910	95	8	824	15	0.892019	markers
cluster_type_louvain_651739	Cytostim_2.fcs_34414	113	13	832	20	0.872587	markers
cluster_type_louvain_651739	Cytostim_3.fcs_46733	83	14	868	12	0.864583	markers
cluster_type_louvain_651739	Cytostim_5.fcs_16768	109	11	820	28	0.848249	markers
cluster_type_louvain_345609	Cytostim_1.fcs_6910	94	9	823	16	0.882629	markers
cluster_type_louvain_345609	Cytostim_2.fcs_34414	112	13	832	21	0.868217	markers
cluster_type_louvain_345609	Cytostim_3.fcs_46733	84	15	867	11	0.865979	markers
cluster_type_louvain_345609	Cytostim_5.fcs_16768	110	13	818	27	0.846154	markers
cluster_type_louvain_812433	Cytostim_1.fcs_6910	92	5	827	18	0.888889	markers
cluster_type_louvain_812433	Cytostim_2.fcs_34414	109	12	833	24	0.858268	markers
cluster_type_louvain_812433	Cytostim_3.fcs_46733	83	10	872	12	0.882979	markers
cluster_type_louvain_812433	Cytostim_5.fcs_16768	106	9	822	31	0.84127	markers
cluster_type_louvain_54832	Cytostim_1.fcs_6910	94	8	824	16	0.886792	markers
cluster_type_louvain_54832	Cytostim_2.fcs_34414	112	13	832	21	0.868217	markers
cluster_type_louvain_54832	Cytostim_3.fcs_46733	83	15	867	12	0.860104	markers
cluster_type_louvain_54832	Cytostim_5.fcs_16768	109	11	820	28	0.848249	markers
cluster_type_louvain_13419	Cytostim_1.fcs_6910	92	5	827	18	0.888889	markers
cluster_type_louvain_13419	Cytostim_2.fcs_34414	110	12	833	23	0.862745	markers
cluster_type_louvain_13419	Cytostim_3.fcs_46733	83	10	872	12	0.882979	markers
cluster_type_louvain_13419	Cytostim_5.fcs_16768	106	9	822	31	0.84127	markers
cluster_type_louvain_460471	Cytostim_1.fcs_6910	95	13	819	15	0.87156	markers
cluster_type_louvain_460471	Cytostim_2.fcs_34414	112	12	833	21	0.871595	markers
cluster_type_louvain_460471	Cytostim_3.fcs_46733	84	15	867	11	0.865979	markers
cluster_type_louvain_460471	Cytostim_5.fcs_16768	109	14	817	28	0.838462	markers
cluster_type_louvain_894959	Cytostim_1.fcs_6910	94	9	823	16	0.882629	markers
cluster_type_louvain_894959	Cytostim_2.fcs_34414	112	13	832	21	0.868217	markers
cluster_type_louvain_894959	Cytostim_3.fcs_46733	82	15	867	13	0.854167	markers
cluster_type_louvain_894959	Cytostim_5.fcs_16768	109	14	817	28	0.838462	markers
cluster_type_louvain_470011	Cytostim_1.fcs_6910	93	7	825	17	0.885714	markers
cluster_type_louvain_470011	Cytostim_2.fcs_34414	109	11	834	24	0.86166	markers
cluster_type_louvain_470011	Cytostim_3.fcs_46733	84	9	873	11	0.893617	markers
cluster_type_louvain_470011	Cytostim_5.fcs_16768	107	12	819	30	0.835938	markers
cluster_type_louvain_332297	Cytostim_1.fcs_6910	95	12	820	15	0.875576	markers
cluster_type_louvain_332297	Cytostim_2.fcs_34414	113	13	832	20	0.872587	markers
cluster_type_louvain_332297	Cytostim_3.fcs_46733	84	15	867	11	0.865979	markers
cluster_type_louvain_332297	Cytostim_5.fcs_16768	109	13	818	28	0.841699	markers
cluster_type_louvain_803874	Cytostim_1.fcs_6910	92	6	826	18	0.884615	markers
cluster_type_louvain_803874	Cytostim_2.fcs_34414	110	13	832	23	0.859375	markers
cluster_type_louvain_803874	Cytostim_3.fcs_46733	84	10	872	11	0.888889	markers
cluster_type_louvain_803874	Cytostim_5.fcs_16768	106	12	819	31	0.831373	markers
cluster_type_louvain_27827	Cytostim_1.fcs_6910	92	6	826	18	0.884615	markers
cluster_type_louvain_27827	Cytostim_2.fcs_34414	110	15	830	23	0.852713	markers
cluster_type_louvain_27827	Cytostim_3.fcs_46733	82	9	873	13	0.88172	markers
cluster_type_louvain_27827	Cytostim_5.fcs_16768	106	10	821	31	0.837945	markers
cluster_type_louvain_893601	Cytostim_1.fcs_6910	90	8	824	20	0.865385	markers
cluster_type_louvain_893601	Cytostim_2.fcs_34414	110	13	832	23	0.859375	markers
cluster_type_louvain_893601	Cytostim_3.fcs_46733	83	10	872	12	0.882979	markers
cluster_type_louvain_893601	Cytostim_5.fcs_16768	105	9	822	32	0.836653	markers
cluster_type_louvain_69912	Cytostim_1.fcs_6910	95	37	795	15	0.785124	markers
cluster_type_louvain_69912	Cytostim_2.fcs_34414	113	28	817	20	0.824818	markers
cluster_type_louvain_69912	Cytostim_3.fcs_46733	85	36	846	10	0.787037	markers
cluster_type_louvain_69912	Cytostim_5.fcs_16768	112	20	811	25	0.832714	markers
cluster_type_louvain_130028	Cytostim_1.fcs_6910	92	6	826	18	0.884615	markers
cluster_type_louvain_130028	Cytostim_2.fcs_34414	109	12	833	24	0.858268	markers
cluster_type_louvain_130028	Cytostim_3.fcs_46733	83	10	872	12	0.882979	markers
cluster_type_louvain_130028	Cytostim_5.fcs_16768	106	10	821	31	0.837945	markers
cluster_type_louvain_602063	Cytostim_1.fcs_6910	94	8	824	16	0.886792	markers
cluster_type_louvain_602063	Cytostim_2.fcs_34414	112	13	832	21	0.868217	markers
cluster_type_louvain_602063	Cytostim_3.fcs_46733	84	15	867	11	0.865979	markers
cluster_type_louvain_602063	Cytostim_5.fcs_16768	109	11	820	28	0.848249	markers
cluster_type_louvain_237062	Cytostim_1.fcs_6910	95	13	819	15	0.87156	markers
cluster_type_louvain_237062	Cytostim_2.fcs_34414	112	12	833	21	0.871595	markers
cluster_type_louvain_237062	Cytostim_3.fcs_46733	84	15	867	11	0.865979	markers
cluster_type_louvain_237062	Cytostim_5.fcs_16768	109	13	818	28	0.841699	markers
cluster_type_louvain_309744	Cytostim_1.fcs_6910	94	9	823	16	0.882629	markers
cluster_type_louvain_309744	Cytostim_2.fcs_34414	112	14	831	21	0.864865	markers
cluster_type_louvain_309744	Cytostim_3.fcs_46733	82	15	867	13	0.854167	markers
cluster_type_louvain_309744	Cytostim_5.fcs_16768	110	14	817	27	0.842912	markers
cluster_type_louvain_59153	Cytostim_1.fcs_6910	95	12	820	15	0.875576	markers
cluster_type_louvain_59153	Cytostim_2.fcs_34414	112	13	832	21	0.868217	markers
cluster_type_louvain_59153	Cytostim_3.fcs_46733	83	15	867	12	0.860104	markers
cluster_type_louvain_59153	Cytostim_5.fcs_16768	109	13	818	28	0.841699	markers
cluster_type_louvain_998149	Cytostim_1.fcs_6910	95	11	821	15	0.87963	markers
cluster_type_louvain_998149	Cytostim_2.fcs_34414	113	13	832	20	0.872587	markers
cluster_type_louvain_998149	Cytostim_3.fcs_46733	83	15	867	12	0.860104	markers
cluster_type_louvain_998149	Cytostim_5.fcs_16768	109	11	820	28	0.848249	markers
cluster_type_louvain_300196	Cytostim_1.fcs_6910	94	11	821	16	0.874419	markers
cluster_type_louvain_300196	Cytostim_2.fcs_34414	112	16	829	21	0.858238	markers
cluster_type_louvain_300196	Cytostim_3.fcs_46733	83	16	866	12	0.85567	markers
cluster_type_louvain_300196	Cytostim_5.fcs_16768	110	13	818	27	0.846154	markers
cluster_type_louvain_693646	Cytostim_1.fcs_6910	94	13	819	16	0.866359	markers
cluster_type_louvain_693646	Cytostim_2.fcs_34414	112	15	830	21	0.861538	markers
cluster_type_louvain_693646	Cytostim_3.fcs_46733	85	20	862	10	0.85	markers
cluster_type_louvain_693646	Cytostim_5.fcs_16768	111	17	814	26	0.837736	markers
cluster_type_louvain_657437	Cytostim_1.fcs_6910	93	8	824	17	0.881517	markers
cluster_type_louvain_657437	Cytostim_2.fcs_34414	112	11	834	21	0.875	markers
cluster_type_louvain_657437	Cytostim_3.fcs_46733	81	14	868	14	0.852632	markers
cluster_type_louvain_657437	Cytostim_5.fcs_16768	109	11	820	28	0.848249	markers
cluster_type_louvain_897169	Cytostim_1.fcs_6910	92	6	826	18	0.884615	markers
cluster_type_louvain_897169	Cytostim_2.fcs_34414	110	13	832	23	0.859375	markers
cluster_type_louvain_897169	Cytostim_3.fcs_46733	83	9	873	12	0.887701	markers
cluster_type_louvain_897169	Cytostim_5.fcs_16768	106	10	821	31	0.837945	markers
cluster_type_louvain_589614	Cytostim_1.fcs_6910	89	5	827	21	0.872549	markers
cluster_type_louvain_589614	Cytostim_2.fcs_34414	110	13	832	23	0.859375	markers
cluster_type_louvain_589614	Cytostim_3.fcs_46733	83	10	872	12	0.882979	markers
cluster_type_louvain_589614	Cytostim_5.fcs_16768	107	11	820	30	0.839216	markers
cluster_type_louvain_843885	Cytostim_1.fcs_6910	92	10	822	18	0.867925	markers
cluster_type_louvain_843885	Cytostim_2.fcs_34414	110	17	828	23	0.846154	markers
cluster_type_louvain_843885	Cytostim_3.fcs_46733	84	14	868	11	0.870466	markers
cluster_type_louvain_843885	Cytostim_5.fcs_16768	106	12	819	31	0.831373	markers
cluster_type_louvain_338932	Cytostim_1.fcs_6910	92	6	826	18	0.884615	markers
cluster_type_louvain_338932	Cytostim_2.fcs_34414	109	11	834	24	0.86166	markers
cluster_type_louvain_338932	Cytostim_3.fcs_46733	84	9	873	11	0.893617	markers
cluster_type_louvain_338932	Cytostim_5.fcs_16768	106	10	821	31	0.837945	markers
cluster_type_louvain_706508	Cytostim_1.fcs_6910	95	4	828	15	0.909091	important_features+markers
cluster_type_louvain_706508	Cytostim_2.fcs_34414	114	5	840	19	0.904762	important_features+markers
cluster_type_louvain_706508	Cytostim_3.fcs_46733	88	4	878	7	0.941176	important_features+markers
cluster_type_louvain_706508	Cytostim_5.fcs_16768	118	7	824	19	0.900763	important_features+markers
cluster_type_louvain_241701	Cytostim_1.fcs_6910	95	4	828	15	0.909091	important_features+markers
cluster_type_louvain_241701	Cytostim_2.fcs_34414	114	5	840	19	0.904762	important_features+markers
cluster_type_louvain_241701	Cytostim_3.fcs_46733	88	4	878	7	0.941176	important_features+markers
cluster_type_louvain_241701	Cytostim_5.fcs_16768	118	7	824	19	0.900763	important_features+markers
cluster_type_louvain_264081	Cytostim_1.fcs_6910	95	4	828	15	0.909091	important_features+markers
cluster_type_louvain_264081	Cytostim_2.fcs_34414	114	5	840	19	0.904762	important_features+markers
cluster_type_louvain_264081	Cytostim_3.fcs_46733	88	4	878	7	0.941176	important_features+markers
cluster_type_louvain_264081	Cytostim_5.fcs_16768	118	7	824	19	0.900763	important_features+markers
cluster_type_louvain_289819	Cytostim_1.fcs_6910	95	4	828	15	0.909091	important_features+markers
cluster_type_louvain_289819	Cytostim_2.fcs_34414	114	5	840	19	0.904762	important_features+markers
cluster_type_louvain_289819	Cytostim_3.fcs_46733	88	3	879	7	0.946237	important_features+markers
cluster_type_louvain_289819	Cytostim_5.fcs_16768	118	7	824	19	0.900763	important_features+markers
cluster_type_louvain_165373	Cytostim_1.fcs_6910	95	4	828	15	0.909091	important_features+markers
cluster_type_louvain_165373	Cytostim_2.fcs_34414	114	5	840	19	0.904762	important_features+markers
cluster_type_louvain_165373	Cytostim_3.fcs_46733	88	4	878	7	0.941176	important_features+markers
cluster_type_louvain_165373	Cytostim_5.fcs_16768	118	7	824	19	0.900763	important_features+markers
cluster_type_louvain_895035	Cytostim_1.fcs_6910	95	4	828	15	0.909091	important_features+markers
cluster_type_louvain_895035	Cytostim_2.fcs_34414	114	5	840	19	0.904762	important_features+markers
cluster_type_louvain_895035	Cytostim_3.fcs_46733	88	4	878	7	0.941176	important_features+markers
cluster_type_louvain_895035	Cytostim_5.fcs_16768	118	7	824	19	0.900763	important_features+markers
cluster_type_louvain_297240	Cytostim_1.fcs_6910	95	4	828	15	0.909091	important_features+markers
cluster_type_louvain_297240	Cytostim_2.fcs_34414	114	5	840	19	0.904762	important_features+markers
cluster_type_louvain_297240	Cytostim_3.fcs_46733	88	4	878	7	0.941176	important_features+markers
cluster_type_louvain_297240	Cytostim_5.fcs_16768	118	7	824	19	0.900763	important_features+markers
cluster_type_louvain_848224	Cytostim_1.fcs_6910	95	4	828	15	0.909091	important_features+markers
cluster_type_louvain_848224	Cytostim_2.fcs_34414	114	5	840	19	0.904762	important_features+markers
cluster_type_louvain_848224	Cytostim_3.fcs_46733	88	4	878	7	0.941176	important_features+markers
cluster_type_louvain_848224	Cytostim_5.fcs_16768	118	7	824	19	0.900763	important_features+markers
cluster_type_louvain_513536	Cytostim_1.fcs_6910	95	4	828	15	0.909091	important_features+markers
cluster_type_louvain_513536	Cytostim_2.fcs_34414	114	5	840	19	0.904762	important_features+markers
cluster_type_louvain_513536	Cytostim_3.fcs_46733	88	4	878	7	0.941176	important_features+markers
cluster_type_louvain_513536	Cytostim_5.fcs_16768	118	7	824	19	0.900763	important_features+markers
cluster_type_louvain_47549	Cytostim_1.fcs_6910	95	4	828	15	0.909091	important_features+markers
cluster_type_louvain_47549	Cytostim_2.fcs_34414	114	5	840	19	0.904762	important_features+markers
cluster_type_louvain_47549	Cytostim_3.fcs_46733	88	4	878	7	0.941176	important_features+markers
cluster_type_louvain_47549	Cytostim_5.fcs_16768	118	7	824	19	0.900763	important_features+markers
cluster_type_louvain_743108	Cytostim_1.fcs_6910	95	4	828	15	0.909091	important_features+markers
cluster_type_louvain_743108	Cytostim_2.fcs_34414	114	5	840	19	0.904762	important_features+markers
cluster_type_louvain_743108	Cytostim_3.fcs_46733	88	4	878	7	0.941176	important_features+markers
cluster_type_louvain_743108	Cytostim_5.fcs_16768	118	7	824	19	0.900763	important_features+markers
cluster_type_louvain_255659	Cytostim_1.fcs_6910	95	4	828	15	0.909091	important_features+markers
cluster_type_louvain_255659	Cytostim_2.fcs_34414	114	5	840	19	0.904762	important_features+markers
cluster_type_louvain_255659	Cytostim_3.fcs_46733	88	4	878	7	0.941176	important_features+markers
cluster_type_louvain_255659	Cytostim_5.fcs_16768	118	7	824	19	0.900763	important_features+markers
cluster_type_louvain_354099	Cytostim_1.fcs_6910	95	4	828	15	0.909091	important_features+markers
cluster_type_louvain_354099	Cytostim_2.fcs_34414	114	5	840	19	0.904762	important_features+markers
cluster_type_louvain_354099	Cytostim_3.fcs_46733	88	4	878	7	0.941176	important_features+markers
cluster_type_louvain_354099	Cytostim_5.fcs_16768	118	7	824	19	0.900763	important_features+markers
cluster_type_louvain_555632	Cytostim_1.fcs_6910	95	4	828	15	0.909091	important_features+markers
cluster_type_louvain_555632	Cytostim_2.fcs_34414	114	5	840	19	0.904762	important_features+markers
cluster_type_louvain_555632	Cytostim_3.fcs_46733	88	4	878	7	0.941176	important_features+markers
cluster_type_louvain_555632	Cytostim_5.fcs_16768	118	7	824	19	0.900763	important_features+markers
cluster_type_louvain_115430	Cytostim_1.fcs_6910	95	4	828	15	0.909091	important_features+markers
cluster_type_louvain_115430	Cytostim_2.fcs_34414	114	5	840	19	0.904762	important_features+markers
cluster_type_louvain_115430	Cytostim_3.fcs_46733	88	4	878	7	0.941176	important_features+markers
cluster_type_louvain_115430	Cytostim_5.fcs_16768	118	7	824	19	0.900763	important_features+markers
cluster_type_louvain_797561	Cytostim_1.fcs_6910	95	4	828	15	0.909091	important_features+markers
cluster_type_louvain_797561	Cytostim_2.fcs_34414	114	5	840	19	0.904762	important_features+markers
cluster_type_louvain_797561	Cytostim_3.fcs_46733	88	4	878	7	0.941176	important_features+markers
cluster_type_louvain_797561	Cytostim_5.fcs_16768	118	7	824	19	0.900763	important_features+markers
cluster_type_louvain_182253	Cytostim_1.fcs_6910	95	4	828	15	0.909091	important_features+markers
cluster_type_louvain_182253	Cytostim_2.fcs_34414	114	5	840	19	0.904762	important_features+markers
cluster_type_louvain_182253	Cytostim_3.fcs_46733	88	4	878	7	0.941176	important_features+markers
cluster_type_louvain_182253	Cytostim_5.fcs_16768	118	7	824	19	0.900763	important_features+markers
cluster_type_louvain_659900	Cytostim_1.fcs_6910	95	4	828	15	0.909091	important_features+markers
cluster_type_louvain_659900	Cytostim_2.fcs_34414	114	5	840	19	0.904762	important_features+markers
cluster_type_louvain_659900	Cytostim_3.fcs_46733	88	4	878	7	0.941176	important_features+markers
cluster_type_louvain_659900	Cytostim_5.fcs_16768	118	7	824	19	0.900763	important_features+markers
cluster_type_louvain_108700	Cytostim_1.fcs_6910	95	4	828	15	0.909091	important_features+markers
cluster_type_louvain_108700	Cytostim_2.fcs_34414	114	5	840	19	0.904762	important_features+markers
cluster_type_louvain_108700	Cytostim_3.fcs_46733	88	4	878	7	0.941176	important_features+markers
cluster_type_louvain_108700	Cytostim_5.fcs_16768	118	7	824	19	0.900763	important_features+markers
cluster_type_louvain_638116	Cytostim_1.fcs_6910	95	4	828	15	0.909091	important_features+markers
cluster_type_louvain_638116	Cytostim_2.fcs_34414	114	5	840	19	0.904762	important_features+markers
cluster_type_louvain_638116	Cytostim_3.fcs_46733	88	4	878	7	0.941176	important_features+markers
cluster_type_louvain_638116	Cytostim_5.fcs_16768	118	7	824	19	0.900763	important_features+markers
cluster_type_louvain_653778	Cytostim_1.fcs_6910	95	4	828	15	0.909091	important_features+markers
cluster_type_louvain_653778	Cytostim_2.fcs_34414	114	5	840	19	0.904762	important_features+markers
cluster_type_louvain_653778	Cytostim_3.fcs_46733	88	4	878	7	0.941176	important_features+markers
cluster_type_louvain_653778	Cytostim_5.fcs_16768	118	7	824	19	0.900763	important_features+markers
cluster_type_louvain_712004	Cytostim_1.fcs_6910	95	4	828	15	0.909091	important_features+markers
cluster_type_louvain_712004	Cytostim_2.fcs_34414	114	5	840	19	0.904762	important_features+markers
cluster_type_louvain_712004	Cytostim_3.fcs_46733	88	4	878	7	0.941176	important_features+markers
cluster_type_louvain_712004	Cytostim_5.fcs_16768	118	7	824	19	0.900763	important_features+markers
cluster_type_louvain_743651	Cytostim_1.fcs_6910	95	4	828	15	0.909091	important_features+markers
cluster_type_louvain_743651	Cytostim_2.fcs_34414	114	5	840	19	0.904762	important_features+markers
cluster_type_louvain_743651	Cytostim_3.fcs_46733	88	4	878	7	0.941176	important_features+markers
cluster_type_louvain_743651	Cytostim_5.fcs_16768	118	7	824	19	0.900763	important_features+markers
cluster_type_louvain_274857	Cytostim_1.fcs_6910	95	4	828	15	0.909091	important_features+markers
cluster_type_louvain_274857	Cytostim_2.fcs_34414	114	5	840	19	0.904762	important_features+markers
cluster_type_louvain_274857	Cytostim_3.fcs_46733	88	4	878	7	0.941176	important_features+markers
cluster_type_louvain_274857	Cytostim_5.fcs_16768	118	7	824	19	0.900763	important_features+markers
cluster_type_louvain_926907	Cytostim_1.fcs_6910	95	4	828	15	0.909091	important_features+markers
cluster_type_louvain_926907	Cytostim_2.fcs_34414	114	5	840	19	0.904762	important_features+markers
cluster_type_louvain_926907	Cytostim_3.fcs_46733	88	4	878	7	0.941176	important_features+markers
cluster_type_louvain_926907	Cytostim_5.fcs_16768	118	7	824	19	0.900763	important_features+markers
cluster_type_louvain_256918	Cytostim_1.fcs_6910	95	4	828	15	0.909091	important_features+markers
cluster_type_louvain_256918	Cytostim_2.fcs_34414	114	5	840	19	0.904762	important_features+markers
cluster_type_louvain_256918	Cytostim_3.fcs_46733	88	4	878	7	0.941176	important_features+markers
cluster_type_louvain_256918	Cytostim_5.fcs_16768	118	7	824	19	0.900763	important_features+markers
cluster_type_louvain_961655	Cytostim_1.fcs_6910	95	4	828	15	0.909091	important_features+markers
cluster_type_louvain_961655	Cytostim_2.fcs_34414	114	5	840	19	0.904762	important_features+markers
cluster_type_louvain_961655	Cytostim_3.fcs_46733	88	4	878	7	0.941176	important_features+markers
cluster_type_louvain_961655	Cytostim_5.fcs_16768	118	7	824	19	0.900763	important_features+markers
cluster_type_louvain_334674	Cytostim_1.fcs_6910	95	4	828	15	0.909091	important_features+markers
cluster_type_louvain_334674	Cytostim_2.fcs_34414	114	5	840	19	0.904762	important_features+markers
cluster_type_louvain_334674	Cytostim_3.fcs_46733	88	4	878	7	0.941176	important_features+markers
cluster_type_louvain_334674	Cytostim_5.fcs_16768	118	7	824	19	0.900763	important_features+markers
cluster_type_louvain_453543	Cytostim_1.fcs_6910	95	4	828	15	0.909091	important_features+markers
cluster_type_louvain_453543	Cytostim_2.fcs_34414	114	5	840	19	0.904762	important_features+markers
cluster_type_louvain_453543	Cytostim_3.fcs_46733	88	4	878	7	0.941176	important_features+markers
cluster_type_louvain_453543	Cytostim_5.fcs_16768	118	7	824	19	0.900763	important_features+markers
cluster_type_louvain_876822	Cytostim_1.fcs_6910	95	4	828	15	0.909091	important_features+markers
cluster_type_louvain_876822	Cytostim_2.fcs_34414	114	5	840	19	0.904762	important_features+markers
cluster_type_louvain_876822	Cytostim_3.fcs_46733	88	4	878	7	0.941176	important_features+markers
cluster_type_louvain_876822	Cytostim_5.fcs_16768	118	7	824	19	0.900763	important_features+markers
cluster_type_louvain_180411	Cytostim_1.fcs_6910	95	4	828	15	0.909091	important_features+markers
cluster_type_louvain_180411	Cytostim_2.fcs_34414	114	5	840	19	0.904762	important_features+markers
cluster_type_louvain_180411	Cytostim_3.fcs_46733	88	4	878	7	0.941176	important_features+markers
cluster_type_louvain_180411	Cytostim_5.fcs_16768	118	7	824	19	0.900763	important_features+markers
cluster_type_louvain_942586	Cytostim_1.fcs_6910	95	4	828	15	0.909091	important_features+markers
cluster_type_louvain_942586	Cytostim_2.fcs_34414	114	5	840	19	0.904762	important_features+markers
cluster_type_louvain_942586	Cytostim_3.fcs_46733	88	4	878	7	0.941176	important_features+markers
cluster_type_louvain_942586	Cytostim_5.fcs_16768	118	7	824	19	0.900763	important_features+markers
cluster_type_louvain_169666	Cytostim_1.fcs_6910	95	4	828	15	0.909091	important_features+markers
cluster_type_louvain_169666	Cytostim_2.fcs_34414	114	5	840	19	0.904762	important_features+markers
cluster_type_louvain_169666	Cytostim_3.fcs_46733	88	4	878	7	0.941176	important_features+markers
cluster_type_louvain_169666	Cytostim_5.fcs_16768	118	7	824	19	0.900763	important_features+markers
cluster_type_louvain_935947	Cytostim_1.fcs_6910	95	4	828	15	0.909091	important_features+markers
cluster_type_louvain_935947	Cytostim_2.fcs_34414	114	5	840	19	0.904762	important_features+markers
cluster_type_louvain_935947	Cytostim_3.fcs_46733	88	4	878	7	0.941176	important_features+markers
cluster_type_louvain_935947	Cytostim_5.fcs_16768	118	7	824	19	0.900763	important_features+markers
cluster_type_louvain_405337	Cytostim_1.fcs_6910	95	4	828	15	0.909091	important_features+markers
cluster_type_louvain_405337	Cytostim_2.fcs_34414	114	5	840	19	0.904762	important_features+markers
cluster_type_louvain_405337	Cytostim_3.fcs_46733	88	3	879	7	0.946237	important_features+markers
cluster_type_louvain_405337	Cytostim_5.fcs_16768	118	7	824	19	0.900763	important_features+markers
cluster_type_louvain_826237	Cytostim_1.fcs_6910	95	4	828	15	0.909091	important_features+markers
cluster_type_louvain_826237	Cytostim_2.fcs_34414	114	5	840	19	0.904762	important_features+markers
cluster_type_louvain_826237	Cytostim_3.fcs_46733	88	4	878	7	0.941176	important_features+markers
cluster_type_louvain_826237	Cytostim_5.fcs_16768	118	7	824	19	0.900763	important_features+markers
cluster_type_louvain_968811	Cytostim_1.fcs_6910	95	4	828	15	0.909091	important_features+markers
cluster_type_louvain_968811	Cytostim_2.fcs_34414	114	5	840	19	0.904762	important_features+markers
cluster_type_louvain_968811	Cytostim_3.fcs_46733	88	4	878	7	0.941176	important_features+markers
cluster_type_louvain_968811	Cytostim_5.fcs_16768	118	7	824	19	0.900763	important_features+markers
cluster_type_louvain_721379	Cytostim_1.fcs_6910	95	4	828	15	0.909091	important_features+markers
cluster_type_louvain_721379	Cytostim_2.fcs_34414	114	5	840	19	0.904762	important_features+markers
cluster_type_louvain_721379	Cytostim_3.fcs_46733	88	4	878	7	0.941176	important_features+markers
cluster_type_louvain_721379	Cytostim_5.fcs_16768	118	7	824	19	0.900763	important_features+markers
cluster_type_louvain_730907	Cytostim_1.fcs_6910	95	4	828	15	0.909091	important_features+markers
cluster_type_louvain_730907	Cytostim_2.fcs_34414	114	5	840	19	0.904762	important_features+markers
cluster_type_louvain_730907	Cytostim_3.fcs_46733	88	4	878	7	0.941176	important_features+markers
cluster_type_louvain_730907	Cytostim_5.fcs_16768	118	7	824	19	0.900763	important_features+markers
cluster_type_louvain_693129	Cytostim_1.fcs_6910	95	4	828	15	0.909091	important_features+markers
cluster_type_louvain_693129	Cytostim_2.fcs_34414	114	5	840	19	0.904762	important_features+markers
cluster_type_louvain_693129	Cytostim_3.fcs_46733	88	4	878	7	0.941176	important_features+markers
cluster_type_louvain_693129	Cytostim_5.fcs_16768	118	7	824	19	0.900763	important_features+markers
cluster_type_louvain_608777	Cytostim_1.fcs_6910	95	4	828	15	0.909091	important_features+markers
cluster_type_louvain_608777	Cytostim_2.fcs_34414	114	5	840	19	0.904762	important_features+markers
cluster_type_louvain_608777	Cytostim_3.fcs_46733	88	4	878	7	0.941176	important_features+markers
cluster_type_louvain_608777	Cytostim_5.fcs_16768	118	7	824	19	0.900763	important_features+markers
cluster_type_louvain_837511	Cytostim_1.fcs_6910	95	4	828	15	0.909091	important_features+markers
cluster_type_louvain_837511	Cytostim_2.fcs_34414	114	5	840	19	0.904762	important_features+markers
cluster_type_louvain_837511	Cytostim_3.fcs_46733	88	4	878	7	0.941176	important_features+markers
cluster_type_louvain_837511	Cytostim_5.fcs_16768	118	7	824	19	0.900763	important_features+markers
cluster_type_louvain_928890	Cytostim_1.fcs_6910	95	4	828	15	0.909091	important_features+markers
cluster_type_louvain_928890	Cytostim_2.fcs_34414	114	5	840	19	0.904762	important_features+markers
cluster_type_louvain_928890	Cytostim_3.fcs_46733	88	4	878	7	0.941176	important_features+markers
cluster_type_louvain_928890	Cytostim_5.fcs_16768	118	7	824	19	0.900763	important_features+markers
cluster_type_louvain_29629	Cytostim_1.fcs_6910	95	4	828	15	0.909091	important_features+markers
cluster_type_louvain_29629	Cytostim_2.fcs_34414	114	5	840	19	0.904762	important_features+markers
cluster_type_louvain_29629	Cytostim_3.fcs_46733	88	4	878	7	0.941176	important_features+markers
cluster_type_louvain_29629	Cytostim_5.fcs_16768	118	7	824	19	0.900763	important_features+markers
cluster_type_louvain_810136	Cytostim_1.fcs_6910	95	4	828	15	0.909091	important_features+markers
cluster_type_louvain_810136	Cytostim_2.fcs_34414	114	5	840	19	0.904762	important_features+markers
cluster_type_louvain_810136	Cytostim_3.fcs_46733	88	4	878	7	0.941176	important_features+markers
cluster_type_louvain_810136	Cytostim_5.fcs_16768	118	7	824	19	0.900763	important_features+markers
cluster_type_louvain_874029	Cytostim_1.fcs_6910	95	4	828	15	0.909091	important_features+markers
cluster_type_louvain_874029	Cytostim_2.fcs_34414	114	5	840	19	0.904762	important_features+markers
cluster_type_louvain_874029	Cytostim_3.fcs_46733	88	4	878	7	0.941176	important_features+markers
cluster_type_louvain_874029	Cytostim_5.fcs_16768	118	7	824	19	0.900763	important_features+markers
cluster_type_louvain_637828	Cytostim_1.fcs_6910	95	4	828	15	0.909091	important_features+markers
cluster_type_louvain_637828	Cytostim_2.fcs_34414	114	5	840	19	0.904762	important_features+markers
cluster_type_louvain_637828	Cytostim_3.fcs_46733	88	4	878	7	0.941176	important_features+markers
cluster_type_louvain_637828	Cytostim_5.fcs_16768	118	7	824	19	0.900763	important_features+markers
cluster_type_louvain_53109	Cytostim_1.fcs_6910	95	4	828	15	0.909091	important_features+markers
cluster_type_louvain_53109	Cytostim_2.fcs_34414	114	5	840	19	0.904762	important_features+markers
cluster_type_louvain_53109	Cytostim_3.fcs_46733	88	4	878	7	0.941176	important_features+markers
cluster_type_louvain_53109	Cytostim_5.fcs_16768	118	7	824	19	0.900763	important_features+markers
cluster_type_louvain_860975	Cytostim_1.fcs_6910	95	4	828	15	0.909091	important_features+markers
cluster_type_louvain_860975	Cytostim_2.fcs_34414	114	5	840	19	0.904762	important_features+markers
cluster_type_louvain_860975	Cytostim_3.fcs_46733	88	4	878	7	0.941176	important_features+markers
cluster_type_louvain_860975	Cytostim_5.fcs_16768	118	7	824	19	0.900763	important_features+markers
cluster_type_louvain_223972	Cytostim_1.fcs_6910	95	4	828	15	0.909091	important_features+markers
cluster_type_louvain_223972	Cytostim_2.fcs_34414	114	5	840	19	0.904762	important_features+markers
cluster_type_louvain_223972	Cytostim_3.fcs_46733	88	4	878	7	0.941176	important_features+markers
cluster_type_louvain_223972	Cytostim_5.fcs_16768	118	7	824	19	0.900763	important_features+markers
cluster_type_louvain_232493	Cytostim_1.fcs_6910	95	4	828	15	0.909091	important_features+markers
cluster_type_louvain_232493	Cytostim_2.fcs_34414	114	5	840	19	0.904762	important_features+markers
cluster_type_louvain_232493	Cytostim_3.fcs_46733	88	4	878	7	0.941176	important_features+markers
cluster_type_louvain_232493	Cytostim_5.fcs_16768	118	7	824	19	0.900763	important_features+markers
cluster_type_louvain_107587	Cytostim_1.fcs_6910	95	4	828	15	0.909091	important_features+markers
cluster_type_louvain_107587	Cytostim_2.fcs_34414	114	5	840	19	0.904762	important_features+markers
cluster_type_louvain_107587	Cytostim_3.fcs_46733	88	3	879	7	0.946237	important_features+markers
cluster_type_louvain_107587	Cytostim_5.fcs_16768	117	7	824	20	0.896552	important_features+markers
cluster_type_louvain_89916	Cytostim_1.fcs_6910	95	4	828	15	0.909091	important_features+markers
cluster_type_louvain_89916	Cytostim_2.fcs_34414	114	5	840	19	0.904762	important_features+markers
cluster_type_louvain_89916	Cytostim_3.fcs_46733	88	4	878	7	0.941176	important_features+markers
cluster_type_louvain_89916	Cytostim_5.fcs_16768	118	7	824	19	0.900763	important_features+markers
cluster_type_louvain_590031	Cytostim_1.fcs_6910	95	4	828	15	0.909091	important_features+markers
cluster_type_louvain_590031	Cytostim_2.fcs_34414	114	5	840	19	0.904762	important_features+markers
cluster_type_louvain_590031	Cytostim_3.fcs_46733	88	4	878	7	0.941176	important_features+markers
cluster_type_louvain_590031	Cytostim_5.fcs_16768	118	7	824	19	0.900763	important_features+markers
cluster_type_louvain_938160	Cytostim_1.fcs_6910	95	4	828	15	0.909091	important_features+markers
cluster_type_louvain_938160	Cytostim_2.fcs_34414	114	5	840	19	0.904762	important_features+markers
cluster_type_louvain_938160	Cytostim_3.fcs_46733	88	4	878	7	0.941176	important_features+markers
cluster_type_louvain_938160	Cytostim_5.fcs_16768	118	7	824	19	0.900763	important_features+markers
cluster_type_louvain_356509	Cytostim_1.fcs_6910	95	4	828	15	0.909091	important_features+markers
cluster_type_louvain_356509	Cytostim_2.fcs_34414	114	5	840	19	0.904762	important_features+markers
cluster_type_louvain_356509	Cytostim_3.fcs_46733	88	4	878	7	0.941176	important_features+markers
cluster_type_louvain_356509	Cytostim_5.fcs_16768	118	7	824	19	0.900763	important_features+markers
cluster_type_louvain_356787	Cytostim_1.fcs_6910	95	4	828	15	0.909091	important_features+markers
cluster_type_louvain_356787	Cytostim_2.fcs_34414	114	5	840	19	0.904762	important_features+markers
cluster_type_louvain_356787	Cytostim_3.fcs_46733	88	4	878	7	0.941176	important_features+markers
cluster_type_louvain_356787	Cytostim_5.fcs_16768	118	7	824	19	0.900763	important_features+markers
cluster_type_louvain_668595	Cytostim_1.fcs_6910	95	4	828	15	0.909091	important_features+markers
cluster_type_louvain_668595	Cytostim_2.fcs_34414	114	5	840	19	0.904762	important_features+markers
cluster_type_louvain_668595	Cytostim_3.fcs_46733	88	4	878	7	0.941176	important_features+markers
cluster_type_louvain_668595	Cytostim_5.fcs_16768	118	7	824	19	0.900763	important_features+markers
cluster_type_louvain_667057	Cytostim_1.fcs_6910	95	4	828	15	0.909091	important_features+markers
cluster_type_louvain_667057	Cytostim_2.fcs_34414	114	5	840	19	0.904762	important_features+markers
cluster_type_louvain_667057	Cytostim_3.fcs_46733	88	4	878	7	0.941176	important_features+markers
cluster_type_louvain_667057	Cytostim_5.fcs_16768	118	7	824	19	0.900763	important_features+markers
cluster_type_louvain_189893	Cytostim_1.fcs_6910	95	4	828	15	0.909091	important_features+markers
cluster_type_louvain_189893	Cytostim_2.fcs_34414	114	5	840	19	0.904762	important_features+markers
cluster_type_louvain_189893	Cytostim_3.fcs_46733	88	4	878	7	0.941176	important_features+markers
cluster_type_louvain_189893	Cytostim_5.fcs_16768	118	7	824	19	0.900763	important_features+markers
cluster_type_louvain_748415	Cytostim_1.fcs_6910	95	4	828	15	0.909091	important_features+markers
cluster_type_louvain_748415	Cytostim_2.fcs_34414	114	5	840	19	0.904762	important_features+markers
cluster_type_louvain_748415	Cytostim_3.fcs_46733	88	4	878	7	0.941176	important_features+markers
cluster_type_louvain_748415	Cytostim_5.fcs_16768	118	7	824	19	0.900763	important_features+markers
cluster_type_louvain_635125	Cytostim_1.fcs_6910	95	4	828	15	0.909091	important_features+markers
cluster_type_louvain_635125	Cytostim_2.fcs_34414	114	5	840	19	0.904762	important_features+markers
cluster_type_louvain_635125	Cytostim_3.fcs_46733	88	4	878	7	0.941176	important_features+markers
cluster_type_louvain_635125	Cytostim_5.fcs_16768	118	7	824	19	0.900763	important_features+markers
cluster_type_louvain_711188	Cytostim_1.fcs_6910	95	4	828	15	0.909091	important_features+markers
cluster_type_louvain_711188	Cytostim_2.fcs_34414	114	5	840	19	0.904762	important_features+markers
cluster_type_louvain_711188	Cytostim_3.fcs_46733	88	4	878	7	0.941176	important_features+markers
cluster_type_louvain_711188	Cytostim_5.fcs_16768	118	7	824	19	0.900763	important_features+markers
cluster_type_louvain_536988	Cytostim_1.fcs_6910	95	4	828	15	0.909091	important_features+markers
cluster_type_louvain_536988	Cytostim_2.fcs_34414	114	5	840	19	0.904762	important_features+markers
cluster_type_louvain_536988	Cytostim_3.fcs_46733	88	4	878	7	0.941176	important_features+markers
cluster_type_louvain_536988	Cytostim_5.fcs_16768	118	7	824	19	0.900763	important_features+markers
cluster_type_louvain_181559	Cytostim_1.fcs_6910	95	4	828	15	0.909091	important_features+markers
cluster_type_louvain_181559	Cytostim_2.fcs_34414	114	5	840	19	0.904762	important_features+markers
cluster_type_louvain_181559	Cytostim_3.fcs_46733	88	4	878	7	0.941176	important_features+markers
cluster_type_louvain_181559	Cytostim_5.fcs_16768	118	7	824	19	0.900763	important_features+markers
cluster_type_louvain_941505	Cytostim_1.fcs_6910	95	4	828	15	0.909091	important_features+markers
cluster_type_louvain_941505	Cytostim_2.fcs_34414	114	5	840	19	0.904762	important_features+markers
cluster_type_louvain_941505	Cytostim_3.fcs_46733	88	4	878	7	0.941176	important_features+markers
cluster_type_louvain_941505	Cytostim_5.fcs_16768	118	7	824	19	0.900763	important_features+markers
cluster_type_louvain_462975	Cytostim_1.fcs_6910	95	4	828	15	0.909091	important_features+markers
cluster_type_louvain_462975	Cytostim_2.fcs_34414	114	5	840	19	0.904762	important_features+markers
cluster_type_louvain_462975	Cytostim_3.fcs_46733	88	4	878	7	0.941176	important_features+markers
cluster_type_louvain_462975	Cytostim_5.fcs_16768	118	7	824	19	0.900763	important_features+markers
cluster_type_louvain_341199	Cytostim_1.fcs_6910	95	4	828	15	0.909091	important_features+markers
cluster_type_louvain_341199	Cytostim_2.fcs_34414	114	5	840	19	0.904762	important_features+markers
cluster_type_louvain_341199	Cytostim_3.fcs_46733	88	4	878	7	0.941176	important_features+markers
cluster_type_louvain_341199	Cytostim_5.fcs_16768	118	7	824	19	0.900763	important_features+markers
cluster_type_louvain_207619	Cytostim_1.fcs_6910	95	4	828	15	0.909091	important_features+markers
cluster_type_louvain_207619	Cytostim_2.fcs_34414	114	5	840	19	0.904762	important_features+markers
cluster_type_louvain_207619	Cytostim_3.fcs_46733	88	4	878	7	0.941176	important_features+markers
cluster_type_louvain_207619	Cytostim_5.fcs_16768	118	7	824	19	0.900763	important_features+markers
cluster_type_louvain_401006	Cytostim_1.fcs_6910	95	4	828	15	0.909091	important_features+markers
cluster_type_louvain_401006	Cytostim_2.fcs_34414	114	5	840	19	0.904762	important_features+markers
cluster_type_louvain_401006	Cytostim_3.fcs_46733	88	4	878	7	0.941176	important_features+markers
cluster_type_louvain_401006	Cytostim_5.fcs_16768	118	7	824	19	0.900763	important_features+markers
cluster_type_louvain_771481	Cytostim_1.fcs_6910	95	4	828	15	0.909091	important_features+markers
cluster_type_louvain_771481	Cytostim_2.fcs_34414	114	5	840	19	0.904762	important_features+markers
cluster_type_louvain_771481	Cytostim_3.fcs_46733	88	3	879	7	0.946237	important_features+markers
cluster_type_louvain_771481	Cytostim_5.fcs_16768	118	7	824	19	0.900763	important_features+markers
cluster_type_louvain_356510	Cytostim_1.fcs_6910	95	4	828	15	0.909091	important_features+markers
cluster_type_louvain_356510	Cytostim_2.fcs_34414	114	5	840	19	0.904762	important_features+markers
cluster_type_louvain_356510	Cytostim_3.fcs_46733	88	4	878	7	0.941176	important_features+markers
cluster_type_louvain_356510	Cytostim_5.fcs_16768	118	7	824	19	0.900763	important_features+markers
cluster_type_louvain_595232	Cytostim_1.fcs_6910	95	4	828	15	0.909091	important_features+markers
cluster_type_louvain_595232	Cytostim_2.fcs_34414	114	5	840	19	0.904762	important_features+markers
cluster_type_louvain_595232	Cytostim_3.fcs_46733	88	4	878	7	0.941176	important_features+markers
cluster_type_louvain_595232	Cytostim_5.fcs_16768	118	7	824	19	0.900763	important_features+markers
cluster_type_louvain_944912	Cytostim_1.fcs_6910	95	4	828	15	0.909091	important_features+markers
cluster_type_louvain_944912	Cytostim_2.fcs_34414	114	5	840	19	0.904762	important_features+markers
cluster_type_louvain_944912	Cytostim_3.fcs_46733	88	4	878	7	0.941176	important_features+markers
cluster_type_louvain_944912	Cytostim_5.fcs_16768	118	7	824	19	0.900763	important_features+markers
cluster_type_louvain_632415	Cytostim_1.fcs_6910	95	4	828	15	0.909091	important_features+markers
cluster_type_louvain_632415	Cytostim_2.fcs_34414	114	5	840	19	0.904762	important_features+markers
cluster_type_louvain_632415	Cytostim_3.fcs_46733	88	4	878	7	0.941176	important_features+markers
cluster_type_louvain_632415	Cytostim_5.fcs_16768	118	7	824	19	0.900763	important_features+markers
cluster_type_louvain_894707	Cytostim_1.fcs_6910	95	4	828	15	0.909091	important_features+markers
cluster_type_louvain_894707	Cytostim_2.fcs_34414	114	5	840	19	0.904762	important_features+markers
cluster_type_louvain_894707	Cytostim_3.fcs_46733	88	4	878	7	0.941176	important_features+markers
cluster_type_louvain_894707	Cytostim_5.fcs_16768	118	7	824	19	0.900763	important_features+markers
cluster_type_louvain_153621	Cytostim_1.fcs_6910	95	4	828	15	0.909091	important_features+markers
cluster_type_louvain_153621	Cytostim_2.fcs_34414	114	5	840	19	0.904762	important_features+markers
cluster_type_louvain_153621	Cytostim_3.fcs_46733	88	4	878	7	0.941176	important_features+markers
cluster_type_louvain_153621	Cytostim_5.fcs_16768	118	7	824	19	0.900763	important_features+markers
cluster_type_louvain_814329	Cytostim_1.fcs_6910	95	4	828	15	0.909091	important_features+markers
cluster_type_louvain_814329	Cytostim_2.fcs_34414	114	5	840	19	0.904762	important_features+markers
cluster_type_louvain_814329	Cytostim_3.fcs_46733	88	4	878	7	0.941176	important_features+markers
cluster_type_louvain_814329	Cytostim_5.fcs_16768	118	7	824	19	0.900763	important_features+markers
cluster_type_louvain_691295	Cytostim_1.fcs_6910	95	4	828	15	0.909091	important_features+markers
cluster_type_louvain_691295	Cytostim_2.fcs_34414	114	5	840	19	0.904762	important_features+markers
cluster_type_louvain_691295	Cytostim_3.fcs_46733	88	4	878	7	0.941176	important_features+markers
cluster_type_louvain_691295	Cytostim_5.fcs_16768	118	7	824	19	0.900763	important_features+markers
cluster_type_louvain_686769	Cytostim_1.fcs_6910	95	4	828	15	0.909091	important_features+markers
cluster_type_louvain_686769	Cytostim_2.fcs_34414	114	5	840	19	0.904762	important_features+markers
cluster_type_louvain_686769	Cytostim_3.fcs_46733	88	4	878	7	0.941176	important_features+markers
cluster_type_louvain_686769	Cytostim_5.fcs_16768	118	7	824	19	0.900763	important_features+markers
cluster_type_louvain_599650	Cytostim_1.fcs_6910	95	4	828	15	0.909091	important_features+markers
cluster_type_louvain_599650	Cytostim_2.fcs_34414	114	5	840	19	0.904762	important_features+markers
cluster_type_louvain_599650	Cytostim_3.fcs_46733	88	4	878	7	0.941176	important_features+markers
cluster_type_louvain_599650	Cytostim_5.fcs_16768	118	7	824	19	0.900763	important_features+markers
cluster_type_louvain_812969	Cytostim_1.fcs_6910	95	4	828	15	0.909091	important_features+markers
cluster_type_louvain_812969	Cytostim_2.fcs_34414	114	5	840	19	0.904762	important_features+markers
cluster_type_louvain_812969	Cytostim_3.fcs_46733	88	4	878	7	0.941176	important_features+markers
cluster_type_louvain_812969	Cytostim_5.fcs_16768	118	7	824	19	0.900763	important_features+markers
cluster_type_louvain_479926	Cytostim_1.fcs_6910	95	4	828	15	0.909091	important_features+markers
cluster_type_louvain_479926	Cytostim_2.fcs_34414	114	5	840	19	0.904762	important_features+markers
cluster_type_louvain_479926	Cytostim_3.fcs_46733	88	4	878	7	0.941176	important_features+markers
cluster_type_louvain_479926	Cytostim_5.fcs_16768	118	7	824	19	0.900763	important_features+markers
cluster_type_louvain_580323	Cytostim_1.fcs_6910	95	4	828	15	0.909091	important_features+markers
cluster_type_louvain_580323	Cytostim_2.fcs_34414	114	5	840	19	0.904762	important_features+markers
cluster_type_louvain_580323	Cytostim_3.fcs_46733	88	4	878	7	0.941176	important_features+markers
cluster_type_louvain_580323	Cytostim_5.fcs_16768	118	7	824	19	0.900763	important_features+markers
cluster_type_louvain_607200	Cytostim_1.fcs_6910	95	4	828	15	0.909091	important_features+markers
cluster_type_louvain_607200	Cytostim_2.fcs_34414	114	5	840	19	0.904762	important_features+markers
cluster_type_louvain_607200	Cytostim_3.fcs_46733	88	4	878	7	0.941176	important_features+markers
cluster_type_louvain_607200	Cytostim_5.fcs_16768	118	7	824	19	0.900763	important_features+markers
cluster_type_louvain_375986	Cytostim_1.fcs_6910	95	4	828	15	0.909091	important_features+markers
cluster_type_louvain_375986	Cytostim_2.fcs_34414	114	5	840	19	0.904762	important_features+markers
cluster_type_louvain_375986	Cytostim_3.fcs_46733	88	4	878	7	0.941176	important_features+markers
cluster_type_louvain_375986	Cytostim_5.fcs_16768	118	7	824	19	0.900763	important_features+markers
cluster_type_louvain_814940	Cytostim_1.fcs_6910	95	4	828	15	0.909091	important_features+markers
cluster_type_louvain_814940	Cytostim_2.fcs_34414	114	5	840	19	0.904762	important_features+markers
cluster_type_louvain_814940	Cytostim_3.fcs_46733	88	4	878	7	0.941176	important_features+markers
cluster_type_louvain_814940	Cytostim_5.fcs_16768	118	7	824	19	0.900763	important_features+markers
cluster_type_louvain_734522	Cytostim_1.fcs_6910	95	4	828	15	0.909091	important_features+markers
cluster_type_louvain_734522	Cytostim_2.fcs_34414	114	5	840	19	0.904762	important_features+markers
cluster_type_louvain_734522	Cytostim_3.fcs_46733	88	4	878	7	0.941176	important_features+markers
cluster_type_louvain_734522	Cytostim_5.fcs_16768	118	7	824	19	0.900763	important_features+markers
cluster_type_louvain_961553	Cytostim_1.fcs_6910	95	4	828	15	0.909091	important_features+markers
cluster_type_louvain_961553	Cytostim_2.fcs_34414	114	5	840	19	0.904762	important_features+markers
cluster_type_louvain_961553	Cytostim_3.fcs_46733	88	4	878	7	0.941176	important_features+markers
cluster_type_louvain_961553	Cytostim_5.fcs_16768	118	7	824	19	0.900763	important_features+markers
cluster_type_louvain_680869	Cytostim_1.fcs_6910	95	4	828	15	0.909091	important_features+markers
cluster_type_louvain_680869	Cytostim_2.fcs_34414	114	5	840	19	0.904762	important_features+markers
cluster_type_louvain_680869	Cytostim_3.fcs_46733	88	4	878	7	0.941176	important_features+markers
cluster_type_louvain_680869	Cytostim_5.fcs_16768	118	7	824	19	0.900763	important_features+markers
cluster_type_louvain_409465	Cytostim_1.fcs_6910	95	4	828	15	0.909091	important_features+markers
cluster_type_louvain_409465	Cytostim_2.fcs_34414	114	5	840	19	0.904762	important_features+markers
cluster_type_louvain_409465	Cytostim_3.fcs_46733	88	4	878	7	0.941176	important_features+markers
cluster_type_louvain_409465	Cytostim_5.fcs_16768	118	7	824	19	0.900763	important_features+markers
cluster_type_louvain_176647	Cytostim_1.fcs_6910	95	4	828	15	0.909091	important_features+markers
cluster_type_louvain_176647	Cytostim_2.fcs_34414	114	5	840	19	0.904762	important_features+markers
cluster_type_louvain_176647	Cytostim_3.fcs_46733	88	4	878	7	0.941176	important_features+markers
cluster_type_louvain_176647	Cytostim_5.fcs_16768	118	7	824	19	0.900763	important_features+markers
cluster_type_louvain_680451	Cytostim_1.fcs_6910	95	4	828	15	0.909091	important_features+markers
cluster_type_louvain_680451	Cytostim_2.fcs_34414	114	5	840	19	0.904762	important_features+markers
cluster_type_louvain_680451	Cytostim_3.fcs_46733	88	4	878	7	0.941176	important_features+markers
cluster_type_louvain_680451	Cytostim_5.fcs_16768	118	7	824	19	0.900763	important_features+markers
cluster_type_louvain_888515	Cytostim_1.fcs_6910	95	4	828	15	0.909091	important_features+markers
cluster_type_louvain_888515	Cytostim_2.fcs_34414	114	5	840	19	0.904762	important_features+markers
cluster_type_louvain_888515	Cytostim_3.fcs_46733	88	4	878	7	0.941176	important_features+markers
cluster_type_louvain_888515	Cytostim_5.fcs_16768	118	7	824	19	0.900763	important_features+markers
cluster_type_louvain_797888	Cytostim_1.fcs_6910	95	4	828	15	0.909091	important_features+markers
cluster_type_louvain_797888	Cytostim_2.fcs_34414	114	5	840	19	0.904762	important_features+markers
cluster_type_louvain_797888	Cytostim_3.fcs_46733	88	4	878	7	0.941176	important_features+markers
cluster_type_louvain_797888	Cytostim_5.fcs_16768	118	7	824	19	0.900763	important_features+markers
cluster_type_louvain_160033	Cytostim_1.fcs_6910	95	4	828	15	0.909091	important_features+markers
cluster_type_louvain_160033	Cytostim_2.fcs_34414	114	5	840	19	0.904762	important_features+markers
cluster_type_louvain_160033	Cytostim_3.fcs_46733	88	4	878	7	0.941176	important_features+markers
cluster_type_louvain_160033	Cytostim_5.fcs_16768	118	7	824	19	0.900763	important_features+markers
cluster_type_louvain_776383	Cytostim_1.fcs_6910	95	4	828	15	0.909091	important_features+markers
cluster_type_louvain_776383	Cytostim_2.fcs_34414	114	5	840	19	0.904762	important_features+markers
cluster_type_louvain_776383	Cytostim_3.fcs_46733	88	4	878	7	0.941176	important_features+markers
cluster_type_louvain_776383	Cytostim_5.fcs_16768	118	7	824	19	0.900763	important_features+markers
cluster_type_louvain_508535	Cytostim_1.fcs_6910	95	4	828	15	0.909091	important_features+markers
cluster_type_louvain_508535	Cytostim_2.fcs_34414	114	5	840	19	0.904762	important_features+markers
cluster_type_louvain_508535	Cytostim_3.fcs_46733	88	4	878	7	0.941176	important_features+markers
cluster_type_louvain_508535	Cytostim_5.fcs_16768	118	7	824	19	0.900763	important_features+markers
cluster_type_louvain_569396	Cytostim_1.fcs_6910	95	4	828	15	0.909091	important_features+markers
cluster_type_louvain_569396	Cytostim_2.fcs_34414	114	5	840	19	0.904762	important_features+markers
cluster_type_louvain_569396	Cytostim_3.fcs_46733	88	4	878	7	0.941176	important_features+markers
cluster_type_louvain_569396	Cytostim_5.fcs_16768	118	7	824	19	0.900763	important_features+markers
cluster_type_louvain_262133	Cytostim_1.fcs_6910	95	4	828	15	0.909091	important_features+markers
cluster_type_louvain_262133	Cytostim_2.fcs_34414	114	5	840	19	0.904762	important_features+markers
cluster_type_louvain_262133	Cytostim_3.fcs_46733	88	4	878	7	0.941176	important_features+markers
cluster_type_louvain_262133	Cytostim_5.fcs_16768	118	7	824	19	0.900763	important_features+markers
otsu	Cytostim_1.fcs_6910	90	27	805	20	0.792952	otsu
otsu	Cytostim_2.fcs_34414	101	18	827	32	0.801587	otsu
otsu	Cytostim_3.fcs_46733	82	19	863	13	0.836735	otsu
otsu	Cytostim_5.fcs_16768	109	5	826	28	0.868526	otsu

## Sheet: Panel 1F
Data can be found in the Zenodo repository at https://doi.org/10.5281/zenodo.10637096 (interactomics_framework_Figure1/data/)

## Sheet: Panel 1G
element_name	celltype	otsu	n	total	freq
Cytostim_1.fcs_6910	My*T*B	multiplet	40	41	0.97561
Cytostim_1.fcs_6910	My*T*B	singlet	1	41	0.0243902
Cytostim_1.fcs_6910	My*T	multiplet	41	43	0.953488
Cytostim_1.fcs_6910	My*T	singlet	2	43	0.0465116
Cytostim_1.fcs_6910	B*T	multiplet	9	13	0.692308
Cytostim_1.fcs_6910	B*T	singlet	4	13	0.307692
Cytostim_1.fcs_6910	CD33high Myeloid	multiplet	15	207	0.0724638
Cytostim_1.fcs_6910	CD33high Myeloid	singlet	192	207	0.927536
Cytostim_1.fcs_6910	CD33low Myeloid	multiplet	10	74	0.135135
Cytostim_1.fcs_6910	CD33low Myeloid	singlet	64	74	0.864865
Cytostim_1.fcs_6910	T cells	multiplet	0	286	0
Cytostim_1.fcs_6910	T cells	singlet	286	286	1
Cytostim_1.fcs_6910	B cells	multiplet	0	80	0
Cytostim_1.fcs_6910	B cells	singlet	80	80	1
Cytostim_1.fcs_6910	other CD45+	multiplet	2	198	0.010101
Cytostim_1.fcs_6910	other CD45+	singlet	196	198	0.989899
Cytostim_2.fcs_34414	My*T*B	multiplet	33	34	0.970588
Cytostim_2.fcs_34414	My*T*B	singlet	1	34	0.0294118
Cytostim_2.fcs_34414	My*T	multiplet	44	46	0.956522
Cytostim_2.fcs_34414	My*T	singlet	2	46	0.0434783
Cytostim_2.fcs_34414	B*T	multiplet	28	39	0.717949
Cytostim_2.fcs_34414	B*T	singlet	11	39	0.282051
Cytostim_2.fcs_34414	CD33high Myeloid	multiplet	5	166	0.0301205
Cytostim_2.fcs_34414	CD33high Myeloid	singlet	161	166	0.96988
Cytostim_2.fcs_34414	CD33low Myeloid	multiplet	8	81	0.0987654
Cytostim_2.fcs_34414	CD33low Myeloid	singlet	73	81	0.901235
Cytostim_2.fcs_34414	T cells	multiplet	1	324	0.00308642
Cytostim_2.fcs_34414	T cells	singlet	323	324	0.996914
Cytostim_2.fcs_34414	B cells	multiplet	0	98	0
Cytostim_2.fcs_34414	B cells	singlet	98	98	1
Cytostim_2.fcs_34414	other CD45+	multiplet	0	190	0
Cytostim_2.fcs_34414	other CD45+	singlet	190	190	1
Cytostim_3.fcs_46733	My*T*B	multiplet	26	26	1
Cytostim_3.fcs_46733	My*T*B	singlet	0	26	0
Cytostim_3.fcs_46733	My*T	multiplet	36	38	0.947368
Cytostim_3.fcs_46733	My*T	singlet	2	38	0.0526316
Cytostim_3.fcs_46733	B*T	multiplet	19	26	0.730769
Cytostim_3.fcs_46733	B*T	singlet	7	26	0.269231
Cytostim_3.fcs_46733	CD33high Myeloid	multiplet	9	220	0.0409091
Cytostim_3.fcs_46733	CD33high Myeloid	singlet	211	220	0.959091
Cytostim_3.fcs_46733	CD33low Myeloid	multiplet	10	77	0.12987
Cytostim_3.fcs_46733	CD33low Myeloid	singlet	67	77	0.87013
Cytostim_3.fcs_46733	T cells	multiplet	0	316	0
Cytostim_3.fcs_46733	T cells	singlet	316	316	1
Cytostim_3.fcs_46733	B cells	multiplet	0	99	0
Cytostim_3.fcs_46733	B cells	singlet	99	99	1
Cytostim_3.fcs_46733	other CD45+	multiplet	1	175	0.00571429
Cytostim_3.fcs_46733	other CD45+	singlet	174	175	0.994286
Cytostim_5.fcs_16768	My*T*B	multiplet	28	28	1
Cytostim_5.fcs_16768	My*T*B	singlet	0	28	0
Cytostim_5.fcs_16768	My*T	multiplet	45	49	0.918367
Cytostim_5.fcs_16768	My*T	singlet	4	49	0.0816327
Cytostim_5.fcs_16768	B*T	multiplet	34	46	0.73913
Cytostim_5.fcs_16768	B*T	singlet	12	46	0.26087
Cytostim_5.fcs_16768	CD33high Myeloid	multiplet	2	134	0.0149254
Cytostim_5.fcs_16768	CD33high Myeloid	singlet	132	134	0.985075
Cytostim_5.fcs_16768	CD33low Myeloid	multiplet	5	79	0.0632911
Cytostim_5.fcs_16768	CD33low Myeloid	singlet	74	79	0.936709
Cytostim_5.fcs_16768	T cells	multiplet	0	341	0
Cytostim_5.fcs_16768	T cells	singlet	341	341	1
Cytostim_5.fcs_16768	B cells	multiplet	0	84	0
Cytostim_5.fcs_16768	B cells	singlet	84	84	1
Cytostim_5.fcs_16768	other CD45+	multiplet	0	207	0
Cytostim_5.fcs_16768	other CD45+	singlet	207	207	1

## Sheet: Panel 1H
element_name	celltype	status_fine	n	total	freq
Cytostim_1.fcs_6910	My*T*B	quadruplet_more	8	41	0.195122
Cytostim_1.fcs_6910	My*T*B	triplet	24	41	0.585366
Cytostim_1.fcs_6910	My*T*B	doublet	8	41	0.195122
Cytostim_1.fcs_6910	My*T*B	singlet	1	41	0.0243902
Cytostim_1.fcs_6910	My*T	quadruplet_more	0	43	0
Cytostim_1.fcs_6910	My*T	triplet	1	43	0.0232558
Cytostim_1.fcs_6910	My*T	doublet	42	43	0.976744
Cytostim_1.fcs_6910	My*T	singlet	0	43	0
Cytostim_1.fcs_6910	B*T	quadruplet_more	0	13	0
Cytostim_1.fcs_6910	B*T	triplet	0	13	0
Cytostim_1.fcs_6910	B*T	doublet	12	13	0.923077
Cytostim_1.fcs_6910	B*T	singlet	1	13	0.0769231
Cytostim_1.fcs_6910	CD33high Myeloid	quadruplet_more	0	207	0
Cytostim_1.fcs_6910	CD33high Myeloid	triplet	0	207	0
Cytostim_1.fcs_6910	CD33high Myeloid	doublet	3	207	0.0144928
Cytostim_1.fcs_6910	CD33high Myeloid	singlet	204	207	0.985507
Cytostim_1.fcs_6910	CD33low Myeloid	quadruplet_more	0	74	0
Cytostim_1.fcs_6910	CD33low Myeloid	triplet	0	74	0
Cytostim_1.fcs_6910	CD33low Myeloid	doublet	8	74	0.108108
Cytostim_1.fcs_6910	CD33low Myeloid	singlet	66	74	0.891892
Cytostim_1.fcs_6910	T cells	quadruplet_more	0	286	0
Cytostim_1.fcs_6910	T cells	triplet	0	286	0
Cytostim_1.fcs_6910	T cells	doublet	1	286	0.0034965
Cytostim_1.fcs_6910	T cells	singlet	285	286	0.996503
Cytostim_1.fcs_6910	B cells	quadruplet_more	0	80	0
Cytostim_1.fcs_6910	B cells	triplet	0	80	0
Cytostim_1.fcs_6910	B cells	doublet	1	80	0.0125
Cytostim_1.fcs_6910	B cells	singlet	79	80	0.9875
Cytostim_1.fcs_6910	other CD45+	quadruplet_more	0	198	0
Cytostim_1.fcs_6910	other CD45+	triplet	0	198	0
Cytostim_1.fcs_6910	other CD45+	doublet	2	198	0.010101
Cytostim_1.fcs_6910	other CD45+	singlet	196	198	0.989899
Cytostim_2.fcs_34414	My*T*B	quadruplet_more	8	34	0.235294
Cytostim_2.fcs_34414	My*T*B	triplet	21	34	0.617647
Cytostim_2.fcs_34414	My*T*B	doublet	3	34	0.0882353
Cytostim_2.fcs_34414	My*T*B	singlet	2	34	0.0588235
Cytostim_2.fcs_34414	My*T	quadruplet_more	0	46	0
Cytostim_2.fcs_34414	My*T	triplet	1	46	0.0217391
Cytostim_2.fcs_34414	My*T	doublet	43	46	0.934783
Cytostim_2.fcs_34414	My*T	singlet	2	46	0.0434783
Cytostim_2.fcs_34414	B*T	quadruplet_more	1	39	0.025641
Cytostim_2.fcs_34414	B*T	triplet	4	39	0.102564
Cytostim_2.fcs_34414	B*T	doublet	33	39	0.846154
Cytostim_2.fcs_34414	B*T	singlet	1	39	0.025641
Cytostim_2.fcs_34414	CD33high Myeloid	quadruplet_more	0	166	0
Cytostim_2.fcs_34414	CD33high Myeloid	triplet	0	166	0
Cytostim_2.fcs_34414	CD33high Myeloid	doublet	1	166	0.0060241
Cytostim_2.fcs_34414	CD33high Myeloid	singlet	165	166	0.993976
Cytostim_2.fcs_34414	CD33low Myeloid	quadruplet_more	0	81	0
Cytostim_2.fcs_34414	CD33low Myeloid	triplet	1	81	0.0123457
Cytostim_2.fcs_34414	CD33low Myeloid	doublet	8	81	0.0987654
Cytostim_2.fcs_34414	CD33low Myeloid	singlet	72	81	0.888889
Cytostim_2.fcs_34414	T cells	quadruplet_more	0	324	0
Cytostim_2.fcs_34414	T cells	triplet	0	324	0
Cytostim_2.fcs_34414	T cells	doublet	3	324	0.00925926
Cytostim_2.fcs_34414	T cells	singlet	321	324	0.990741
Cytostim_2.fcs_34414	B cells	quadruplet_more	0	98	0
Cytostim_2.fcs_34414	B cells	triplet	0	98	0
Cytostim_2.fcs_34414	B cells	doublet	1	98	0.0102041
Cytostim_2.fcs_34414	B cells	singlet	97	98	0.989796
Cytostim_2.fcs_34414	other CD45+	quadruplet_more	0	190	0
Cytostim_2.fcs_34414	other CD45+	triplet	0	190	0
Cytostim_2.fcs_34414	other CD45+	doublet	5	190	0.0263158
Cytostim_2.fcs_34414	other CD45+	singlet	185	190	0.973684
Cytostim_3.fcs_46733	My*T*B	quadruplet_more	7	26	0.269231
Cytostim_3.fcs_46733	My*T*B	triplet	6	26	0.230769
Cytostim_3.fcs_46733	My*T*B	doublet	13	26	0.5
Cytostim_3.fcs_46733	My*T*B	singlet	0	26	0
Cytostim_3.fcs_46733	My*T	quadruplet_more	0	38	0
Cytostim_3.fcs_46733	My*T	triplet	2	38	0.0526316
Cytostim_3.fcs_46733	My*T	doublet	34	38	0.894737
Cytostim_3.fcs_46733	My*T	singlet	2	38	0.0526316
Cytostim_3.fcs_46733	B*T	quadruplet_more	0	26	0
Cytostim_3.fcs_46733	B*T	triplet	6	26	0.230769
Cytostim_3.fcs_46733	B*T	doublet	17	26	0.653846
Cytostim_3.fcs_46733	B*T	singlet	3	26	0.115385
Cytostim_3.fcs_46733	CD33high Myeloid	quadruplet_more	0	220	0
Cytostim_3.fcs_46733	CD33high Myeloid	triplet	0	220	0
Cytostim_3.fcs_46733	CD33high Myeloid	doublet	3	220	0.0136364
Cytostim_3.fcs_46733	CD33high Myeloid	singlet	217	220	0.986364
Cytostim_3.fcs_46733	CD33low Myeloid	quadruplet_more	0	77	0
Cytostim_3.fcs_46733	CD33low Myeloid	triplet	0	77	0
Cytostim_3.fcs_46733	CD33low Myeloid	doublet	6	77	0.0779221
Cytostim_3.fcs_46733	CD33low Myeloid	singlet	71	77	0.922078
Cytostim_3.fcs_46733	T cells	quadruplet_more	0	316	0
Cytostim_3.fcs_46733	T cells	triplet	0	316	0
Cytostim_3.fcs_46733	T cells	doublet	0	316	0
Cytostim_3.fcs_46733	T cells	singlet	316	316	1
Cytostim_3.fcs_46733	B cells	quadruplet_more	0	99	0
Cytostim_3.fcs_46733	B cells	triplet	0	99	0
Cytostim_3.fcs_46733	B cells	doublet	0	99	0
Cytostim_3.fcs_46733	B cells	singlet	99	99	1
Cytostim_3.fcs_46733	other CD45+	quadruplet_more	0	175	0
Cytostim_3.fcs_46733	other CD45+	triplet	0	175	0
Cytostim_3.fcs_46733	other CD45+	doublet	1	175	0.00571429
Cytostim_3.fcs_46733	other CD45+	singlet	174	175	0.994286
Cytostim_5.fcs_16768	My*T*B	quadruplet_more	4	28	0.142857
Cytostim_5.fcs_16768	My*T*B	triplet	14	28	0.5
Cytostim_5.fcs_16768	My*T*B	doublet	10	28	0.357143
Cytostim_5.fcs_16768	My*T*B	singlet	0	28	0
Cytostim_5.fcs_16768	My*T	quadruplet_more	0	49	0
Cytostim_5.fcs_16768	My*T	triplet	1	49	0.0204082
Cytostim_5.fcs_16768	My*T	doublet	45	49	0.918367
Cytostim_5.fcs_16768	My*T	singlet	3	49	0.0612245
Cytostim_5.fcs_16768	B*T	quadruplet_more	1	46	0.0217391
Cytostim_5.fcs_16768	B*T	triplet	7	46	0.152174
Cytostim_5.fcs_16768	B*T	doublet	34	46	0.73913
Cytostim_5.fcs_16768	B*T	singlet	4	46	0.0869565
Cytostim_5.fcs_16768	CD33high Myeloid	quadruplet_more	0	134	0
Cytostim_5.fcs_16768	CD33high Myeloid	triplet	0	134	0
Cytostim_5.fcs_16768	CD33high Myeloid	doublet	3	134	0.0223881
Cytostim_5.fcs_16768	CD33high Myeloid	singlet	131	134	0.977612
Cytostim_5.fcs_16768	CD33low Myeloid	quadruplet_more	0	79	0
Cytostim_5.fcs_16768	CD33low Myeloid	triplet	1	79	0.0126582
Cytostim_5.fcs_16768	CD33low Myeloid	doublet	10	79	0.126582
Cytostim_5.fcs_16768	CD33low Myeloid	singlet	68	79	0.860759
Cytostim_5.fcs_16768	T cells	quadruplet_more	0	341	0
Cytostim_5.fcs_16768	T cells	triplet	0	341	0
Cytostim_5.fcs_16768	T cells	doublet	3	341	0.00879765
Cytostim_5.fcs_16768	T cells	singlet	338	341	0.991202
Cytostim_5.fcs_16768	B cells	quadruplet_more	0	84	0
Cytostim_5.fcs_16768	B cells	triplet	0	84	0
Cytostim_5.fcs_16768	B cells	doublet	0	84	0
Cytostim_5.fcs_16768	B cells	singlet	84	84	1
Cytostim_5.fcs_16768	other CD45+	quadruplet_more	0	207	0
Cytostim_5.fcs_16768	other CD45+	triplet	0	207	0
Cytostim_5.fcs_16768	other CD45+	doublet	4	207	0.0193237
Cytostim_5.fcs_16768	other CD45+	singlet	203	207	0.980676

## Sheet: Panel 1I
resolution	adjusted rand index
0	1
0.1	0.971966
0.2	0.972097
0.3	0.956254
0.4	0.912336
0.5	0.916082
0.6	0.89663
0.7	0.769701
0.8	0.706844
0.9	0.742203
1	0.696428
1.1	0.723478
1.2	0.711482
1.3	0.707438
1.4	0.713083
1.5	0.696324
1.6	0.650993
1.7	0.64576
1.8	0.661892
1.9	0.657622
2	0.651292
