# Supplementary material for: Ultra-high-scale cytometry-based cellular interaction mapping
Source: Nat Methods. 2025 Aug 7;22(9):1887–99. doi: 10.1038/s41592-025-02744-w (PMC12446065; doi:10.1038/s41592-025-02744-w)
Supplement: Supplementary file 12 — Source data for reproducing Fig. 2. [file 41592_2025_2744_MOESM12_ESM.xlsx]

## Sheet: Panel 2A
UMAP coordinates can be found in the 2024-02-12_Cytostim_overall_landscape.csv table in the Zenodo repository at 10.5281/zenodo.10637096

## Sheet: Panel 2B
UMAP coordinates can be found in the 2024-02-12_Cytostim_interacting_landscape.csv table in the Zenodo repository at 10.5281/zenodo.10637096

## Sheet: Panel 2C
	cluster	CD45.x	CD69.x	CD34.x	CD19.x	CD16.x	CD8.x	CD33.x	CD27.x	CD4.x	CD14.x	CD141.x	CD20.x	CD11b.x	CD3.x	CD56.x	TCRab.x	CD45RA.x	CD45RO.x	HLA.DR.x	CD154.x	CD11c.x	CD1c.x	CD197.x	CD123.x
CD4 T cells*Classical Monocytes	0	-0.386642	0.116465	3.09374	-5.81629	-0.892919	-3.64794	8.26814	-0.196294	0.975942	5.71508	1.69844	-5.70112	5.86542	0.0412994	0.656976	0.194218	-2.14154	4.78779	-1.27335	0.463035	5.14016	0.24647	-1.04183	-0.926719
CD4 T cells*CD8 T cells	1	-0.8428	-5.001	-1.78675	-4.31327	-0.35704	6.73743	-7.59937	0.260457	0.330571	-2.29282	-2.28765	-3.90259	-4.64149	1.38857	0.555067	1.65435	-1.58204	2.21892	-7.45736	-0.0759227	-5.48933	-3.76073	-2.42129	-0.652683
CD8 T cells*B cells	2	0.0252522	-0.599759	-2.07611	5.2222	0.739117	7.90139	-8.97938	-0.347277	-6.30886	-2.37741	-1.29094	5.02762	-4.38099	-0.91079	-0.67828	-1.09209	1.05542	-5.01188	-0.0183803	-0.46742	-5.596	-1.50555	-0.177157	0.508876
CD8 T cells*Classical Monocytes	3	0.192931	1.00705	3.67089	-5.41422	-1.119	8.68834	8.37355	-0.212225	-2.73963	5.94709	2.238	-5.48801	5.87675	-0.791019	1.31193	-0.752432	-0.250811	4.16582	-0.945364	0.250811	5.33018	0.512584	-1.6978	-1.17688
B cells*Myeloid	4	-0.198096	1.53945	1.87143	4.27245	0.0868191	-2.39966	2.64075	-4.32166	-2.78846	3.36791	1.85915	4.31817	3.37628	-6.43426	-0.289397	-3.96588	0.528052	-0.506964	1.30519	0.212225	2.55773	1.73084	-3.10731	0.395509
CD4 T cells*DC	5	-1.00425	-2.31518	-0.248585	-5.67919	-0.221268	-2.59978	5.36269	0.356138	0.694553	-2.43884	0.428143	-4.12857	-2.4895	0.116705	1.00324	0.117476	-1.79426	-1.14107	1.7646	0.328354	0.904341	6.64858	-0.406899	-0.117422
CD4 T cells*B cells	6	-0.237489	-0.482406	-3.15906	6.19585	1.10888	-6.3713	-10	-0.0599765	0.569791	-3.68152	-2.13801	5.86035	-7.07493	0.412506	-1.20062	0.29614	0.74326	-5.48374	0.243978	-0.371772	-6.40341	-1.98893	1.24783	0.890316
CD8 T cells*DC	7	0.144699	-0.570947	0.11437	-4.87455	-0.823792	7.41023	4.62763	0.965014	-1.68815	-2.59257	0.870722	-3.32113	-1.14944	-0.221871	2.07401	-0.501622	0.21292	-1.73936	1.97323	-0.0110488	1.17929	6.73198	0.163992	-0.177387
T cells*B cells*Myeloid	8	1.86764	2.05665	2.26743	4.66811	-0.696775	0.800665	3.51216	0.459212	0.680907	4.86912	2.28417	4.56459	4.32858	0.600814	-0.0289397	0.81297	0.848733	2.32826	1.56293	0.376216	2.81087	2.08635	0.958816	0.762841
B cells*T cells muliplets	9	2.10648	1.87831	-2.0333	6.2548	0.62767	0.974304	-7.27747	1.12341	0.955725	-1.6763	0.239671	6.1122	-2.27381	1.65504	-1.03218	1.89662	1.5652	-3.65605	1.55194	-0.0578794	-3.54481	0.945364	2.29955	1.54345
CD4 T cells*Non-Classical Monocytes	10	1.51451	0.928219	1.66921	-3.34559	6.40532	1.79444	2.19282	-0.231675	0.0868191	2.76088	2.46522	-2.87504	2.28799	-0.598087	0.646985	-0.482328	0.173638	2.01224	0.0208123	0.395509	3.40758	0.16511	-2.15119	0.625109

## Sheet: Panel 2D
condition	from_coarse	to_coarse	combination	AbsolutNoInteractions	FrequencyOfInteractions
-	CD4	B cells	B cells-CD4	191	0.0215551
-	CD4	Classical Monocytes	CD4-Classical Monocytes	494	0.0557499
-	CD4	DC	CD4-DC	123	0.0138811
-	CD4	Non-Classical Monocytes	CD4-Non-Classical Monocytes	3	0.000338562
-	CD8	B cells	B cells-CD8	165	0.0186209
-	CD8	Classical Monocytes	CD8-Classical Monocytes	439	0.0495429
-	CD8	DC	CD8-DC	27	0.00304706
+	CD4	B cells	B cells-CD4	2602	0.293646
+	CD4	Classical Monocytes	CD4-Classical Monocytes	1529	0.172554
+	CD4	DC	CD4-DC	435	0.0490915
+	CD4	Non-Classical Monocytes	CD4-Non-Classical Monocytes	61	0.0068841
+	CD8	B cells	B cells-CD8	905	0.102133
+	CD8	Classical Monocytes	CD8-Classical Monocytes	1600	0.180567
+	CD8	DC	CD8-DC	287	0.0323891

## Sheet: Panel 2E
anno_coarse	Celltype_1	Celltype_2	Celltype_3	condition	replicate	DBT_counts	All_counts	freq	norm_count	logfc
B cells*Myeloid	B cells	Monocytes | DC		+	1	11	27565	0.000399057	0.5256	-0.235295
B cells*Myeloid	B cells	Monocytes | DC		+	2	4	21192	0.00018875	0.248605	-1.31541
B cells*Myeloid	B cells	Monocytes | DC		+	3	10	27985	0.000357334	0.470647	-0.394615
B cells*Myeloid	B cells	Monocytes | DC		+	4	8	16435	0.000486766	0.641123	0.0513395
B cells*T cells muliplets	B cells	T cells		+	1	219	27565	0.00794486	0.29667	5.35178
B cells*T cells muliplets	B cells	T cells		+	2	196	21192	0.00924877	0.34536	5.57102
B cells*T cells muliplets	B cells	T cells		+	3	114	27985	0.00407361	0.152114	4.38807
B cells*T cells muliplets	B cells	T cells		+	4	102	16435	0.00620627	0.231749	4.99549
CD4 T cells*B cells	CD4 T cells	B cells		+	1	825	27565	0.0299293	0.560635	4.41499
CD4 T cells*B cells	CD4 T cells	B cells		+	2	637	21192	0.0300585	0.563056	4.4212
CD4 T cells*B cells	CD4 T cells	B cells		+	3	714	27985	0.0255137	0.477922	4.1847
CD4 T cells*B cells	CD4 T cells	B cells		+	4	426	16435	0.0259203	0.485539	4.20751
CD4 T cells*CD8 T cells	CD4 T cells	CD8 T cells		+	1	41	27565	0.00148739	0.0377224	-0.61636
CD4 T cells*CD8 T cells	CD4 T cells	CD8 T cells		+	2	24	21192	0.0011325	0.0287219	-1.00963
CD4 T cells*CD8 T cells	CD4 T cells	CD8 T cells		+	3	20	27985	0.000714669	0.018125	-1.6738
CD4 T cells*CD8 T cells	CD4 T cells	CD8 T cells		+	4	17	16435	0.00103438	0.0262333	-1.14038
CD4 T cells*Classical Monocytes	CD4 T cells	Classical Monocytes		+	1	459	27565	0.0166516	2.80253	2.19832
CD4 T cells*Classical Monocytes	CD4 T cells	Classical Monocytes		+	2	391	21192	0.0184504	3.10527	2.34631
CD4 T cells*Classical Monocytes	CD4 T cells	Classical Monocytes		+	3	451	27985	0.0161158	2.71235	2.15114
CD4 T cells*Classical Monocytes	CD4 T cells	Classical Monocytes		+	4	228	16435	0.0138728	2.33486	1.93493
CD4 T cells*DC	CD4 T cells	DC		+	1	131	27565	0.0047524	4.23146	2.41118
CD4 T cells*DC	CD4 T cells	DC		+	2	110	21192	0.00519064	4.62165	2.53844
CD4 T cells*DC	CD4 T cells	DC		+	3	129	27985	0.00460961	4.10432	2.36717
CD4 T cells*DC	CD4 T cells	DC		+	4	65	16435	0.00395497	3.52144	2.14619
CD4 T cells*Non-Classical Monocytes	CD4 T cells	Non-Classical Monocytes		+	1	21	27565	0.000761836	2.38325	5.29586
CD4 T cells*Non-Classical Monocytes	CD4 T cells	Non-Classical Monocytes		+	2	12	21192	0.000566251	1.77141	4.86782
CD4 T cells*Non-Classical Monocytes	CD4 T cells	Non-Classical Monocytes		+	3	17	27985	0.000607468	1.90035	4.96919
CD4 T cells*Non-Classical Monocytes	CD4 T cells	Non-Classical Monocytes		+	4	11	16435	0.000669303	2.09379	5.10904
CD8 T cells*B cells	CD8 T cells	B cells		+	1	295	27565	0.010702	0.303561	3.16758
CD8 T cells*B cells	CD8 T cells	B cells		+	2	230	21192	0.0108532	0.307849	3.18782
CD8 T cells*B cells	CD8 T cells	B cells		+	3	235	27985	0.00839736	0.238191	2.81771
CD8 T cells*B cells	CD8 T cells	B cells		+	4	145	16435	0.00882263	0.250254	2.88899
CD8 T cells*Classical Monocytes	CD8 T cells	Classical Monocytes		+	1	505	27565	0.0183203	4.66903	2.50664
CD8 T cells*Classical Monocytes	CD8 T cells	Classical Monocytes		+	2	366	21192	0.0172707	4.40152	2.42151
CD8 T cells*Classical Monocytes	CD8 T cells	Classical Monocytes		+	3	482	27985	0.0172235	4.3895	2.41757
CD8 T cells*Classical Monocytes	CD8 T cells	Classical Monocytes		+	4	247	16435	0.0150289	3.83019	2.22093
CD8 T cells*DC	CD8 T cells	DC		+	1	83	27565	0.00301106	4.05971	3.99139
CD8 T cells*DC	CD8 T cells	DC		+	2	82	21192	0.00386938	5.21695	4.35322
CD8 T cells*DC	CD8 T cells	DC		+	3	76	27985	0.00271574	3.66153	3.84246
CD8 T cells*DC	CD8 T cells	DC		+	4	46	16435	0.0027989	3.77366	3.88598
T cells*B cells*Myeloid	T cells	B cells	Monocytes | DC	+	1	40	27565	0.00145112	0.0541864	4.10115
T cells*B cells*Myeloid	T cells	B cells	Monocytes | DC	+	2	48	21192	0.00226501	0.084578	4.7435
T cells*B cells*Myeloid	T cells	B cells	Monocytes | DC	+	3	34	27985	0.00121494	0.0453672	3.84487
T cells*B cells*Myeloid	T cells	B cells	Monocytes | DC	+	4	25	16435	0.00152114	0.0568013	4.16914

## Sheet: Panel 2G
UMAP coordinates can be found in the 2024-02-09_ova_overall_landscape.csv table in the Zenodo repository at 10.5281/zenodo.10637096

## Sheet: Panel 2H
UMAP coordinates can be found in the 2024-02-09_ova_interacting_landscape.csv table in the Zenodo repository at 10.5281/zenodo.10637096

## Sheet: Panel 2I
UMAP coordinates can be found in the 2024-02-09_ova_interacting_landscape.csv table in the Zenodo repository at 10.5281/zenodo.10637096

## Sheet: Panel 2J
doublet_type	OVA	sample	n	total	freq	control_mean	FC	log2FC
CD4+T*APC	TRUE	export_VF_export_+OVA_1_PeacoQCGoodEvents_Lymphocytes.csv	192	29371	0.00653706	0.0176399	0.370585	-1.43213
CD4+T*APC	TRUE	export_VF_export_+OVA_2_PeacoQCGoodEvents_Lymphocytes.csv	240	30115	0.00796945	0.0176399	0.451786	-1.14629
CD4+T*APC	TRUE	export_VF_export_+OVA_3_PeacoQCGoodEvents_Lymphocytes.csv	241	29296	0.00822638	0.0176399	0.466352	-1.10051
CD4+T*CD8+T	TRUE	export_VF_export_+OVA_1_PeacoQCGoodEvents_Lymphocytes.csv	22	29371	0.000749038	0.000504265	1.48541	0.570857
CD4+T*CD8+T	TRUE	export_VF_export_+OVA_2_PeacoQCGoodEvents_Lymphocytes.csv	36	30115	0.00119542	0.000504265	2.37061	1.24526
CD4+T*CD8+T	TRUE	export_VF_export_+OVA_3_PeacoQCGoodEvents_Lymphocytes.csv	33	29296	0.00112643	0.000504265	2.23381	1.15951
CD8+T*APC	TRUE	export_VF_export_+OVA_1_PeacoQCGoodEvents_Lymphocytes.csv	284	29371	0.0096694	0.0107649	0.898235	-0.154836
CD8+T*APC	TRUE	export_VF_export_+OVA_2_PeacoQCGoodEvents_Lymphocytes.csv	394	30115	0.0130832	0.0107649	1.21536	0.281379
CD8+T*APC	TRUE	export_VF_export_+OVA_3_PeacoQCGoodEvents_Lymphocytes.csv	357	29296	0.012186	0.0107649	1.13201	0.178886
OVA_CD4+T*APC	TRUE	export_VF_export_+OVA_1_PeacoQCGoodEvents_Lymphocytes.csv	1138	29371	0.0387457	0.000845386	45.832	5.51828
OVA_CD4+T*APC	TRUE	export_VF_export_+OVA_2_PeacoQCGoodEvents_Lymphocytes.csv	1055	30115	0.0350324	0.000845386	41.4395	5.37294
OVA_CD4+T*APC	TRUE	export_VF_export_+OVA_3_PeacoQCGoodEvents_Lymphocytes.csv	1052	29296	0.0359093	0.000845386	42.4769	5.40861
