# Supplementary material for: Ultra-high-scale cytometry-based cellular interaction mapping
Source: Nat Methods. 2025 Aug 7;22(9):1887–99. doi: 10.1038/s41592-025-02744-w (PMC12446065; doi:10.1038/s41592-025-02744-w)
Supplement: Supplementary file 13 — Source data for reproducing Fig. 3. [file 41592_2025_2744_MOESM13_ESM.xlsx]

## Sheet: Panel 3B
UMAP coordinates can be found in the 2024-02-09_CD19-CAR-T_overall_landscape.csv table in the Zenodo repository at 10.5281/zenodo.10637096

## Sheet: Panel 3C
UMAP coordinates can be found in the 2024-02-09_CD19-CAR-T_interacting_landscape.csv table in the Zenodo repository at 10.5281/zenodo.10637096

## Sheet: Panel 3D
UMAP coordinates can be found in the 2024-02-09_CD19-CAR-T_interacting_landscape.csv table in the Zenodo repository at 10.5281/zenodo.10637096

## Sheet: Panel 3E
CD4
doublet_type	condition	sample	time	n	total	freqAB	celltypeA	celltypeB	n_celltypeA	n_celltypeB	freqA	freqB	norm_freq_AB
B*CD4+CAR-T	CAR	export_comp_scale_QC_mouseCAR-T_Ruth_VF_A8_live.csv	1	239	41420	0.00577016	B	CD4+CAR-T	19175	1415	0.462941	0.0341622	0.0563015
B*CD4+CAR-T	CAR	export_comp_scale_QC_mouseCAR-T_Ruth_VF_B8_live.csv	1	282	40812	0.00690973	B	CD4+CAR-T	19397	1440	0.475277	0.0352837	0.0652778
B*CD4+CAR-T	CAR	export_comp_scale_QC_mouseCAR-T_Ruth_VF_C8_live.csv	1	154	18936	0.00813266	B	CD4+CAR-T	8484	693	0.448035	0.036597	0.0740741
B*CD4+CAR-T	CAR	export_comp_scale_QC_mouseCAR-T_Ruth_VF_D8_live.csv	1	195	29464	0.00661825	B	CD4+CAR-T	13656	1035	0.463481	0.0351276	0.0628019
B*CD4+T	CAR	export_comp_scale_QC_mouseCAR-T_Ruth_VF_A8_live.csv	1	43	41420	0.00103815	B	CD4+T	19175	4021	0.462941	0.0970787	0.00356462
B*CD4+T	CAR	export_comp_scale_QC_mouseCAR-T_Ruth_VF_B8_live.csv	1	35	40812	0.000857591	B	CD4+T	19397	4066	0.475277	0.0996276	0.00286932
B*CD4+T	CAR	export_comp_scale_QC_mouseCAR-T_Ruth_VF_C8_live.csv	1	14	18936	0.000739332	B	CD4+T	8484	1817	0.448035	0.0959548	0.00256834
B*CD4+T	CAR	export_comp_scale_QC_mouseCAR-T_Ruth_VF_D8_live.csv	1	29	29464	0.000984252	B	CD4+T	13656	2932	0.463481	0.0995113	0.00329695
CD8
doublet_type	condition	sample	time	n	total	freqAB	celltypeA	celltypeB	n_celltypeA	n_celltypeB	freqA	freqB	norm_freq_AB
B*CD8+CAR-T	CAR	export_comp_scale_QC_mouseCAR-T_Ruth_VF_A8_live.csv	1	123	41420	0.00296958	B	CD8+CAR-T	19175	4411	0.462941	0.106494	0.00929494
B*CD8+CAR-T	CAR	export_comp_scale_QC_mouseCAR-T_Ruth_VF_B8_live.csv	1	146	40812	0.00357738	B	CD8+CAR-T	19397	4380	0.475277	0.107321	0.0111111
B*CD8+CAR-T	CAR	export_comp_scale_QC_mouseCAR-T_Ruth_VF_C8_live.csv	1	103	18936	0.00543937	B	CD8+CAR-T	8484	2388	0.448035	0.126109	0.0143774
B*CD8+CAR-T	CAR	export_comp_scale_QC_mouseCAR-T_Ruth_VF_D8_live.csv	1	115	29464	0.00390307	B	CD8+CAR-T	13656	3387	0.463481	0.114954	0.0113178
B*CD8+T	CAR	export_comp_scale_QC_mouseCAR-T_Ruth_VF_A8_live.csv	1	14	41420	0.000338001	B	CD8+T	19175	2255	0.462941	0.0544423	0.00206948
B*CD8+T	CAR	export_comp_scale_QC_mouseCAR-T_Ruth_VF_B8_live.csv	1	12	40812	0.000294031	B	CD8+T	19397	2374	0.475277	0.0581692	0.00168492
B*CD8+T	CAR	export_comp_scale_QC_mouseCAR-T_Ruth_VF_C8_live.csv	1	5	18936	0.000264047	B	CD8+T	8484	1044	0.448035	0.0551331	0.00159642
B*CD8+T	CAR	export_comp_scale_QC_mouseCAR-T_Ruth_VF_D8_live.csv	1	14	29464	0.000475156	B	CD8+T	13656	1688	0.463481	0.0572903	0.00276461

## Sheet: Panel 3G
UMAP coordinates can be found in the 2024-02-09_blina_time_course_overall_landscape.csv table in the Zenodo repository at 10.5281/zenodo.10637096

## Sheet: Panel 3H
UMAP coordinates can be found in the 2024-02-09_blina_time_course_interacting_landscape.csv table in the Zenodo repository at 10.5281/zenodo.10637096

## Sheet: Panel 3I
UMAP coordinates can be found in the 2024-02-09_blina_time_course_interacting_landscape.csv table in the Zenodo repository at 10.5281/zenodo.10637096

## Sheet: Panel 3J
celltype	time	sample	n	total	freq
B cells	0	export_comp_QC_scaled_RuthBlinaTimeCourse_VF_A1_live.csv	5249	45359	0.115721
B cells	0	export_comp_QC_scaled_RuthBlinaTimeCourse_VF_B1_live.csv	5221	43522	0.119962
B cells	0	export_comp_QC_scaled_RuthBlinaTimeCourse_VF_C1_live.csv	5550	48297	0.114914
B cells	0	export_comp_QC_scaled_RuthBlinaTimeCourse_VF_D1_live.csv	5142	46913	0.109607
B cells	0.25	export_comp_QC_scaled_RuthBlinaTimeCourse_VF_A2_live.csv	2836	40354	0.070278
B cells	0.25	export_comp_QC_scaled_RuthBlinaTimeCourse_VF_B2_live.csv	3044	41498	0.0733529
B cells	0.25	export_comp_QC_scaled_RuthBlinaTimeCourse_VF_C2_live.csv	2754	40978	0.0672068
B cells	0.25	export_comp_QC_scaled_RuthBlinaTimeCourse_VF_D2_live.csv	2920	42119	0.0693274
B cells	1	export_comp_QC_scaled_RuthBlinaTimeCourse_VF_A3_live.csv	1908	36496	0.0522797
B cells	1	export_comp_QC_scaled_RuthBlinaTimeCourse_VF_B3_live.csv	2187	41371	0.0528631
B cells	1	export_comp_QC_scaled_RuthBlinaTimeCourse_VF_C3_live.csv	2331	43007	0.0542005
B cells	1	export_comp_QC_scaled_RuthBlinaTimeCourse_VF_D3_live.csv	2675	45688	0.0585493
B cells	2	export_comp_QC_scaled_RuthBlinaTimeCourse_VF_A4_live.csv	2285	41497	0.0550642
B cells	2	export_comp_QC_scaled_RuthBlinaTimeCourse_VF_B4_live.csv	2220	39757	0.0558392
B cells	2	export_comp_QC_scaled_RuthBlinaTimeCourse_VF_C4_live.csv	2410	40590	0.0593742
B cells	2	export_comp_QC_scaled_RuthBlinaTimeCourse_VF_D4_live.csv	2378	43094	0.0551817
B cells	3	export_comp_QC_scaled_RuthBlinaTimeCourse_VF_A5_live.csv	2793	39957	0.0699001
B cells	3	export_comp_QC_scaled_RuthBlinaTimeCourse_VF_B5_live.csv	3092	38873	0.0795411
B cells	3	export_comp_QC_scaled_RuthBlinaTimeCourse_VF_C5_live.csv	3157	43024	0.0733776
B cells	3	export_comp_QC_scaled_RuthBlinaTimeCourse_VF_D5_live.csv	3378	45355	0.0744791
B cells	5	export_comp_QC_scaled_RuthBlinaTimeCourse_VF_A6_live.csv	3188	38280	0.0832811
B cells	5	export_comp_QC_scaled_RuthBlinaTimeCourse_VF_B6_live.csv	3098	39932	0.0775819
B cells	5	export_comp_QC_scaled_RuthBlinaTimeCourse_VF_C6_live.csv	3431	43087	0.0796296
B cells	5	export_comp_QC_scaled_RuthBlinaTimeCourse_VF_D6_live.csv	3378	44331	0.0761995
PICs	0	export_comp_QC_scaled_RuthBlinaTimeCourse_VF_A1_live.csv	276	45359	0.00608479
PICs	0	export_comp_QC_scaled_RuthBlinaTimeCourse_VF_B1_live.csv	362	43522	0.00831763
PICs	0	export_comp_QC_scaled_RuthBlinaTimeCourse_VF_C1_live.csv	290	48297	0.00600451
PICs	0	export_comp_QC_scaled_RuthBlinaTimeCourse_VF_D1_live.csv	409	46913	0.00871827
PICs	0.25	export_comp_QC_scaled_RuthBlinaTimeCourse_VF_A2_live.csv	1919	40354	0.0475541
PICs	0.25	export_comp_QC_scaled_RuthBlinaTimeCourse_VF_B2_live.csv	2142	41498	0.0516169
PICs	0.25	export_comp_QC_scaled_RuthBlinaTimeCourse_VF_C2_live.csv	2089	40978	0.0509786
PICs	0.25	export_comp_QC_scaled_RuthBlinaTimeCourse_VF_D2_live.csv	2348	42119	0.0557468
PICs	1	export_comp_QC_scaled_RuthBlinaTimeCourse_VF_A3_live.csv	2396	36496	0.065651
PICs	1	export_comp_QC_scaled_RuthBlinaTimeCourse_VF_B3_live.csv	2549	41371	0.0616132
PICs	1	export_comp_QC_scaled_RuthBlinaTimeCourse_VF_C3_live.csv	2405	43007	0.0559211
PICs	1	export_comp_QC_scaled_RuthBlinaTimeCourse_VF_D3_live.csv	2632	45688	0.0576081
PICs	2	export_comp_QC_scaled_RuthBlinaTimeCourse_VF_A4_live.csv	2322	41497	0.0559559
PICs	2	export_comp_QC_scaled_RuthBlinaTimeCourse_VF_B4_live.csv	2102	39757	0.0528712
PICs	2	export_comp_QC_scaled_RuthBlinaTimeCourse_VF_C4_live.csv	1928	40590	0.0474994
PICs	2	export_comp_QC_scaled_RuthBlinaTimeCourse_VF_D4_live.csv	2428	43094	0.056342
PICs	3	export_comp_QC_scaled_RuthBlinaTimeCourse_VF_A5_live.csv	1693	39957	0.0423705
PICs	3	export_comp_QC_scaled_RuthBlinaTimeCourse_VF_B5_live.csv	1200	38873	0.0308698
PICs	3	export_comp_QC_scaled_RuthBlinaTimeCourse_VF_C5_live.csv	1184	43024	0.0275195
PICs	3	export_comp_QC_scaled_RuthBlinaTimeCourse_VF_D5_live.csv	1714	45355	0.0377908
PICs	5	export_comp_QC_scaled_RuthBlinaTimeCourse_VF_A6_live.csv	1138	38280	0.0297283
PICs	5	export_comp_QC_scaled_RuthBlinaTimeCourse_VF_B6_live.csv	994	39932	0.0248923
PICs	5	export_comp_QC_scaled_RuthBlinaTimeCourse_VF_C6_live.csv	1163	43087	0.0269919
PICs	5	export_comp_QC_scaled_RuthBlinaTimeCourse_VF_D6_live.csv	1415	44331	0.031919

## Sheet: Panel 3K
doublet_type	time	mean	SD
B*CD4+T	0	-0.148451	0.743034
B*CD4+T	0.25	6.27165	0.0192918
B*CD4+T	1	6.59957	0.149825
B*CD4+T	2	6.31293	0.119955
B*CD4+T	3	5.55831	0.295442
B*CD4+T	5	4.95328	0.190489
B*CD8+T	0	-0.291308	1.10285
B*CD8+T	0.25	5.48156	0.133992
B*CD8+T	1	5.57541	0.125131
B*CD8+T	2	5.23168	0.145956
B*CD8+T	3	4.55677	0.388269
B*CD8+T	5	4.16836	0.257745
B*CD4+T*CD8+T	0	-Inf
B*CD4+T*CD8+T	0.25	7.02023	0.242366
B*CD4+T*CD8+T	1	7.68531	0.517386
B*CD4+T*CD8+T	2	7.48305	0.460171
B*CD4+T*CD8+T	3	6.24516	0.469872
B*CD4+T*CD8+T	5	5.50721	0.489283
B*gdT	0	-Inf
B*gdT	0.25	5.77562	0.288734
B*gdT	1	6.20493	0.166628
B*gdT	2	6.09792	0.204701
B*gdT	3	5.37984	0.394433
B*gdT	5	4.90979	0.145232
B*NKT	0	-Inf
B*NKT	0.25	4.27101	0.342752
B*NKT	1	4.37194	0.214072
B*NKT	2	3.82875	0.432843
B*NKT	3	3.21046	0.61369
B*NKT	5	2.64545	0.366105
Mono*NK	0	-0.119662	0.701248
Mono*NK	0.25	0.391739	0.203024
Mono*NK	1	-0.133409	0.411305
Mono*NK	2	0.104154	0.343166
Mono*NK	3	-0.50905	0.402433
Mono*NK	5	0.136909	0.581125
B*NK*gdT	0
B*NK*gdT	0.25	Inf
B*NK*gdT	1	Inf
B*NK*gdT	2	Inf
B*NK*gdT	3	Inf
B*NK*gdT	5	Inf
Mono*T	0	-0.0580217	0.475005
Mono*T	0.25	0.170132	0.576479
Mono*T	1	-0.18853	0.260297
Mono*T	2	-0.172426	0.316606
Mono*T	3	-0.701579	0.651177
Mono*T	5	-0.0150811	0.326563
Mono*Progenitors	0	-0.00802409	0.1759
Mono*Progenitors	0.25	0.432387	0.304229
Mono*Progenitors	1	0.126287	0.329312
Mono*Progenitors	2	0.194223	0.104193
Mono*Progenitors	3	-0.11786	0.24373
Mono*Progenitors	5	0.263025	0.389795
