# Supplementary material for: Ultra-high-scale cytometry-based cellular interaction mapping
Source: Nat Methods. 2025 Aug 7;22(9):1887–99. doi: 10.1038/s41592-025-02744-w (PMC12446065; doi:10.1038/s41592-025-02744-w)
Supplement: Supplementary file 14 — Source data for reproducing Fig. 4. [file 41592_2025_2744_MOESM14_ESM.xlsx]

## Sheet: Panel 4B
umap_1	umap_2	clusters
-3.91876	-0.964128	PIC_T_B
-6.96444	-1.16248	CD8+_T_EM
3.65362	6.49729	class_mono
-0.438133	-4.15831	late_ery_prog
5.09158	3.44497	class_mono
4.03526	8.61532	intermediate_Monocytes
0.157774	-4.69656	late_ery_prog
0.0154624	-4.60805	late_ery_prog
3.26238	7.76256	class_mono
3.55383	7.36267	Myelocytes
7.60717	2.96193	cDC
-7.08671	-1.67096	CD8+_T_EM
-7.79882	-0.406985	CM_CD8_T
4.30044	8.3297	intermediate_Monocytes
0.235057	-5.99941	late_ery_prog
6.81336	2.90499	cDC
-2.20194	-10.364	leukemic_B
-10.5916	1.18846	naive_CD8_T
0.551578	-5.16315	late_ery_prog
-1.96608	-10.0895	leukemic_B
-10.9142	-0.100991	naive_CD8_T
-0.938166	-4.56645	late_ery_prog
-0.284199	-5.04176	late_ery_prog
5.9765	0.391867	HSC
-1.96724	-9.9885	leukemic_B
-6.43565	7.85727	memory_CD4_T
5.16714	3.30644	class_mono
-7.3984	-0.319618	CM_CD8_T
-8.43099	-0.608915	CM_CD8_T
3.15089	-2.4617	ery_prog
5.39143	-0.980469	HSC
-0.000336268	-4.49533	late_ery_prog
-8.32775	-0.795023	CM_CD8_T
0.519443	-5.24347	late_ery_prog
-10.6791	0.454902	naive_CD8_T
-0.376145	-3.99458	late_ery_prog
4.75437	3.82714	class_mono
5.05488	-10.517	pre_pro_B
5.38594	-0.314201	HSC
-7.40602	-0.773612	CD8+_T_EM
-7.18157	7.33583	memory_CD4_T
-8.26135	-6.59994	CD56-_CD16-_NK
-6.97789	6.74316	memory_CD4_T
-6.80245	8.41349	memory_CD4_T
0.849584	-5.59089	late_ery_prog
2.43236	7.16499	class_mono
4.77563	3.28781	class_mono
-7.84436	-1.55586	CD8+_T_EM
3.4749	7.76782	intermediate_Monocytes
-1.16351	-4.86747	late_ery_prog
4.54552	3.44878	class_mono
-6.68319	-1.73897	CD8+_T_EM
-8.35793	-0.690572	CM_CD8_T
-0.222151	-4.14566	late_ery_prog
-7.64686	-1.21535	CD8+_T_EM
5.63906	-10.7566	pre_pro_B
0.762035	-4.42391	late_ery_prog
-1.74158	-10.2534	leukemic_B
0.339595	-4.88378	late_ery_prog
-1.96004	-9.88205	leukemic_B
5.09577	3.54119	class_mono
-8.98821	8.20028	naive_CD4_T
7.22835	1.18956	cDC
-7.4151	7.75683	memory_CD4_T
-1.7108	-10.4456	leukemic_B
-5.58925	-1.73085	CD8+_T_EM
-0.604602	-4.10952	late_ery_prog
5.4856	3.61782	class_mono
5.51532	3.16592	class_mono
5.26114	3.19857	class_mono
-7.83936	0.016431	CM_CD8_T
0.333441	-3.58282	late_ery_prog
-11.2314	0.979983	naive_CD8_T
-8.15916	0.336056	CM_CD8_T
-8.75612	6.90967	naive_CD4_T
-7.48075	8.37045	memory_CD4_T
-1.7327	-9.95671	leukemic_B
-10.6358	1.34116	naive_CD8_T
-7.30305	-0.811679	CD8+_T_EM
-0.0904727	-5.28792	late_ery_prog
5.51667	3.56131	class_mono
0.767228	-3.7752	late_ery_prog
3.75658	2.81616	Myelocytes
-2.16676	-10.2705	leukemic_B
-6.75163	-1.03959	CD8+_T_EM
4.12944	8.35831	intermediate_Monocytes
-0.460446	-3.69085	late_ery_prog
-7.58998	8.66357	memory_CD4_T
7.6058	3.22041	cDC
-7.08651	-1.7607	CD8+_T_EM
-2.22611	-10.4205	leukemic_B
4.00707	8.0162	intermediate_Monocytes
-7.27755	-0.899985	CD8+_T_EM
-7.54055	7.65183	memory_CD4_T
5.46676	-0.446259	HSC
-8.82372	-0.764958	CM_CD8_T
-2.15631	-10.2489	leukemic_B
-2.22519	-10.3438	leukemic_B
-7.53841	-6.65375	CD16+_NK
-8.16287	-0.736506	CM_CD8_T
5.89146	-1.13207	HSC
7.00168	2.20958	cDC
-7.50267	-1.14622	CD8+_T_EM
-8.79201	6.47643	naive_CD4_T
-8.12365	0.00605964	CM_CD8_T
-8.02366	-0.533053	CM_CD8_T
-6.90999	6.95596	memory_CD4_T
-6.96389	-0.883503	CD8+_T_EM
-7.03918	6.51735	memory_CD4_T
3.71615	-10.4609	immature_B
5.52482	3.2626	class_mono
-7.02914	6.67706	memory_CD4_T
7.72459	1.20452	cDC
5.79826	-10.4308	pre_pro_B
0.0122407	-5.64172	late_ery_prog
-7.69033	-0.490492	CD8+_T_EM
-7.27158	-1.17368	CD8+_T_EM
5.28555	3.41566	class_mono
0.958583	-5.34896	late_ery_prog
-7.71674	-0.0178369	CM_CD8_T
5.12762	3.34811	class_mono
-2.00627	-9.94703	leukemic_B
-1.86218	-10.2117	leukemic_B
-6.92901	-1.117	CD8+_T_EM
-8.1365	-1.42871	CM_CD8_T
2.78974	6.22801	class_mono
4.22342	-10.5414	immature_B
5.3688	3.3761	class_mono
0.0487666	-5.59441	late_ery_prog
-1.78623	-9.88164	leukemic_B
7.10344	2.88656	cDC
5.42136	3.47368	class_mono
-0.716146	-3.68801	late_ery_prog
7.24752	2.53453	cDC
-7.76406	0.210502	naive_CD4_T
5.36867	3.39843	class_mono
-0.504526	-4.43736	late_ery_prog
-8.00869	0.0403636	CM_CD8_T
-8.43546	-6.31737	CD56-_CD16-_NK
-1.8028	-10.1273	leukemic_B
4.0271	8.4451	intermediate_Monocytes
-2.19093	-10.379	leukemic_B
-7.08498	6.60409	memory_CD4_T
-0.571544	-3.56964	late_ery_prog
5.38188	3.03117	class_mono
-10.7863	0.749263	naive_CD8_T
-7.55443	-0.448118	CM_CD8_T
-0.00660092	-5.20523	late_ery_prog
7.59368	3.08549	cDC
-0.943746	-4.32076	late_ery_prog
5.49586	3.50225	class_mono
5.50725	3.08424	class_mono
5.33328	3.18102	class_mono
-3.92296	-0.955045	PIC_T_B
-7.31847	-0.971992	CD8+_T_EM
-0.307851	-4.95531	late_ery_prog
-10.9446	1.22754	naive_CD8_T
-7.04902	-1.30823	CD8+_T_EM
5.37479	3.19675	class_mono
-1.96557	-10.1752	leukemic_B
-0.462402	-5.51108	late_ery_prog
-6.96819	-1.51049	CD8+_T_EM
-2.05949	-10.2064	leukemic_B
-7.41534	-0.833823	CD8+_T_EM
-7.63587	-0.946124	CD8+_T_EM
3.68174	8.03118	intermediate_Monocytes
5.77832	2.50831	class_mono
-0.450967	-3.81858	late_ery_prog
-7.04673	-1.52474	CD8+_T_EM
-8.42117	-0.280911	CM_CD8_T
-6.70274	-1.15075	CD8+_T_EM
2.5804	-2.8501	ery_prog
-1.73464	-9.89171	leukemic_B
-6.13845	-1.73697	CD8+_T_EM
-7.22317	-0.908295	CD8+_T_EM
-2.09227	-9.92961	leukemic_B
-7.35052	-1.14765	CD8+_T_EM
-8.51206	0.268212	CM_CD8_T
-7.33533	-1.1923	CD8+_T_EM
2.81834	6.15883	class_mono
0.0678853	-5.7052	late_ery_prog
9.26054	0.240027	pDC
0.395643	-5.57663	late_ery_prog
-7.62268	7.35502	memory_CD4_T
-8.32707	-0.0203167	CM_CD8_T
-0.601659	-4.20828	late_ery_prog
5.50445	-0.331343	HSC
-0.973623	-3.95374	late_ery_prog
-7.06128	6.79315	memory_CD4_T
-6.97096	6.67448	memory_CD4_T
2.65027	6.95919	Myelocytes
-8.26787	-1.26026	CM_CD8_T
-10.5367	0.906459	naive_CD8_T
9.46867	0.16477	pDC
-1.99069	-9.99447	leukemic_B
5.33707	-1.08077	HSC
5.83246	-1.43699	HSC
4.1242	7.15433	intermediate_Monocytes
5.82149	0.501853	HSC
7.6539	2.97849	cDC
-2.1536	-10.3346	leukemic_B
-1.74095	-10.1544	memory_CD4_T
7.41163	2.78862	cDC
3.53794	14.0973	leukemic_B
-10.8283	0.71946	naive_CD8_T
-6.45107	-1.36957	CD8+_T_EM
4.8121	-1.6304	ery_prog
3.92761	-10.4581	immature_B
-8.45718	-0.963083	CM_CD8_T
-1.98105	-10.2885	leukemic_B
6.86481	2.85204	cDC
-11.0948	1.20293	naive_CD8_T
-0.105943	-5.30416	late_ery_prog
-7.47869	-0.994255	CD8+_T_EM
-7.4708	-0.899416	CD8+_T_EM
-9.27972	0.796069	naive_CD8_T
5.05515	-1.00138	HSC
5.69943	3.25117	class_mono
-6.85031	-1.64134	CD8+_T_EM
-0.150831	-5.71339	late_ery_prog
-6.51536	-1.49705	CD8+_T_EM
5.07333	3.34756	class_mono
5.42258	3.27332	class_mono
7.42873	2.77648	cDC
4.64082	2.83935	class_mono
2.19633	7.25558	class_mono
-7.66698	-0.632564	CM_CD8_T
3.23233	-2.86799	ery_prog
-7.23042	-1.0158	CD8+_T_EM
-2.13038	-10.2934	leukemic_B
-1.81469	-9.94365	leukemic_B
0.113122	-4.74122	late_ery_prog
3.65664	6.89826	class_mono
5.54149	3.44352	class_mono
4.05938	7.45013	intermediate_Monocytes
-0.546766	-4.98208	late_ery_prog
5.6259	-0.328235	HSC
-7.1852	-0.883673	CD8+_T_EM
-2.22968	-10.4039	leukemic_B
-10.9468	-0.328399	naive_CD8_T
-7.57559	7.53111	memory_CD4_T
2.69008	3.27774	class_mono
-7.09638	-1.00424	CD8+_T_EM
-7.84529	-1.13229	CM_CD8_T
0.314414	-4.96071	late_ery_prog
-4.04194	-1.01744	PIC_T_B
7.0533	4.81072	pDC
-8.4881	-0.784225	CM_CD8_T
-0.405735	-5.04421	late_ery_prog
-2.09062	-10.2188	leukemic_B
5.03926	3.46304	class_mono
3.75159	7.09135	class_mono
-7.29562	-0.342531	CM_CD8_T
-0.154793	-4.3956	late_ery_prog
4.74513	3.75161	class_mono
-7.33617	-1.34137	CD8+_T_EM
5.52433	3.2405	class_mono
-8.03279	-0.341918	CM_CD8_T
-10.8714	-0.387416	naive_CD8_T
-11.24	0.601526	naive_CD8_T
2.91497	2.96107	class_mono
-10.7975	1.02426	naive_CD8_T
4.91021	3.20601	class_mono
-7.54151	-0.220974	CM_CD8_T
0.469537	-5.86512	late_ery_prog
2.34399	7.22926	class_mono
3.74328	6.29044	Myelocytes
-2.18005	-10.3672	leukemic_B
5.03242	-0.940942	ery_prog
-9.22399	-3.25662	NKT_like
-1.67619	-10.3429	leukemic_B
5.33338	3.29172	class_mono
3.81238	14.2078	leukemic_B
-0.302431	-5.1359	late_ery_prog
6.70676	3.03482	cDC
5.58178	2.98914	class_mono
5.73189	3.24048	class_mono
-3.91686	-0.955353	PIC_T_B
-3.51935	-0.561496	PIC_T_B
5.39804	3.10005	class_mono
3.71647	8.27944	intermediate_Monocytes
-8.08354	-1.45435	CD8+_T_EMRA
-7.61325	8.44068	memory_CD4_T
2.18405	-2.9869	ery_prog
3.28941	7.08301	class_mono
-6.86956	8.45502	memory_CD4_T
5.56773	2.83189	class_mono
1.17019	-4.42832	late_ery_prog
-1.00362	-10.7847	leukemic_B
-3.92316	-0.966605	PIC_T_B
5.84074	3.06429	class_mono
-10.1603	0.635597	naive_CD8_T
-0.983082	-0.773194	PIC_T_My_B
4.00761	7.65488	PIC_T_My
5.95395	-0.110663	HSC
-7.24675	7.29894	memory_CD4_T
-7.18591	-1.07287	CD8+_T_EM
-9.1775	-7.75407	CD56+_NK
3.21683	7.81718	intermediate_Monocytes
-7.6503	-0.0917062	CM_CD8_T
-0.550783	-4.98888	late_ery_prog
4.22242	-1.36266	ery_prog
8.16766	3.62235	cDC
7.64827	3.06539	cDC
0.625726	-5.37674	late_ery_prog
0.329193	-5.71764	late_ery_prog
-6.54544	-1.70879	CD8+_T_EM
5.25916	-1.04682	HSC
-0.536991	-4.8149	late_ery_prog
-11.1913	0.126896	naive_CD8_T
4.82117	-1.61081	ery_prog
-2.11225	-10.2288	leukemic_B
-7.10472	-0.953255	CD8+_T_EM
-2.06309	-10.218	leukemic_B
3.22973	6.63335	class_mono
-7.14369	-1.19254	CD8+_T_EM
-7.45716	-0.874626	CD8+_T_EM
0.000645227	-5.33247	late_ery_prog
-7.04775	-1.06308	CD8+_T_EM
5.26261	3.22462	class_mono
-6.57581	-2.13434	CD8+_T_EM
-10.672	0.0396711	CD3_DN_T
-7.6356	-1.38565	CD8+_T_EMRA
-6.79696	-1.50163	CD8+_T_EM
-6.68841	-1.3108	CD8+_T_EM
-2.16848	-10.303	leukemic_B
-10.8844	1.32324	naive_CD8_T
-8.38063	8.12847	memory_CD4_T
5.52979	3.24707	class_mono
-8.13856	0.0605901	CM_CD8_T
3.24093	-2.47444	ery_prog
4.00132	4.03918	class_mono
-7.61091	-1.1391	CD8+_T_EM
-7.44734	-0.850711	CD8+_T_EM
0.0322915	-5.7685	late_ery_prog
-10.7276	1.25318	naive_CD8_T
7.2054	2.61585	cDC
-6.90913	7.86572	memory_CD4_T
-1.99621	-9.96738	leukemic_B
-7.19758	-1.18275	CD8+_T_EM
-7.52022	-1.32864	CD8+_T_EM
5.0423	2.93815	class_mono
4.03276	-10.8408	immature_B
-8.38286	8.33253	naive_CD4_T
-7.86876	-0.737135	CD8+_T_EM
7.29855	2.66059	cDC
-7.75966	7.8705	memory_CD4_T
-7.65528	6.77489	memory_CD4_T
-1.7799	-9.91626	leukemic_B
-7.99081	-0.542534	CD8+_T_EM
-7.98882	7.71343	memory_CD4_T
-9.47414	-0.858238	CM_CD8_T
-2.03301	-10.1304	leukemic_B
-8.00454	7.10121	memory_CD4_T
-6.78205	-1.50019	CD8+_T_EM
-6.70793	-1.08944	CD8+_T_EM
-7.58143	7.52627	memory_CD4_T
0.153652	-5.12814	late_ery_prog
-7.31976	8.14462	memory_CD4_T
-0.135944	-4.01744	late_ery_prog
-7.86435	-0.455511	CD8+_T_EM
-8.69795	7.86675	naive_CD4_T
-6.5502	-1.3273	CD8+_T_EM
-2.04954	-9.66137	CD8+_T_EM
5.90544	2.82112	class_mono
-7.32625	-0.904141	CD8+_T_EM
-6.59094	6.97569	memory_CD4_T
-6.56514	-1.32591	CD8+_T_EM
3.67059	5.63983	class_mono
4.17556	-10.7057	immature_B
-3.50479	-0.608882	PIC_T_B
-8.77459	-1.34032	CM_CD8_T
5.37259	3.05431	class_mono
-7.76681	-0.551108	CM_CD8_T
3.96732	3.3408	class_mono
-6.40187	-1.43335	CD8+_T_EM
-1.84174	-10.309	leukemic_B
-7.20847	-1.60285	CD8+_T_EMRA
5.308	3.43884	class_mono
-10.5109	1.21436	naive_CD8_T
-2.13006	-10.3409	leukemic_B
-0.80262	-4.35517	late_ery_prog
-7.60788	-1.05923	CD8+_T_EM
-7.28032	-1.51193	CD8+_T_EM
3.8075	-1.6565	ery_prog
-9.29084	-0.951706	CM_CD8_T
-1.02144	-4.12047	late_ery_prog
-2.20719	-10.4177	leukemic_B
6.06247	2.45911	cDC
-3.98152	-0.959008	PIC_T_B
6.65283	2.97566	cDC
4.04316	7.93173	intermediate_Monocytes
5.27905	3.48218	class_mono
-2.19216	-10.4095	leukemic_B
-1.74292	-10.1467	leukemic_B
-10.8512	1.16879	naive_CD8_T
-0.620934	-4.66452	late_ery_prog
4.91701	3.41008	class_mono
-7.20178	-5.23704	CD8-_T_EMRA
-9.24371	-0.951375	CM_CD8_T
-7.51563	-4.96306	CD8-_T_EMRA
-8.82486	7.96425	naive_CD4_T
-7.51315	-0.711445	CM_CD8_T
-0.316978	-5.53309	late_ery_prog
-7.24615	7.19899	memory_CD4_T
-2.09992	-10.2247	leukemic_B
3.54892	7.70776	intermediate_Monocytes
-0.45904	-5.20499	late_ery_prog
-3.88698	-0.939246	PIC_T_B
-0.343825	-4.90006	late_ery_prog
3.09608	6.89574	class_mono
-2.18562	-10.2528	leukemic_B
-7.57173	-0.859178	CD8+_T_EM
5.67725	3.14316	class_mono
4.29816	8.25515	Myelocytes
4.40836	3.44737	class_mono
0.406182	-5.68931	late_ery_prog
4.27994	-10.2809	immature_B
-0.323689	-4.45635	late_ery_prog
0.0331104	-3.72898	late_ery_prog
9.7699	-0.194874	pDC
0.0521621	-5.43559	late_ery_prog
-9.29144	-0.295955	CM_CD8_T
4.18526	5.04501	class_mono
0.275373	-4.30784	late_ery_prog
7.60489	1.21747	pDC
-7.41398	-0.831039	CD8+_T_EM
-7.33031	-1.0558	CD8+_T_EM
-7.47384	7.03857	memory_CD4_T
-1.7718	-10.3884	leukemic_B
-8.70058	-7.27454	CD56-_CD16-_NK
-11.2026	0.841583	naive_CD8_T
-1.76112	-9.93497	immature_B
-1.99479	-10.3904	leukemic_B
-0.526113	-3.97947	late_ery_prog
3.4375	7.41361	intermediate_Monocytes
-9.54463	1.01745	naive_CD8_T
-6.42301	-1.2306	CD8+_T_EM
0.886142	-4.64332	late_ery_prog
3.28979	-1.79899	ery_prog
-7.4576	-1.05941	CD8+_T_EM
-6.65557	-1.89769	CD8+_T_EM
-0.663109	-4.95293	late_ery_prog
-8.73664	-0.953324	CM_CD8_T
5.50458	-0.862504	HSC
-2.21803	-10.2753	leukemic_B
5.27729	3.15034	class_mono
3.64509	7.09256	intermediate_Monocytes
-6.84068	-1.61048	CD8+_T_EM
-2.11662	-10.2244	leukemic_B
-2.10743	-10.2464	leukemic_B
-6.32807	-1.64197	CD8+_T_EM
-10.8124	1.23188	naive_CD8_T
-0.53957	-3.55626	late_ery_prog
-7.27208	-0.699745	CD8+_T_EM
-0.869854	-3.98607	late_ery_prog
5.47984	3.10744	class_mono
-0.640792	-4.69368	late_ery_prog
-0.690013	-5.30959	late_ery_prog
0.737235	-5.24416	late_ery_prog
-11.0731	0.928564	naive_CD8_T
-1.09355	-4.2396	late_ery_prog
2.2824	-3.2322	late_ery_prog
2.82052	7.42224	class_mono
-0.475259	-5.49741	late_ery_prog
-10.9221	0.664767	naive_CD8_T
4.28634	6.46417	class_mono
-1.96711	-10.2441	leukemic_B
-8.07937	8.12777	memory_CD4_T
5.42436	3.2063	class_mono
9.41267	-0.0525517	pDC
-8.28604	-0.927918	CM_CD8_T
-6.92782	-0.748949	CD8+_T_EM
7.76748	1.15021	pDC
-6.37532	-1.97253	CD8+_T_EM
5.58912	2.87035	class_mono
-7.37144	7.88952	memory_CD4_T
-7.87647	7.66355	memory_CD4_T
-7.50906	7.61101	memory_CD4_T
-1.06724	-4.95601	late_ery_prog
0.122936	-5.40678	late_ery_prog
-7.47352	-0.179183	CM_CD8_T
5.9279	-0.131345	HSC
5.48962	3.54795	class_mono
-1.90047	-10.1347	leukemic_B
-2.0478	0.289183	CM_CD8_T
-1.72324	0.570004	PIC_T_My_B
-2.10977	0.659163	PIC_T_My_B
-1.75648	0.677232	PIC_T_My_B
-2.06041	0.839207	PIC_T_My_B
-1.62005	0.812423	PIC_T_My_B
-1.76458	0.74055	PIC_T_My_B
-1.58307	0.661374	PIC_T_My_B
-1.61068	0.535816	PIC_T_My_B
-1.5957	0.615318	PIC_T_My_B
-1.62457	0.500319	PIC_T_My_B
-1.52324	0.721251	PIC_T_My_B
3.7235	7.47829	intermediate_Monocytes
-1.17208	0.240531	PIC_T_My_B
-1.0574	-3.83644	late_ery_prog
-10.8179	0.883919	naive_CD8_T
0.299959	-5.8952	late_ery_prog
3.76708	6.71367	class_mono
-7.66059	7.431	memory_CD4_T
-1.60122	-10.3885	leukemic_B
-0.544707	-4.51534	late_ery_prog
5.52912	3.26996	class_mono
-8.70355	-0.729117	CM_CD8_T
-2.08189	-10.3389	leukemic_B
2.36698	3.65912	class_mono
0.126441	-4.75873	late_ery_prog
-7.80836	-0.839827	CM_CD8_T
-1.70302	-10.2238	leukemic_B
-10.2959	1.26342	CD3_DN_T
-2.14963	-10.1538	leukemic_B
4.16483	-10.1858	immature_B
-10.7852	1.06612	naive_CD8_T
5.24604	-1.68836	ery_prog
-2.18585	-10.3155	leukemic_B
5.54998	3.27144	class_mono
-6.85209	-1.3678	CD8+_T_EM
-2.20772	-10.3286	leukemic_B
-6.75823	-1.22725	CD8+_T_EM
-8.36618	7.73087	naive_CD4_T
3.52498	5.82715	class_mono
9.48438	0.104154	pDC
-7.02449	-1.31681	CD8+_T_EM
5.25695	3.16669	class_mono
0.549079	-3.65426	late_ery_prog
-0.478434	-4.21984	late_ery_prog
4.92986	-1.90419	ery_prog
-1.74939	-10.1321	leukemic_B
-6.53401	-1.44951	CD8+_T_EM
5.3718	3.15603	class_mono
5.45931	3.23583	class_mono
5.26529	3.22248	class_mono
-0.608996	-5.12621	late_ery_prog
-8.09531	-6.08396	CD56-_CD16-_NK
3.60156	13.8139	leukemic_B
-0.512142	-3.82322	late_ery_prog
-1.94037	-10.119	leukemic_B
-7.16406	-0.66188	CM_CD8_T
-2.06612	-10.1907	leukemic_B
5.22914	-1.70563	ery_prog
5.35055	2.85393	class_mono
5.2116	-0.541724	HSC
-6.98018	-1.56859	CD8+_T_EM
-7.14111	-0.844818	CD8+_T_EM
-8.12607	-0.500665	CM_CD8_T
-2.14076	-10.2799	leukemic_B
5.10198	3.80961	class_mono
3.99799	-10.3713	immature_B
-10.3994	0.594648	naive_CD8_T
-6.83335	6.66421	memory_CD4_T
2.01142	-4.1363	ery_prog
-7.00839	-0.961222	CM_CD8_T
-0.727553	-4.34655	late_ery_prog
-9.11953	6.65898	naive_CD4_T
-8.73863	-6.85081	CD56-_CD16-_NK
5.45828	-1.34751	ery_prog
1.60036	-4.16823	late_ery_prog
9.25457	0.0410908	pDC
-0.158657	-3.46664	late_ery_prog
-1.98846	-9.89077	leukemic_B
-1.94161	-9.98158	leukemic_B
-2.03351	-9.99109	leukemic_B
3.81764	-11.2324	immature_B
-7.82565	-0.795193	CM_CD8_T
-9.60243	0.883402	naive_CD8_T
-7.08474	-1.04475	CD8+_T_EM
-2.2152	-10.2118	leukemic_B
-7.16262	-0.975126	CD8+_T_EM
3.44961	5.99538	class_mono
0.03571	-5.03393	late_ery_prog
4.62888	3.35591	class_mono
-7.13706	6.82858	memory_CD4_T
-8.99479	7.95045	naive_CD4_T
-7.9968	-0.188061	CM_CD8_T
-0.272232	-5.36282	late_ery_prog
3.85813	7.94054	intermediate_Monocytes
-7.48288	7.29982	CD3_DN_T
-7.53788	-1.05942	CD8+_T_EM
5.58788	3.08926	class_mono
5.29451	3.14858	class_mono
-8.63531	-7.4791	CD56-_CD16-_NK
-7.41343	-1.37706	CM_CD8_T
-10.1247	1.42836	CD3_DN_T
-7.25355	7.37816	memory_CD4_T
5.71449	2.77726	class_mono
-1.83162	-10.2264	leukemic_B
-0.235312	-4.74405	late_ery_prog
5.84275	-0.0773921	HSC
-0.62597	-3.7966	late_ery_prog
-7.12689	-0.974964	CM_CD8_T
5.82957	2.57463	class_mono
2.83651	6.02138	class_mono
3.73905	7.50131	intermediate_Monocytes
-7.44385	-0.389383	CM_CD8_T
-0.706909	-4.39647	late_ery_prog
-1.78667	-10.159	leukemic_B
-8.2119	-2.00107	CD8+_T_EMRA
-7.51624	-1.08729	CD8+_T_EM
-5.8208	-1.50194	CD8+_T_EM
-0.319436	-4.72323	late_ery_prog
5.86643	2.93659	class_mono
7.32122	2.58175	cDC
6.43363	2.96603	cDC
-7.02668	-1.71037	CD8+_T_EMRA
-0.196596	-5.34601	late_ery_prog
-8.06628	-1.02015	CD8+_T_EM
-8.7346	6.42423	naive_CD4_T
-6.7347	7.05125	memory_CD4_T
-7.53947	-0.730834	CD8+_T_EM
-7.3334	8.25134	memory_CD4_T
-1.80726	-10.2224	leukemic_B
9.45034	-0.319856	pDC
-6.23139	7.89101	memory_CD4_T
4.54969	3.74072	class_mono
-8.6423	-1.11854	CM_CD8_T
-0.536578	-5.19056	late_ery_prog
2.83039	6.34228	class_mono
-7.39541	-1.33954	CD8+_T_EM
-0.288708	-5.70611	late_ery_prog
-8.04767	-0.208653	CM_CD8_T
-7.7185	-0.142974	CM_CD8_T
5.099	3.44257	class_mono
5.86636	1.20995	cDC
0.449786	-5.0712	late_ery_prog
-0.50703	-4.14047	late_ery_prog
8.01906	3.62447	cDC
5.23597	-10.4704	pre_pro_B
3.10794	8.8793	intermediate_Monocytes
-7.5424	7.76791	memory_CD4_T
-7.95529	0.0369095	CM_CD8_T
4.19794	-10.2249	immature_B
-2.15056	-10.3058	leukemic_B
-2.14774	-10.183	leukemic_B
-7.45598	8.50656	memory_CD4_T
0.274058	-5.56928	late_ery_prog
-6.56211	6.74712	memory_CD4_T
-7.03645	-1.2121	CD8+_T_EM
5.1366	3.77883	class_mono
-6.40064	-1.36963	CD8+_T_EM
-6.70778	-1.09396	CD8+_T_EM
0.240347	-5.92877	late_ery_prog
6.01526	3.08093	cDC
3.89479	6.66007	class_mono
9.32825	-0.209725	pDC
3.51254	4.01254	class_mono
-7.06524	7.36443	memory_CD4_T
-1.50622	-10.3506	leukemic_B
-0.203037	-3.59808	late_ery_prog
-9.50016	1.08312	naive_CD8_T
-10.3702	1.41151	naive_CD8_T
-9.32597	1.0897	naive_CD8_T
-7.25635	-1.11503	CD8+_T_EM
5.9775	2.61188	class_mono
-6.86734	6.65418	memory_CD4_T
-7.05046	-1.14833	CD8+_T_EM
-10.6226	-0.0628143	naive_CD8_T
0.0936725	-4.17324	late_ery_prog
8.79694	0.279151	pDC
-2.19636	-10.1928	leukemic_B
-8.42653	-0.981696	CM_CD8_T
-7.20398	-1.00007	CD8+_T_EM
-7.37791	7.8405	memory_CD4_T
-7.54033	-0.760333	CM_CD8_T
5.16169	3.20149	class_mono
-0.0209694	-4.42175	late_ery_prog
-10.3392	1.31723	naive_CD8_T
-8.44	-0.733153	CM_CD8_T
6.23718	2.73664	cDC
-7.44757	-6.89636	CD16+_NK
-7.1641	-1.16972	CD8+_T_EM
-8.97958	6.35696	naive_CD4_T
-7.16265	-1.08149	CD8+_T_EM
8.30384	-8.81579	leukemic_B
-1.68054	-10.5239	leukemic_B
5.74014	-0.87296	HSC
-8.05378	-0.109375	CM_CD8_T
-7.46896	-1.40785	CD8+_T_EM
5.14654	-1.03915	HSC
3.6409	6.09107	class_mono
-7.35834	0.116888	CM_CD8_T
4.2113	-10.264	immature_B
0.639855	-4.1029	late_ery_prog
5.34959	3.78725	class_mono
5.72524	3.1719	class_mono
-6.96974	-1.64404	CD8+_T_EM
6.91149	0.275252	pDC
0.830489	-4.64643	late_ery_prog
-6.70696	7.08785	memory_CD4_T
-2.04037	-10.3185	leukemic_B
0.230126	-4.83066	late_ery_prog
-6.9751	7.49766	memory_CD4_T
-6.8816	-1.01666	CD8+_T_EM
4.91588	3.53788	class_mono
-0.903028	-4.1241	late_ery_prog
-6.93029	-1.18235	CD8+_T_EM
-6.63285	-1.83765	CD8+_T_EM
-7.65452	-0.958938	CD8+_T_EM
-6.02611	-1.56215	CD8+_T_EM
0.236394	-4.92993	late_ery_prog
-10.7142	0.970718	naive_CD8_T
-2.12984	-10.1796	leukemic_B
-10.8159	1.02204	naive_CD8_T
-2.00101	-10.1269	leukemic_B
-11.0206	0.737569	naive_CD8_T
-0.336091	-5.64194	late_ery_prog
5.61347	3.254	class_mono
5.73882	2.57685	class_mono
-8.02493	-1.03298	CD8+_T_EM
5.38201	3.42642	class_mono
3.74515	-10.4752	immature_B
-2.16163	-10.3845	leukemic_B
3.83879	4.25223	class_mono
-7.91309	-0.398322	CM_CD8_T
3.23791	6.55549	class_mono
3.56512	-10.3238	immature_B
-2.16783	-10.3943	leukemic_B
-1.74725	-10.2123	leukemic_B
0.491441	-5.35339	late_ery_prog
4.26258	6.13606	class_mono
3.80172	7.07911	class_mono
-7.36837	-1.13884	CD8+_T_EM
4.73518	-1.97144	ery_prog
5.09219	3.15167	class_mono
4.32203	7.66586	intermediate_Monocytes
-0.583002	-3.97457	late_ery_prog
-2.10971	-10.0146	leukemic_B
3.23017	7.98594	intermediate_Monocytes
5.76337	0.192093	HSC
-0.360876	-4.69066	late_ery_prog
-8.99333	-0.745659	CM_CD8_T
-2.05612	-10.2019	leukemic_B
9.05264	0.629193	pDC
-7.74151	-1.06991	CD8+_T_EM
-1.79219	-10.1276	leukemic_B
7.44974	3.30092	cDC
-8.0652	-0.406591	CM_CD8_T
-6.23631	6.57311	memory_CD4_T
-11.0283	0.494485	naive_CD8_T
3.41578	3.83323	class_mono
-6.97659	-1.48322	CD8+_T_EM
-6.73649	-0.802867	CM_CD8_T
-6.84641	-1.47611	CD8+_T_EM
-8.22081	-2.03888	CD8+_T_EMRA
-8.25438	-7.50328	CD56-_CD16-_NK
6.00519	1.26064	class_mono
2.51388	3.82123	class_mono
-8.16499	-8.29161	CD56+_NK
3.93435	2.29831	class_mono
-1.99831	-10.0772	leukemic_B
5.32516	3.53023	class_mono
-7.63039	-0.0567898	CM_CD8_T
-8.87516	8.27446	naive_CD4_T
-6.88734	6.7635	memory_CD4_T
0.525755	-3.34201	late_ery_prog
-0.432753	-4.59813	late_ery_prog
-10.5225	1.29367	naive_CD8_T
5.68913	-0.671012	HSC
-2.10054	-9.93724	leukemic_B
7.34027	2.79057	cDC
-10.6238	0.767552	naive_CD8_T
-8.57906	-8.29568	CD56+_NK
3.41622	3.05632	class_mono
5.6893	3.24321	class_mono
-0.0596314	-4.17987	late_ery_prog
-8.11293	-6.37755	CD56-_CD16-_NK
-7.26187	-0.81344	CD8+_T_EM
-1.95811	-10.1983	leukemic_B
2.60926	6.84077	class_mono
-10.8578	1.31391	naive_CD8_T
5.08121	-0.913738	HSC
3.81917	8.26041	intermediate_Monocytes
-8.50796	6.78417	naive_CD4_T
5.72888	2.9605	class_mono
-8.04415	-1.18596	CD8+_T_EMRA
-8.60839	-0.40025	CM_CD8_T
-7.66082	-4.88728	CD8-_T_EMRA
5.39015	3.23873	class_mono
-7.91335	-1.10242	CD8+_T_EM
5.05869	3.19302	class_mono
-1.83507	-10.2384	leukemic_B
2.32007	4.44319	class_mono
9.33417	0.147574	pDC
1.17798	-5.00598	late_ery_prog
-0.834076	-3.97569	late_ery_prog
-6.98251	-1.29049	CD8+_T_EM
-7.55165	0.099914	CM_CD8_T
5.12144	3.47565	class_mono
0.435355	-5.74004	late_ery_prog
1.29776	-4.54208	late_ery_prog
3.82662	7.57057	intermediate_Monocytes
-0.280594	-5.29727	late_ery_prog
-8.34097	-1.77313	CM_CD8_T
2.96829	-3.18179	ery_prog
-7.0158	-1.57088	CD8+_T_EM
8.08861	3.78416	cDC
-2.0324	-10.2783	leukemic_B
7.22237	2.64597	cDC
9.18069	0.731815	pDC
5.83685	0.0351236	HSC
-7.09078	7.41703	memory_CD4_T
-7.00104	-1.23172	CD8+_T_EM
-7.16141	-1.79228	CD8+_T_EMRA
-7.40719	-0.827089	CD8+_T_EM
-0.607343	-4.71819	late_ery_prog
-7.4903	-5.12011	CD8-_T_EMRA
0.428607	-5.74929	late_ery_prog
-2.12733	-10.2407	leukemic_B
-2.19069	-10.3885	leukemic_B
-11.0831	0.689113	naive_CD8_T
7.21609	2.91028	cDC
4.06318	-10.2293	immature_B
-7.55518	-0.850548	CD8+_T_EM
-7.45922	-0.980244	CD8+_T_EM
-1.70587	-10.2997	leukemic_B
2.63845	-2.82295	ery_prog
-7.64633	7.67973	memory_CD4_T
-6.74041	8.18976	memory_CD4_T
4.67119	3.20146	class_mono
-7.8235	-0.387999	CM_CD8_T
-7.8451	-0.804429	CM_CD8_T
5.2318	3.30611	class_mono
4.01334	7.75896	intermediate_Monocytes
-7.06753	-0.827208	CD8+_T_EM
8.43034	-8.6008	pDC
3.59633	5.84329	class_mono
7.64999	2.92322	cDC
2.14888	4.17523	Myelocytes
4.96597	-1.32701	HSC
-6.91636	-0.954603	CD8+_T_EM
-7.34933	-1.27389	CD8+_T_EM
-0.438906	-4.42147	late_ery_prog
3.33213	5.70391	class_mono
-8.65004	8.06328	naive_CD4_T
3.16918	5.60115	class_mono
3.65436	7.06346	class_mono
-0.639209	-3.74789	late_ery_prog
-8.8911	-7.53384	CD56-_CD16-_NK
3.62063	3.58539	Myelocytes
-7.46756	-1.56268	CD8+_T_EM
5.44604	-1.55551	ery_prog
-6.7762	-1.98526	CD8+_T_EMRA
5.50022	2.06199	Myelocytes
-10.1135	0.846051	naive_CD8_T
5.14652	2.93089	class_mono
5.05107	5.55843	class_mono
4.99933	5.75343	class_mono
-8.31044	-1.10192	CD8+_T_EMRA
-2.04634	-10.0469	leukemic_B
7.14816	2.3381	cDC
5.19098	2.96883	class_mono
-7.44864	-1.32897	CD8+_T_EM
3.07678	4.25154	class_mono
-7.51006	-0.631985	CM_CD8_T
0.135143	-4.25543	late_ery_prog
8.85116	0.268788	pDC
5.08008	-1.45175	HSC
5.7466	3.10298	class_mono
-1.9879	-10.1602	leukemic_B
-2.24293	-10.3701	leukemic_B
-6.50218	-1.19972	CD8+_T_EM
5.8678	2.23346	cDC
3.82468	-9.93591	leukemic_B
4.01249	-10.5902	immature_B
5.54141	-0.719215	HSC
-1.96787	-10.4029	leukemic_B
3.39942	4.19094	class_mono
-8.62784	-1.11974	CD8+_T_EM
-2.06772	-10.2806	leukemic_B
-6.54335	-1.45588	CD8+_T_EM
-7.32023	-1.71596	CD8+_T_EM
2.2578	-3.37725	ery_prog
-7.17442	-0.949165	CD8+_T_EM
-9.36241	-8.07294	CD56+_NK
-2.14869	-10.2714	leukemic_B
-7.27061	-6.28567	CD16+_NK
2.42984	-3.06531	ery_prog
3.77749	-10.3875	immature_B
-0.284502	-4.2951	late_ery_prog
-7.42075	7.14841	memory_CD4_T
4.21487	-10.1588	immature_B
-6.998	7.10589	memory_CD4_T
2.20165	2.87663	class_mono
5.57584	-0.446079	HSC
-0.438448	-3.82701	late_ery_prog
-8.73639	-6.87265	CD56-_CD16-_NK
4.21933	-10.2826	immature_B
5.74371	2.79042	class_mono
-8.48568	-1.44031	CM_CD8_T
5.36111	-0.15581	HSC
4.15648	-10.1743	immature_B
-8.97811	6.76544	naive_CD4_T
-8.77035	-0.886723	CM_CD8_T
-1.93857	-10.2243	leukemic_B
5.77287	2.9737	class_mono
-8.41237	-7.56647	CD56-_CD16-_NK
1.40918	-4.90546	late_ery_prog
-7.36904	-0.228424	CM_CD8_T
-7.36391	-0.0147279	CM_CD8_T
4.79713	3.11605	class_mono
-10.8911	0.523869	naive_CD8_T
2.983	-1.93215	ery_prog
1.00292	8.55715	leukemic_B
-0.207611	-4.08923	late_ery_prog
-7.81457	0.175402	CM_CD8_T
-7.17134	7.39416	memory_CD4_T
-0.535602	-5.08092	late_ery_prog
-7.81436	-1.57006	CD8+_T_EM
3.35039	8.21086	intermediate_Monocytes
6.16333	3.34815	class_mono
-7.52792	-6.14687	CD16+_NK
-7.43294	-1.40682	CD8+_T_EM
2.43776	5.3125	class_mono
-0.731242	-4.66526	late_ery_prog
8.0491	0.977166	pDC
-7.23305	-1.13146	CD8+_T_EM
-7.76482	-0.491608	CD8+_T_EM
2.94463	7.09002	Myelocytes
3.96863	5.68756	class_mono
3.01024	4.28181	class_mono
-7.00386	8.55317	memory_CD4_T
3.87167	3.96184	class_mono
4.73935	3.58491	class_mono
-8.3652	-0.756616	CM_CD8_T
-6.4521	-1.22102	CD8+_T_EM
-7.7032	-3.36207	NKT_like
-0.108626	-4.4259	late_ery_prog
-7.2108	-0.868299	CD8+_T_EM
-0.327895	-4.02755	late_ery_prog
-1.82968	-10.2421	leukemic_B
-8.64783	-7.2219	CD56-_CD16-_NK
-7.18811	6.78203	memory_CD4_T
-7.89106	-1.64213	CD8+_T_EM
-1.96584	-10.1005	leukemic_B
-0.232424	-5.17272	late_ery_prog
-6.88092	-1.28673	CD8+_T_EM
5.82231	-0.077304	HSC
-1.98745	-10.201	leukemic_B
-1.0425	-4.8597	late_ery_prog
1.89185	3.80636	class_mono
-0.588939	-3.78149	late_ery_prog
-7.80166	-1.57477	CD8+_T_EM
3.10205	6.24138	class_mono
-0.143151	-3.95543	late_ery_prog
-7.44768	-0.981713	CD8+_T_EM
-2.10892	-10.3768	leukemic_B
-0.412501	-3.88514	late_ery_prog
-0.962051	-4.42872	late_ery_prog
-6.08082	-1.56704	CD8+_T_EM
-7.09438	7.09133	memory_CD4_T
-1.93638	-10.2689	leukemic_B
-7.38451	-6.30728	CD16+_NK
-7.04137	-0.557325	CD8+_T_EM
5.53412	3.00284	class_mono
-6.58018	-2.20118	CD8+_T_EM
-0.633899	-4.0268	late_ery_prog
-6.59044	-1.3084	CD8+_T_EM
5.16922	3.22093	class_mono
3.51432	6.48799	class_mono
5.84663	3.19278	class_mono
-1.87464	-10.1115	leukemic_B
-0.113085	-5.4048	late_ery_prog
0.0474727	-4.14497	late_ery_prog
-8.25669	-1.58957	CD8+_T_EMRA
-0.325614	-4.5562	late_ery_prog
-6.41967	-1.24104	CD8+_T_EM
-8.35924	7.26935	memory_CD4_T
2.26407	7.12083	class_mono
5.11257	3.15193	class_mono
5.62006	-0.746734	HSC
-8.47775	-2.79882	CD8+_T_EMRA
5.39445	-0.965389	HSC
-0.211988	-4.73664	late_ery_prog
4.63103	3.07241	class_mono
-7.75297	0.115471	CM_CD8_T
0.323253	-5.09172	late_ery_prog
-10.8726	1.2236	naive_CD8_T
7.76832	3.12084	cDC
-1.80744	-10.3052	leukemic_B
3.59066	4.10779	class_mono
5.52868	-0.668954	HSC
-7.2009	-0.951925	CD8+_T_EM
-10.5298	0.00915041	naive_CD8_T
-11.0423	1.2074	naive_CD8_T
-7.71054	-1.46488	CD8+_T_EM
-8.10114	0.185561	CM_CD8_T
5.47281	0.0490335	HSC
-1.81939	-10.1976	leukemic_B
-2.04033	-10.239	leukemic_B
2.94191	6.02202	class_mono
-2.07709	-10.0544	leukemic_B
5.14113	3.15685	class_mono
-8.49878	-0.722977	CM_CD8_T
5.93774	2.73853	Myelocytes
-2.09609	-9.84377	leukemic_B
-0.458186	-4.15662	late_ery_prog
-7.82008	-0.588011	CM_CD8_T
7.7332	3.7675	cDC
-7.87462	-0.11465	CM_CD8_T
5.20436	3.39868	class_mono
0.491926	-4.20349	late_ery_prog
-8.24714	-0.848805	CM_CD8_T
-2.1287	-10.2022	leukemic_B
8.54585	-8.77435	leukemic_B
-0.326222	-4.76462	late_ery_prog
5.27187	3.50147	class_mono
-1.919	-10.1995	leukemic_B
-2.16962	-10.1435	leukemic_B
-0.0450701	-5.73802	late_ery_prog
4.86373	4.07596	class_mono
-7.79435	7.70511	memory_CD4_T
3.47358	6.1872	class_mono
-7.17915	-0.883444	CD8+_T_EM
5.84674	2.51502	Myelocytes
3.90513	8.61783	intermediate_Monocytes
-6.90449	-1.06202	CD8+_T_EM
-7.64219	-0.885211	CD8+_T_EM
3.14934	6.80546	class_mono
5.5901	2.95956	class_mono
-11.2655	0.512911	naive_CD8_T
-0.502124	-4.02703	late_ery_prog
3.84014	6.57274	class_mono
3.93852	5.52549	class_mono
5.38999	-0.650063	HSC
-7.35769	-1.02321	CD8+_T_EM
-0.269999	-5.58746	late_ery_prog
-6.96446	-1.3338	CD8+_T_EM
-2.17918	-10.3193	leukemic_B
0.446119	-5.85445	late_ery_prog
5.1965	3.35314	class_mono
-8.32345	-0.75037	CM_CD8_T
-7.47489	-1.17691	CD8+_T_EM
-7.72841	-1.52485	CD8+_T_EM
-0.402468	-4.27856	late_ery_prog
-0.57498	-4.17176	late_ery_prog
3.75326	5.00028	class_mono
5.31508	3.20101	class_mono
-8.34915	0.147801	CM_CD8_T
0.213844	-3.84589	late_ery_prog
-7.96754	-0.243986	CM_CD8_T
4.18795	-11.2499	immature_B
3.51103	4.19562	class_mono
5.59685	2.70788	class_mono
-10.4025	1.44306	naive_CD8_T
-0.448268	-4.49661	late_ery_prog
0.0110832	-5.67312	late_ery_prog
-0.570855	-4.03535	late_ery_prog
-7.59585	-0.705649	CD8+_T_EM
3.08704	4.89982	class_mono
-8.41733	-2.97566	NKT_like
4.14505	-10.8716	immature_B
5.79317	2.82239	class_mono
-1.9847	-10.1343	leukemic_B
1.94511	-3.82369	late_ery_prog
-1.78247	-10.1371	leukemic_B
8.04474	0.294338	pDC
-2.14394	-10.1081	leukemic_B
-0.172423	-4.6679	late_ery_prog
3.30726	6.58635	class_mono
-10.4907	1.38123	naive_CD8_T
-7.05441	-1.15754	CD8+_T_EM
-8.62742	0.815474	CD3_DN_T
-10.5731	0.0210266	naive_CD8_T
-8.28159	-1.06129	CM_CD8_T
-9.05994	6.61001	naive_CD4_T
3.81237	-2.05089	ery_prog
-0.256167	-4.68057	late_ery_prog
3.98108	3.23108	Myelocytes
-0.281682	-5.62103	late_ery_prog
-0.221031	-4.38156	late_ery_prog
-0.0311016	-5.69424	late_ery_prog
4.0922	-1.90178	ery_prog
8.00619	4.00391	cDC
4.56384	3.69963	class_mono
4.30224	2.73972	Myelocytes
6.20099	-1.08289	HSC
-9.86341	0.86017	naive_CD8_T
6.38843	-1.03567	HSC
5.47265	2.47825	Myelocytes
-7.02547	8.49372	memory_CD4_T
-0.843527	-4.41467	late_ery_prog
7.67874	3.59441	cDC
-10.2693	1.00417	naive_CD8_T
-0.762706	-4.64164	late_ery_prog
-7.5775	8.35167	memory_CD4_T
5.91414	0.0720787	ery_prog
9.48622	-0.128165	pDC
6.80756	2.84907	cDC
7.86797	3.62216	cDC
-9.10437	0.00239015	CM_CD8_T
8.71636	-0.101386	pDC
1.86599	-4.315	late_ery_prog
-7.66795	8.63824	memory_CD4_T
2.03268	-3.33448	late_ery_prog
-8.09888	0.0436037	CM_CD8_T
0.372467	-5.47172	late_ery_prog
1.68973	-4.63152	late_ery_prog
1.69411	-3.68229	late_ery_prog
-7.15197	6.64339	memory_CD4_T
0.642237	-4.79687	late_ery_prog
4.30076	-1.93933	ery_prog
-8.81535	6.39912	naive_CD4_T
5.09436	1.92121	Myelocytes
5.7987	2.00365	Myelocytes
4.93331	-1.70229	ery_prog
5.31802	3.89323	class_mono
2.42016	5.13346	class_mono
3.57683	6.29817	class_mono
-0.772302	-1.0095	Myelocytes
-8.53373	-0.270041	CM_CD8_T
1.24448	-3.682	late_ery_prog
-7.62194	7.89464	memory_CD4_T
8.18179	3.90438	cDC
-0.478712	-4.6788	late_ery_prog
-1.84029	-10.1399	leukemic_B
-1.77868	-10.1903	leukemic_B
-0.251112	-4.94477	late_ery_prog
9.01497	-0.145144	pDC
7.47461	3.16828	cDC
5.79048	-0.378818	HSC
2.91731	4.5615	class_mono
-8.79377	6.88613	naive_CD4_T
5.17748	0.946762	Myelocytes
0.190715	-4.90949	late_ery_prog
-7.65654	6.76121	memory_CD4_T
-8.74748	6.87689	naive_CD4_T
0.381133	-5.36794	late_ery_prog
7.27694	3.29204	Myelocytes
3.56681	3.8673	class_mono
5.17548	-1.65806	ery_prog
-6.94977	8.28335	memory_CD4_T
5.44778	-1.24241	HSC
-0.0684404	-4.80359	late_ery_prog
5.56022	3.16559	class_mono
6.23485	-0.486994	HSC
8.37209	0.336548	pDC
2.90823	5.21752	Myelocytes
1.72149	-3.8871	ery_prog
6.79559	-0.783109	HSC
4.75485	-1.84754	ery_prog
8.88246	-0.543565	pDC
-2.09072	-9.94967	leukemic_B
3.46471	-2.71531	ery_prog
5.92331	1.45171	Myelocytes
6.46498	-0.860139	HSC
6.61532	-0.792644	HSC
7.40853	3.04319	class_mono
4.50487	3.88586	Myelocytes
4.2781	4.53476	class_mono
6.35653	-1.35805	pro_B
7.58051	4.14003	cDC
7.74853	3.9211	cDC
2.70832	-3.41362	ery_prog
4.95457	-1.53443	ery_prog
-7.6247	8.63888	memory_CD4_T
5.70064	-0.563332	ery_prog
-0.144206	-4.5665	late_ery_prog
6.73633	-1.01266	HSC
8.04058	0.797946	pDC
7.513	4.48016	cDC
-7.25294	8.09414	memory_CD4_T
2.59862	4.88098	class_mono
8.1961	0.684349	pDC
5.29644	1.9098	Myelocytes
5.873	3.15399	class_mono
-9.80972	-2.51543	CD3_DN_T
2.5323	3.76049	class_mono
-6.74076	8.46096	memory_CD4_T
-0.592959	-11.5321	class_switched_B
8.54407	-0.106661	pDC
7.76076	3.20941	cDC
3.59367	4.81001	Myelocytes
3.5035	4.65215	class_mono
3.15894	4.36367	class_mono
4.54657	5.48724	class_mono
6.72546	-0.878116	HSC
7.5154	3.1769	cDC
5.91709	-0.819205	HSC
2.67884	4.73577	class_mono
1.06883	-4.92549	late_ery_prog
1.76626	-4.53803	late_ery_prog
7.89549	4.15864	cDC
-8.43675	7.25071	naive_CD4_T
8.1414	4.14824	cDC
0.00011095	-5.27915	late_ery_prog
0.190744	-5.68397	late_ery_prog
8.08619	3.6179	cDC
0.267047	-5.54575	late_ery_prog
2.02828	-3.79834	late_ery_prog
0.132295	-5.43487	late_ery_prog
-0.445306	-4.2176	late_ery_prog
8.76007	0.175453	pDC
2.0108	4.80285	class_mono
2.1424	-3.79548	late_ery_prog
5.76798	3.07791	class_mono
-6.40163	7.78768	memory_CD4_T
5.17788	-1.54921	ery_prog
2.59986	3.95541	Myelocytes
8.12667	0.752039	pDC
-10.064	-1.17541	CD3_DN_T
6.60816	-0.87624	HSC
0.959867	-3.78656	late_ery_prog
7.50641	3.49601	cDC
8.84704	0.0737094	pDC
4.94921	2.25019	Myelocytes
-9.63261	-2.25167	CD3_DN_T
7.72883	3.40873	cDC
6.26037	-0.57506	HSC
-0.172899	-5.37211	late_ery_prog
1.9537	-3.60055	late_ery_prog
3.74672	5.35873	class_mono
5.75805	-0.680484	HSC
-7.98348	8.01208	memory_CD4_T
-7.46664	7.46896	memory_CD4_T
4.31971	-1.94083	ery_prog
3.50238	4.38251	Myelocytes
7.61862	3.33455	cDC
8.83526	-0.174795	pDC
6.72318	-0.970468	HSC
6.44825	-0.669718	HSC
-9.37385	1.10066	naive_CD8_T
-8.96956	7.73857	naive_CD4_T
-9.82656	-7.95947	CD56+_NK
8.27454	4.26499	cDC
5.04108	-1.36174	HSC
5.44749	2.92671	class_mono
-8.40623	8.28259	naive_CD4_T
-8.59581	6.80207	naive_CD4_T
-7.72749	8.56269	memory_CD4_T
1.71586	-3.40733	late_ery_prog
-0.252234	-3.63431	late_ery_prog
7.41617	3.01537	cDC
5.28557	1.1419	Myelocytes
0.314946	-4.87444	late_ery_prog
7.82694	1.16301	cDC
3.65758	7.47049	intermediate_Monocytes
3.62081	3.45837	class_mono
3.43833	6.98456	class_mono
-7.06895	8.09097	memory_CD4_T
9.11243	0.508958	pDC
-0.401788	-4.65671	late_ery_prog
5.9928	-0.631984	HSC
8.03722	3.46181	cDC
1.05241	-5.3578	late_ery_prog
-7.69429	8.66062	memory_CD4_T
7.57964	3.33131	cDC
1.43313	-4.17405	late_ery_prog
0.312469	-4.1798	late_ery_prog
-6.77362	7.2553	memory_CD4_T
-8.79589	0.377671	CM_CD8_T
-7.05165	8.61712	memory_CD4_T
6.55535	-1.32708	ery_prog
2.53191	-3.26241	ery_prog
-9.02185	7.38468	naive_CD4_T
-8.43794	-0.199733	CM_CD8_T
0.843159	-3.48664	late_ery_prog
-0.580299	-4.04299	late_ery_prog
-6.7654	7.70408	memory_CD4_T
7.67903	4.21063	cDC
3.98712	3.29925	class_mono
4.78586	2.29582	Myelocytes
0.570266	-5.30714	late_ery_prog
5.29745	-0.698488	HSC
-0.872405	-1.06685	PIC_T_My_B
7.86489	3.69729	cDC
-0.344157	-4.4219	late_ery_prog
-7.65334	8.68454	memory_CD4_T
2.62735	4.19907	class_mono
4.49317	3.27858	class_mono
-8.9041	-0.29494	CM_CD8_T
-0.518612	-5.36513	late_ery_prog
-8.06815	-0.140377	CM_CD8_T
-0.722382	-4.23912	late_ery_prog
-8.58882	6.84851	naive_CD4_T
4.10373	7.08633	class_mono
8.1739	3.65421	cDC
-7.04239	6.86239	memory_CD4_T
0.148297	-5.44963	late_ery_prog
3.48919	6.62219	Myelocytes
-8.27932	8.18808	naive_CD4_T
-1.95243	-10.1809	leukemic_B
2.74157	-3.12347	ery_prog
2.26026	-3.34598	ery_prog
6.45903	-1.05441	HSC
1.26029	-4.0935	late_ery_prog
-8.68778	6.628	naive_CD4_T
-0.813571	-4.37035	late_ery_prog
0.474729	-5.32016	late_ery_prog
0.768177	-3.86853	late_ery_prog
-6.83684	6.70282	memory_CD4_T
2.44088	-11.868	pro_B
7.30379	3.13236	cDC
-8.61471	8.42632	naive_CD4_T
-8.55886	7.39616	naive_CD4_T
-6.94441	8.62815	memory_CD4_T
3.35285	3.91078	class_mono
-8.65034	7.85489	naive_CD4_T
7.53784	3.38756	cDC
5.62221	-0.987505	HSC
-0.0703303	-5.10252	late_ery_prog
-1.67237	-10.363	leukemic_B
-0.102401	-5.59335	late_ery_prog
5.40743	1.75279	Myelocytes
-0.563674	-4.08558	late_ery_prog
-0.072444	-5.53745	late_ery_prog
8.19913	3.73109	cDC
-0.459455	-4.35517	late_ery_prog
-7.29043	6.93861	memory_CD4_T
-8.71005	-0.329775	CM_CD8_T
2.47815	4.52059	Myelocytes
-9.9978	1.03399	naive_CD8_T
7.54909	2.97071	cDC
-0.136283	-5.22176	late_ery_prog
-8.48632	8.16637	naive_CD4_T
3.25514	4.0646	class_mono
-0.79997	-5.32268	late_ery_prog
3.85819	-2.41785	ery_prog
-10.4869	1.44228	naive_CD8_T
6.20773	-1.57017	pro_B
8.09273	4.57441	cDC
5.34	-0.781214	ery_prog
7.85534	3.49617	cDC
5.62042	1.34143	Myelocytes
3.97133	5.48696	class_mono
-7.63746	7.90345	memory_CD4_T
-0.688223	-4.07525	late_ery_prog
-9.94151	-1.00062	CD3_DN_T
7.3009	3.87611	class_mono
-0.448913	-3.81744	late_ery_prog
-8.94259	7.62826	naive_CD4_T
3.32169	7.01399	class_mono
-7.96499	7.13925	naive_CD4_T
8.24931	3.70211	cDC
5.14367	2.32467	Myelocytes
-8.55239	7.97215	naive_CD4_T
-7.55779	8.37649	memory_CD4_T
-7.18091	8.09646	memory_CD4_T
3.59511	5.62658	class_mono
3.23352	3.73225	class_mono
3.24131	3.38422	class_mono
5.36721	2.68038	Myelocytes
2.64055	-3.09749	ery_prog
-0.143069	-5.48064	late_ery_prog
-0.494541	-3.90117	late_ery_prog
-8.07151	-1.4273	CM_CD8_T
4.85158	-1.51699	ery_prog
-0.803664	-3.97298	late_ery_prog
-1.3637	0.0363711	PIC_T_My_B
-1.58435	0.470342	PIC_T_My_B
-1.67944	0.511784	PIC_T_My_B
-1.81153	0.71582	PIC_T_My_B
-1.89224	1.19275	PIC_T_My_B
-1.84129	0.634324	PIC_T_My_B
-1.68868	0.911585	PIC_T_My_B
-1.62724	0.495423	PIC_T_My_B
-1.44537	0.571145	PIC_T_My_B
-1.50787	0.537128	PIC_T_My_B
-1.41716	0.642627	PIC_T_My_B
5.65693	-0.15147	ery_prog
3.67791	5.9163	Myelocytes
6.7319	2.78998	cDC
4.22937	2.89243	Myelocytes
5.7025	0.848787	Myelocytes
3.46704	5.79188	class_mono
4.20018	-2.03625	ery_prog
1.10372	-8.79809	leukemic_B
3.19483	-2.49485	late_ery_prog
5.58081	-1.05081	HSC
6.89523	-0.38837	pDC
-0.542181	-4.84879	late_ery_prog
5.6548	1.01892	Myelocytes
-8.93358	-0.17197	CD8+_T_EM
1.90113	-4.21888	late_ery_prog
2.97622	3.87853	Myelocytes
0.624944	-5.84784	late_ery_prog
-8.16405	8.52756	memory_CD4_T
-7.40092	8.47397	memory_CD4_T
2.13196	-3.69255	late_ery_prog
8.42476	-0.571647	pDC
5.2807	-1.1054	HSC
-9.63882	-0.761408	CM_CD8_T
3.06623	4.88952	class_mono
-7.83644	8.60613	memory_CD4_T
1.61117	-3.46506	late_ery_prog
0.0691042	-5.13949	late_ery_prog
1.82797	-3.54672	late_ery_prog
5.45597	3.28451	class_mono
0.0597161	-4.51942	late_ery_prog
8.61259	-0.290894	pDC
3.30578	5.93919	class_mono
-8.81684	8.06654	naive_CD4_T
3.87994	4.05284	class_mono
0.985053	-4.89346	late_ery_prog
2.85923	4.21635	class_mono
-8.67985	-0.949561	CM_CD8_T
-8.48909	6.5715	naive_CD4_T
3.61386	-2.81475	ery_prog
0.291265	-4.94832	late_ery_prog
8.12454	-0.14349	pDC
4.02194	5.71106	class_mono
4.35654	3.01484	Myelocytes
5.66625	3.05476	class_mono
4.29181	3.42124	class_mono
5.31112	-0.367315	Myelocytes
-7.42572	8.50762	memory_CD4_T
5.4536	-9.55069	pro_B
2.38292	4.14015	Myelocytes
3.24973	14.1679	leukemic_B
4.98622	-1.60894	ery_prog
3.50903	5.32	Myelocytes
3.60957	7.43728	intermediate_Monocytes
6.51591	-0.888253	HSC
-6.93605	7.43784	memory_CD4_T
3.62094	5.80651	class_mono
4.99236	-1.52923	ery_prog
-10.6877	-0.1034	naive_CD8_T
7.72385	3.89595	cDC
2.12125	-3.5364	ery_prog
5.39314	-1.40465	ery_prog
6.58324	-1.0297	HSC
3.71166	7.88833	intermediate_Monocytes
-6.85086	8.32128	memory_CD4_T
8.1685	4.24799	cDC
4.51942	-1.91393	ery_prog
2.21848	-3.54056	late_ery_prog
5.60751	3.29573	class_mono
7.78722	3.95588	cDC
-1.74198	-10.2554	leukemic_B
3.05376	-3.3774	ery_prog
7.47792	3.15528	cDC
7.90979	3.55814	cDC
0.0688365	-3.34127	late_ery_prog
-0.099962	-5.59704	late_ery_prog
4.82049	3.01757	Myelocytes
5.27776	3.30792	class_mono
6.02393	-0.674402	HSC
0.812668	-4.19917	late_ery_prog
-8.04934	8.54593	memory_CD4_T
7.4979	4.13801	cDC
3.53182	5.86599	Myelocytes
3.59556	5.28004	class_mono
4.05886	4.74367	class_mono
6.17502	-0.451973	HSC
-7.53548	8.56479	memory_CD4_T
-7.79236	7.42699	naive_CD4_T
-8.24467	8.47399	naive_CD4_T
0.635122	-5.42091	late_ery_prog
7.09288	3.1942	cDC
-8.32625	8.30248	naive_CD4_T
4.94516	-1.61709	ery_prog
1.36451	-4.98129	late_ery_prog
0.0071088	-4.02766	late_ery_prog
7.68205	3.60085	cDC
7.52392	3.60212	cDC
1.93414	-3.32082	late_ery_prog
6.12	-1.88825	ery_prog
-0.20121	-4.58666	late_ery_prog
4.98393	-1.24472	ery_prog
5.81561	2.91071	Myelocytes
-7.65657	8.63835	memory_CD4_T
-7.36349	7.84712	memory_CD4_T
-1.69856	-10.4687	leukemic_B
-7.37156	0.109344	CM_CD8_T
-8.80847	7.06772	naive_CD4_T
7.66476	3.6061	cDC
-7.97554	8.64469	naive_CD4_T
7.24613	-0.0834068	pDC
-8.95828	6.68429	naive_CD4_T
1.99151	-4.12595	late_ery_prog
2.1523	-3.46843	ery_prog
8.14037	4.45142	cDC
2.93917	-2.81836	ery_prog
-7.81543	6.88705	naive_CD4_T
-0.305644	-5.0503	late_ery_prog
-0.673453	-5.49906	late_ery_prog
-8.62601	8.40347	naive_CD4_T
-0.95573	-5.53828	late_ery_prog
1.84751	-3.35106	late_ery_prog
-9.03284	7.41297	naive_CD4_T
2.05472	-3.27584	late_ery_prog
1.88419	-4.43856	late_ery_prog
-0.276389	-4.91084	late_ery_prog
5.90288	-0.786536	HSC
2.90043	2.78966	class_mono
6.52429	-0.97112	pro_B
7.64403	3.60999	cDC
0.412601	-5.74469	late_ery_prog
-1.95164	-10.1644	leukemic_B
0.667324	-5.88433	late_ery_prog
5.95431	0.774517	ery_prog
2.52198	-3.17172	ery_prog
-0.389463	-4.29328	late_ery_prog
-0.0106624	-5.49443	late_ery_prog
2.34785	-3.33501	ery_prog
5.78735	0.661841	ery_prog
7.97439	4.45062	cDC
6.05655	-0.445361	HSC
-0.668665	-4.7357	late_ery_prog
0.617821	-4.17231	late_ery_prog
-0.84992	-4.70311	late_ery_prog
7.93502	4.15656	cDC
0.22471	-13.1347	IgD+_B
0.420725	-13.3975	IgD+_B
0.586049	-13.3718	IgD+_B
0.90341	-13.3522	IgD+_B
-7.5186	-7.32985	CD16+_NK
0.161014	-13.2141	IgD+_B
1.46211	-12.0359	IgD+_B
1.46108	-4.51002	late_ery_prog
-7.90692	-8.86264	CD56+_NK
0.650601	-3.9627	late_ery_prog
2.42055	-3.56072	ery_prog
1.16089	-12.0106	IgD+_B
-7.64024	-6.55161	CD16+_NK
1.73368	-12.5811	immature_B
4.7765	-1.80764	ery_prog
1.34112	-4.06584	late_ery_prog
1.39425	-4.35867	late_ery_prog
1.15676	-3.89952	late_ery_prog
3.2342	-3.34358	ery_prog
-7.6245	-8.81774	CD56+_NK
5.48055	5.60052	class_mono
0.580566	-13.3682	IgD+_B
-7.48211	-8.21889	CD56+_NK
0.235763	-4.08991	late_ery_prog
1.42915	-4.6873	late_ery_prog
1.40222	-4.49321	late_ery_prog
-7.93008	-8.69911	CD56+_NK
0.368509	-13.5293	IgD+_B
2.66846	-11.6372	immature_B
0.302188	-13.5253	IgD+_B
5.65236	-6.276	ery_prog
-7.78797	-7.27262	CD56-_CD16-_NK
0.277263	-12.8109	IgD+_B
1.04463	-4.66134	late_ery_prog
0.705807	-5.26681	late_ery_prog
-9.88918	-8.23255	CD56+_NK
1.2802	-4.1965	late_ery_prog
5.07545	6.72147	class_mono
5.15843	5.56112	class_mono
1.46914	-12.0197	immature_B
-7.55295	-8.2725	CD56+_NK
-7.20363	-4.97995	CD8-_T_EMRA
-1.11546	-0.583406	PIC_T_My_B
-8.03986	-8.36767	CD56+_NK
1.18268	-4.07368	late_ery_prog
-9.59671	-8.15739	CD56+_NK
4.63271	-2.29725	ery_prog
4.83242	5.92174	class_mono
1.71009	-12.7163	immature_B
0.597918	-4.73419	late_ery_prog
5.21386	6.29956	class_mono
-9.22024	-6.96369	CD56+_NK
2.71891	-11.5151	immature_B
5.08545	6.13214	class_mono
-7.84755	-8.73332	CD56+_NK
-0.0404403	-13.2779	IgD+_B
-1.58143	-10.4985	leukemic_B
1.1778	-4.48685	late_ery_prog
0.788394	-13.3309	IgD+_B
-9.38925	-8.29545	CD56+_NK
2.74258	-11.4721	immature_B
-9.53582	-8.20397	CD56+_NK
-7.77332	-8.34265	CD56+_NK
1.75011	-12.7263	immature_B
0.77096	-5.52328	late_ery_prog
-8.00617	-8.75098	CD56+_NK
0.937792	-3.893	late_ery_prog
1.57091	-12.9324	IgD+_B
1.35096	-8.66429	leukemic_B
-7.62612	-6.29156	CD16+_NK
-7.46222	-7.036	CD16+_NK
0.413635	-12.07	IgD+_B
-8.24718	-3.79694	NKT_like
5.36868	5.41484	class_mono
-9.02149	-8.381	CD56+_NK
-9.67601	-3.7207	NKT_like
1.3598	-13.0011	ery_prog
-0.380554	-11.9315	class_switched_B
4.25371	-2.50761	ery_prog
0.657023	-13.3187	IgD+_B
3.11237	2.51585	class_mono
-7.36853	-6.57062	CD16+_NK
0.144969	-13.2058	IgD+_B
0.73344	-11.9312	IgD+_B
1.14619	-4.5168	late_ery_prog
3.78656	-2.84935	ery_prog
-7.78801	-8.5078	CD56+_NK
1.35246	-11.4983	immature_B
7.3736	3.87081	cDC
1.07324	-8.65773	leukemic_B
5.7462	-1.70134	ery_prog
3.97624	6.48201	class_mono
-7.8027	-8.67999	CD56+_NK
-9.19656	-7.00731	CD56+_NK
0.589735	-12.8009	IgD+_B
3.53841	6.37943	class_mono
1.65708	-11.604	IgD+_B
-7.40798	-8.50193	CD56+_NK
-9.71132	-8.39645	CD56+_NK
0.857409	-8.61377	leukemic_B
0.49315	-13.2751	IgD+_B
3.7122	-11.4521	immature_B
6.09485	-6.60065	leukemic_B
-7.7257	-8.98719	CD56+_NK
0.678363	-12.7088	IgD+_B
5.91781	-0.622632	HSC
1.08645	-11.677	IgD+_B
-7.64976	-4.42135	CD8-_T_EMRA
2.05328	-12.4404	immature_B
1.63507	-11.5277	immature_B
4.01126	-10.5812	immature_B
1.83383	-12.5128	immature_B
2.07276	-12.3736	immature_B
6.02439	-6.58937	leukemic_B
1.48218	-12.4741	immature_B
-9.79991	-7.80125	CD56+_NK
3.33022	-3.12712	ery_prog
0.776964	-11.9432	IgD+_B
4.74965	7.29047	PIC_T_My
3.64469	-2.90277	ery_prog
-7.33328	-6.93393	CD16+_NK
-7.83595	-8.94868	CD56+_NK
3.23981	-3.48007	ery_prog
1.01984	-13.2889	IgD+_B
0.257727	-5.28063	late_ery_prog
3.45295	-10.4753	immature_B
6.01699	-5.40723	leukemic_B
-7.88557	-8.70046	CD56+_NK
0.675978	-11.8863	IgD+_B
2.43549	-3.40369	ery_prog
3.67521	-2.93295	ery_prog
-8.10174	-8.70753	CD56+_NK
3.36478	-2.94844	ery_prog
0.984289	-11.8135	IgD+_B
5.92829	-6.60151	leukemic_B
-9.78304	-8.18952	CD56+_NK
0.0790184	-3.92508	late_ery_prog
3.60702	-2.96189	ery_prog
0.00956081	-13.1734	IgD+_B
0.423573	-12.8778	IgD+_B
-9.4057	-3.9638	NKT_like
3.53564	-2.37653	ery_prog
-7.3124	-6.87535	CD16+_NK
0.909226	-13.3753	IgD+_B
-7.63471	-7.78695	CD56+_NK
-1.74332	-10.4696	leukemic_B
-6.99612	8.52635	memory_CD4_T
0.574165	-11.7753	IgD+_B
3.87451	-2.77266	ery_prog
0.885757	-11.5968	IgD+_B
2.30648	-12.0836	immature_B
4.16927	-2.625	ery_prog
5.35132	5.91976	class_mono
1.17612	-11.6784	immature_B
5.5384	6.09745	class_mono
-7.79681	-7.05177	CD16+_NK
0.970851	-3.98823	late_ery_prog
3.91884	-11.5796	immature_B
2.91819	-11.3646	immature_B
-0.401566	-11.9045	class_switched_B
3.1883	-3.01251	ery_prog
-7.25136	-5.0553	CD8-_T_EMRA
1.65319	5.62258	class_mono
3.25922	-2.96646	ery_prog
2.88975	10.1584	CD16+_NK
1.46934	-12.8953	immature_B
-7.45489	-7.16713	CD16+_NK
-9.4225	-8.25094	CD56+_NK
4.51878	-1.37746	HSC
0.802904	-12.7451	IgD+_B
0.339736	-13.2319	IgD+_B
0.55224	-13.536	IgD+_B
1.33179	-12.8721	IgD+_B
4.48308	5.47883	class_mono
0.612575	-13.4375	IgD+_B
5.31948	6.29799	class_mono
1.0354	-4.0736	late_ery_prog
0.718375	-13.159	IgD+_B
2.48987	-11.9775	immature_B
-6.86733	-1.96591	CD8+_T_EM
4.01121	-2.64728	ery_prog
0.140283	-13.2295	IgD+_B
-7.25674	-6.76539	CD16+_NK
1.27793	-11.919	IgD+_B
2.61198	-11.7632	immature_B
1.87835	3.08128	class_mono
0.115432	-13.3947	IgD+_B
4.94328	-1.72857	ery_prog
-7.9557	-8.69759	CD56+_NK
0.289399	-13.5583	IgD+_B
4.14578	5.96019	class_mono
0.441267	-13.3654	IgD+_B
3.1049	-11.0749	immature_B
-0.251051	-12.482	IgD+_B
-9.32285	-8.1459	CD56+_NK
0.553529	-13.2396	IgD+_B
0.902904	-11.798	IgD+_B
0.0426193	-13.2375	IgD+_B
-9.93408	-8.14877	CD56+_NK
9.5931	0.245955	pDC
-9.07712	-8.28973	CD56+_NK
1.68472	-12.6809	immature_B
3.9413	-2.91993	ery_prog
-9.56325	-8.28644	CD56+_NK
-7.92694	-8.98715	CD56+_NK
5.85363	-6.41305	leukemic_B
3.56502	-10.6354	immature_B
2.58616	-11.9777	immature_B
5.2515	6.05761	class_mono
7.78356	3.47781	cDC
0.924283	-4.72227	late_ery_prog
1.35675	-13.0678	IgD+_B
6.12248	-6.38405	leukemic_B
0.904413	-12.7278	IgD+_B
1.61651	-12.6034	immature_B
-7.73375	-8.24902	CD56+_NK
-7.15576	-6.43035	CD16+_NK
-9.22385	-7.12432	CD56+_NK
-9.93137	-8.23727	CD56+_NK
-8.14434	-8.78603	CD56+_NK
3.6446	6.4214	class_mono
-8.09767	-4.20739	NKT_like
4.13007	5.59899	class_mono
0.249444	-4.88093	late_ery_prog
2.08387	-12.2152	immature_B
0.504465	-11.9313	IgD+_B
0.4262	-13.1365	IgD+_B
6.1922	0.857349	pDC
1.44461	-12.8866	immature_B
4.57426	7.37291	intermediate_Monocytes
-8.13838	-6.88438	CD56-_CD16-_NK
6.02873	-6.14693	leukemic_B
5.78596	-6.16893	leukemic_B
1.18983	-12.3505	immature_B
-0.00154101	-12.9688	IgD+_B
-9.46631	-8.06783	CD56+_NK
-7.53194	-7.70055	CD16+_NK
3.83047	-3.042	ery_prog
4.33817	7.39831	intermediate_Monocytes
6.10353	-6.27233	leukemic_B
4.51384	5.53674	class_mono
0.550398	-13.3002	IgD+_B
5.20771	5.04383	Myelocytes
2.21349	-12.1276	immature_B
-10.012	-8.09862	CD56+_NK
-7.93088	-8.61844	CD56+_NK
3.97414	-2.74729	ery_prog
-9.03517	-8.20586	CD56+_NK
3.39781	-10.5123	immature_B
-7.63182	-8.84533	CD56+_NK
0.907391	-3.93224	late_ery_prog
0.963236	-3.93876	late_ery_prog
2.0302	-11.5503	immature_B
-7.67915	-8.01656	CD56+_NK
0.714996	-12.1026	IgD+_B
3.75096	-3.06518	ery_prog
0.938895	-12.6761	IgD+_B
5.03272	5.564	class_mono
2.95608	-11.3728	immature_B
5.44574	5.87151	class_mono
-7.34833	-4.66045	CD8-_T_EMRA
2.62494	-11.7491	immature_B
0.647847	-13.2979	IgD+_B
0.432893	-13.0852	IgD+_B
4.55268	5.47795	class_mono
0.528897	-11.9198	IgD+_B
3.50491	9.14619	intermediate_Monocytes
1.15557	-12.7813	immature_B
0.778332	-12.8937	IgD+_B
0.344413	-12.1847	IgD+_B
-0.356972	-4.29546	late_ery_prog
0.572407	-12.7928	IgD+_B
2.55546	-3.49247	ery_prog
-8.54558	-7.02122	CD56-_CD16-_NK
-7.70419	-8.5703	CD56+_NK
4.15583	-11.4031	immature_B
0.640631	-13.2191	IgD+_B
-0.0239052	-13.22	IgD+_B
-8.19912	-6.59643	CD56-_CD16-_NK
3.16025	-12.0681	immature_B
3.78305	-11.5447	immature_B
-7.40048	-7.08235	CD16+_NK
3.23273	-10.5311	immature_B
0.484733	-4.99609	late_ery_prog
0.154718	-13.4402	IgD+_B
0.654615	-12.3006	IgD+_B
-8.51463	-7.77348	CD56-_CD16-_NK
-8.94633	-7.72695	CD56-_CD16-_NK
-7.69521	-8.55878	CD56+_NK
-7.87482	-8.43978	CD56+_NK
3.2194	-10.7281	immature_B
1.13245	-12.0519	IgD+_B
0.726147	-13.5388	IgD+_B
2.17145	-12.2746	immature_B
0.890497	-13.1955	IgD+_B
2.76207	2.67445	class_mono
3.40154	-3.35691	ery_prog
-9.53457	-3.89827	NKT_like
5.36204	6.39464	class_mono
1.15428	-13.1526	IgD+_B
0.238835	-12.8681	IgD+_B
-6.23477	7.07972	memory_CD4_T
0.684252	-5.00266	late_ery_prog
3.13179	-3.12878	ery_prog
-8.02132	-8.65211	CD56+_NK
0.0741444	-13.4277	IgD+_B
1.12974	-13.1999	IgD+_B
4.44049	-2.39874	ery_prog
3.7267	8.87871	intermediate_Monocytes
0.814475	-13.2534	IgD+_B
0.823036	-12.4773	immature_B
1.86945	-12.4392	immature_B
-7.97834	-8.14904	CD56+_NK
1.34926	-4.40477	late_ery_prog
0.398155	-13.4705	IgD+_B
2.3332	-12.0243	immature_B
-10.0134	-8.24966	CD56+_NK
-1.09517	-0.617909	PIC_T_My_B
6.30455	4.95196	class_mono
2.83472	-3.16013	ery_prog
2.90595	-11.9035	immature_B
2.60693	-11.8715	immature_B
-7.05415	7.00064	memory_CD4_T
6.13947	-6.48749	leukemic_B
0.745023	-12.6327	immature_B
5.72041	1.3875	Myelocytes
4.30188	7.14971	class_mono
5.24131	6.00398	class_mono
0.497256	-11.8572	IgD+_B
3.36784	-10.3851	immature_B
2.70765	-12.0641	immature_B
4.68198	-1.29066	ery_prog
-7.72623	-7.80725	CD56+_NK
3.73941	8.64107	intermediate_Monocytes
7.22722	2.49342	cDC
5.08994	6.29867	class_mono
-8.01044	-5.1112	CD56-_CD16-_NK
8.93666	0.805178	pDC
0.858372	-3.90384	ery_prog
-7.52766	-7.68444	CD16+_NK
-0.0962871	-4.1747	late_ery_prog
3.32442	-3.18254	ery_prog
0.848	-4.28944	late_ery_prog
5.79107	-6.15203	leukemic_B
0.374702	-13.4439	IgD+_B
0.908151	-8.61891	leukemic_B
-7.55108	-8.48574	CD56+_NK
-0.0784815	-13.192	IgD+_B
0.684652	-5.06104	late_ery_prog
3.13556	-10.9953	immature_B
-9.20031	-8.51757	CD56+_NK
-7.66535	-8.31918	CD56+_NK
0.394983	-13.2757	IgD+_B
0.69171	-13.3207	IgD+_B
1.42909	-12.7687	immature_B
2.48624	-12.0212	immature_B
4.76659	-1.81725	ery_prog
0.308862	-4.48152	late_ery_prog
5.63784	5.65985	class_mono
3.3871	-3.04299	ery_prog
3.92358	7.24904	intermediate_Monocytes
-7.39335	-6.97234	CD16+_NK
-7.82051	-8.9037	CD56+_NK
0.625222	-13.4262	IgD+_B
0.849479	-13.2251	IgD+_B
3.53167	-3.26524	ery_prog
0.220461	-5.64536	late_ery_prog
-8.18578	-8.66995	CD56+_NK
2.00895	-12.322	immature_B
0.53269	-13.6481	IgD+_B
-7.98479	-8.34868	CD56+_NK
-7.40912	-4.56424	CD8-_T_EMRA
-7.88088	-8.93278	CD56+_NK
-7.90076	-8.90609	CD56+_NK
2.10327	-12.2252	immature_B
-0.821904	-1.25639	PIC_T_My_B
5.13764	6.22078	class_mono
-7.55506	-8.68078	CD56+_NK
3.70759	7.36999	intermediate_Monocytes
5.30407	5.83368	class_mono
5.74059	-6.37367	leukemic_B
0.757371	-4.85621	late_ery_prog
1.31673	-13.0551	IgD+_B
2.89797	-3.48302	ery_prog
-7.78124	-8.50581	CD56+_NK
0.780756	-13.0973	IgD+_B
-10.0102	-8.1431	CD56+_NK
-7.04645	-6.46147	CD16+_NK
-9.2093	-7.59151	CD56-_CD16-_NK
4.6407	5.96437	class_mono
5.57053	5.56712	class_mono
0.486924	-11.7198	IgD+_B
-8.11728	-8.70547	CD56+_NK
4.35462	-2.48134	ery_prog
3.82031	-2.98539	ery_prog
4.46574	-2.52247	ery_prog
3.54982	-10.7382	immature_B
0.20563	-13.5408	IgD+_B
2.49155	-11.9199	immature_B
0.0644182	-13.4922	IgD+_B
1.8476	-12.3731	immature_B
-9.27067	-8.1183	CD56+_NK
2.15699	-12.2784	immature_B
1.2515	-11.5317	IgD+_B
3.7794	-2.84103	ery_prog
-6.06587	7.13599	memory_CD4_T
5.38615	5.72898	class_mono
4.16973	5.18194	class_mono
0.498759	-13.5461	IgD+_B
0.960438	-13.4066	IgD+_B
1.02591	-5.1861	late_ery_prog
-7.58018	-8.59426	CD56+_NK
0.215471	-5.3957	late_ery_prog
0.643034	-13.5255	IgD+_B
0.00920512	-5.86126	late_ery_prog
4.33381	-2.55534	ery_prog
1.0353	-4.03326	late_ery_prog
5.1577	5.71656	class_mono
4.38422	-1.42502	ery_prog
-7.6545	-7.56137	CD16+_NK
5.24069	5.5852	class_mono
2.6389	7.3235	class_mono
4.51157	6.02792	class_mono
-7.24726	-6.90822	CD16+_NK
5.87152	-6.36354	leukemic_B
-9.40554	-7.98836	CD56+_NK
-7.87386	-8.89957	CD56+_NK
0.130222	-12.9997	IgD+_B
0.354333	-13.2805	IgD+_B
-7.90898	-8.73613	CD56+_NK
-7.13062	-5.92534	CD16+_NK
0.13921	-13.401	IgD+_B
-7.99691	-7.93928	CD56+_NK
6.06772	-6.38494	leukemic_B
1.69029	-12.7324	immature_B
1.21233	-4.39569	late_ery_prog
0.737427	-12.7136	IgD+_B
0.749318	-13.3545	IgD+_B
1.31949	-4.2723	late_ery_prog
-8.22581	-7.72262	CD56-_CD16-_NK
0.94844	-13.107	IgD+_B
-7.7746	-8.85829	CD56+_NK
3.54832	4.25823	class_mono
-9.88234	-8.30009	CD56+_NK
0.431986	-13.3646	IgD+_B
5.36824	6.22654	class_mono
-0.187631	-4.84036	late_ery_prog
0.150485	-13.6263	IgD+_B
0.586744	-4.94628	late_ery_prog
4.33056	-1.22252	ery_prog
-7.72496	-8.79375	CD56+_NK
0.644101	-11.8839	IgD+_B
5.37707	6.09883	class_mono
2.64264	-11.9744	immature_B
0.0291529	-13.1024	IgD+_B
-7.57496	-5.09719	CD8-_T_EMRA
0.625129	-4.07267	late_ery_prog
1.15848	-4.29641	late_ery_prog
3.70295	-3.14699	ery_prog
0.185964	-13.4865	IgD+_B
-7.5093	-8.0065	CD56+_NK
-7.99556	-6.47075	CD56-_CD16-_NK
1.53693	-11.9844	IgD+_B
0.254227	-12.9843	IgD+_B
5.98309	-6.5165	leukemic_B
-7.84246	-8.50497	CD56+_NK
0.806127	-12.2506	IgD+_B
0.711546	-11.691	PIC_T_B
0.143393	-4.23102	late_ery_prog
1.0878	-4.96146	late_ery_prog
4.48711	-1.82321	ery_prog
0.493404	-13.4255	IgD+_B
0.0979185	-13.5512	IgD+_B
0.0664075	-13.3089	IgD+_B
0.0491208	-13.3069	IgD+_B
-7.73748	-8.90586	CD56+_NK
0.386667	-13.251	IgD+_B
-6.14973	7.12395	memory_CD4_T
-9.6907	-8.22093	CD56+_NK
-9.71785	-7.94986	CD56+_NK
-7.37831	-6.92708	CD16+_NK
5.06909	6.04993	class_mono
0.505193	-13.3813	IgD+_B
3.57554	-3.09572	ery_prog
-9.70254	-8.2848	CD56+_NK
8.15961	-0.146906	pDC
0.760231	-13.3219	IgD+_B
-7.87874	-8.88223	CD56+_NK
0.301509	-13.4587	IgD+_B
4.83048	-1.86947	ery_prog
1.78102	-12.5808	immature_B
1.35323	-11.8897	IgD+_B
-7.96616	-8.66386	CD56+_NK
5.41601	6.50467	PIC_T_My
1.51626	-4.1307	late_ery_prog
[truncated: 63,843 more rows]

## Sheet: Panel_4C_1
umap_1	umap_2	clusters
9.32925	-4.80489	B_T
8.87544	-3.90419	B_T
9.63972	-5.32267	B_T
9.92886	-4.8587	B_T
9.56837	-5.0004	B_T
10.187	-5.11909	B_T
8.87767	-4.32097	B_T
-0.0398356	-0.173216	B_T_M
9.66387	-4.93891	B_T
9.50149	-4.37786	B_T
9.69961	-5.60259	B_T
10.1097	-4.85769	B_T
0.630278	2.7501	B_T_M
1.0883	-1.2848	B_T_M
9.87768	-4.951	B_T
8.88583	-4.01759	B_T
1.31104	7.93304	T_M
9.60392	-0.955626	B_T
9.6059	-1.08054	B_T
9.87486	-5.33883	B_T
9.71137	-1.56171	B_T
1.61014	-0.99598	B_T_M
9.67742	-4.82163	B_T
9.26551	-4.66662	B_T
9.11176	-4.39338	B_T
10.1639	-4.87282	B_T
9.44117	-4.81634	B_T
4.9222	7.69992	T_M
9.72971	-4.59675	B_T
9.92664	-5.26688	B_T
9.6577	-5.07902	B_T
9.4153	-4.72932	B_T
9.45999	-4.69629	B_T
9.55084	-4.59695	B_T
9.59514	-4.90069	B_T
9.79872	-4.83933	B_T
1.97136	-0.219684	B_T_M
10.0561	-5.24439	B_T
0.496759	2.03245	B_T_M
9.11686	-4.27466	B_T
9.73881	-5.36455	B_T
9.53393	-4.95926	B_T
9.42253	-4.67647	B_T
9.66675	-1.52678	B_T
9.11772	-4.25442	B_T
10.211	-5.01241	B_T
1.31801	0.795086	B_T_M
-0.538937	8.81596	T_M
-0.244702	7.00955	T_M
9.56671	-4.63432	B_T
9.96506	-5.0071	B_T
9.35068	-4.48648	B_T
9.48882	-4.69217	B_T
9.39224	-4.7947	B_T
9.57653	-5.08313	B_T
9.51093	-4.91019	B_T
9.72993	-2.00836	B_T
4.11731	7.09998	T_M
9.36278	-4.7837	B_T
1.85402	0.359726	B_T_M
10.5533	-4.87841	B_T
1.07349	-0.167863	B_T_M
1.38335	0.595984	B_T_M
9.3667	-1.04376	B_T
1.64666	0.0187668	B_T_M
9.38588	-0.728962	B_T
10.3217	-5.02358	B_T
3.17474	0.198736	B_T_M
8.45126	-3.62642	B_T
10.0565	-5.80396	B_T
9.03781	-4.4417	B_T
8.65897	-3.55368	B_T
9.38273	-4.70957	B_T
0.261736	0.0133548	B_T_M
9.28688	-4.51411	B_T
-0.63999	6.19625	T_M
9.51061	-0.849656	B_T
2.82382	4.45401	T_M
4.0805	8.16055	T_M
9.74892	-4.87151	B_T
9.07355	-3.92857	B_T
1.69208	-0.497763	B_T_M
9.67706	-5.10557	B_T
8.99774	-1.6106	B_T
2.57895	3.95827	B_T_M
9.58676	-0.905995	B_T
9.18046	-4.55343	B_T
10.0784	-5.64298	B_T
0.262063	-1.30646	B_T_M
0.483422	-0.551626	B_T_M
-2.13391	0.501757	B_T_M
0.579553	1.77833	B_T_M
-0.0799132	-0.0186032	B_T_M
0.127227	0.409193	B_T_M
0.364309	0.88087	B_T_M
-0.098425	-0.429333	B_T_M
0.189191	0.165443	B_T_M
0.310646	0.831736	B_T_M
-0.944086	-0.419498	B_T_M
0.690026	-1.14304	B_T_M
1.41198	2.48246	B_T_M
0.687452	-1.37855	B_T_M
-0.800383	4.56451	B_T_M
2.65476	2.7772	B_T_M
-0.236203	-1.34362	B_T_M
-0.56033	-3.3232	B_T_M
0.063152	-1.98969	B_T_M
-0.555938	-3.51244	B_T_M
0.17981	-2.03245	B_T_M
-0.626939	-3.37028	B_T_M
-0.48108	-2.66393	B_T_M
-0.63122	-3.16266	B_T_M
-2.56234	-5.70606	B_T_M
-2.07811	-5.91399	B_T_M
-1.67381	-5.89234	B_T_M
-2.09751	-5.52192	B_T_M
-1.45991	-6.83747	B_T_M
-4.10827	-6.76572	B_T_M
-4.16017	-6.65294	B_T_M
-1.27529	-7.45695	B_T_M
-1.33227	-6.95517	B_T_M
-3.36987	-6.737	B_T_M
-4.70411	-6.33026	B_T_M
-2.9293	-6.57614	B_T_M
-3.69304	-6.28961	B_T_M
-0.847026	-6.76803	B_T_M
-3.47562	-6.82749	B_T_M
-3.05105	-6.64121	B_T_M
-0.789757	-6.82532	B_T_M
-3.25429	-6.2329	B_T_M
-4.10344	-6.77884	B_T_M
-1.23196	-5.5699	B_T_M
-2.91095	-7.56373	B_T_M
-1.57099	-7.77821	B_T_M
-5.12789	-4.18328	B_T_M
-5.68341	-6.57206	B_T_M
-4.13883	-6.38785	B_T_M
-4.69346	-6.82914	B_T_M
-0.710453	-6.3291	B_T_M
-3.83811	-5.87541	B_T_M
-4.32254	-6.99897	B_T_M
-1.35265	-6.84535	B_T_M
-4.98017	-7.56179	B_T_M
-1.78682	-7.56316	B_T_M
-1.94374	-7.50267	B_T_M
-4.66784	-7.67456	B_T_M
-4.39334	-6.88093	B_T_M
-1.8323	-7.88007	B_T_M
-3.35838	-5.72782	B_T_M
-2.76131	-7.88188	B_T_M
-3.92054	-6.27365	B_T_M
-0.681749	-6.33592	B_T_M
-3.00301	-7.75169	B_T_M
-3.70087	-5.93493	B_T_M
-2.68483	-6.91772	B_T_M
-2.33671	-7.28018	B_T_M
-1.39998	-6.66069	B_T_M
-3.61677	-6.46021	B_T_M
-4.68035	-7.7733	B_T_M
-0.906453	-6.3972	B_T_M
-4.50319	-6.77518	B_T_M
-4.02664	-7.07495	B_T_M
-3.16724	-6.52111	B_T_M
-1.83572	-6.52397	B_T_M
-3.31038	-5.7761	B_T_M
-4.06204	-5.88094	B_T_M
-5.13578	-6.48446	B_T_M
-2.37125	-6.95362	B_T_M
-0.821862	-6.29957	B_T_M
-0.826622	-6.09275	B_T_M
-0.836134	-5.52665	B_T_M
-2.37959	-7.2065	B_T_M
-3.60096	-5.45186	B_T_M
-3.72116	-5.82535	B_T_M
-1.00495	-6.05893	B_T_M
-1.31632	-7.09489	B_T_M
-4.715	-6.02855	B_T_M
-3.81838	-5.60975	B_T_M
-1.51497	-6.05345	B_T_M
-5.14032	-3.27961	B_T_M
-0.288724	-6.1173	B_T_M
-3.51034	-4.99005	B_T_M
-3.4773	-4.65199	B_T_M
-4.87824	-3.40813	B_T_M
-3.77944	-4.67621	B_T_M
-3.91965	-5.39122	B_T_M
-3.59295	-5.037	B_T_M
-2.63664	-5.14292	B_T_M
-3.6496	-4.91741	B_T_M
-3.10834	-3.97042	B_T_M
-3.22572	-4.84391	B_T_M
-3.45369	-7.03983	B_T_M
-4.06026	-5.45806	B_T_M
-3.10397	-4.75345	B_T_M
-2.80412	-3.78594	B_T_M
-0.571061	-5.87203	B_T_M
-1.69359	-4.91638	B_T_M
-3.45032	-4.55694	B_T_M
-3.34076	-4.81193	B_T_M
-1.89633	-5.65649	B_T_M
-3.61962	-4.52045	B_T_M
-4.72668	-5.37932	B_T_M
-2.81216	-3.42706	B_T_M
-1.62524	-4.49547	B_T_M
-3.07788	-4.42954	B_T_M
-2.88081	-3.3563	B_T_M
-3.6896	-4.84912	B_T_M
-1.01424	-5.41376	B_T_M
-3.11792	-3.02775	B_T_M
-3.67963	-3.46436	B_T_M
-3.94645	-3.79144	B_T_M
-1.38549	-3.90542	B_T_M
-3.02421	-3.49825	B_T_M
-3.23204	-3.00918	B_T_M
-2.06458	-6.0468	B_T_M
-4.14267	-4.77595	B_T_M
-3.13998	-2.74599	B_T_M
-2.23027	-2.52881	B_T_M
-3.40931	-3.20051	B_T_M
-3.21549	-2.72856	B_T_M
-3.14537	-1.66188	B_T_M
-3.08546	-2.24275	B_T_M
-2.9813	-2.81498	B_T_M
-2.87159	-2.73085	B_T_M
-2.82808	-4.4406	B_T_M
-2.56309	-0.341233	B_T_M
-1.81966	-1.66017	B_T_M
-2.76502	-2.10423	B_T_M
-2.81557	-1.84898	B_T_M
-1.3745	-3.54424	B_T_M
-0.930271	2.90648	B_T_M
-1.7008	-1.51418	B_T_M
-1.41015	-0.869819	B_T_M
-1.73521	2.07286	B_T_M
-2.14965	1.30215	B_T_M
-1.25146	1.50978	B_T_M
-1.70748	0.315749	B_T_M
-1.85713	0.661713	B_T_M
-2.07086	0.5849	B_T_M
-1.03777	-1.04452	B_T_M
-1.43356	-0.141032	B_T_M
-1.24205	0.0669075	B_T_M
-1.01107	-0.818573	B_T_M
-1.28943	-0.383285	B_T_M
-1.57524	-0.465593	B_T_M
-1.10813	0.590481	B_T_M
-1.40994	-0.168965	B_T_M
-1.91909	0.469546	B_T_M
-2.51859	-9.00317	B_T_M
-2.24663	1.11248	B_T_M
-1.97785	-0.142725	B_T_M
-1.44065	-0.567836	B_T_M
-0.766311	0.882639	B_T_M
-0.513961	6.42905	T_M
10.3365	-5.16325	B_T
4.76147	6.86161	T_M
0.00591006	8.95273	T_M
9.31429	-1.4006	B_T
1.49536	5.28942	T_M
9.72251	-1.19886	B_T
4.75367	7.00953	T_M
1.04013	-0.207757	B_T_M
3.57956	6.18249	T_M
4.60448	7.2465	T_M
4.20443	7.30173	T_M
1.65802	2.06499	T_M
1.58048	5.87184	T_M
1.1919	-0.0263447	B_T_M
9.77679	-2.17832	B_T
4.19388	7.22527	T_M
1.49543	5.49887	T_M
4.61611	7.44808	T_M
10.004	-5.05357	B_T
1.51606	-0.258869	B_T_M
2.3284	-0.0515797	B_T_M
0.135823	0.0131864	B_T_M
1.27089	-0.048417	B_T_M
2.31531	-0.84153	B_T_M
0.635944	6.67645	T_M
2.03304	1.99084	B_T_M
1.68718	-1.17645	B_T_M
9.67342	-1.08482	B_T
0.655203	6.30129	T_M
1.38382	0.266947	B_T_M
9.82056	-4.97204	B_T
1.15864	-1.09617	B_T_M
1.29218	-0.0771822	B_T_M
0.25332	2.05506	B_T_M
1.31752	-0.244205	B_T_M
9.60771	-5.02415	B_T
9.63978	-0.946041	B_T
1.44391	-1.17977	B_T_M
1.77882	-1.22364	B_T_M
9.8889	-5.07008	B_T
8.88877	-3.48376	B_T
9.33231	-4.57394	B_T
1.40701	1.32689	B_T_M
1.48535	0.031488	B_T_M
1.36224	0.912564	B_T_M
0.959881	3.4758	T_M
1.78142	2.45669	B_T_M
1.33109	3.27854	T_M
1.30852	3.65809	T_M
2.37233	-0.395964	B_T_M
2.64512	3.75396	B_T_M
1.18231	1.94474	B_T_M
0.311952	2.33815	B_T_M
1.45483	-1.10766	B_T_M
1.00369	2.05659	B_T_M
0.467757	2.18732	B_T_M
-0.394362	-0.208817	B_T_M
-0.34412	2.44216	B_T_M
0.574121	2.66974	B_T_M
1.31316	1.7298	B_T_M
0.4559	0.957927	B_T_M
1.18906	1.04632	B_T_M
-0.522058	-0.294201	B_T_M
0.0509656	1.70774	B_T_M
0.584515	2.93289	B_T_M
0.226572	-0.260718	B_T_M
-0.0735542	-1.18012	B_T_M
-0.345901	1.91043	B_T_M
0.783826	2.18438	B_T_M
-0.127144	2.00668	B_T_M
1.11328	-1.2311	B_T_M
0.322501	-1.15234	B_T_M
0.441998	-1.0916	B_T_M
0.577769	3.23775	B_T_M
0.89905	-0.808672	B_T_M
-1.02662	-0.623338	B_T_M
-0.03557	-0.259213	B_T_M
0.872975	0.578492	B_T_M
0.495044	1.88929	B_T_M
0.846847	-0.990927	B_T_M
1.13365	3.33981	B_T_M
-0.255412	-2.35087	B_T_M
0.726778	-1.70607	B_T_M
-0.221838	-2.64965	B_T_M
-0.473349	-2.94067	B_T_M
-0.914247	-3.53344	B_T_M
-2.5835	-5.49845	B_T_M
-1.60128	-3.95893	B_T_M
-2.68768	-5.92237	B_T_M
-5.0389	-6.71883	B_T_M
-3.09537	-6.54362	B_T_M
-4.88853	-4.92993	B_T_M
-4.33172	-6.77059	B_T_M
-3.50093	-6.23165	B_T_M
-3.95561	-6.92408	B_T_M
-4.2436	-6.99299	B_T_M
-4.02972	-6.63162	B_T_M
-4.06352	-7.36658	B_T_M
-3.37072	-7.19531	B_T_M
-3.73306	-6.7453	B_T_M
-2.23181	-6.86043	B_T_M
-3.58971	-6.29589	B_T_M
-1.14686	-7.35779	B_T_M
-5.1808	-4.65844	B_T_M
-5.79454	-6.27629	B_T_M
-3.84852	-5.32841	B_T_M
-4.56786	-6.72319	B_T_M
-4.35872	-7.07537	B_T_M
-3.96434	-5.95397	B_T_M
-1.25849	-6.80939	B_T_M
-3.46654	-6.21858	B_T_M
-4.42655	-6.519	B_T_M
-2.99345	-6.08131	B_T_M
-3.73409	-6.10646	B_T_M
-3.18188	-5.42778	B_T_M
-5.08387	-4.23041	B_T_M
-2.95976	-5.80064	B_T_M
-3.77511	-6.37418	B_T_M
-3.1133	-6.9778	B_T_M
-3.76648	-5.60615	B_T_M
-3.97013	-6.61124	B_T_M
-3.29878	-5.89903	B_T_M
-4.58279	-3.82869	B_T_M
-3.49599	-5.39516	B_T_M
-4.5713	-6.63943	B_T_M
-3.96954	-5.01895	B_T_M
-3.81222	-4.7294	B_T_M
-3.62201	-4.33334	B_T_M
-2.93011	-5.70343	B_T_M
-3.44903	-4.62803	B_T_M
-2.94661	-4.76237	B_T_M
-3.41207	-4.35933	B_T_M
-3.92755	-3.79878	B_T_M
-3.33943	-4.41381	B_T_M
-3.53194	-4.36209	B_T_M
-3.85277	-4.01023	B_T_M
-3.23517	-4.50671	B_T_M
-4.76856	-6.1403	B_T_M
-4.1827	-4.06513	B_T_M
-4.20924	-3.99032	B_T_M
-4.49829	-5.10517	B_T_M
-2.95885	-2.65	B_T_M
-2.56518	-3.43541	B_T_M
-2.81997	-3.12913	B_T_M
-2.59939	-2.37701	B_T_M
-2.25767	-2.6279	B_T_M
-2.59663	-1.69342	B_T_M
-2.94033	-2.23059	B_T_M
-2.6088	-1.64899	B_T_M
-1.93383	-1.88164	B_T_M
-2.33741	-0.381798	B_T_M
-2.01334	1.55765	B_T_M
-1.37182	-0.124966	B_T_M
-1.94679	-0.340364	B_T_M
-0.864158	-6.25399e-05	B_T_M
-1.53215	0.183605	B_T_M
-1.6206	2.57909	B_T_M
-1.27401	0.483769	B_T_M
-1.41528	0.860342	B_T_M
-1.22321	1.55669	B_T_M
-2.67122	0.368717	B_T_M
-1.52781	1.01281	B_T_M
-0.880584	0.296731	B_T_M
2.18182	3.49357	B_T_M
1.15989	1.8618	B_T_M
0.931323	2.12811	B_T_M
1.17426	2.99756	T_M
2.78594	0.20095	B_T_M
2.0239	-0.586532	B_T_M
1.42671	2.45175	B_T_M
2.06629	4.22784	B_T_M
1.20383	-0.116666	B_T_M
0.523392	2.28527	B_T_M
1.4517	3.51178	T_M
1.85554	1.65236	B_T_M
1.50428	-1.11876	B_T_M
1.40017	-1.15823	B_T_M
0.487587	2.20876	B_T_M
9.50983	-4.01375	T_M
2.14694	0.164836	B_T_M
2.38382	9.01863	T_M
1.49284	1.04354	B_T_M
10.4861	-4.63454	B_T
10.0088	-1.73762	T_M
9.84239	-1.58188	B_T
0.660779	2.52165	B_T_M
2.23489	9.14106	T_M
1.65386	0.49679	B_T_M
2.17482	9.33838	T_M
1.18687	6.88532	T_M
3.27736	0.850895	B_T_M
9.8412	-1.89296	B_T
2.42091	9.33454	T_M
3.76628	7.76658	T_M
0.851935	8.34239	T_M
-0.471426	9.55926	T_M
2.54375	9.05007	T_M
-0.345882	6.85611	T_M
1.88117	1.84721	B_T_M
1.43073	6.40168	T_M
10.8531	-4.73783	T_M
1.52908	8.29874	T_M
0.993659	3.71949	B_T_M
-0.222609	8.07735	T_M
0.890634	8.23124	T_M
1.69678	1.37546	B_T_M
1.50078	1.07202	B_T_M
2.36699	9.15547	T_M
2.04928	1.80695	B_T_M
9.73266	-1.62592	T_M
1.22294	-0.0109263	B_T_M
3.32348	2.03907	B_T_M
0.342121	9.49748	T_M
3.48609	8.83469	T_M
0.958756	5.48864	T_M
1.17987	5.88243	T_M
3.54876	8.82748	T_M
0.805445	7.14227	T_M
2.27817	4.99019	T_M
1.32592	8.67804	T_M
1.18499	7.46246	T_M
1.83238	5.98268	T_M
2.35363	8.70929	T_M
1.04316	9.44002	T_M
1.9593	0.538485	B_T_M
1.69307	5.73466	T_M
3.21708	0.425505	B_T_M
-0.646472	9.52058	T_M
0.384565	7.20704	T_M
8.88161	-3.41306	T_M
3.6067	8.09411	T_M
2.72841	7.75711	T_M
1.4967	-0.722732	B_T_M
1.98297	9.3308	T_M
1.66037	1.34682	B_T_M
1.57574	1.98617	B_T_M
1.72842	9.14903	T_M
0.117586	7.32235	T_M
2.4052	1.24917	B_T_M
9.85064	-2.04164	B_T
1.89606	8.85085	T_M
0.725251	8.20075	T_M
1.58975	-1.25173	B_T_M
10.6675	-4.91373	T_M
1.50875	6.74881	T_M
2.4404	6.439	T_M
-0.000975889	5.41611	T_M
1.94307	9.36238	T_M
2.1776	9.43218	T_M
2.54316	8.81803	T_M
10.4455	-3.45677	B_T
2.34898	7.81112	T_M
3.26224	8.44699	T_M
0.2296	1.90279	B_T_M
1.70001	9.05985	T_M
1.79699	9.03263	T_M
1.76156	8.98951	T_M
0.775866	7.98559	T_M
2.46619	0.750157	B_T_M
1.81581	9.09826	T_M
1.64974	8.91223	T_M
0.932312	2.67133	B_T_M
0.725722	8.27	T_M
1.6893	0.126885	B_T_M
2.21986	9.34276	T_M
0.00564599	2.07845	B_T_M
-0.0727104	0.641762	T_M
2.42791	3.9846	T_M
0.909553	3.74111	T_M
1.22194	8.69839	T_M
3.22042	0.414006	B_T_M
0.692572	7.8071	T_M
1.42099	6.81103	T_M
1.54424	0.604539	B_T_M
1.47466	9.3679	T_M
2.02776	9.41767	T_M
0.195425	1.79547	B_T_M
0.851641	1.45191	B_T_M
1.7371	9.05294	T_M
1.92886	0.766782	B_T_M
3.26867	2.78211	B_T_M
-0.238089	9.73837	T_M
1.8141	9.19418	T_M
2.29515	9.17206	T_M
2.33379	1.65088	B_T_M
1.54385	8.35918	T_M
1.23751	6.5963	T_M
2.27992	7.60464	T_M
3.10263	3.35247	B_T_M
2.31038	0.863638	B_T_M
1.86072	1.02136	B_T_M
2.30443	9.08978	T_M
8.94542	-3.4557	T_M
0.942668	5.99424	T_M
1.71528	8.93043	T_M
3.92099	8.16706	T_M
1.56049	2.41096	B_T_M
3.43381	8.99161	T_M
10.3856	-3.81533	T_M
9.6298	-4.52465	B_T
0.725959	6.66777	T_M
9.76825	-3.90378	T_M
1.05969	2.73597	T_M
-0.401101	9.6796	T_M
2.59965	0.42132	B_T_M
2.07975	9.01315	T_M
0.712983	2.0168	B_T_M
3.80023	8.84263	T_M
1.43559	7.17668	T_M
1.68741	9.03025	T_M
3.85294	8.63905	T_M
2.23628	9.1482	T_M
1.6657	6.93576	T_M
1.48869	1.49595	B_T_M
1.94945	9.10001	T_M
1.61295	0.0665641	B_T_M
1.51268	7.71299	T_M
2.26273	5.07562	T_M
3.30541	6.66148	T_M
1.90766	8.42731	T_M
1.62524	-0.792896	B_T_M
1.3403	7.90235	T_M
2.38691	9.03734	T_M
2.12388	8.95037	T_M
9.9643	-1.7041	T_M
1.9423	1.22121	B_T_M
2.22404	8.9955	T_M
1.22038	-1.18794	B_T_M
1.93462	9.06769	T_M
1.71912	8.85633	T_M
2.50234	8.51456	T_M
2.44085	1.44764	B_T_M
2.01858	9.47446	T_M
2.71956	0.184124	B_T_M
1.37271	7.2239	T_M
-0.236386	-4.04179	T_M
2.03939	0.848657	B_T_M
1.03566	3.97449	T_M
10.4635	-3.55665	B_T
9.97146	-1.6664	T_M
2.30235	9.03403	T_M
3.26212	0.822781	B_T_M
8.57138	-3.34009	T_M
2.11645	9.56419	T_M
2.24816	9.2448	T_M
9.97629	-3.59234	B_T
2.06604	0.416724	B_T_M
1.60679	9.07096	T_M
1.70412	6.27162	T_M
1.17143	1.88017	B_T_M
2.15194	1.78428	B_T_M
2.33458	1.69889	B_T_M
1.58062	6.58773	T_M
2.06362	9.46658	T_M
2.25256	8.48829	T_M
0.438945	2.09553	B_T_M
-0.590648	9.47645	T_M
2.40652	1.64931	B_T_M
10.7242	-4.14185	B_T
1.44826	9.48032	T_M
-0.674086	1.84422	B_T_M
2.35195	9.43045	T_M
0.849468	3.71734	B_T_M
0.4332	1.35407	B_T_M
2.30886	9.56512	T_M
-0.213054	4.1875	B_T_M
-0.0568555	1.44299	B_T_M
-0.868784	0.0913446	B_T_M
0.119154	0.108885	B_T_M
-0.0788599	-0.153607	B_T_M
-0.904859	1.64494	B_T_M
-0.649536	3.77779	B_T_M
0.540531	-0.411545	B_T_M
1.43613	1.76613	B_T_M
0.751704	2.74044	B_T_M
-0.0162835	0.655719	B_T_M
-0.479608	4.35651	B_T_M
0.140709	-0.219878	B_T_M
1.08765	1.69419	B_T_M
1.1141	0.71845	B_T_M
0.0839011	0.0863312	B_T_M
1.4459	1.85075	B_T_M
0.234265	1.70118	B_T_M
1.29334	2.19012	B_T_M
0.66725	-0.935797	B_T_M
-0.661214	0.801302	B_T_M
-0.225003	0.549259	B_T_M
0.277356	-1.3651	B_T_M
10.7175	-3.77192	B_T_M
-0.300412	-0.719153	B_T_M
-0.50197	-0.138029	B_T_M
-1.8282	1.86805	B_T_M
0.0771236	-0.468772	B_T_M
-0.0536628	-0.971652	B_T_M
-0.532682	2.58087	B_T_M
0.496238	0.623674	B_T_M
0.764464	-0.812796	B_T_M
0.403907	-1.34531	B_T_M
-0.730121	2.93214	B_T_M
0.869157	-1.09917	B_T_M
9.82895	-4.03442	B_T_M
0.421889	-1.75809	B_T_M
1.53687	1.23857	B_T_M
0.778958	-1.25093	B_T_M
0.787748	-1.39303	B_T_M
0.830426	0.70471	B_T_M
0.890524	-0.929147	B_T_M
-1.23375	3.37015	B_T_M
0.736559	-1.3437	B_T_M
0.760092	-1.0927	B_T_M
-0.389718	3.48664	B_T_M
0.826064	-1.5462	B_T_M
0.806109	-1.4032	B_T_M
1.02216	-1.26434	B_T_M
10.5978	-3.7245	B_T_M
-0.544718	7.84166	B_T_M
0.709279	-1.34787	B_T_M
-0.276697	-1.60699	B_T_M
-0.286647	-7.58804	T_M
2.12801	2.28382	B_T_M
0.438251	-1.7366	B_T_M
-2.60291	-1.64416	B_T_M
1.90566	-0.00167973	B_T_M
0.28379	-1.93405	B_T_M
2.73428	1.72247	B_T_M
0.14306	-1.81695	B_T_M
-1.49932	3.99891	B_T_M
-0.756581	-3.97121	B_T_M
0.127386	-1.1083	B_T_M
0.00201039	-2.03096	B_T_M
2.85725	1.79342	B_T_M
-0.219299	-5.36451	B_T_M
-0.231321	-7.22287	B_T_M
-0.634363	-3.18166	B_T_M
10.4171	-3.93305	B_T_M
-0.257847	-4.83437	B_T_M
-0.224193	-5.30206	B_T_M
-0.166258	-4.85199	B_T_M
0.124006	-7.68207	B_T_M
10.2646	-3.66125	B_T_M
2.87597	1.75301	B_T_M
-0.383167	-2.68729	B_T_M
0.0548325	-7.71891	B_T_M
-4.92284	-3.70797	B_T_M
-2.20567	-4.15057	B_T_M
-4.85316	-4.95017	B_T_M
-2.14565	-7.12362	B_T_M
-1.63553	-7.82957	B_T_M
-0.26353	-6.27969	B_T_M
-0.187736	-7.72735	B_T_M
-0.371014	-7.80009	B_T_M
-5.01608	-4.55524	B_T_M
-3.26114	-8.09647	B_T_M
-2.56762	-7.57421	B_T_M
-5.05629	-4.33443	B_T_M
-1.57865	-7.44126	B_T_M
-2.63599	-5.77435	B_T_M
-5.27401	-4.14123	B_T_M
-5.03154	-4.18953	B_T_M
-2.5267	-7.98523	B_T_M
-3.13636	-6.98861	B_T_M
-3.47997	-8.02693	B_T_M
-2.36803	-6.90437	B_T_M
-1.62779	-7.73281	B_T_M
-5.28743	-4.48337	B_T_M
-4.99571	-4.64655	B_T_M
-2.37756	-6.08003	B_T_M
-0.604501	-6.18134	B_T_M
-5.15617	-3.98683	B_T_M
-1.70625	-7.73346	B_T_M
-0.21502	-5.78577	B_T_M
-2.77779	-6.52471	B_T_M
0.0342106	-7.75702	B_T_M
-1.77707	-7.82585	B_T_M
-4.956	-3.49345	B_T_M
-1.78092	-7.8571	B_T_M
-3.13816	-8.02699	B_T_M
-1.26319	-8.19095	B_T_M
-1.61351	-7.45744	B_T_M
0.0620334	-7.72386	B_T_M
-0.546267	-6.62611	B_T_M
-5.14697	-3.38805	B_T_M
-5.03831	-5.14246	B_T_M
-0.50128	-7.81702	B_T_M
-1.06267	-8.27634	B_T_M
-4.75281	-3.92191	B_T_M
-4.68079	-3.98295	B_T_M
-1.90103	-7.9846	B_T_M
-0.254882	-5.75996	B_T_M
-0.29244	-6.26321	B_T_M
-0.00657167	-7.76918	B_T_M
-3.8626	-7.06606	B_T_M
-0.380788	-5.93469	B_T_M
-0.21649	-6.25499	B_T_M
-5.01333	-3.73134	B_T_M
-0.834047	-7.60514	B_T_M
-1.68861	-7.8734	B_T_M
-1.59804	-7.82278	B_T_M
-3.62627	-6.83818	B_T_M
-3.21729	-6.07528	B_T_M
-4.11479	-6.98123	B_T_M
-0.550853	-6.56864	B_T_M
-1.15437	-7.94001	B_T_M
-2.18925	-7.90613	B_T_M
-0.380219	-6.50611	B_T_M
-5.16793	-4.15925	B_T_M
-3.17846	-5.45766	B_T_M
-1.77053	-7.79835	B_T_M
-3.77314	-8.04586	B_T_M
-2.82224	-6.44894	B_T_M
-2.66228	-5.69473	B_T_M
-3.24192	-6.32302	B_T_M
-1.81836	-7.92149	B_T_M
-4.75298	-4.24274	B_T_M
-3.88432	-5.672	B_T_M
-2.89566	-5.67493	B_T_M
-4.92473	-3.89138	B_T_M
-1.54532	-7.32856	B_T_M
-0.419393	-6.47437	B_T_M
-3.61971	-6.32421	B_T_M
-0.298466	-5.82849	B_T_M
-5.0065	-3.57381	B_T_M
-0.0193779	-7.69555	B_T_M
-1.59361	-7.86316	B_T_M
-0.958817	-6.4396	B_T_M
-3.17557	-5.49018	B_T_M
-2.48571	-7.97428	B_T_M
-3.72193	-6.00115	B_T_M
-2.80472	-7.38317	B_T_M
-3.43812	-7.84172	B_T_M
-2.89958	-7.61353	B_T_M
-3.75358	-7.41856	B_T_M
-1.29264	-7.82547	B_T_M
-0.0525842	-7.76271	B_T_M
0.0608881	-7.75202	B_T_M
-0.303165	-7.66223	B_T_M
0.0939657	-7.83178	B_T_M
-0.405729	-7.59249	B_T_M
-0.0369089	-7.67102	B_T_M
-0.822434	-6.51392	B_T_M
-1.70843	-7.10935	B_T_M
-4.12893	-6.84815	B_T_M
-4.05085	-7.67001	B_T_M
-5.01899	-3.27611	B_T_M
-0.901938	-6.03675	B_T_M
-0.0122071	-7.76597	B_T_M
-5.08736	-3.54715	B_T_M
-1.57765	-7.60728	B_T_M
-1.11824	-7.62615	B_T_M
-1.35332	-7.83462	B_T_M
-1.50996	-7.50752	B_T_M
-2.31007	-3.45989	B_T_M
0.050482	-7.69289	B_T_M
-1.56253	-7.2376	B_T_M
-0.257195	-6.5107	B_T_M
-5.04529	-3.40955	B_T_M
0.0590235	-7.74645	B_T_M
-3.85378	-6.41023	B_T_M
-0.274476	-6.25422	B_T_M
0.0506312	-7.71656	B_T_M
-5.17062	-3.28736	B_T_M
-0.675242	-7.79799	B_T_M
-5.0786	-3.60536	B_T_M
-4.99461	-3.73351	B_T_M
-4.85326	-4.01154	B_T_M
-4.941	-4.18144	B_T_M
-1.83747	-7.29148	B_T_M
-4.88598	-3.3401	B_T_M
-0.952558	-6.35276	B_T_M
-5.01381	-3.5421	B_T_M
-0.310209	-5.7086	B_T_M
-1.5904	-7.76722	B_T_M
-0.330169	-5.70253	B_T_M
-1.40025	-7.80218	B_T_M
-4.91413	-3.27186	B_T_M
-4.91975	-3.19243	B_T_M
-3.3018	-6.17251	B_T_M
-0.105261	-7.71479	B_T_M
-2.26643	-6.42063	B_T_M
-2.92924	-5.548	B_T_M
-0.848283	-6.50537	B_T_M
-3.21174	-6.15897	B_T_M
-5.03867	-3.94213	B_T_M
-3.41032	-7.46462	B_T_M
-0.213864	-6.01174	B_T_M
0.0792572	-7.73244	B_T_M
-4.94495	-3.23012	B_T_M
-5.03216	-3.95035	B_T_M
-0.759358	-8.27731	B_T_M
-3.58235	-7.57121	B_T_M
-0.724374	-6.30445	B_T_M
-4.30781	-5.40395	B_T_M
-3.16511	-6.37621	B_T_M
-0.922584	-5.79465	B_T_M
-4.20981	-3.78454	B_T_M
-2.75988	-5.8028	B_T_M
-0.487576	-7.45162	B_T_M
-2.77916	-6.06638	B_T_M
-0.444774	-7.82747	B_T_M
-4.31727	-7.76148	B_T_M
-4.30103	-7.38078	B_T_M
-1.51341	-7.7689	B_T_M
-4.73178	-3.18349	B_T_M
-4.55908	-3.17971	B_T_M
-0.038979	-7.72622	B_T_M
-4.54263	-7.42259	B_T_M
-4.80989	-3.7157	B_T_M
-1.37486	-6.07922	B_T_M
-2.58227	-6.17963	B_T_M
-4.50114	-2.99694	B_T_M
-3.77595	-4.0618	B_T_M
-4.41845	-5.71434	B_T_M
-4.71923	-4.1731	B_T_M
-4.44711	-7.4839	B_T_M
-4.18586	-5.09579	B_T_M
-4.4194	-4.94174	B_T_M
-4.63107	-4.01876	B_T_M
-0.207436	-7.66371	B_T_M
-4.35712	-3.48435	B_T_M
-3.45883	-4.25066	B_T_M
-1.47524	-6.29766	B_T_M
-4.7368	-3.40844	B_T_M
-4.37245	-3.06808	B_T_M
-0.641097	-5.55814	B_T_M
-1.08482	-5.75493	B_T_M
-0.164588	-7.64503	B_T_M
-2.18611	-6.01186	B_T_M
-1.91586	-8.02825	B_T_M
-2.14531	-5.96728	B_T_M
-1.28451	-6.28541	B_T_M
-4.20897	-4.48821	B_T_M
-2.61522	-7.29537	B_T_M
-1.07107	-6.18371	B_T_M
-4.44318	-3.05206	B_T_M
-4.25399	-3.08452	B_T_M
-4.80454	-6.81148	B_T_M
-5.00325	-6.11571	B_T_M
-4.05157	-3.07715	B_T_M
-3.65433	-3.65635	B_T_M
-6.12124	-5.76684	B_T_M
-4.95955	-5.7897	B_T_M
-2.98619	-8.63837	B_T_M
-2.96646	-8.01853	B_T_M
-1.04034	-5.34277	B_T_M
-1.63782	-6.39092	B_T_M
-1.84439	-5.67565	B_T_M
-1.85529	-6.44439	B_T_M
-4.08971	-2.78636	B_T_M
0.0894651	-7.7244	B_T_M
-1.90703	-5.70939	B_T_M
-4.23357	-2.83949	B_T_M
-3.944	-4.00762	B_T_M
0.145518	-7.69536	B_T_M
-4.0649	-4.16218	B_T_M
-1.27811	-5.50996	B_T_M
0.0717174	-7.69235	B_T_M
-2.8934	-4.00193	B_T_M
-4.20414	-4.27831	B_T_M
-3.09662	-3.72388	B_T_M
-3.39512	-5.13394	B_T_M
-3.86584	-3.21736	B_T_M
-4.0219	-3.81704	B_T_M
-1.11416	-5.25328	B_T_M
-3.65249	-3.78252	B_T_M
-3.87436	-3.91516	B_T_M
-2.92178	-3.30773	B_T_M
-4.1452	-2.92964	B_T_M
-4.34282	-2.9037	B_T_M
-1.96405	-5.54904	B_T_M
-3.32706	-4.2118	B_T_M
-0.681942	-5.09279	B_T_M
-2.83571	-2.73216	B_T_M
-5.08074	-4.05017	B_T_M
-3.94752	-2.59812	B_T_M
-3.07383	-3.45283	B_T_M
-4.29532	-3.5137	B_T_M
-3.78145	-2.54375	B_T_M
-3.66387	-3.4102	B_T_M
-2.21605	-4.35058	B_T_M
-4.08901	-2.77263	B_T_M
-2.5489	-3.03277	B_T_M
-2.83528	-2.47787	B_T_M
-3.1354	-2.37206	B_T_M
-2.56378	-2.58523	B_T_M
-3.14931	-8.80872	B_T_M
10.4394	-3.76097	B_T_M
-3.19216	-2.21384	B_T_M
-3.48981	-2.48835	B_T_M
-1.76187	-4.21322	B_T_M
-3.89239	-2.9003	B_T_M
-3.34953	-2.18086	B_T_M
-2.9875	-1.89433	B_T_M
-3.17697	-1.73909	B_T_M
-4.30439	-5.14684	B_T_M
-3.16855	-1.51021	B_T_M
-2.90968	-1.71535	B_T_M
-2.23048	-1.87468	B_T_M
-0.479214	-5.58677	B_T_M
10.0281	-3.89962	B_T_M
-2.46541	-1.09061	B_T_M
-2.3867	-1.63298	B_T_M
-2.42424	-6.39331	B_T_M
-2.64884	-2.71001	B_T_M
-2.95705	-1.91591	B_T_M
-5.35028	-5.52652	B_T_M
-1.94604	2.67054	B_T_M
-2.80876	0.792156	B_T_M
-2.70598	-0.237188	B_T_M
-2.22616	0.0857127	B_T_M
-1.7817	0.61243	B_T_M
-1.39051	-0.779197	B_T_M
-1.88616	-0.531974	B_T_M
-3.09258	-1.5161	T_M
-2.29914	1.13142	B_T_M
-1.47241	-0.0667632	B_T_M
-2.53819	0.275485	B_T_M
-1.36059	-0.520104	B_T_M
-1.23627	-0.692517	B_T_M
-1.67078	0.139857	B_T_M
-1.97153	0.821993	B_T_M
-1.65671	1.75407	B_T_M
-1.45684	0.0795018	B_T_M
-1.35467	-0.275128	B_T_M
-0.757755	0.286351	B_T_M
1.72574	8.31134	T_M
-1.67801	1.13175	B_T_M
-1.49346	-0.298707	B_T_M
-2.04652	1.70859	B_T_M
-2.2799	1.34015	B_T_M
-1.70605	0.40741	B_T_M
-2.39044	0.196173	B_T_M
-1.66998	0.288339	B_T_M
9.71528	-1.57738	B_T
1.19793	6.70374	T_M
1.56803	1.65196	B_T_M
1.45283	1.20785	B_T_M
10.4256	-4.97199	B_T
9.61333	-1.36346	B_T
9.64946	-1.62565	B_T
10.0052	-2.10834	B_T
2.04636	9.37278	T_M
2.2593	4.9228	T_M
2.29252	9.40927	T_M
2.23156	9.51314	T_M
1.65469	1.11895	B_T_M
1.59222	8.23652	T_M
1.99369	8.3677	T_M
1.1955	-0.0808972	B_T_M
2.36038	9.34829	T_M
1.47038	0.662161	B_T_M
1.28389	7.37568	T_M
1.8627	8.9393	T_M
9.85114	-2.06181	B_T
3.59843	8.3975	T_M
1.85678	8.91787	T_M
2.10449	9.1803	T_M
1.91998	9.41061	T_M
2.59119	8.43477	T_M
1.7516	1.03664	B_T_M
1.96358	-0.0615984	B_T_M
2.31879	9.47282	T_M
2.10819	9.52493	T_M
1.77472	0.877172	B_T_M
1.26035	5.72113	T_M
0.967397	8.47695	T_M
2.51601	8.50202	T_M
1.92679	9.14132	T_M
3.54386	8.78276	T_M
2.47573	0.426196	B_T_M
2.28325	4.89969	T_M
0.856932	8.41558	T_M
2.45156	9.14669	T_M
2.68285	0.604418	B_T_M
0.598948	7.22457	T_M
2.32077	9.42087	T_M
3.58626	8.72307	T_M
-0.205667	8.93554	T_M
10.544	-3.55387	B_T
-1.44846	7.5883	T_M
2.02274	9.00877	T_M
8.77253	-3.29215	T_M
-0.0342171	2.5037	B_T_M
1.63622	1.25418	B_T_M
9.99134	-1.72221	T_M
1.86504	0.373257	B_T_M
3.00727	0.542294	B_T_M
0.942709	8.46919	T_M
1.5902	2.06896	B_T_M
2.27147	9.6025	T_M
2.1501	4.8672	T_M
1.96192	7.97427	T_M
2.20033	9.30003	T_M
2.17403	8.55385	T_M
0.632578	8.29171	T_M
1.59037	0.109148	B_T_M
0.397786	1.78559	B_T_M
1.53068	3.87373	T_M
1.25243	7.44456	T_M
1.82553	8.56797	T_M
2.29569	9.42455	T_M
1.26409	6.03994	T_M
10.9974	-4.75886	B_T
2.78015	2.85207	B_T_M
9.92088	-1.64225	T_M
9.82875	-1.70727	B_T
10.3799	-4.96478	B_T
2.22476	5.1038	T_M
10.196	-3.6	B_T
1.88979	9.34441	T_M
10.899	-4.86472	T_M
1.44502	0.973606	B_T_M
3.55635	8.62607	T_M
1.84794	8.09634	T_M
9.89323	-1.75757	B_T
9.66405	-1.47203	B_T
8.85183	-3.92881	B_T
10.5195	-3.58678	B_T
2.14597	4.9945	T_M
9.32645	-4.22285	T_M
2.24159	5.07243	T_M
10.1422	-2.61303	B_T
1.95732	8.57003	T_M
1.36876	7.69989	T_M
1.87354	9.26746	T_M
1.2956	7.27186	T_M
2.0288	0.726038	B_T_M
3.48321	8.608	T_M
2.35188	9.02937	T_M
1.96268	9.19107	T_M
1.88339	9.31357	T_M
9.9913	-2.09544	B_T
4.78274	7.93114	T_M
9.82245	-1.58802	B_T
2.79785	0.487685	B_T_M
2.48318	9.32011	T_M
1.74043	8.34079	T_M
9.87774	-1.78408	B_T
10.6484	-3.93438	B_T
2.05502	9.26127	T_M
3.60413	8.67155	T_M
10.8108	-4.83235	B_T
1.08299	8.01516	T_M
3.50061	8.37795	T_M
2.46676	9.56248	T_M
1.35279	-1.0846	B_T_M
1.49366	8.11401	T_M
9.99595	-1.64166	T_M
10.7992	-5.0315	B_T
9.09879	-4.22014	B_T
1.91516	9.30776	T_M
9.76044	-1.87806	B_T
9.35493	-3.86483	B_T
10.0915	-3.64597	B_T
2.4781	1.56755	B_T_M
2.21853	9.35696	T_M
0.537542	7.5377	T_M
2.21701	9.3348	T_M
2.1522	-1.0913	B_T_M
3.54576	8.88873	T_M
0.95057	9.66407	T_M
0.957616	9.6412	T_M
1.01806	0.904057	B_T_M
1.82104	0.627605	B_T_M
2.27237	0.437406	B_T_M
2.02846	0.318272	B_T_M
2.50873	0.208697	B_T_M
2.14419	9.38126	T_M
1.99342	0.834312	B_T_M
2.67133	0.30935	B_T_M
2.62166	3.71591	B_T_M
1.95498	8.96823	T_M
1.69731	8.90326	T_M
3.6957	8.52243	T_M
-0.114391	9.65863	T_M
1.48691	7.17719	T_M
2.35049	9.28821	T_M
1.99974	9.3271	T_M
1.69816	0.86284	B_T_M
2.19925	5.07759	T_M
0.679718	2.47615	B_T_M
8.99385	-3.92236	B_T
1.42653	0.186841	B_T_M
2.24595	0.633195	B_T_M
-0.376592	9.6018	T_M
9.83144	-4.53163	B_T
3.66673	8.5704	T_M
1.70474	7.68745	T_M
9.7106	-4.21469	B_T
1.32129	7.37174	T_M
1.40548	0.470653	B_T_M
0.816062	9.52311	T_M
3.27298	8.52392	T_M
1.67682	9.04076	T_M
10.3344	-4.60066	B_T
2.90759	-0.136397	B_T_M
2.15506	9.12937	T_M
3.34785	8.93573	T_M
1.73748	7.20878	T_M
2.3949	9.13593	T_M
2.23848	9.20196	T_M
-0.369545	-1.27171	T_M
9.58438	-3.98386	B_T
2.80393	8.30918	T_M
3.85886	7.46411	T_M
0.337578	9.82399	T_M
2.21435	9.36016	T_M
10.0839	-3.66657	B_T
9.96629	-1.75147	T_M
0.732272	2.59263	B_T_M
2.97748	1.32233	B_T_M
2.14538	8.62456	T_M
9.97095	-1.67333	T_M
-0.445525	9.59407	T_M
1.95021	9.38028	T_M
9.58097	-3.89368	B_T
10.0285	-1.76447	T_M
1.64418	0.728772	B_T_M
9.89895	-2.21362	B_T
2.5132	9.23576	T_M
1.23023	0.97395	B_T_M
1.62443	1.04371	B_T_M
1.90436	-0.12586	B_T_M
2.19819	8.5521	T_M
0.726562	7.91957	T_M
1.68711	9.28714	T_M
2.20885	8.67214	T_M
1.20398	2.50487	B_T_M
2.03294	9.42766	T_M
9.87151	-1.82489	B_T
9.79714	-1.60542	B_T
1.95822	8.99766	T_M
1.74716	1.738	B_T_M
1.78629	7.65918	T_M
9.86327	-1.92052	B_T
10.5723	-3.56142	B_T
3.1768	2.08089	B_T_M
2.65662	-0.316678	B_T_M
3.08655	0.852894	B_T_M
3.24936	1.80816	B_T_M
1.36156	-1.18265	B_T_M
3.06237	2.66826	B_T_M
3.15924	0.503535	B_T_M
3.24071	2.7999	B_T_M
1.6711	-1.09003	B_T_M
1.62602	8.31581	T_M
2.64073	0.145908	B_T_M
2.36994	7.15951	T_M
0.897001	8.21894	T_M
1.83714	2.41533	T_M
2.74571	3.12771	B_T_M
3.13287	3.25462	B_T_M
-0.189134	0.0542038	B_T_M
-0.072879	-4.12958	B_T_M
0.194145	-4.15981	B_T_M
10.6658	-5.20794	B_T
1.20027	7.55305	T_M
2.40408	8.97686	T_M
2.0082	5.50094	T_M
1.7418	0.916228	B_T_M
2.00407	9.35855	T_M
10.3135	-3.90425	B_T
10.4223	-3.60185	B_T
3.10455	1.48894	B_T_M
9.87264	-1.58022	B_T
9.89184	-4.36312	T_M
2.15997	9.38146	T_M
1.84911	6.84431	T_M
1.75273	9.00469	T_M
0.935627	7.06306	T_M
1.94326	9.20334	T_M
10.4626	-4.42286	B_T
1.60508	8.44032	T_M
1.24689	9.57147	T_M
1.44515	0.498346	B_T_M
1.86085	8.72217	T_M
2.08576	9.45309	T_M
2.3692	9.05799	T_M
10.2201	-3.58991	B_T
10.7144	-3.8821	B_T
2.11358	9.37407	T_M
0.357856	4.45033	T_M
10.7618	-4.82722	B_T
1.69478	0.842742	B_T_M
1.37038	6.90763	T_M
0.552239	1.02578	B_T_M
0.725767	7.96754	T_M
1.67541	8.49231	T_M
9.89824	-2.01471	B_T
0.916885	9.68913	T_M
0.240177	9.74671	T_M
3.76135	8.69599	T_M
1.0209	3.96416	T_M
1.63533	7.63128	T_M
0.43977	9.81686	T_M
2.26218	9.48516	T_M
1.66571	-1.25181	B_T_M
1.39492	-1.30663	B_T_M
2.07824	5.28762	T_M
1.31164	0.747024	B_T_M
10.1191	-3.82901	B_T
0.629236	8.52824	T_M
9.92767	-1.74883	T_M
2.4619	0.732168	B_T_M
10.5996	-3.50808	B_T
1.62273	9.35975	T_M
9.93957	-1.88643	B_T
10.9323	-4.63243	B_T
2.18585	9.06449	T_M
1.78678	9.10195	T_M
1.61659	8.5501	T_M
1.70524	9.18596	T_M
2.99586	0.516544	B_T_M
2.38571	9.17013	T_M
3.58005	8.27802	T_M
1.46021	0.906791	B_T_M
0.768466	8.13136	T_M
1.46527	7.32908	T_M
10.36	-3.74697	B_T
2.09515	8.41308	T_M
1.84545	0.578586	B_T_M
0.909416	8.28352	T_M
-0.6194	8.68859	T_M
2.11205	9.34476	T_M
1.88602	0.350417	B_T_M
1.74677	6.44665	T_M
1.79687	1.03786	B_T_M
1.58257	8.96734	T_M
1.28992	1.3782	B_T_M
1.40804	6.4368	T_M
9.63505	-4.04507	T_M
9.91291	-1.63476	T_M
2.40766	9.02564	T_M
1.79154	7.32556	T_M
2.46746	8.76125	T_M
1.95023	2.40203	T_M
2.36472	9.19633	T_M
2.22268	8.90774	T_M
9.80758	-1.98699	B_T
3.82815	8.5939	T_M
10.9426	-4.56019	B_T
-0.831402	7.37008	B_T_M
10.0074	-2.2576	B_T
3.70553	8.61689	T_M
9.68461	-1.5848	B_T
2.43947	9.43016	T_M
10.0454	-4.29705	B_T
2.3773	9.36549	T_M
1.51613	1.78055	B_T_M
0.877488	5.53961	T_M
0.598578	8.17714	T_M
0.628148	7.38984	T_M
3.64895	8.67921	T_M
10.599	-3.63691	B_T
2.19425	9.16318	T_M
9.77658	-3.87483	B_T
9.96283	-2.03134	B_T
1.47007	0.848777	B_T_M
2.39829	8.73711	T_M
0.933768	8.39913	T_M
10.3123	-4.49686	B_T
1.28508	0.781361	B_T_M
9.80671	-1.69314	B_T
3.44876	8.7909	T_M
2.15121	0.395393	B_T_M
2.20294	0.511558	B_T_M
2.17818	9.36228	T_M
1.74254	0.226991	B_T_M
0.880164	3.65146	T_M
1.805	0.986034	B_T_M
10.4039	-3.20409	B_T
0.436698	7.16298	T_M
2.3854	9.4461	T_M
3.46647	8.57303	T_M
1.51183	0.865057	B_T_M
1.90182	9.52084	T_M
1.481	7.73114	T_M
2.51776	8.82176	T_M
1.24276	7.39584	T_M
2.57501	8.68215	T_M
2.17602	8.71197	T_M
2.16981	9.11328	T_M
0.541383	2.01813	B_T_M
0.310363	2.94744	B_T_M
0.312283	7.28787	T_M
3.89325	8.61105	T_M
1.8037	8.80188	T_M
3.61315	8.47876	T_M
-0.454527	9.60608	T_M
1.09672	6.95531	T_M
2.2312	8.9203	T_M
1.15341	6.94622	T_M
2.15643	8.73019	T_M
0.598084	8.31331	T_M
2.1709	9.27626	T_M
1.31999	9.512	T_M
1.36251	5.95652	T_M
2.08783	8.09536	T_M
2.0563	9.353	T_M
1.19753	0.594449	B_T_M
2.25291	9.24298	T_M
1.72593	8.91129	T_M
0.592933	7.81683	T_M
2.49144	7.33974	T_M
1.10526	4.16206	T_M
3.73992	8.1371	T_M
3.66972	8.76133	T_M
3.06891	7.13146	T_M
1.39588	7.75372	T_M
2.31449	8.78248	T_M
1.03095	8.58151	T_M
1.40317	9.01987	T_M
1.87943	9.10815	T_M
1.90968	8.22941	T_M
3.40599	8.85313	T_M
3.63715	8.28958	T_M
1.70948	8.61417	T_M
2.42561	0.422686	B_T_M
2.04198	9.25044	T_M
1.26424	8.86103	T_M
1.2323	1.59305	B_T_M
2.06152	9.33154	T_M
0.928142	8.47006	T_M
1.59073	9.56375	T_M
1.31155	0.788611	B_T_M
2.34129	5.00715	T_M
2.07539	9.16836	T_M
1.60387	9.36458	T_M
1.02287	4.57793	T_M
1.18694	6.63831	T_M
1.96549	8.39753	T_M
1.43251	7.52555	T_M
3.66317	8.69498	T_M
1.39856	7.41516	T_M
2.29185	5.08255	T_M
1.79568	9.11349	T_M
2.10019	9.39517	T_M
9.99597	-1.7433	T_M
0.580497	7.96577	T_M
1.66994	9.11294	T_M
2.17418	9.12992	T_M
1.37212	5.83903	T_M
9.66579	-3.95184	B_T
1.38557	6.91673	T_M
2.27486	8.97447	T_M
2.16688	9.23038	T_M
9.56012	-3.85346	B_T
2.0094	6.57344	T_M
0.524587	7.10611	T_M
1.50635	7.30514	T_M
2.39375	9.19888	T_M
2.29068	9.47919	T_M
2.72263	0.428838	B_T_M
3.39346	8.44125	T_M
2.35069	9.40972	T_M
-0.582402	9.44735	T_M
2.48212	8.66326	T_M
1.90443	0.311724	B_T_M
2.45008	9.28836	T_M
1.176	0.597202	B_T_M
2.21822	8.74293	T_M
2.22378	9.24297	T_M
1.75582	9.2199	T_M
1.68412	8.77721	T_M
2.49909	9.3683	T_M
2.4004	9.35211	T_M
2.021	9.09209	T_M
2.50317	9.0352	T_M
0.740562	3.84553	T_M
1.46402	5.97031	T_M
2.42785	9.52429	T_M
1.64444	0.764087	B_T_M
2.3994	8.87342	T_M
-0.607654	9.51897	T_M
1.75308	9.20149	T_M
1.52534	5.78283	T_M
2.25985	9.41227	T_M
3.17924	0.63295	B_T_M
0.770414	8.49512	T_M
1.93118	9.00455	T_M
1.74728	9.08125	T_M
2.55585	1.36335	B_T_M
0.525862	7.50979	T_M
2.67396	7.83365	T_M
2.0806	8.61342	T_M
-0.122573	9.89546	T_M
1.87402	9.34976	T_M
-0.482537	9.47068	T_M
2.50772	1.43535	B_T_M
1.78355	0.884339	B_T_M
2.40961	9.43758	T_M
1.96605	0.515621	B_T_M
2.33566	9.03904	T_M
3.56529	8.12239	T_M
1.49682	0.0305418	B_T_M
2.29867	9.0321	T_M
1.38533	8.37262	T_M
0.672464	8.05252	T_M
3.69883	8.67403	T_M
1.94235	9.17608	T_M
2.31209	8.8206	T_M
2.25127	0.540656	B_T_M
1.86338	8.9299	T_M
3.69445	8.61939	T_M
1.78918	5.85368	T_M
1.34323	8.83268	T_M
0.272675	9.15892	T_M
0.56972	6.78853	T_M
2.35268	9.36876	T_M
2.16389	-0.19737	B_T_M
1.93624	0.690113	B_T_M
2.29783	4.88913	T_M
1.53967	7.58142	T_M
1.9217	9.17415	T_M
1.98659	1.7425	B_T_M
1.83268	9.46343	T_M
1.92028	9.52723	T_M
2.27173	9.07098	T_M
0.96238	8.40238	T_M
1.3481	0.805983	B_T_M
2.21534	9.04792	T_M
1.01474	4.55075	T_M
0.578746	8.02576	T_M
2.13777	9.36572	T_M
1.43127	8.51946	T_M
2.09862	9.29321	T_M
1.54689	6.8358	T_M
2.65259	8.52102	T_M
3.63375	8.18194	T_M
1.16377	7.53406	T_M
2.4092	9.14316	T_M
1.59087	7.88683	T_M
2.48488	0.460409	B_T_M
1.43823	9.06054	T_M
0.492712	2.21267	B_T_M
0.988777	6.42802	T_M
2.15803	8.53791	T_M
2.13868	9.42755	T_M
1.8063	9.03466	T_M
2.24521	9.43413	T_M
1.69048	-0.0763629	B_T_M
1.93418	8.91665	T_M
2.11013	1.02133	B_T_M
1.39586	1.88293	B_T_M
1.35444	7.10255	T_M
1.41502	6.41503	T_M
1.2666	1.38373	B_T_M
1.2314	9.57391	T_M
2.27379	9.31347	T_M
3.61631	8.7613	T_M
1.45057	1.40328	B_T_M
1.16232	6.90751	T_M
2.26932	1.59906	B_T_M
1.07474	7.17899	T_M
2.42208	9.04733	T_M
1.81995	7.99732	T_M
1.52045	1.30331	B_T_M
2.14707	9.42521	T_M
2.44289	8.73864	T_M
-0.483781	9.53736	T_M
3.42934	8.6459	T_M
0.799379	1.60987	B_T_M
2.06447	9.35577	T_M
1.55072	8.79912	T_M
1.60524	0.444162	B_T_M
2.30123	9.39832	T_M
2.51287	2.8805	B_T_M
1.55242	1.04409	B_T_M
0.737865	7.97711	T_M
1.94946	7.77934	T_M
1.00989	6.11783	T_M
0.979045	6.69135	T_M
1.78968	-1.10654	B_T_M
2.31018	9.34696	T_M
1.45239	7.30589	T_M
2.25837	9.17724	T_M
4.94576	7.50071	T_M
2.1912	9.20287	T_M
2.35613	9.51309	T_M
1.73655	7.4677	T_M
1.42513	0.95859	B_T_M
1.99863	9.10683	T_M
2.33539	9.28969	T_M
-0.0204745	9.71427	T_M
1.32445	6.34055	T_M
-0.0869629	9.10062	T_M
-0.497471	9.0873	T_M
0.374819	6.82465	T_M
3.5869	8.4371	T_M
2.07456	9.11327	T_M
2.05355	6.20737	T_M
2.16825	5.10937	T_M
1.10808	8.03884	T_M
1.2065	8.57859	T_M
1.93621	9.25168	T_M
3.65328	8.62012	T_M
1.62548	6.77879	T_M
2.37473	9.41414	T_M
1.81552	0.461395	B_T_M
3.55689	8.62656	T_M
0.843571	8.30624	T_M
1.66837	0.546842	B_T_M
-0.458507	9.5008	T_M
1.02054	1.61128	B_T_M
2.40373	0.0770648	B_T_M
0.279852	7.14838	T_M
1.52228	0.543068	B_T_M
1.74998	9.53691	T_M
9.4193	-3.90159	T_M
2.22451	9.47418	T_M
1.30365	8.81143	T_M
1.3415	-1.13364	B_T_M
2.28364	9.3612	T_M
1.64504	8.65405	T_M
0.805757	8.29817	T_M
1.8985	1.6003	B_T_M
1.77605	9.10667	T_M
1.56664	9.43792	T_M
2.05132	9.36252	T_M
1.70026	9.27112	T_M
2.68504	0.0367823	B_T_M
2.11832	9.04526	T_M
1.06705	5.59763	T_M
2.21381	9.04351	T_M
0.770909	9.76037	T_M
2.11794	9.22601	T_M
1.5728	0.546775	B_T_M
1.96651	8.99486	T_M
0.697486	7.74279	T_M
1.95245	9.44392	T_M
2.02055	9.37575	T_M
1.65422	8.30665	T_M
1.15017	4.66118	T_M
1.90288	9.4904	T_M
1.86206	9.54571	T_M
2.64806	8.66386	T_M
2.04715	7.35802	T_M
2.1275	9.53361	T_M
0.938887	4.55326	T_M
1.82674	8.75722	T_M
3.18748	9.05419	T_M
1.76731	7.79427	T_M
2.14519	8.32469	T_M
2.3202	8.488	T_M
2.54376	8.51828	T_M
1.8091	8.22582	T_M
2.08767	8.83829	T_M
2.248	7.90458	T_M
0.600645	9.59865	T_M
3.22163	0.624968	B_T_M
1.99549	9.36984	T_M
2.24047	9.34762	T_M
2.44689	9.04432	T_M
2.47705	9.00396	T_M
1.31325	1.89573	B_T_M
2.00284	9.28546	T_M
3.10233	2.015	B_T_M
2.36191	2.23062	B_T_M
2.28447	9.01039	T_M
0.641978	8.82115	T_M
1.33541	6.88137	T_M
1.96778	9.49078	T_M
1.6622	8.68889	T_M
2.12457	9.29943	T_M
0.845769	7.54223	T_M
1.39502	6.35935	T_M
1.86621	9.43707	T_M
0.866194	7.96303	T_M
1.29111	6.40648	T_M
2.06919	8.40121	T_M
3.67534	8.59467	T_M
2.3843	9.32253	T_M
1.95305	9.15324	T_M
2.64391	4.03004	B_T_M
0.41976	2.40107	B_T_M
1.4507	2.02176	B_T_M
1.40381	2.28045	B_T_M
1.75552	8.84102	T_M
3.2452	8.76394	T_M
1.14127	1.01391	B_T_M
1.80312	0.777632	B_T_M
2.18395	0.604689	B_T_M
1.68984	-0.157165	B_T_M
3.46661	8.63206	T_M
0.777383	1.99363	B_T_M
1.38201	8.08407	T_M
1.72537	8.66741	T_M
1.5229	9.51602	T_M
0.0541402	9.69278	T_M
1.84609	9.00046	T_M
1.97265	8.41965	T_M
2.20477	8.43092	T_M
2.19185	8.85774	T_M
1.16755	9.50141	T_M
3.38327	8.7991	T_M
2.34739	8.91215	T_M
2.39727	9.32985	T_M
0.782107	8.18045	T_M
2.82476	0.580674	B_T_M
3.71306	8.51833	T_M
0.12276	9.77311	T_M
0.899467	2.54734	B_T_M
1.41339	1.10234	B_T_M
3.67378	8.55084	T_M
1.91494	1.82573	B_T_M
1.48854	8.27336	T_M
0.72708	7.87976	T_M
1.42734	7.14338	T_M
1.23576	6.9224	T_M
1.32436	7.69953	T_M
0.576178	9.09006	T_M
2.18213	7.48306	T_M
1.9548	8.57153	T_M
1.04147	5.87348	T_M
3.68196	8.56219	T_M
1.73059	0.0538939	B_T_M
0.793103	8.08602	T_M
1.20546	6.70719	T_M
2.79017	8.49149	T_M
1.6948	0.143065	B_T_M
3.68399	8.47312	T_M
1.99786	8.88824	T_M
3.25302	2.16037	B_T_M
1.44874	8.01676	T_M
0.796301	8.16776	T_M
1.03251	8.64258	T_M
0.185132	9.82679	T_M
1.78875	0.620547	B_T_M
1.12873	8.60455	T_M
1.27567	8.89229	T_M
1.81205	9.40919	T_M
1.11438	8.34694	T_M
2.53196	8.71682	T_M
1.09723	0.673756	T_M
1.9554	9.24566	T_M
1.81214	8.68782	T_M
2.77066	8.19959	T_M
-0.570144	9.46405	T_M
1.21806	7.94369	T_M
0.976326	1.01299	B_T_M
1.91083	-0.1855	B_T_M
2.28126	0.362061	B_T_M
0.916343	8.4375	T_M
2.36712	9.34288	T_M
1.61631	8.09106	T_M
0.691282	7.97917	T_M
1.7855	7.51989	T_M
2.15044	8.65305	T_M
0.771774	8.33255	T_M
-0.0218138	1.78412	B_T_M
2.32578	9.23121	T_M
0.955387	3.40317	T_M
0.549351	7.49776	T_M
1.76954	8.07133	T_M
1.85063	9.05419	T_M
3.64548	8.63512	T_M
1.46262	7.94973	T_M
2.56345	0.514762	B_T_M
3.70285	8.843	T_M
1.61443	1.64058	B_T_M
-0.442654	9.35333	T_M
3.70682	8.78109	T_M
0.143308	9.68708	T_M
2.34875	9.39	T_M
1.98438	9.35998	T_M
2.06968	9.29733	T_M
2.03139	9.12726	T_M
1.51768	8.73437	T_M
2.51134	8.597	T_M
2.1875	9.51455	T_M
2.85055	0.521287	B_T_M
2.39061	9.41504	T_M
2.32809	9.17627	T_M
2.23627	9.11354	T_M
2.82338	0.366981	B_T_M
2.2907	9.37479	T_M
2.30533	9.53932	T_M
9.24419	-5.09691	B_T
8.74678	-4.43316	B_T
8.81074	-4.22436	B_T
9.0057	-4.09494	B_T
10.5205	-4.97522	B_T
2.23804	4.98615	T_M
10.6929	-4.21199	B_T
0.863736	7.60055	T_M
1.65126	-1.24735	B_T_M
0.939244	3.46908	T_M
9.75322	-4.75887	B_T
4.03751	8.27735	T_M
2.04305	0.174789	B_T_M
10.6879	-4.517	B_T
3.5384	8.12375	T_M
9.32432	-4.41251	B_T
8.76437	-4.19243	B_T
0.47748	6.70696	T_M
1.09951	1.07872	B_T_M
10.9228	-4.85663	B_T
4.85676	7.72078	T_M
10.3451	-4.52236	B_T
8.9405	-4.48215	B_T
9.88897	-4.37583	B_T
1.34742	-0.209631	B_T_M
9.37249	-5.09151	B_T
0.826605	2.26516	B_T_M
9.24467	-4.35998	B_T
10.4761	-5.03049	B_T
1.2509	0.362271	B_T_M
9.28772	-5.13656	B_T
9.31781	-1.3882	B_T
9.91839	-5.01933	B_T
4.52621	6.99969	T_M
8.45067	-4.05619	B_T
8.68352	-3.85612	B_T
0.46181	7.20115	T_M
8.32572	-4.12498	B_T
9.89715	-5.90046	B_T
9.50671	-5.41714	B_T
4.99854	7.71263	T_M
3.66131	8.59321	T_M
0.820987	5.72093	T_M
9.35056	-5.04276	B_T
8.71879	-4.368	B_T
9.77974	-5.64814	B_T
2.07265	-0.0310615	B_T_M
0.0895265	6.1205	T_M
-0.285542	6.2513	T_M
-0.553898	0.505091	B_T_M
-0.267759	-0.0753761	B_T_M
-0.736955	-0.430849	B_T_M
0.0369368	3.97388	B_T_M
1.21436	2.30167	B_T_M
-1.16299	2.77328	B_T_M
-0.568369	1.63338	B_T_M
0.258201	1.31824	B_T_M
-0.348547	2.19012	B_T_M
-1.17756	3.50045	B_T_M
-1.56325	3.02853	B_T_M
0.0643665	-0.867346	B_T_M
0.0677182	-0.0523667	B_T_M
-1.55136	3.01291	B_T_M
0.168066	-0.978574	B_T_M
-1.5154	3.18636	B_T_M
1.40172	2.1777	B_T_M
-0.118689	0.825885	B_T_M
0.389297	-0.775764	B_T_M
-0.442007	2.68283	B_T_M
0.530793	-1.18575	B_T_M
0.0464005	-0.191035	B_T_M
0.332578	-1.0211	B_T_M
-1.1412	3.4194	B_T_M
0.676023	-1.15192	B_T_M
0.12096	0.487167	B_T_M
-0.50175	3.31856	B_T_M
0.000552747	-0.0217721	B_T_M
9.96286	-4.77701	B_T_M
0.244541	0.22618	B_T_M
0.198119	0.0442671	B_T_M
0.307473	-0.619519	B_T_M
0.682509	-0.861119	B_T_M
0.833021	-1.14329	B_T_M
0.16522	-1.18136	B_T_M
-0.0359024	-0.139876	B_T_M
-1.42559	4.09169	B_T_M
-0.6313	-1.21986	B_T_M
-1.28729	3.21285	B_T_M
0.648329	2.97491	B_T_M
1.08266	1.77792	B_T_M
0.60778	4.79998	B_T_M
-0.732339	-0.111907	B_T_M
-0.197608	-0.458375	B_T_M
0.574706	-1.35605	B_T_M
0.582956	-1.52382	B_T_M
-1.74102	3.48658	B_T_M
0.341105	2.5723	B_T_M
-0.510563	-1.67362	B_T_M
-0.820461	-2.28366	B_T_M
0.00961236	-1.68167	B_T_M
-0.425806	1.82829	B_T_M
0.940459	-0.325696	B_T_M
-0.188073	-4.75335	B_T_M
0.335165	-1.77713	B_T_M
0.828906	-0.913752	B_T_M
-1.93028	3.80497	B_T_M
0.65619	-1.59295	B_T_M
-1.50354	-4.24808	B_T_M
-0.39982	-2.86548	B_T_M
-3.17227	-6.66632	B_T_M
-2.89205	-6.71577	B_T_M
-4.22189	-7.16517	B_T_M
-3.20387	-6.28721	B_T_M
-1.00516	-6.84804	B_T_M
-4.39699	-7.62126	B_T_M
-4.11882	-7.00923	B_T_M
-4.68015	-7.72103	B_T_M
-3.15673	-6.37926	B_T_M
-3.04828	-6.57139	B_T_M
-4.3888	-6.36807	B_T_M
-3.93316	-7.08424	B_T_M
-3.56258	-6.60826	B_T_M
-3.5038	-6.55382	B_T_M
-4.25772	-7.69953	B_T_M
-4.23051	-6.75309	B_T_M
-3.80186	-6.47795	B_T_M
-2.99609	-6.50763	B_T_M
-3.66542	-7.98074	B_T_M
-3.035	-5.99901	B_T_M
-4.87968	-4.87367	B_T_M
-3.18993	-7.73922	B_T_M
-3.26165	-6.2779	B_T_M
-3.13389	-7.74376	B_T_M
-3.5327	-5.9638	B_T_M
-3.64264	-5.64579	B_T_M
-5.13024	-4.54687	B_T_M
-4.15414	-5.96139	B_T_M
-3.92608	-6.22022	B_T_M
-4.88559	-7.87651	B_T_M
-4.23623	-6.9295	B_T_M
-5.12796	-4.79802	B_T_M
-4.21706	-8.08309	B_T_M
-1.96498	-6.54807	B_T_M
-0.902038	-5.69898	B_T_M
-3.68976	-6.87713	B_T_M
-1.15314	-8.15005	B_T_M
-4.09687	-7.71067	B_T_M
-5.32244	-7.13686	B_T_M
-5.18922	-4.43133	B_T_M
-5.0776	-4.11172	B_T_M
-5.13581	-4.38278	B_T_M
-4.2894	-6.25516	B_T_M
-1.15638	-8.2537	B_T_M
-3.36214	-6.83078	B_T_M
-4.19882	-5.86039	B_T_M
-3.33294	-7.16057	B_T_M
-4.60019	-7.95157	B_T_M
-3.74859	-6.36882	B_T_M
-3.64303	-6.16335	B_T_M
-5.33332	-4.37011	B_T_M
-3.00472	-5.12197	B_T_M
-4.7934	-6.37366	B_T_M
-3.701	-7.27632	B_T_M
-0.194296	-6.41669	B_T_M
-1.51373	-7.85686	B_T_M
-0.673569	-5.88737	B_T_M
-3.9708	-6.39642	B_T_M
-4.51393	-8.14861	B_T_M
-4.80709	-6.7572	B_T_M
-4.02435	-5.84172	B_T_M
-5.93702	-6.47046	B_T_M
-1.44408	-6.14458	B_T_M
-3.75644	-5.98234	B_T_M
-0.811891	-6.63918	B_T_M
-3.12624	-6.03116	B_T_M
-3.74858	-7.9509	B_T_M
-4.8496	-7.42026	B_T_M
-4.17963	-6.0282	B_T_M
-5.12635	-4.17424	B_T_M
-1.02451	-8.31336	B_T_M
-4.09255	-6.15775	B_T_M
-5.87598	-6.90287	B_T_M
-2.93634	-6.54464	B_T_M
-5.52635	-6.44576	B_T_M
-3.32706	-7.39064	B_T_M
-1.30193	-7.32046	B_T_M
-4.67729	-7.75824	B_T_M
-5.01582	-3.6817	B_T_M
-5.40101	-4.12633	B_T_M
-5.08613	-3.9374	B_T_M
-3.10917	-5.98704	B_T_M
-4.57592	-8.09249	B_T_M
-1.28718	-8.20038	B_T_M
-3.16899	-5.98314	B_T_M
-3.70803	-6.24468	B_T_M
-4.02475	-6.60744	B_T_M
-3.33197	-6.07806	B_T_M
-0.676107	-6.76698	B_T_M
-3.00354	-6.67546	B_T_M
-4.05702	-6.58381	B_T_M
-5.32575	-4.34796	B_T_M
-2.91695	-5.98683	B_T_M
-3.09838	-5.98659	B_T_M
-5.31282	-4.12262	B_T_M
-5.29536	-4.10571	B_T_M
-0.717499	-6.6264	B_T_M
-4.22452	-7.87605	B_T_M
-5.27871	-4.38819	B_T_M
-5.30211	-4.62706	B_T_M
-5.18979	-4.22112	B_T_M
-3.34232	-5.47518	B_T_M
-3.59559	-7.63349	B_T_M
-1.62443	-6.84694	B_T_M
-3.14298	-6.49829	B_T_M
-3.09427	-5.57905	B_T_M
-0.956427	-6.69745	B_T_M
-0.884961	-6.75987	B_T_M
-2.97523	-6.13058	B_T_M
-3.76002	-6.49414	B_T_M
-3.73745	-7.77316	B_T_M
-4.57488	-6.78888	B_T_M
-3.82556	-8.1535	B_T_M
-3.60003	-6.27576	B_T_M
-3.81671	-5.37975	B_T_M
-1.88477	-4.79584	B_T_M
-3.15729	-5.87646	B_T_M
-5.27338	-4.11399	B_T_M
-3.09446	-6.36124	B_T_M
-3.70423	-5.52124	B_T_M
-4.32367	-7.47332	B_T_M
-3.87298	-6.84591	B_T_M
-0.975078	-5.94185	B_T_M
-4.3455	-6.37129	B_T_M
-4.24592	-6.47974	B_T_M
-3.20059	-5.28965	B_T_M
-3.39048	-5.79822	B_T_M
-3.52058	-5.63716	B_T_M
-0.613945	-6.65824	B_T_M
-4.1156	-5.76403	B_T_M
-0.942143	-6.20739	B_T_M
-3.99364	-5.73855	B_T_M
-3.10492	-5.85772	B_T_M
-4.75814	-7.43057	B_T_M
-3.00435	-4.94635	B_T_M
-3.39013	-5.40726	B_T_M
-2.88296	-5.07228	B_T_M
-2.6967	-5.08303	B_T_M
-2.97518	-5.13355	B_T_M
-5.32271	-6.66879	B_T_M
-3.28002	-5.62981	B_T_M
-4.44922	-6.20111	B_T_M
-4.51924	-4.8356	B_T_M
-3.34143	-5.46689	B_T_M
-0.960654	-7.09942	B_T_M
-3.97952	-5.57814	B_T_M
-3.33931	-4.83716	B_T_M
-3.76398	-5.30028	B_T_M
-2.96228	-5.04675	B_T_M
-0.704892	-5.3364	B_T_M
-5.83255	-6.03558	B_T_M
-2.05457	-4.86147	B_T_M
-3.53525	-5.60447	B_T_M
-4.21075	-5.88204	B_T_M
-5.35229	-3.99631	B_T_M
-3.23787	-4.66692	B_T_M
-0.851806	-5.00759	B_T_M
-3.77196	-6.6889	B_T_M
-3.15221	-5.73545	B_T_M
-3.79315	-5.5394	B_T_M
[truncated: 27,233 more rows]

## Sheet: Panel_4C_2
cluster	sample	noBlina	Blina	fold_change
B_T	Sample_105	12	65	2.43741
B_T_M	Sample_105	16	180	3.49185
T_M	Sample_105	15	8	-0.906891
B_T_M	Sample_108	120	11	-3.44746
T_M	Sample_108	2	3	0.584963
B_T	Sample_11	2	72	5.16993
B_T_M	Sample_11	74	504	2.76783
T_M	Sample_11	324	322	-0.00893312
B_T	Sample_110	1	91	6.50779
B_T_M	Sample_110	540	474	-0.188072
T_M	Sample_110	37	55	0.571906
B_T	Sample_112	1	22	4.45943
B_T_M	Sample_112	83	86	0.0512253
T_M	Sample_112	46	43	-0.0972972
B_T_M	Sample_116	172	22	-2.96683
T_M	Sample_116	4	5	0.321928
B_T_M	Sample_118	831	830	-0.00173714
T_M	Sample_118	476	577	0.27761
B_T	Sample_120	11	596	5.75974
B_T_M	Sample_120	36	27	-0.415037
T_M	Sample_120	49	31	-0.660514
B_T_M	Sample_122	22	488	4.47131
T_M	Sample_122	32	47	0.554589
B_T_M	Sample_13	243	546	1.16794
T_M	Sample_13	10	22	1.1375
B_T	Sample_15	1	8	3
B_T_M	Sample_15	285	272	-0.0673553
T_M	Sample_15	238	106	-1.1669
B_T	Sample_17	2	17	3.08746
B_T_M	Sample_17	75	181	1.27103
T_M	Sample_17	565	653	0.208832
B_T_M	Sample_19	351	398	0.181297
T_M	Sample_19	123	146	0.24731
B_T_M	Sample_28	51	39	-0.387023
T_M	Sample_28	145	138	-0.0713846
B_T_M	Sample_3	230	234	0.0248747
T_M	Sample_3	129	133	0.0440552
B_T	Sample_32	185	310	0.744743
B_T_M	Sample_32	399	291	-0.45537
T_M	Sample_32	10	22	1.1375
B_T_M	Sample_35	331	426	0.364022
T_M	Sample_35	39	75	0.943416
B_T_M	Sample_37	341	471	0.465955
T_M	Sample_37	131	90	-0.54157
B_T_M	Sample_39	418	233	-0.843173
T_M	Sample_39	45	50	0.152003
B_T_M	Sample_4	168	696	2.05063
T_M	Sample_4	78	104	0.415037
B_T_M	Sample_41	62	465	2.90689
T_M	Sample_41	75	75	0
B_T_M	Sample_43	430	231	-0.896444
T_M	Sample_43	74	48	-0.624491
B_T_M	Sample_45	286	307	0.102224
T_M	Sample_45	2	4	1
B_T	Sample_53	1	25	4.64386
B_T_M	Sample_53	36	128	1.83007
T_M	Sample_53	40	41	0.0356239
B_T_M	Sample_55	31	38	0.293731
T_M	Sample_55	117	205	0.809115
B_T_M	Sample_57	251	174	-0.5286
T_M	Sample_57	8	6	-0.415037
B_T_M	Sample_6	38	99	1.38143
T_M	Sample_6	80	2	-5.32193
B_T_M	Sample_60	222	73	-1.60459
B_T_M	Sample_64	33	26	-0.343954
T_M	Sample_64	162	102	-0.667425
B_T_M	Sample_66	10	6	-0.736966
T_M	Sample_66	65	28	-1.21501
B_T_M	Sample_68	35	41	0.228269
T_M	Sample_68	60	65	0.115477
B_T_M	Sample_70	27	40	0.567041
T_M	Sample_70	276	337	0.28808
B_T_M	Sample_71	43	142	1.72348
T_M	Sample_71	113	100	-0.176323
B_T_M	Sample_8	401	635	0.663154
T_M	Sample_8	236	237	0.0061002
B_T_M	Sample_81	356	280	-0.34645
T_M	Sample_81	39	46	0.23816
B_T	Sample_83	114	454	1.99366
B_T_M	Sample_83	19	54	1.50696
T_M	Sample_83	54	53	-0.026967
B_T_M	Sample_85	276	16	-4.10852
T_M	Sample_85	48	69	0.523562
B_T_M	Sample_87	7	267	5.25334
T_M	Sample_87	32	15	-1.09311
B_T_M	Sample_90	65	62	-0.0681715
T_M	Sample_90	31	35	0.175087
B_T_M	Sample_92	45	678	3.91329
T_M	Sample_92	99	123	0.313158
B_T_M	Sample_96	258	121	-1.09236
T_M	Sample_96	20	14	-0.514573
B_T_M	Sample_97	187	373	0.996137
T_M	Sample_97	31	57	0.878694

## Sheet: Panel_4D
Feature	FoldChange	PValue	Log2FoldChange	NegLog10PValue	Label	Significance	FoldChangeCategory
tb_ratio	2.77105	0.0740277	1.47043	1.13061	tb_ratio	Not Significant	Not enriched
foldchange_BTX_hm	4.54273	0.0393223	2.18356	1.40536	foldchange_BTX_hm	Significant	Enriched in GR
foldchange_Tmy_hm	1.71682	0.0340079	0.779739	1.46842	foldchange_Tmy_hm	Not Significant	Not enriched
Bcell	0.666529	0.640174	-0.58526	0.193702	Bcell	Not Significant	Not enriched
CD3Tcell	2.34805	0.00506443	1.23146	2.29547	CD3Tcell	Significant	Enriched in GR
CD4Tcell	1.92242	0.1256	0.942926	0.901011	CD4Tcell	Not Significant	Not enriched
CD8Tcell	2.63369	0.0029431	1.39708	2.5312	CD8Tcell	Significant	Enriched in GR
CD16posNK	1.33815	0.559115	0.420237	0.252498	CD16posNK	Not Significant	Not enriched
CD3DNT	1.19719	0.600487	0.259656	0.221496	CD3DNT	Not Significant	Not enriched
CD56_CD16_NK	1.03046	0.963153	0.0432854	0.0163048	CD56_CD16_NK	Not Significant	Not enriched
CD56posNK	1.21121	0.637178	0.276444	0.195739	CD56posNK	Not Significant	Not enriched
CD8_TEMRA	2.24807	0.164373	1.16869	0.784171	CD8_TEMRA	Not Significant	Not enriched
CD8posTEM	7.39469	0.0107083	2.88649	1.97028	CD8posTEM	Significant	Enriched in GR
CD8posTEMRA	10.428	0.0997339	3.38239	1.00116	CD8posTEMRA	Not Significant	Not enriched
cDC	1.35692	0.441154	0.440335	0.35541	cDC	Not Significant	Not enriched
classmono	0.908814	0.810518	-0.137943	0.0912372	classmono	Not Significant	Not enriched
classswitchedB	2.31551	0.190102	1.21133	0.721014	classswitchedB	Not Significant	Not enriched
CMCD8T	3.20446	0.000521764	1.68008	3.28253	CMCD8T	Significant	Enriched in GR
eryprog	1.56759	0.292046	0.648546	0.534548	eryprog	Not Significant	Not enriched
HSC	1.58017	0.320407	0.660077	0.494298	HSC	Not Significant	Not enriched
immatureB	3.09854	0.240101	1.63159	0.619605	immatureB	Not Significant	Not enriched
intermediateMonocytes	0.836891	0.837653	-0.256889	0.076936	intermediateMonocytes	Not Significant	Not enriched
lateeryprog	0.792514	0.685908	-0.335491	0.163734	lateeryprog	Not Significant	Not enriched
leukemicB	0.364405	0.457887	-1.45639	0.339242	leukemicB	Not Significant	Not enriched
memoryCD4T	3.4193	0.00648867	1.7737	2.18784	memoryCD4T	Significant	Enriched in GR
Myelocytes	0.661517	0.418611	-0.596151	0.378189	Myelocytes	Not Significant	Not enriched
naiveCD4T	1.32421	0.620017	0.405127	0.207596	naiveCD4T	Not Significant	Not enriched
naiveCD8T	1.11327	0.796837	0.154806	0.0986305	naiveCD8T	Not Significant	Not enriched
NKTlike	0.73623	0.741071	-0.441772	0.13014	NKTlike	Not Significant	Not enriched
pDC	0.884793	0.86797	-0.176588	0.0614952	pDC	Not Significant	Not enriched
PICTMy	0.335628	2.78638773950374e-07	-1.57506	6.55496	PICTMy	Significant	Enriched in NR
PICTMyB	0.912746	0.819473	-0.131715	0.0864652	PICTMyB	Not Significant	Not enriched
preproB	4.40411	0.048162	2.13885	1.3173	preproB	Significant	Enriched in GR
proB	2.2443	0.0801429	1.16626	1.09614	proB	Not Significant	Not enriched

## Sheet: Panel_4E
response	CD8Tcell	foldchange_B*T*My(hm)
1	22.4001	10.5353
1	2.658	0.075223
1	10.261	0.986834
1	6.0817	1.59216
1	5.10487	0.115236
1	17.7357	15.9766
1	6.2403	20.5317
1	1.22337	2.52797
1	1.82576	1.96928
1	10.094	1.41562
1	11.9284	0.255857
1	10.347	0.636206
1	6.56882	8.13119
1	11.2087	0.748508
1	15.4557	1.76966
1	30.3272	0.949062
1	15.4971	4.31877
1	27.1604	0.137231
0	4.17973	1.33517
0	6.0252	1.06699
0	5.56515	0.399866
0	2.12778	0.752976

## Sheet: Panel_4F
response	foldchange_B*T*My(hm)	tb_ratio
1	10.5353	4.8935
1	0.075223	6.00353
1	0.986834	2.44996
1	1.59216	5.56966
1	0.115236	1.69834
1	15.9766	0.934289
1	20.5317	3.30967
1	2.52797	0.163467
1	1.96928	0.409907
1	1.41562	11.095
1	0.255857	40.6714
1	0.636206	39.4833
1	8.13119	2.18725
1	0.748508	13.1317
1	1.76966	29.0868
1	0.949062	12.3417
1	4.31877	5.51282
1	0.137231	17.8586
0	1.33517	6.10945
0	1.06699	8.65372
0	0.399866	0.571532
0	0.752976	0.447619

## Sheet: Panel_4G
response	foldchange_T*My(hm)	foldchange_B*T*My(hm)
1	0.574518	10.5353
1	1.01654	0.075223
1	1.38567	0.986834
1	1.13731	1.59216
1	1.16027	0.115236
1	0.746391	15.9766
1	1.26036	20.5317
1	2.34817	2.52797
1	0.869425	1.96928
1	1.33696	1.41562
1	0.822241	0.255857
1	1.16603	0.636206
1	1.06854	8.13119
1	1.00259	0.748508
1	1.20215	1.76966
1	1.22891	0.949062
1	1.04343	4.31877
1	1.28257	0.137231
0	0.568356	1.33517
0	0.921497	1.06699
0	NA	0.399866
0	0.515023	0.752976

## Sheet: Panel_4H
	CMCD8T	memoryCD4T	proB	PICTMy	preproB	tb_ratio	foldchange_BTX_hm	foldchange_Tmy_hm	CD3Tcell	CD4Tcell	CD8Tcell	CD8posTEM	CD8posTEMRA
CMCD8T	1	0.39635	0.225555	-0.0501884	0.156086	0.338054	0.0595855	-0.0531978	0.610636	0.42397	0.513484	0.308859	0.0767181
memoryCD4T	0.39635	1	0.483684	-0.239467	0.0318592	0.234381	-0.132864	0.00063876	0.583463	0.780652	0.247775	0.0884556	0.117183
proB	0.225555	0.483684	1	-0.326629	0.576525	-0.147507	-0.167135	0.0392067	0.309859	0.510789	0.0693696	-0.0142581	0.137605
PICTMy	-0.0501884	-0.239467	-0.326629	1	-0.377364	0.209087	-0.261337	-0.400671	-0.287273	-0.259229	-0.202915	-0.253906	-0.130243
preproB	0.156086	0.0318592	0.576525	-0.377364	1	-0.308652	0.134244	-0.0188206	0.0961322	0.0424442	0.0965525	0.173533	-0.0564485
tb_ratio	0.338054	0.234381	-0.147507	0.209087	-0.308652	1	-0.290734	-0.0237841	0.343244	0.190936	0.319274	0.0463795	0.194841
foldchange_BTX_hm	0.0595855	-0.132864	-0.167135	-0.261337	0.134244	-0.290734	1	-0.104922	0.0270234	-0.121929	0.113706	0.282894	-0.118558
foldchange_Tmy_hm	-0.0531978	0.00063876	0.0392067	-0.400671	-0.0188206	-0.0237841	-0.104922	1	-0.0796075	-0.0504943	-0.0702357	-0.0958537	0.135783
CD3Tcell	0.610636	0.583463	0.309859	-0.287273	0.0961322	0.343244	0.0270234	-0.0796075	1	0.648577	0.870473	0.696118	0.600792
CD4Tcell	0.42397	0.780652	0.510789	-0.259229	0.0424442	0.190936	-0.121929	-0.0504943	0.648577	1	0.189918	-0.0121307	-0.000274213
CD8Tcell	0.513484	0.247775	0.0693696	-0.202915	0.0965525	0.319274	0.113706	-0.0702357	0.870473	0.189918	1	0.905761	0.775134
CD8posTEM	0.308859	0.0884556	-0.0142581	-0.253906	0.173533	0.0463795	0.282894	-0.0958537	0.696118	-0.0121307	0.905761	1	0.707912
CD8posTEMRA	0.0767181	0.117183	0.137605	-0.130243	-0.0564485	0.194841	-0.118558	0.135783	0.600792	-0.000274213	0.775134	0.707912	1
