# Supplementary material for: Ultra-high-scale cytometry-based cellular interaction mapping
Source: Nat Methods. 2025 Aug 7;22(9):1887–99. doi: 10.1038/s41592-025-02744-w (PMC12446065; doi:10.1038/s41592-025-02744-w)
Supplement: Supplementary file 15 — Source data for reproducing Fig. 5. [file 41592_2025_2744_MOESM15_ESM.xlsx]

## Sheet: Panels 5B
celltype	group	organ	sum	.group
B	naive	BM	0.0468659	1
B	naive	mLN	0.28503	1
B	naive	spleen	0.379401	1
B	LCMV_4d	BM	0.0135855	2
B	LCMV_4d	mLN	0.290458	2
B	LCMV_4d	spleen	0.440349	2
B	LCMV_8d	BM	0.00305235	3
B	LCMV_8d	mLN	0.249214	3
B	LCMV_8d	spleen	0.34291	3
CD138_pos_PC_like	naive	BM	0.00523918	4
CD138_pos_PC_like	LCMV_4d	BM	0.0101379	5
CD138_pos_PC_like	LCMV_8d	BM	0.026817	6
CD4_LCMV_spec	naive	mLN	6.23403e-05	7
CD4_LCMV_spec	naive	spleen	4.92987e-05	7
CD4_LCMV_spec	LCMV_4d	mLN	0.00019043	8
CD4_LCMV_spec	LCMV_4d	spleen	0.0014487	8
CD4_LCMV_spec	LCMV_8d	mLN	0.0126855	9
CD4_LCMV_spec	LCMV_8d	spleen	0.0527999	9
CD4_T	naive	BM	0.0077778	10
CD4_T	naive	mLN	0.37012	10
CD4_T	naive	spleen	0.158981	10
CD4_T	LCMV_4d	BM	0.00840561	11
CD4_T	LCMV_4d	mLN	0.349757	11
CD4_T	LCMV_4d	spleen	0.10408	11
CD4_T	LCMV_8d	BM	0.00483165	12
CD4_T	LCMV_8d	mLN	0.337111	12
CD4_T	LCMV_8d	spleen	0.0847579	12
CD8_LCMV_spec	naive	mLN	0.00013984	13
CD8_LCMV_spec	naive	spleen	0.0001096	13
CD8_LCMV_spec	LCMV_4d	mLN	0.00031989	14
CD8_LCMV_spec	LCMV_4d	spleen	0.00128902	14
CD8_LCMV_spec	LCMV_8d	mLN	0.0252809	15
CD8_LCMV_spec	LCMV_8d	spleen	0.0517808	15
CD8_T	naive	BM	0.0107302	16
CD8_T	naive	mLN	0.238771	16
CD8_T	naive	spleen	0.106882	16
CD8_T	LCMV_4d	BM	0.0198638	17
CD8_T	LCMV_4d	mLN	0.221855	17
CD8_T	LCMV_4d	spleen	0.0553033	17
CD8_T	LCMV_8d	BM	0.00551222	18
CD8_T	LCMV_8d	mLN	0.219155	18
CD8_T	LCMV_8d	spleen	0.0688402	18
HSC	naive	BM	0.0647166	19
HSC	naive	spleen	0.0100615	19
HSC	LCMV_4d	BM	0.0590406	20
HSC	LCMV_4d	spleen	0.00110133	20
HSC	LCMV_8d	BM	0.102798	21
HSC	LCMV_8d	spleen	0.00617105	21
Macro_like	naive	BM	0.00464933	22
Macro_like	naive	mLN	0.00579903	22
Macro_like	naive	spleen	0.0330706	22
Macro_like	LCMV_4d	BM	0.0067123	23
Macro_like	LCMV_4d	mLN	0.0172675	23
Macro_like	LCMV_4d	spleen	0.0396554	23
Macro_like	LCMV_8d	BM	0.00139544	24
Macro_like	LCMV_8d	mLN	0.00869528	24
Macro_like	LCMV_8d	spleen	0.0255612	24
Monocytes	naive	BM	0.137923	25
Monocytes	naive	mLN	0.00403421	25
Monocytes	naive	spleen	0.0254203	25
Monocytes	LCMV_4d	BM	0.242953	26
Monocytes	LCMV_4d	mLN	0.0139417	26
Monocytes	LCMV_4d	spleen	0.0622024	26
Monocytes	LCMV_8d	BM	0.289791	27
Monocytes	LCMV_8d	mLN	0.0111305	27
Monocytes	LCMV_8d	spleen	0.0697702	27
NK_cells	naive	BM	0.0140123	28
NK_cells	naive	mLN	0.00722425	28
NK_cells	naive	spleen	0.0274431	28
NK_cells	LCMV_4d	BM	0.0573745	29
NK_cells	LCMV_4d	mLN	0.0176046	29
NK_cells	LCMV_4d	spleen	0.0207299	29
NK_cells	LCMV_8d	BM	0.0302932	30
NK_cells	LCMV_8d	mLN	0.0136897	30
NK_cells	LCMV_8d	spleen	0.0211261	30
Plasma_cells	naive	mLN	0.00090548	31
Plasma_cells	naive	spleen	0.00318713	31
Plasma_cells	LCMV_4d	mLN	0.00192614	32
Plasma_cells	LCMV_4d	spleen	0.00542012	32
Plasma_cells	LCMV_8d	mLN	0.00923361	33
Plasma_cells	LCMV_8d	spleen	0.0271424	33
Plasmablast_like	naive	mLN	0.0214275	34
Plasmablast_like	naive	spleen	0.0238519	34
Plasmablast_like	LCMV_4d	mLN	0.0155181	35
Plasmablast_like	LCMV_4d	spleen	0.0119252	35
Plasmablast_like	LCMV_8d	mLN	0.0292465	36
Plasmablast_like	LCMV_8d	spleen	0.0272713	36
TCRgd_T	naive	mLN	0.00633564	37
TCRgd_T	LCMV_4d	mLN	0.00955252	38
TCRgd_T	LCMV_8d	mLN	0.00847057	39
cDC2	naive	mLN	0.00325685	40
cDC2	naive	spleen	0.0109673	40
cDC2	LCMV_4d	mLN	0.00191897	41
cDC2	LCMV_4d	spleen	0.00240516	41
cDC2	LCMV_8d	mLN	0.00238207	42
cDC2	LCMV_8d	spleen	0.00465131	42
early_B_cells	naive	BM	0.229698	43
early_B_cells	naive	mLN	0.0410437	43
early_B_cells	naive	spleen	0.175778	43
early_B_cells	LCMV_4d	BM	0.139665	44
early_B_cells	LCMV_4d	mLN	0.0526735	44
early_B_cells	LCMV_4d	spleen	0.195912	44
early_B_cells	LCMV_8d	BM	0.0711372	45
early_B_cells	LCMV_8d	mLN	0.0637886	45
early_B_cells	LCMV_8d	spleen	0.160585	45
early_and_mature_Granulocytesta	naive	BM	0.440393	46
early_and_mature_Granulocytesta	naive	mLN	0.00960902	46
early_and_mature_Granulocytesta	naive	spleen	0.0278088	46
early_and_mature_Granulocytesta	LCMV_4d	BM	0.385133	47
early_and_mature_Granulocytesta	LCMV_4d	mLN	0.00350837	47
early_and_mature_Granulocytesta	LCMV_4d	spleen	0.0449447	47
early_and_mature_Granulocytesta	LCMV_8d	BM	0.416901	48
early_and_mature_Granulocytesta	LCMV_8d	mLN	0.00491363	48
early_and_mature_Granulocytesta	LCMV_8d	spleen	0.0427396	48
pDC_like	naive	BM	0.0128862	49
pDC_like	LCMV_4d	BM	0.0148337	50
pDC_like	LCMV_8d	BM	0.0213523	51
pDCs	naive	BM	0.0128009	52
pDCs	LCMV_4d	BM	0.0255209	53
pDCs	LCMV_8d	BM	0.0153369	54
zother	naive	BM	0.0123075	55
zother	naive	mLN	0.00624092	55
zother	naive	spleen	0.0169882	55
zother	LCMV_4d	BM	0.0167746	56
zother	LCMV_4d	mLN	0.00350837	56
zother	LCMV_4d	spleen	0.0132344	56
zother	LCMV_8d	BM	0.0107822	57
zother	LCMV_8d	mLN	0.00500252	57
zother	LCMV_8d	spleen	0.0138937	57

## Sheet: Panel 5C
interacting_cells	organ	group	freq	.group
B*Granulo	LN	naive	3.91826499226143e-05	1
B*Granulo	bm	naive	0.106107	2
B*Granulo	spleen	naive	0.00264851	3
B*Granulo	LN	LCMV_4d	2.42130750605327e-05	4
B*Granulo	bm	LCMV_4d	0.104981	5
B*Granulo	spleen	LCMV_4d	0.00242937	6
B*Granulo	LN	LCMV_8d	6.25638672811829e-05	7
B*Granulo	bm	LCMV_8d	0.142086	8
B*Granulo	spleen	LCMV_8d	0.00161239	9
B*Macro	LN	naive	0.000215505	1
B*Macro	bm	naive	0.00576705	2
B*Macro	spleen	naive	0.059731	3
B*Macro	LN	LCMV_4d	0.000726392	4
B*Macro	bm	LCMV_4d	0.00799404	5
B*Macro	spleen	LCMV_4d	0.0479716	6
B*Macro	LN	LCMV_8d	0.000959313	7
B*Macro	bm	LCMV_8d	0.00325649	8
B*Macro	spleen	LCMV_8d	0.0234949	9
B*Mono	LN	naive	0.00215505	1
B*Mono	bm	naive	0.0890393	2
B*Mono	spleen	naive	0.0191204	3
B*Mono	LN	LCMV_4d	0.168692	4
B*Mono	bm	LCMV_4d	0.107567	5
B*Mono	spleen	LCMV_4d	0.366585	6
B*Mono	LN	LCMV_8d	0.0103856	7
B*Mono	bm	LCMV_8d	0.109692	8
B*Mono	spleen	LCMV_8d	0.0569328	9
B*NK	LN	naive	0.00501538	1
B*NK	bm	naive	0.0359357	2
B*NK	spleen	naive	0.0664452	3
B*NK	LN	LCMV_4d	0.0123245	4
B*NK	bm	LCMV_4d	0.068929	5
B*NK	spleen	LCMV_4d	0.0488036	6
B*NK	LN	LCMV_8d	0.00608955	7
B*NK	bm	LCMV_8d	0.0563887	8
B*NK	spleen	LCMV_8d	0.0321327	9
B*Prog	LN	naive	0.000117548	1
B*Prog	bm	naive	0.0325688	2
B*Prog	spleen	naive	0.000952536	3
B*Prog	bm	LCMV_4d	0.0211999	5
B*Prog	spleen	LCMV_4d	0.000199674	6
B*Prog	LN	LCMV_8d	6.25638672811829e-05	7
B*Prog	bm	LCMV_8d	0.059131	8
B*Prog	spleen	LCMV_8d	0.00139165	9
B*cDC1	LN	naive	0.00738593	1
B*cDC1	bm	naive	0.00290019	2
B*cDC1	spleen	naive	0.0188649	3
B*cDC1	LN	LCMV_4d	0.0102906	4
B*cDC1	bm	LCMV_4d	0.00293899	5
B*cDC1	spleen	LCMV_4d	0.0452927	6
B*cDC1	LN	LCMV_8d	0.00467144	7
B*cDC1	bm	LCMV_8d	0.00171394	8
B*cDC1	spleen	LCMV_8d	0.0138109	9
B*cDC2	LN	naive	0.000764062	1
B*cDC2	bm	naive	0.0155677	2
B*cDC2	spleen	naive	0.0395186	3
B*cDC2	LN	LCMV_4d	0.00142857	4
B*cDC2	bm	LCMV_4d	0.0037619	5
B*cDC2	spleen	LCMV_4d	0.0242271	6
B*cDC2	LN	LCMV_8d	0.00158495	7
B*cDC2	bm	LCMV_8d	0.00119976	8
B*cDC2	spleen	LCMV_8d	0.0293398	9
B*pDC	LN	naive	0.000117548	1
B*pDC	bm	naive	0.0597707	2
B*pDC	spleen	naive	0.000557582	3
B*pDC	LN	LCMV_4d	0.000266344	4
B*pDC	bm	LCMV_4d	0.0206121	5
B*pDC	spleen	LCMV_4d	0.000415987	6
B*pDC	LN	LCMV_8d	0.000375383	7
B*pDC	bm	LCMV_8d	0.0292227	8
B*pDC	spleen	LCMV_8d	0.000211147	9
B_IgD+*Granulo	LN	naive	0.000117548	1
B_IgD+*Granulo	bm	naive	0.0064671	2
B_IgD+*Granulo	spleen	naive	0.0464652	3
B_IgD+*Granulo	LN	LCMV_4d	0.000702179	4
B_IgD+*Granulo	bm	LCMV_4d	0.00352678	5
B_IgD+*Granulo	spleen	LCMV_4d	0.0921661	6
B_IgD+*Granulo	LN	LCMV_8d	0.000500511	7
B_IgD+*Granulo	bm	LCMV_8d	0.00522753	8
B_IgD+*Granulo	spleen	LCMV_8d	0.0450702	9
B_IgD+*NK	LN	naive	0.000313461	1
B_IgD+*NK	bm	naive	0.0272685	2
B_IgD+*NK	spleen	naive	0.00162628	3
B_IgD+*NK	LN	LCMV_4d	0.000605327	4
B_IgD+*NK	bm	LCMV_4d	0.0145382	5
B_IgD+*NK	spleen	LCMV_4d	0.000798695	6
B_IgD+*NK	LN	LCMV_8d	0.000208546	7
B_IgD+*NK	bm	LCMV_8d	0.00522753	8
B_IgD+*NK	spleen	LCMV_8d	0.000268732	9
B_IgD+*pDC	LN	naive	0.00058774	1
B_IgD+*pDC	bm	naive	0.0490699	2
B_IgD+*pDC	spleen	naive	0.00081314	3
B_IgD+*pDC	LN	LCMV_4d	0.000581114	4
B_IgD+*pDC	bm	LCMV_4d	0.0028998	5
B_IgD+*pDC	spleen	LCMV_4d	0.000349429	6
B_IgD+*pDC	LN	LCMV_8d	0.00027111	7
B_IgD+*pDC	bm	LCMV_8d	0.00154255	8
B_IgD+*pDC	spleen	LCMV_8d	0.000403098	9
CD4*B	LN	naive	0.28666	1
CD4*B	bm	naive	0.079272	2
CD4*B	spleen	naive	0.381572	3
CD4*B	LN	LCMV_4d	0.259564	4
CD4*B	bm	LCMV_4d	0.010306	5
CD4*B	spleen	LCMV_4d	0.183167	6
CD4*B	LN	LCMV_8d	0.197931	7
CD4*B	bm	LCMV_8d	0.00634159	8
CD4*B	spleen	LCMV_8d	0.116323	9
CD4*B*Macro	LN	naive	0.0273495	1
CD4*B*Macro	bm	naive	0.00683379	2
CD4*B*Macro	spleen	naive	0.0337802	3
CD4*B*Macro	LN	LCMV_4d	0.140702	4
CD4*B*Macro	bm	LCMV_4d	0.00301736	5
CD4*B*Macro	spleen	LCMV_4d	0.0240274	6
CD4*B*Macro	LN	LCMV_8d	0.0596234	7
CD4*B*Macro	bm	LCMV_8d	0.000856971	8
CD4*B*Macro	spleen	LCMV_8d	0.0082923	9
CD4*CD8	LN	naive	0.290676	1
CD4*CD8	bm	naive	0.00500033	2
CD4*CD8	spleen	naive	0.0405176	3
CD4*CD8	LN	LCMV_4d	0.110944	4
CD4*CD8	bm	LCMV_4d	0.00677926	5
CD4*CD8	spleen	LCMV_4d	0.0113481	6
CD4*CD8	LN	LCMV_8d	0.113011	7
CD4*CD8	bm	LCMV_8d	0.00197103	8
CD4*CD8	spleen	LCMV_8d	0.0113539	9
CD4*CD8*Myeloid	LN	naive	0.101934	1
CD4*CD8*Myeloid	bm	naive	0.00160011	2
CD4*CD8*Myeloid	spleen	naive	0.00153335	3
CD4*CD8*Myeloid	LN	LCMV_4d	0.0186441	4
CD4*CD8*Myeloid	bm	LCMV_4d	0.00235119	5
CD4*CD8*Myeloid	spleen	LCMV_4d	0.000399348	6
CD4*CD8*Myeloid	LN	LCMV_8d	0.0293633	7
CD4*CD8*Myeloid	bm	LCMV_8d	0.00128546	8
CD4*CD8*Myeloid	spleen	LCMV_8d	0.000527867	9
CD4*CD8*TCRgd	LN	naive	0.0339714	1
CD4*CD8*TCRgd	bm	naive	0.000866724	2
CD4*CD8*TCRgd	spleen	naive	0.00276468	3
CD4*CD8*TCRgd	LN	LCMV_4d	0.012155	4
CD4*CD8*TCRgd	bm	LCMV_4d	0.0014499	5
CD4*CD8*TCRgd	spleen	LCMV_4d	0.000615661	6
CD4*CD8*TCRgd	LN	LCMV_8d	0.0127839	7
CD4*CD8*TCRgd	bm	LCMV_8d	0.000428486	8
CD4*CD8*TCRgd	spleen	LCMV_8d	0.000499074	9
CD4*Plasmablast	LN	naive	0.0123229	1
CD4*Plasmablast	bm	naive	0.00330022	2
CD4*Plasmablast	spleen	naive	0.0146365	3
CD4*Plasmablast	LN	LCMV_4d	0.0357143	4
CD4*Plasmablast	bm	LCMV_4d	0.00219444	5
CD4*Plasmablast	spleen	LCMV_4d	0.00983394	6
CD4*Plasmablast	LN	LCMV_8d	0.0984338	7
CD4*Plasmablast	bm	LCMV_8d	0.00197103	8
CD4*Plasmablast	spleen	LCMV_8d	0.022084	9
CD4_Ag_spec*B	LN	naive	3.91826499226143e-05	1
CD4_Ag_spec*B	spleen	naive	9.2930325488465e-05	3
CD4_Ag_spec*B	LN	LCMV_4d	7.26392251815981e-05	4
CD4_Ag_spec*B	bm	LCMV_4d	3.91864884987656e-05	5
CD4_Ag_spec*B	spleen	LCMV_4d	0.00377716	6
CD4_Ag_spec*B	LN	LCMV_8d	0.00137641	7
CD4_Ag_spec*B	bm	LCMV_8d	0.00059988	8
CD4_Ag_spec*B	spleen	LCMV_8d	0.0952751	9
CD4_Ag_spec*CD24_hi	spleen	LCMV_8d	0.000748611	9
CD4_Ag_spec*CD4_Ag_spec/CD4	spleen	naive	2.32325813721163e-05	3
CD4_Ag_spec*CD4_Ag_spec/CD4	LN	LCMV_4d	4.84261501210654e-05	4
CD4_Ag_spec*CD4_Ag_spec/CD4	spleen	LCMV_4d	0.00171387	6
CD4_Ag_spec*CD4_Ag_spec/CD4	LN	LCMV_8d	0.000521366	7
CD4_Ag_spec*CD4_Ag_spec/CD4	spleen	LCMV_8d	0.0410296	9
CD4_Ag_spec*CD8_Ag_spec	LN	LCMV_4d	2.42130750605327e-05	4
CD4_Ag_spec*CD8_Ag_spec	LN	LCMV_8d	0.00412922	7
CD4_Ag_spec*CD8_Ag_spec	spleen	LCMV_8d	0.0411352	9
CD4_Ag_spec*CD8_Ag_spec*B	LN	naive	5.87739748839214e-05	1
CD4_Ag_spec*CD8_Ag_spec*B	bm	naive	3.33355557037136e-05	2
CD4_Ag_spec*CD8_Ag_spec*B	spleen	naive	0.00257882	3
CD4_Ag_spec*CD8_Ag_spec*B	spleen	LCMV_4d	0.00168059	6
CD4_Ag_spec*CD8_Ag_spec*B	LN	LCMV_8d	0.000208546	7
CD4_Ag_spec*CD8_Ag_spec*B	spleen	LCMV_8d	0.00471241	9
CD4_Ag_spec*DC	spleen	naive	0.000116163	3
CD4_Ag_spec*DC	spleen	LCMV_4d	0.000632301	6
CD4_Ag_spec*DC	LN	LCMV_8d	0.000333674	7
CD4_Ag_spec*DC	bm	LCMV_8d	0.000342789	8
CD4_Ag_spec*DC	spleen	LCMV_8d	0.018245	9
CD4_Ag_spec*Granulo	spleen	naive	2.32325813721163e-05	3
CD4_Ag_spec*Granulo	spleen	LCMV_4d	8.3197444174515e-05	6
CD4_Ag_spec*Granulo	spleen	LCMV_8d	0.00288887	9
CD4_Ag_spec*NK	spleen	LCMV_4d	4.9918466504709e-05	6
CD4_Ag_spec*NK	LN	LCMV_8d	4.17092448541219e-05	7
CD4_Ag_spec*NK	bm	LCMV_8d	8.56971462850287e-05	8
CD4_Ag_spec*NK	spleen	LCMV_8d	0.00201549	9
CD4_Ag_spec*Plasmablast	spleen	LCMV_4d	3.3278977669806e-05	6
CD4_Ag_spec*Plasmablast	LN	LCMV_8d	0.00106359	7
CD4_Ag_spec*Plasmablast	bm	LCMV_8d	8.56971462850287e-05	8
CD4_Ag_spec*Plasmablast	spleen	LCMV_8d	0.0167382	9
CD4_Treg*B	bm	LCMV_4d	3.91864884987656e-05	5
CD4_pDC	bm	naive	0.0020668	2
CD4_pDC	spleen	naive	6.96977441163488e-05	3
CD4_pDC	LN	LCMV_4d	2.42130750605327e-05	4
CD4_pDC	bm	LCMV_4d	0.00446726	5
CD4_pDC	bm	LCMV_8d	0.0059988	8
CD8*B	LN	naive	0.211723	1
CD8*B	bm	naive	0.0772051	2
CD8*B	spleen	naive	0.206073	3
CD8*B	LN	LCMV_4d	0.187337	4
CD8*B	bm	LCMV_4d	0.0221012	5
CD8*B	spleen	LCMV_4d	0.0924989	6
CD8*B	LN	LCMV_8d	0.146066	7
CD8*B	bm	LCMV_8d	0.0157683	8
CD8*B	spleen	LCMV_8d	0.105132	9
CD8*CD4*B	bm	naive	3.33355557037136e-05	2
CD8*CD4*B	bm	LCMV_4d	3.91864884987656e-05	5
CD8*Plasmablast	LN	naive	0.00350685	1
CD8*Plasmablast	bm	naive	0.00170011	2
CD8*Plasmablast	spleen	naive	0.00843343	3
CD8*Plasmablast	LN	LCMV_4d	0.00523002	4
CD8*Plasmablast	bm	LCMV_4d	0.00278224	5
CD8*Plasmablast	spleen	LCMV_4d	0.00391028	6
CD8*Plasmablast	LN	LCMV_8d	0.0343059	7
CD8*Plasmablast	bm	LCMV_8d	0.00179964	8
CD8*Plasmablast	spleen	LCMV_8d	0.0231877	9
CD8_Ag_spec*B	LN	naive	0.00029387	1
CD8_Ag_spec*B	bm	naive	6.66711114074272e-05	2
CD8_Ag_spec*B	spleen	naive	0.000557582	3
CD8_Ag_spec*B	LN	LCMV_4d	0.00101695	4
CD8_Ag_spec*B	bm	LCMV_4d	7.83729769975312e-05	5
CD8_Ag_spec*B	spleen	LCMV_4d	0.0013478	6
CD8_Ag_spec*B	LN	LCMV_8d	0.0375175	7
CD8_Ag_spec*B	bm	LCMV_8d	0.000171394	8
CD8_Ag_spec*B	spleen	LCMV_8d	0.122849	9
CD8_Ag_spec*CD24_hi	LN	LCMV_8d	4.17092448541219e-05	7
CD8_Ag_spec*CD24_hi	spleen	LCMV_8d	0.000959757	9
CD8_Ag_spec*CD4	LN	naive	0.000117548	1
CD8_Ag_spec*CD4	spleen	naive	0.000139395	3
CD8_Ag_spec*CD4	LN	LCMV_4d	0.00118644	4
CD8_Ag_spec*CD4	spleen	LCMV_4d	0.000432627	6
CD8_Ag_spec*CD4	LN	LCMV_8d	0.0932619	7
CD8_Ag_spec*CD4	bm	LCMV_8d	0.000171394	8
CD8_Ag_spec*CD4	spleen	LCMV_8d	0.0404922	9
CD8_Ag_spec*CD4*Myeloid	LN	naive	3.91826499226143e-05	1
CD8_Ag_spec*CD4*Myeloid	bm	naive	3.33355557037136e-05	2
CD8_Ag_spec*CD4*Myeloid	LN	LCMV_4d	0.000581114	4
CD8_Ag_spec*CD4*Myeloid	spleen	LCMV_4d	0.000149755	6
CD8_Ag_spec*CD4*Myeloid	LN	LCMV_8d	0.0670476	7
CD8_Ag_spec*CD4*Myeloid	spleen	LCMV_8d	0.00265853	9
CD8_Ag_spec*CD8	LN	naive	0.00029387	1
CD8_Ag_spec*CD8	spleen	naive	4.64651627442325e-05	3
CD8_Ag_spec*CD8	LN	LCMV_4d	0.000121065	4
CD8_Ag_spec*CD8	spleen	LCMV_4d	0.000249592	6
CD8_Ag_spec*CD8	LN	LCMV_8d	0.0415841	7
CD8_Ag_spec*CD8	spleen	LCMV_8d	0.0518653	9
CD8_Ag_spec*Granulo	spleen	LCMV_4d	1.6639488834903e-05	6
CD8_Ag_spec*Granulo	LN	LCMV_8d	0.000104273	7
CD8_Ag_spec*Granulo	spleen	LCMV_8d	0.00287927	9
CD8_Ag_spec*Myeloid	spleen	LCMV_4d	6.6557955339612e-05	6
CD8_Ag_spec*Myeloid	LN	LCMV_8d	0.000917603	7
CD8_Ag_spec*Myeloid	spleen	LCMV_8d	0.0134366	9
CD8_Ag_spec*NK	spleen	LCMV_4d	8.3197444174515e-05	6
CD8_Ag_spec*NK	LN	LCMV_8d	0.00193948	7
CD8_Ag_spec*NK	spleen	LCMV_8d	0.00571056	9
CD8_Ag_spec*Plasmablast	LN	naive	1.95913249613071e-05	1
CD8_Ag_spec*Plasmablast	spleen	naive	2.32325813721163e-05	3
CD8_Ag_spec*Plasmablast	LN	LCMV_4d	2.42130750605327e-05	4
CD8_Ag_spec*Plasmablast	spleen	LCMV_4d	9.98369330094179e-05	6
CD8_Ag_spec*Plasmablast	LN	LCMV_8d	0.00948885	7
CD8_Ag_spec*Plasmablast	bm	LCMV_8d	8.56971462850287e-05	8
CD8_Ag_spec*Plasmablast	spleen	LCMV_8d	0.0230534	9
Granulo*CD4	bm	naive	0.00246683	2
Granulo*CD4	spleen	naive	0.00634249	3
Granulo*CD4	LN	LCMV_4d	9.68523002421307e-05	4
Granulo*CD4	bm	LCMV_4d	0.000705357	5
Granulo*CD4	spleen	LCMV_4d	0.00692203	6
Granulo*CD4	LN	LCMV_8d	0.000166837	7
Granulo*CD4	bm	LCMV_8d	8.56971462850287e-05	8
Granulo*CD4	spleen	LCMV_8d	0.00385822	9
Granulo*CD8	bm	naive	0.000500033	2
Granulo*CD8	spleen	naive	0.00534349	3
Granulo*CD8	bm	LCMV_4d	0.000195932	5
Granulo*CD8	spleen	LCMV_4d	0.00477553	6
Granulo*CD8	LN	LCMV_8d	2.0854622427061e-05	7
Granulo*CD8	bm	LCMV_8d	0.000171394	8
Granulo*CD8	spleen	LCMV_8d	0.00393501	9
NK*B*CD4	LN	naive	0.00103834	1
NK*B*CD4	bm	naive	0.000733382	2
NK*B*CD4	spleen	naive	0.00854959	3
NK*B*CD4	LN	LCMV_4d	0.00106538	4
NK*B*CD4	bm	LCMV_4d	0.000117559	5
NK*B*CD4	spleen	LCMV_4d	0.00246264	6
NK*B*CD4	LN	LCMV_8d	0.00104273	7
NK*B*CD4	bm	LCMV_8d	8.56971462850287e-05	8
NK*B*CD4	spleen	LCMV_8d	0.00150682	9
NK*B*Myeloid	LN	naive	0.00029387	1
NK*B*Myeloid	bm	naive	0.000533369	2
NK*B*Myeloid	spleen	naive	0.00464652	3
NK*B*Myeloid	LN	LCMV_4d	0.00498789	4
NK*B*Myeloid	bm	LCMV_4d	0.00168502	5
NK*B*Myeloid	spleen	LCMV_4d	0.00525808	6
NK*B*Myeloid	LN	LCMV_8d	0.00241914	7
NK*B*Myeloid	bm	LCMV_8d	0.000257091	8
NK*B*Myeloid	spleen	LCMV_8d	0.00143964	9
NK*CD4	LN	naive	0.00740552	1
NK*CD4	bm	naive	0.00166678	2
NK*CD4	spleen	naive	0.0137305	3
NK*CD4	LN	LCMV_4d	0.0138257	4
NK*CD4	bm	LCMV_4d	0.00352678	5
NK*CD4	spleen	LCMV_4d	0.00753769	6
NK*CD4	LN	LCMV_8d	0.0136389	7
NK*CD4	bm	LCMV_8d	0.00231382	8
NK*CD4	spleen	LCMV_8d	0.00377185	9
NK*Granulo	LN	LCMV_8d	2.0854622427061e-05	7
NK*My_Prog	LN	naive	3.91826499226143e-05	1
NK*My_Prog	bm	naive	0.00306687	2
NK*My_Prog	spleen	naive	0.000255558	3
NK*My_Prog	bm	LCMV_4d	0.0214742	5
NK*My_Prog	LN	LCMV_8d	0.000104273	7
NK*My_Prog	bm	LCMV_8d	0.0307653	8
NK*My_Prog	spleen	LCMV_8d	6.71830161335214e-05	9
NK*Myeloid	LN	naive	0.00121466	1
NK*Myeloid	bm	naive	0.0623042	2
NK*Myeloid	spleen	naive	0.00211416	3
NK*Myeloid	LN	LCMV_4d	0.0011138	4
NK*Myeloid	bm	LCMV_4d	0.45954	5
NK*Myeloid	spleen	LCMV_4d	0.00203002	6
NK*Myeloid	LN	LCMV_8d	0.00104273	7
NK*Myeloid	bm	LCMV_8d	0.385809	8
NK*Myeloid	spleen	LCMV_8d	0.000787001	9
NK*Plasmablast	LN	naive	7.83652998452285e-05	1
NK*Plasmablast	bm	naive	0.00486699	2
NK*Plasmablast	spleen	naive	0.0020677	3
NK*Plasmablast	LN	LCMV_4d	0.000387409	4
NK*Plasmablast	bm	LCMV_4d	0.0298209	5
NK*Plasmablast	spleen	LCMV_4d	0.0019801	6
NK*Plasmablast	LN	LCMV_8d	0.000500511	7
NK*Plasmablast	bm	LCMV_8d	0.0179107	8
NK*Plasmablast	spleen	LCMV_8d	0.00288887	9
Plasmablast*Granulo	LN	naive	1.95913249613071e-05	1
Plasmablast*Granulo	bm	naive	0.240383	2
Plasmablast*Granulo	spleen	naive	0.00081314	3
Plasmablast*Granulo	bm	LCMV_4d	0.0268819	5
Plasmablast*Granulo	spleen	LCMV_4d	0.00066558	6
Plasmablast*Granulo	LN	LCMV_8d	4.17092448541219e-05	7
Plasmablast*Granulo	bm	LCMV_8d	0.069329	8
Plasmablast*Granulo	spleen	LCMV_8d	0.00115171	9
Plasmablast*Macro	LN	naive	3.91826499226143e-05	1
Plasmablast*Macro	bm	naive	0.0664378	2
Plasmablast*Macro	spleen	naive	0.000650512	3
Plasmablast*Macro	LN	LCMV_4d	2.42130750605327e-05	4
Plasmablast*Macro	bm	LCMV_4d	0.0394216	5
Plasmablast*Macro	spleen	LCMV_4d	0.000149755	6
Plasmablast*Macro	LN	LCMV_8d	0.000104273	7
Plasmablast*Macro	bm	LCMV_8d	0.0386494	8
Plasmablast*Macro	spleen	LCMV_8d	0.000143964	9
TCRgd*B	LN	naive	0.00403581	1
TCRgd*B	bm	naive	0.00856724	2
TCRgd*B	spleen	naive	0.00576168	3
TCRgd*B	LN	LCMV_4d	0.00946731	4
TCRgd*B	bm	LCMV_4d	0.0020377	5
TCRgd*B	spleen	LCMV_4d	0.00276216	6
TCRgd*B	LN	LCMV_8d	0.00462973	7
TCRgd*B	bm	LCMV_8d	0.00197103	8
TCRgd*B	spleen	LCMV_8d	0.00168917	9

## Sheet: Panel 5D_singlets
channel	organ	replicate	rep	LCMV	day	PC1	PC2	PC3	PC4	PC5	PC6	PC7	PC8	PC9	PC10	PC11	PC12	PC13	PC14	PC15	PC16	PC17	PC18	PC19	PC20	PC21	PC22	PC23	PC24	PC25	PC26	PC27	PC28	PC29	PC30	PC31	PC32	PC33	PC34	PC35	PC36	DAY
channel	BM	BM1	1	LCMV	8d	6.97135	-0.927151	-2.21357	-0.19266	-1.81067	-2.0764	0.0707975	-0.699446	0.187669	-0.247876	0.316552	-0.252446	0.126896	-0.336227	-0.15822	0.10129	0.0176157	0.200735	-0.129695	-0.237669	-0.203044	0.257341	0.0764184	0.107847	0.330474	-0.271136	-0.344594	0.0862304	0.118987	0.00670437	0.0560527	0.0291274	0.0129289	0.0318209	0.00414687	-1.2e-15	8d
channel	BM	BM1	2	LCMV	8d	6.80943	-0.798232	-1.3931	-0.85229	-1.37796	-1.7935	0.444171	-0.882637	0.638166	0.0811346	0.823286	-0.239382	0.505538	-0.117105	-0.12315	0.0306675	0.448945	0.325197	0.0738417	-0.0586793	0.12532	-0.135273	-0.115204	-0.0958419	0.0684908	0.263044	0.356778	0.0485463	-0.15198	0.128297	-0.0104597	-0.027565	-0.0358336	0.00531362	-0.002701	-8.42e-16	8d
channel	BM	BM1	3	LCMV	8d	6.66045	-0.780005	-2.35412	0.522515	-1.80684	-1.9029	0.0243477	0.971006	-0.297992	-0.0987388	-0.681433	0.0362466	0.0167439	0.264365	0.168235	-0.367092	0.0353907	-0.0047876	0.45097	0.0158681	-0.0712763	0.127163	-0.0422094	0.17547	-0.273861	0.292948	-0.14639	-0.260221	0.0250019	-0.103045	0.0270262	0.0155568	-0.0241041	-0.0222098	0.0116151	-1.04e-15	8d
channel	BM	BM1	4	LCMV	8d	6.42661	-0.695281	-2.78301	-0.052509	-1.4236	-1.78281	-0.422889	0.402777	-0.887629	-0.29284	-0.412553	0.3619	-0.825839	0.065999	0.14799	0.0562273	-0.353193	-0.551216	-0.392972	0.16099	0.140812	-0.237012	0.0729254	-0.212202	-0.0568174	-0.21493	0.20631	0.102352	-0.0487797	-0.0372869	-0.0880871	-0.0180265	0.0486318	-0.022102	-0.0194328	1.79465e-15	8d
channel	BM	BM2	1	LCMV	4d	6.46955	-0.0258903	-0.934079	3.71834	0.401832	2.22894	-0.75989	-2.05298	-0.246731	-0.503007	-0.205036	0.694798	-0.312028	-0.36144	0.259174	0.422779	0.379464	-0.281931	0.11137	0.187021	0.117573	0.00757409	0.0127671	0.11359	0.00983894	0.0332596	-0.0008508	-0.168969	0.00087533	0.00200803	0.0250359	-0.0331818	0.0277113	0.016191	0.031989	-2.73e-16	4d
channel	BM	BM2	2	LCMV	4d	6.23436	-0.5697	-0.963715	2.67576	-0.107186	1.73993	0.201768	0.621948	0.488894	0.255969	0.457744	-0.651866	0.390643	-0.548909	-0.405797	0.0901857	-0.400738	0.0987278	-0.494576	-0.141203	-0.233503	-0.274539	-0.136767	0.143634	-0.327357	-0.130123	-0.0700826	-0.0466021	-0.0232363	0.0486856	-0.108045	-0.009118	-0.0491814	-0.0471863	0.0154798	2.1254e-15	4d
channel	BM	BM2	3	LCMV	4d	6.02034	-0.633119	-0.927754	3.53394	0.211433	1.70282	0.559409	0.457195	0.0329169	0.880844	-0.884506	0.401286	-0.0456934	0.591513	-0.199452	-0.278745	-0.376165	0.509538	0.42344	-0.425717	0.129817	0.0824833	0.0172142	0.057371	0.167959	-0.0541526	0.163927	0.181617	0.0292452	0.0189036	0.0211435	-0.0165513	0.00583464	0.0350308	-0.0196909	-5.33e-16	4d
channel	BM	BM2	4	LCMV	4d	6.06027	0.306612	-0.0321105	2.56445	0.0655659	1.59657	-0.0924806	1.4012	0.257696	-0.104061	0.857761	-0.41607	0.278805	0.444353	0.340998	-0.105785	0.488601	-0.289548	-0.0575537	0.554737	-0.0065977	0.105921	0.13456	-0.326105	0.103732	0.0847226	-0.122017	0.105059	0.0182036	-0.0222944	0.0681456	0.0589212	0.01401	0.00098792	-0.0278327	-1.46e-15	4d
channel	BM	BM3	1	naive	NA	5.68264	0.631487	3.05893	-3.21997	1.68261	0.416012	-0.538785	0.34605	-0.294638	-0.304501	-0.0388995	-0.406891	-1.20164	0.0873719	-0.50982	-0.0711369	-0.0505156	-0.221963	0.0416417	0.127596	-0.216567	0.0123481	-0.299478	0.115205	0.0552581	0.0750727	0.00489165	0.0645255	0.0541951	0.171152	0.157079	-0.0609647	-0.0570922	-0.0154798	0.0126987	2.09166e-15	naive
channel	BM	BM3	2	naive	NA	5.6872	-0.103288	2.95684	-2.99007	1.78348	0.426855	-0.15152	-0.236678	0.274024	-0.156281	0.600816	-0.221491	0.0930118	0.270647	-0.320718	-0.0244079	-0.470444	0.150637	-0.128397	-0.167152	0.198099	-0.137975	0.219254	-0.0202517	0.182713	0.177105	-0.0148095	-0.12784	0.0577113	-0.280965	-0.0587183	-0.0794482	0.08242	-0.0267831	0.00282592	3.44417e-16	naive
channel	BM	BM3	3	naive	NA	5.74267	0.201982	3.04486	-3.38046	1.69256	-0.0382756	-0.107234	-0.643988	0.348179	0.212459	-0.228043	0.226316	-0.0829615	0.22985	-0.277583	0.0561055	0.00219475	0.156229	0.131392	0.111115	0.243108	0.191085	0.201373	-0.105576	-0.315557	-0.158957	-0.0696175	-0.0254033	-0.11205	0.0476258	-0.0783959	0.179521	-0.0234786	0.0779987	-0.0088945	1.02107e-16	naive
channel	BM	BM3	4	naive	NA	5.28434	0.138464	2.96757	-3.43817	1.82037	-0.0043102	-0.26933	0.60443	-0.23309	0.438698	-0.768376	0.616815	1.10327	-0.568454	1.07691	0.0639659	0.225864	-0.140305	-0.0924617	-0.107008	-0.191252	-0.042147	-0.131503	0.053972	0.0624444	-0.0713433	0.0243422	0.0578673	0.0218158	0.0298944	0.00091054	-0.0374501	0.0030918	-0.0298276	-0.0017771	-4.96e-16	naive
channel	LN	LN1	1	LCMV	8d	-3.19067	-1.09036	-2.93221	-1.61178	0.774074	0.644043	0.785823	-0.0493743	0.0320079	-0.573121	0.527639	0.262861	-0.321912	-0.377081	0.276105	0.0198607	-0.153848	0.337306	0.0210166	0.216733	-0.142676	0.13916	-0.246101	0.31752	-0.140243	0.176467	0.0916726	0.16862	0.149935	-0.0169908	-0.0529901	0.0919868	0.0945998	0.00783136	-0.0681565	-6.26e-16	8d
channel	LN	LN1	2	LCMV	8d	-3.48138	-1.15635	-2.02688	-0.980044	0.677069	0.437837	0.711738	0.591984	0.665742	-0.263255	0.306321	1.08214	-0.551467	0.146355	0.0198052	0.111329	0.381372	-0.184862	0.038145	-0.392268	-0.195287	-0.452174	-0.254753	-0.0794444	0.188231	0.0148357	-0.0993775	-0.0181638	-0.0532036	-0.153773	-0.061474	0.063821	-0.0908854	0.0445943	0.0184734	1.46485e-15	8d
channel	LN	LN1	3	LCMV	8d	-3.10752	-1.13096	-2.6893	-1.73188	0.852084	0.70555	0.946119	-0.144177	-0.160238	-1.13502	-0.555352	-1.10469	0.321315	-0.0172519	0.128312	-0.0181908	-0.030362	-0.211202	0.565403	0.0754599	-0.0740527	-0.293375	0.376661	0.0910239	-0.0375157	-0.0117872	-0.0648708	0.204619	-0.117109	0.00300076	-0.0362013	-0.0534835	-0.0046277	0.0340737	0.0476694	8.60189e-16	8d
channel	LN	LN1	4	LCMV	8d	-3.20055	-1.85248	-2.65893	-1.29827	1.19505	0.818941	0.874494	0.0298562	-0.0427506	-0.180873	0.0530713	-0.389474	-0.579343	-0.131649	0.491988	-0.398291	0.471859	0.418067	-0.396054	-0.384344	0.429321	0.28192	0.161261	-0.0276694	-0.0957854	-0.154705	-0.0035513	-0.104032	-0.124898	-0.0304794	0.111901	-0.0495951	-0.0289916	-0.0659178	-0.0381083	1.078e-15	8d
channel	LN	LN2	1	LCMV	4d	-2.88309	-2.45588	-0.657314	1.44626	2.8644	-0.99367	0.94447	-0.2392	-0.180799	0.175793	0.175964	-0.344844	-0.0145122	0.0266094	0.0531766	0.64758	-0.17775	-0.0184856	0.4409	-0.27147	-0.482949	-0.0310936	0.0628203	-0.411159	-0.105217	-0.0679596	0.085002	-0.177971	0.156497	0.0765082	0.0519468	0.00338968	0.0246177	-0.0236207	-0.0309678	6.93367e-16	4d
channel	LN	LN2	2	LCMV	4d	-3.54446	-2.64217	-0.278133	1.55996	1.88655	-0.499996	0.966717	-0.686389	0.351949	0.383869	-0.773741	-0.514614	0.187245	-0.623474	-0.282563	-0.913721	-0.137203	-0.583174	-0.304659	0.0848449	0.22168	0.122307	-0.27744	-0.195258	0.108419	0.137117	0.00675907	-0.0041018	0.0838115	-0.0270626	-0.0131521	0.051293	0.00776572	0.0348184	0.0284063	1.61486e-15	4d
channel	LN	LN2	3	LCMV	4d	-3.69268	-1.18905	-0.0453084	1.85332	2.28202	-1.53229	0.751558	0.420679	0.624751	0.182643	0.039569	1.31356	0.213218	-0.400421	-0.646541	0.104784	-0.201066	0.0633669	0.00706798	0.522979	0.0513968	-0.0009984	0.286431	0.116157	-0.016794	0.0135639	-0.109987	0.0645113	-0.146852	0.0114729	0.0931964	-0.0777171	-0.0089173	-0.040136	-0.0207552	-8.8e-16	4d
channel	LN	LN2	4	LCMV	4d	-2.89903	-1.43112	0.132116	1.76083	2.71201	-1.31433	0.882023	0.125203	-0.937811	0.366495	0.586327	-0.254574	0.168603	1.10059	0.293439	0.218725	0.110725	0.00506881	-0.250979	0.208455	0.183298	0.122064	-0.184101	0.329053	0.0974029	-0.105309	0.0214323	-0.0590744	-0.0063118	0.0624478	-0.101079	-0.0080491	-0.0058769	0.0162677	0.0614246	-3.25e-16	4d
channel	LN	LN3	1	naive	NA	-4.12999	-4.17645	0.581429	-0.586506	-1.4377	0.350558	-1.42215	0.232749	0.44669	-0.523409	-0.531901	-0.168896	0.148488	0.0682172	0.176679	-0.0088612	-0.285249	0.400387	-0.102777	0.428534	0.225147	-0.349541	0.17565	0.0728938	0.254552	-0.0565314	0.08834	-0.210982	0.168094	0.119363	-0.0126992	0.0417826	-0.0723447	0.00626194	-0.041203	-9.63e-16	naive
channel	LN	LN3	2	naive	NA	-4.34491	-4.99438	0.457852	-0.732017	-1.13251	0.485192	-2.00376	0.590016	0.617938	-0.690618	0.00567607	0.612016	0.186297	0.337518	-0.40524	-0.281646	0.375269	0.00753948	-0.170409	-0.227088	-0.305928	0.373035	0.0815018	-0.0957723	-0.131713	-0.0264874	0.0842148	0.00754079	0.039487	0.0996977	-0.0609085	-0.0615775	0.0761751	0.0128005	0.0644253	-6.73e-16	naive
channel	LN	LN3	3	naive	NA	-4.25874	-4.69789	0.96876	-0.228149	-1.49474	0.218209	-1.32033	-0.270625	-0.306981	1.33329	0.0311282	-0.287224	-0.334951	0.029788	0.223882	0.411585	-0.101305	-0.308468	-0.0339667	-0.252161	0.138104	-0.0804363	0.0235969	0.015331	0.00177945	0.272553	-0.300943	0.0741756	-0.137793	0.111961	-0.055261	-0.0339424	0.0301479	0.0193933	-0.0528704	1.33823e-15	naive
channel	LN	LN3	4	naive	NA	-3.7457	-4.32847	0.590249	-0.25632	-0.979481	0.185082	-2.08472	-0.391703	-0.838455	0.605555	0.456551	-0.251997	0.355837	-0.15731	-0.23105	0.0926218	-0.0178054	-0.0115093	0.316059	0.13907	-0.0004972	0.0147969	-0.181793	0.0525219	-0.0880443	-0.172021	0.153919	0.111798	-0.0347021	-0.273446	0.140981	0.058424	-0.0418753	-0.0347861	0.0211147	-7.56e-16	naive
channel	spleen	S1	1	LCMV	8d	-2.75845	3.6327	-2.60285	-1.99983	-0.806793	0.616852	0.0253507	-0.14865	-0.593271	-0.276509	-0.0671826	0.423099	0.60755	0.281395	-0.420332	0.11442	-0.0625283	0.241221	0.173122	0.00229442	0.573379	-0.20947	-0.39604	-0.255273	-0.052692	-0.026675	-0.220464	0.0205895	0.0731747	0.119043	0.0277758	0.00259339	0.0436195	-0.0798626	0.0251406	-3.99e-16	8d
channel	spleen	S1	2	LCMV	8d	-2.68984	3.71858	-2.08664	-2.12381	-1.27023	0.262403	0.615845	-0.0779797	0.265401	0.966571	-0.0307804	-0.0387266	0.244548	0.214588	-0.290658	0.171362	0.402164	-0.345528	-0.206723	0.116515	0.0739002	-0.0588006	0.109363	0.0772382	-0.216276	-0.0736442	0.0673729	-0.0219875	0.234127	-0.0673231	0.0496506	-0.122771	-0.0237456	0.119822	-0.0334841	-7.28e-16	8d
channel	spleen	S1	3	LCMV	8d	-2.78732	3.95615	-2.52079	-1.51458	-0.592573	0.91638	0.0119565	-0.0193078	0.173036	0.00805178	-0.779448	-0.317385	0.381152	0.317669	-0.530146	0.490025	-0.0256075	-0.448325	-0.180447	0.00726152	-0.330607	0.410061	-0.0207799	0.102629	0.256584	0.0338444	0.118617	-0.113584	-0.178949	-0.0246407	-0.0312939	0.0660744	-0.001907	-0.0664101	-0.0408691	1.26293e-16	8d
channel	spleen	S1	4	LCMV	8d	-2.75611	3.94672	-3.02445	-1.99647	-0.693116	0.786318	-0.257053	-0.0581711	-0.525199	1.14314	0.70791	0.356881	-0.360395	-0.379242	0.417306	-0.422292	-0.554055	0.235002	0.0342362	0.189488	-0.293044	0.106418	0.311223	-0.111907	0.104078	0.071713	0.036723	-0.0773086	-0.0207217	0.0771249	-0.0049897	0.0234038	-0.016328	0.00772035	0.0818452	-3.78e-16	8d
channel	spleen	S2	1	LCMV	4d	-2.60559	4.64794	0.875614	2.1816	1.50136	-0.722319	-1.87731	-1.14741	-0.967484	-0.441263	3.76916e-05	0.130908	0.216105	0.377177	-0.0862247	-0.699425	0.222006	0.207989	-0.195582	-0.144507	-0.378068	-0.153881	0.141523	-0.0340482	-0.0644777	0.086306	-0.0756922	0.107003	0.0393816	-0.0140547	-0.074045	-0.0101377	-0.0628453	-0.0252408	-0.0627447	1.41785e-15	4d
channel	spleen	S2	2	LCMV	4d	-2.73471	3.96692	0.526618	1.45238	0.37312	-0.689655	-1.55062	0.345854	1.01497	-0.464777	0.149477	-0.26332	-0.264231	-0.335171	0.448728	0.339204	-0.395776	0.0393406	0.37233	0.0429416	0.307954	0.488247	-0.2471	-0.127987	-0.0082165	-0.0400938	-0.0085448	0.0593254	0.0115603	-0.0661979	-0.127831	-0.0954894	-0.0726314	0.0184188	-0.003003	9.83578e-16	4d
channel	spleen	S2	3	LCMV	4d	-3.01926	4.14215	1.28153	1.96376	0.379329	-1.11403	-0.85167	0.407235	0.743405	0.202885	-0.58348	-0.360428	-0.388611	-0.119697	0.116689	0.566082	0.296038	0.175864	-0.33513	-0.266029	0.191558	-0.202788	0.266401	0.0952809	-0.0623871	0.162119	0.0713536	0.129986	0.106673	-0.0194409	0.0849479	0.107214	0.0337858	-0.0421699	0.0676829	8.07106e-16	4d
channel	spleen	S2	4	LCMV	4d	-2.94244	4.2588	1.2056	1.37153	0.211153	-0.566853	-1.16653	0.617878	0.354682	-0.0938598	0.42703	-0.298752	0.024943	-0.208582	0.0530224	-0.487813	0.00517234	-0.15402	0.295119	-0.154193	0.0110438	-0.315334	-0.173565	0.158693	0.0460784	-0.207517	0.0396714	-0.18264	-0.184785	0.0584143	0.0823746	0.0164691	0.118575	0.0732539	-0.0288559	5.74108e-16	4d
channel	spleen	S3	1	naive	NA	-2.33852	0.40551	3.72103	0.0170698	-2.69217	-0.0572973	1.74375	-1.065	1.24773	0.589483	-0.237406	-0.11822	-0.487661	0.46352	0.334044	-0.330225	0.196665	0.068269	0.231616	0.332011	-0.286626	-0.12123	-0.109813	0.00164378	-0.0434375	-0.17168	-0.0468813	0.0340899	0.00573671	-0.0373618	-0.0571963	-0.0273804	0.0327064	-0.102319	0.00557696	1.35805e-15	naive
channel	spleen	S3	2	naive	NA	-2.25193	0.579583	4.07738	0.769371	-2.27128	0.248161	1.64703	0.0876233	-0.438924	-0.626603	0.851133	0.47612	0.247844	-0.112887	0.0242093	-0.150305	-0.278826	-0.803017	0.191578	-0.451271	0.291581	0.143277	0.258599	0.14616	-0.0176193	0.0103104	0.0864361	0.0130632	0.0956779	0.0813417	0.0136517	0.0465748	-0.0466865	-0.0381765	-0.0106891	-3.11e-16	naive
channel	spleen	S3	3	naive	NA	-2.59734	0.376372	2.85659	0.896396	-2.00945	0.144972	1.33186	-0.336259	-0.292402	-0.858628	-0.30849	0.115692	0.253844	0.334662	0.366278	0.261816	-0.628988	0.3789	-0.558994	0.0224018	-0.228558	0.0450493	-0.189648	-0.157319	-0.102207	0.107291	-0.022234	0.00987462	-0.137	-0.0556885	0.150491	-0.0160815	-0.0045867	0.0918201	0.0112999	-8.43e-16	naive
channel	spleen	S3	4	naive	NA	-2.08898	0.768271	3.82129	0.898304	-1.45977	0.157014	1.33705	0.89629	-1.52145	0.00834853	-0.287368	-0.209363	-0.300661	-0.857284	-0.529474	0.187323	0.64208	0.538957	0.112126	0.134441	-0.0125559	0.065821	0.0167518	-0.0874201	0.118182	0.00277907	0.0131442	-0.0525145	-0.0118202	-0.043596	-0.129482	-0.0176224	0.0153179	0.0278093	0.00022179	4.51921e-16	naive

## Sheet: Panel 5D_interacting_cells
channel	organ	replicate	rep	LCMV	day	PC1	PC2	PC3	PC4	PC5	PC6	PC7	PC8	PC9	PC10	PC11	PC12	PC13	PC14	PC15	PC16	PC17	PC18	PC19	PC20	PC21	PC22	PC23	PC24	PC25	PC26	PC27	PC28	PC29	PC30	PC31	PC32	PC33	PC34	PC35	PC36	DAY
BM	4d	1	NA	NA	NA	-2.75235	-2.99641	0.221103	2.08975	-0.164829	0.97662	-0.625982	0.758428	-0.022448	1.09531	-0.0483732	1.04843	-0.500391	0.409	-0.808823	0.154056	0.014888	0.27208	-0.221314	-0.207355	-0.194804	-0.0591329	-0.160805	0.1065	0.112876	0.139462	0.156418	0.189605	0.0421254	-0.302557	-0.25358	-0.0253721	-0.0392663	-0.0121449	-0.000710015	-1.70794e-17	naive
BM	4d	2	NA	NA	NA	-3.68275	-4.63997	-0.135639	3.61782	0.631924	-6.81598	1.09737	-0.900483	0.0927438	0.798226	-0.171241	0.546789	-0.0371793	-0.354718	0.834546	-0.0326013	-0.046389	-0.18429	0.00618353	0.12088	-0.0334086	-0.0387789	-0.00796153	-0.00420101	-0.000375585	-0.00146488	0.00501283	-0.00865944	-0.00144384	0.00370074	0.00124258	0.000625546	0.000622836	5.26134844836083e-05	8.53986590842516e-06	4.27009799213921e-16	naive
BM	4d	3	NA	NA	NA	-2.79585	-2.86431	0.146409	1.66947	-0.231388	1.41718	-0.478314	0.854418	0.0105794	1.32952	-0.0933251	0.931337	-0.436307	0.268689	-0.497057	0.0320234	0.11897	0.0401905	-0.0534103	-0.0175667	0.14762	0.116996	0.0134684	0.122151	-0.108597	-0.0742089	-0.168259	-0.0154268	0.130328	0.224945	0.0926892	-0.11959	0.0721534	0.143467	0.00647756	-1.83613e-16	naive
BM	4d	4	NA	NA	NA	-2.92534	-3.20919	-0.0737873	1.01519	-0.0714102	1.75084	-0.0778742	0.450834	-0.103391	0.862108	-0.105449	0.311785	-0.198719	-0.558818	0.271081	0.375955	-0.379925	1.13522	-0.221569	0.381688	0.286029	0.0886834	-0.225505	-0.162396	0.0151469	-0.21805	-0.167951	-0.135527	-0.0585806	0.0332226	0.0918602	0.0839091	-0.0488227	-0.0848407	-0.0039575	-9.05258e-16	naive
BM	8d	1	NA	NA	NA	-3.40922	-4.37336	0.492381	2.87231	-0.0513877	-0.861528	-0.176629	0.162314	0.0909431	-3.19314	0.452556	-0.198119	-0.162746	0.337596	-1.04014	0.0161411	0.0456984	0.325945	0.079159	-0.720602	-0.126415	0.110581	0.0746643	-0.0431834	-0.0348685	0.0137534	-0.08517	-0.105264	-0.0130385	0.0667794	0.0494966	0.0282321	-0.00501378	-0.0202314	-0.000679844	5.10276526060807e-16	naive
BM	8d	2	NA	NA	NA	-3.43926	-4.01177	0.40194	0.817851	-0.104297	1.93054	-0.246343	0.857826	0.0249717	-0.500311	-0.0545872	-1.45602	0.648184	-0.75936	1.28759	-0.0453232	0.199538	-0.105105	0.0561326	-0.0918049	0.0172029	0.0150734	0.172753	0.0630951	-0.0460266	-0.0674191	-0.125669	-0.201226	0.194858	-0.120629	-0.225652	-0.0443827	-0.00952653	0.0418669	0.00157615	5.10276526060807e-16	naive
BM	8d	3	NA	NA	NA	-3.06124	-4.07274	0.535502	1.7935	-0.358114	1.6993	-0.46396	0.834991	0.107253	-0.213911	-0.152606	-0.907873	0.569301	-0.266027	0.712156	-0.111538	-0.00425606	-0.0120451	0.0370509	-0.00292231	0.0910179	0.340038	-0.0758933	-0.115373	0.0727321	0.22573	0.29957	0.405877	-0.191684	0.0453075	0.156904	-0.00910876	0.042454	0.0111519	0.000993047	-1.93221e-15	naive
BM	8d	4	NA	NA	NA	-2.77916	-3.50723	0.688133	2.75676	-0.479034	1.78033	-0.898642	1.03128	0.0731078	0.781134	-0.0249205	-0.254858	-0.00228802	0.730159	-0.525611	-0.317984	0.178949	-1.14654	0.244735	0.454479	-0.0696003	-0.359279	0.175063	0.0039127	-0.00959295	-0.0800168	-0.00623281	-0.147612	-0.0670231	0.0317152	0.0679493	0.0797483	-0.0245318	-0.0753268	-0.0036184	1.0676164979487e-17	naive
BM	naive	1	NA	NA	NA	-3.4224	-3.66581	-0.113789	-3.31167	0.536454	-0.361997	0.245742	-0.831098	-0.0974352	-2.39214	0.349821	0.377398	-0.280154	0.0182512	-0.361636	0.174462	-0.0976009	-0.135607	-0.118396	1.06322	0.336974	-0.162569	-0.125322	0.0961302	-0.000641114	-0.0852849	0.0699904	0.104897	0.0353467	-0.0564916	-0.0489531	-0.0444074	0.00569724	0.0359478	0.00131155	3.15987496751405e-16	naive
BM	naive	2	NA	NA	NA	-3.45929	-3.12286	-0.239542	-5.06756	0.598753	0.371981	-0.120793	-0.0597086	-0.00762079	0.260004	0.0165414	1.52301	-0.391454	-0.132807	0.296205	-0.194743	0.0226478	-0.337328	0.349361	-0.243821	0.0829894	0.682124	0.500476	-0.275924	0.00598438	0.132683	0.00766638	-0.0951304	-0.0470051	-0.00229581	-0.0458655	0.0458946	-0.00260939	-0.0281641	-0.000777014	5.93543252907694e-16	naive
BM	naive	3	NA	NA	NA	-3.52638	-3.7967	-0.320706	-4.42916	0.850526	-1.96427	0.156079	-1.08366	-0.274951	1.71672	-0.333013	-2.13303	0.582723	0.738697	-1.10994	-0.0720434	0.0744056	0.318651	-0.0268802	-0.118593	0.0881824	0.0583535	0.0186795	0.00678541	-0.0254552	-0.0233323	-0.0098509	0.0040651	0.00201745	0.00315157	-0.00450483	-0.00410232	-0.00162391	0.000776014	0.000112914	-5.72191e-16	naive
BM	naive	4	NA	NA	NA	-3.60373	-3.69566	0.106893	-4.39705	0.520837	0.91655	0.0474867	-0.346731	-0.13245	-0.0134468	0.0122798	0.635015	-0.0121292	-0.412655	0.675104	0.0160397	0.0226243	-0.125057	-0.211716	-0.527383	-0.569395	-0.751142	-0.386133	0.18741	0.0391597	-0.0054348	-0.0132204	0.0216944	-0.0272807	0.061542	0.114819	0.00459367	0.00503894	-0.00830276	-0.000604641	3.99254223598292e-16	naive
LN	4d	1	NA	NA	NA	-1.31809	3.37752	0.862981	-0.563962	-1.04765	-0.367035	2.04163	1.69865	0.591603	0.0505327	0.269138	-0.00722633	-0.184293	0.0835529	-0.0578194	-0.466377	-0.36065	0.123001	0.384137	-0.163773	0.199148	-0.199996	-0.00479829	-0.284073	0.0960067	-0.180217	0.218766	-0.115611	0.173992	-0.279273	0.23331	0.00869909	0.00282324	0.0519212	-0.00752413	1.7720961867326e-16	naive
LN	4d	2	NA	NA	NA	-1.11483	3.61346	1.83923	-0.495599	-0.37166	-0.449793	0.705159	1.23071	0.820236	-0.217319	-0.024767	0.20251	0.565361	1.2101	0.589167	0.834189	0.230759	0.0409619	-0.867346	-0.12657	0.308373	-0.230466	0.550165	0.0547967	0.157545	0.0629937	-0.0351	-0.00433145	-0.121203	0.00143579	0.00846221	0.0749975	-0.034378	0.0310689	0.00484109	-9.33013e-16	naive
LN	4d	3	NA	NA	NA	-1.33205	3.08856	0.513483	-0.507592	-0.562071	0.00128058	2.8692	1.38755	0.853335	0.0406069	0.266671	-0.059939	-0.025652	0.0519043	0.056253	0.285745	-0.232639	0.0291973	0.384795	-0.0271942	0.00669133	0.101866	0.194845	0.498115	-0.0283626	-0.0423424	0.00459949	0.1545	0.160561	0.140478	-0.00418327	-0.183013	-0.0455397	-0.110344	0.000844302	-1.83613e-16	naive
LN	4d	4	NA	NA	NA	-1.37073	3.60429	0.722821	-0.597723	-0.647415	-0.230592	3.56988	2.2904	0.944797	-0.0101581	0.414914	-0.244733	-0.143748	-0.197184	-0.289838	-0.228556	0.582708	-0.0259918	-0.198604	0.300963	-0.507049	0.228671	-0.449189	-0.277831	-0.196876	0.0728248	-0.0531531	-0.0521857	-0.142267	0.0868716	-0.132691	0.0685003	0.0307386	0.0230017	0.0010694	8.98854584679612e-16	naive
LN	8d	1	NA	NA	NA	1.58781	2.53923	5.16101	0.629937	5.22645	0.632273	-1.15514	-1.76527	3.60495	0.0361878	-0.877136	-0.138203	-0.368304	-0.541598	-0.223412	-0.297376	-0.00809228	-0.0160149	-0.0518445	-0.0156576	0.0453385	-0.0226285	0.00850182	0.00140296	0.0285059	0.00289968	-0.00463219	0.00266881	0.00082513	-0.000879696	-0.000533714	-0.000703174	0.000916655	-0.000421117	0.000105878	1.55111061164689e-15	naive
LN	8d	2	NA	NA	NA	0.794607	3.03545	3.62753	0.288758	2.12612	-0.101915	-0.0252178	0.530643	-2.2097	-0.134644	-0.196412	-0.117454	-0.232289	-0.0698036	-0.0195919	-0.584334	-0.499904	-0.10972	-0.317492	-0.0953353	0.0169059	0.0798371	-0.0630233	-0.0434273	0.458106	-0.244953	0.238564	-0.00523141	0.114983	0.243342	-0.133173	0.0650099	-0.0358579	0.00846778	-0.00325847	6.49054404138952e-16	naive
LN	8d	3	NA	NA	NA	1.06804	2.62465	4.53508	0.557219	3.45854	0.295534	-0.814032	-0.612457	-1.42399	-0.0898756	0.15867	0.279056	0.783305	1.11476	0.47208	0.930946	-0.12141	0.137672	0.477921	0.15669	-0.424109	0.174181	-0.159876	-0.0609478	-0.41164	-0.060999	0.105071	-0.0694307	0.033091	-0.0527466	0.0314529	-0.00945486	0.0264651	0.00498604	-0.00090673	-6.83213e-16	naive
LN	8d	4	NA	NA	NA	0.659436	3.47778	3.90894	0.307679	2.65413	-0.149604	0.840756	0.793269	-2.63489	-0.017402	-0.310387	0.0093923	-0.0871312	-0.958215	-0.397582	-0.37735	0.452973	-0.0474883	-0.00512484	-0.0249899	0.322205	-0.169146	0.131921	0.115343	-0.0725887	0.301341	-0.290092	0.0612411	-0.125513	-0.145822	0.0821424	-0.0460516	0.00317181	-0.0121188	0.0034674	8.43343433448354e-16	naive
LN	naive	1	NA	NA	NA	-1.3241	3.07117	2.24094	-0.269048	-2.86356	-0.228851	-0.833501	-0.675678	0.274224	-0.0583839	0.0406846	-0.00872279	-0.0391939	0.493183	0.315914	-0.296754	-0.729234	-0.0511974	0.36613	-0.147894	0.280503	-0.0522412	-0.235895	0.178915	-0.0543928	0.0404455	-0.207954	0.0543101	-0.188041	0.0149426	-0.12037	0.0218994	0.0410847	0.0260818	-0.0487282	-1.00346e-16	naive
LN	naive	2	NA	NA	NA	-1.46233	2.98761	2.9553	0.23587	-3.81058	-0.00830337	-1.15341	-1.93482	-0.203705	0.0957465	-0.0142156	-0.048303	0.0159435	-0.439502	-0.199958	0.199973	0.246214	0.0983249	-0.240441	0.150166	-0.118825	-0.267134	0.194904	-0.578711	-0.12521	0.361376	0.0612075	0.0271469	0.253498	0.113968	0.00353089	-0.0683604	-0.0221418	-0.0292043	-0.0131946	-4.4835e-17	naive
LN	naive	3	NA	NA	NA	-1.51655	3.37093	3.14521	-0.00838675	-3.98141	-0.177856	-1.03737	-1.9279	-0.235329	0.113776	-0.0144159	0.0265835	-0.0231937	-0.839096	-0.278923	0.268322	0.867011	-0.0591512	-0.0670038	0.00829276	-0.21801	0.378743	0.064676	0.444649	0.109246	-0.399867	0.123278	-0.0578836	-0.101459	-0.0867852	0.0751223	0.027591	-0.00258788	0.0114377	0.000905289	5.38032101676436e-16	naive
LN	naive	4	NA	NA	NA	-1.322	3.01502	2.25447	-0.165525	-3.03196	-0.173597	-0.903123	-0.895823	0.163186	-0.038065	0.0346964	-0.0550468	-0.0730363	0.372987	0.211591	-0.320397	-0.678837	-0.0471968	0.274795	-0.0690438	0.143765	-0.0540492	-0.256482	-0.0420619	0.00683886	0.0821176	-0.113456	0.00400833	-0.0400751	-0.0110626	-0.0533473	0.0310497	0.0165052	-0.010587	0.0630487	2.60476345520147e-16	naive
S	4d	1	NA	NA	NA	0.567755	1.81559	-4.87271	0.972571	0.773221	0.975008	1.4883	-1.61938	-0.316754	0.093419	-0.0449594	0.251021	0.119975	-0.243726	-0.0745695	0.0873941	0.375189	-0.0871373	0.121175	-0.379979	0.427361	-0.349825	0.153532	-0.292376	-0.36298	-0.452416	0.0776827	0.193743	-0.0547091	0.0381856	-0.126121	0.0333929	0.0830514	-0.0222601	0.00434166	6.37778701545103e-16	naive
S	4d	2	NA	NA	NA	0.608655	1.74481	-4.50427	0.800675	0.471146	0.954018	0.789827	-1.9565	-0.258331	-0.238977	-0.312576	0.144165	0.0908653	0.932935	0.445102	-0.597363	0.291444	-0.208783	-0.684292	-0.0802042	0.224223	0.336078	-0.444686	0.0876288	0.058057	0.144805	0.0478196	-0.219689	0.0537256	-0.0674206	0.066122	-0.119697	0.0672047	-0.0553307	-0.00424067	-3.44942e-16	naive
S	4d	3	NA	NA	NA	0.145714	1.42273	-4.5813	1.26359	0.537512	1.27166	2.10278	-1.87073	-0.251042	0.140267	-0.116698	-0.254559	-0.141898	-0.324982	-0.252615	0.451346	-0.520951	0.180595	0.257616	0.243161	-0.379189	-0.0687255	0.367863	0.207357	0.360798	0.285812	-0.0249752	-0.054145	0.0416717	-0.0109488	0.00496741	0.126885	0.140785	0.0199704	-0.000488855	-7.6648e-16	naive
S	4d	4	NA	NA	NA	0.619831	1.5375	-4.89651	1.02554	0.497466	1.15443	1.37482	-2.06539	-0.210309	-0.00225779	-0.0913553	-0.0832002	0.0810705	-0.00834682	-0.0280981	0.0170126	-0.274037	-0.198691	0.136636	-0.0134975	-0.15667	0.0841954	-0.0220684	-0.0839499	-0.0257803	0.0312671	-0.0634884	0.0243336	-0.118713	0.00818902	0.0383164	-0.0348825	-0.271465	0.0724013	0.000340701	4.72112609589318e-16	naive
S	8d	1	NA	NA	NA	10.1478	-3.11654	0.657396	-0.294706	-1.06942	-0.172625	0.145259	0.396775	0.111889	0.0534055	0.412106	0.174523	0.998272	-0.598727	-0.467982	-0.228355	-1.09773	-0.336665	-0.747913	-0.00276234	-0.262329	0.197119	0.215819	0.0304215	-0.330913	-0.131967	-0.0669598	0.0542557	0.0212839	-0.080028	0.0402218	-0.00465044	0.0278068	-0.00685769	-0.000720785	-7.55627e-17	naive
S	8d	2	NA	NA	NA	11.7376	-3.84647	0.316751	-0.62511	-1.91345	-0.276298	0.709846	0.775424	-0.00439192	-0.496549	-3.40718	0.332751	0.322507	0.209206	-0.024398	0.167118	0.381563	0.142885	0.379263	0.0259057	0.069403	-0.0835081	-0.123609	-0.0158322	0.112328	0.0353756	0.0296785	-0.040636	0.00635882	0.0346652	-0.0256448	0.00509645	-0.0106206	0.00352566	0.000178281	-5.31393e-16	naive
S	8d	3	NA	NA	NA	9.11955	-2.43556	0.419191	0.00713425	0.241059	-0.0408482	-0.216726	-0.42606	0.499242	0.372684	2.80192	0.59012	1.44344	0.0269071	-0.0494938	-0.337105	0.640642	0.304909	0.393392	0.0434482	0.20904	-0.130665	-0.108441	0.0438503	0.287803	0.108348	0.00961233	-0.0308288	0.0124242	0.0577383	-0.0318085	0.0165223	-0.0170449	0.00390622	0.000496206	-1.49529e-15	naive
S	8d	4	NA	NA	NA	10.2736	-3.05471	1.07962	-0.34959	-0.245279	-0.0865247	0.0176707	-0.180862	-0.280891	0.223224	1.27965	-1.04431	-2.66052	0.33853	0.563332	0.395354	0.132008	-0.0666091	-0.0469147	-0.0749599	0.00730467	0.00314877	0.0451806	-0.0427578	-0.0436631	-0.0023176	0.00623246	0.0146358	-0.0363057	-0.0183175	0.0167181	-0.0160807	0.0023453	-0.000143328	0.000218897	-2.03748e-16	naive
S	naive	1	NA	NA	NA	0.661607	3.07701	-4.2263	-0.442595	0.464321	-0.811907	-2.16679	0.761008	0.0643759	-0.35931	-0.222483	-0.0264998	-0.150224	0.571726	0.409694	-0.596794	0.463557	0.140718	-0.000960474	0.162709	-0.282744	0.173637	0.0326609	0.0490297	-0.00618547	-0.112319	-0.289713	0.319637	0.271632	-0.0426284	0.0707456	0.144266	-0.0187719	-0.0103944	-0.00288648	-4.20403e-16	naive
S	naive	2	NA	NA	NA	0.594879	2.91393	-4.26532	-0.203653	0.236536	-0.831756	-2.54608	1.24229	-0.0281782	-0.182498	-0.137194	-0.00420922	-0.165825	0.0938159	0.162273	-0.773621	-0.0602899	0.666301	0.0644448	0.272507	-0.381299	-0.251935	0.459676	-0.0142554	-0.0500098	-0.0596696	0.141244	-0.130183	-0.249939	0.0243814	-0.0407999	-0.160475	0.0231421	0.000875518	0.00289136	-9.33013e-16	naive
S	naive	3	NA	NA	NA	0.580844	3.24209	-4.0811	-0.499389	0.824237	-1.12103	-2.25077	1.56776	0.224391	-0.0150312	0.167937	-0.238461	0.273115	-0.567978	-0.366518	1.14082	-0.15363	-0.567281	0.0749439	-0.119353	0.0186568	0.101341	-0.313972	-0.347473	0.432826	-0.111073	-0.153544	0.00057208	-0.0453379	-0.0335892	0.00475589	-0.112637	0.0350488	-0.0139921	-0.00129262	7.0456555537021e-16	naive
S	naive	4	NA	NA	NA	0.449895	2.84996	-4.52136	-0.493302	0.355698	-0.895229	-2.01112	1.52798	0.143973	0.110548	0.0757094	-0.10311	-0.177387	-0.728456	-0.228086	0.331721	-0.0762122	-0.0887495	-0.00664595	-0.112851	0.394911	-0.0194446	-0.211187	0.387282	-0.419801	0.312118	0.277007	-0.14819	0.0808969	0.0769147	-0.00360091	0.136057	-0.0372529	0.00975801	0.000359975	2.32720769904518e-16	naive

## Sheet: Panel 5E_singlets
organ	organ_n	rep	condition	day	channel.x	organ.x	organ_n.x	rep.x	condition.x	day.x	value	DAY	DAY.x	mean	dist	dist_scale
BM	BM3	1	naive	NA	channel	BM	BM1	1	LCMV	8d	8.22275	naive	8d	7.92913	6.41687	0.864012
BM	BM3	1	naive	NA	channel	BM	BM1	2	LCMV	8d	7.32929	naive	8d	7.92913	5.52341	0.774701
BM	BM3	1	naive	NA	channel	BM	BM1	3	LCMV	8d	8.46288	naive	8d	7.92913	6.657	0.888015
BM	BM3	1	naive	NA	channel	BM	BM1	4	LCMV	8d	8.17356	naive	8d	7.92913	6.36768	0.859094
BM	BM3	1	naive	NA	channel	BM	BM2	1	LCMV	4d	9.16423	naive	4d	8.41132	7.35835	0.958122
BM	BM3	1	naive	NA	channel	BM	BM2	2	LCMV	4d	8.16202	naive	4d	8.41132	6.35614	0.857941
BM	BM3	1	naive	NA	channel	BM	BM2	3	LCMV	4d	8.81381	naive	4d	8.41132	7.00793	0.923094
BM	BM3	1	naive	NA	channel	BM	BM2	4	LCMV	4d	7.50293	naive	4d	8.41132	5.69705	0.792058
BM	BM3	1	naive	NA	channel	BM	BM3	1	naive	NA	0	naive	naive	1.80588	-1.80588	0.0420618
BM	BM3	1	naive	NA	channel	BM	BM3	2	naive	NA	1.96976	naive	naive	1.80588	0.163875	0.23896
BM	BM3	1	naive	NA	channel	BM	BM3	3	naive	NA	2.07326	naive	naive	1.80588	0.267381	0.249306
BM	BM3	1	naive	NA	channel	BM	BM3	4	naive	NA	3.45475	naive	naive	1.80588	1.64887	0.3874
BM	BM3	2	naive	NA	channel	BM	BM1	1	LCMV	8d	7.78564	naive	8d	7.92913	5.97976	0.820318
BM	BM3	2	naive	NA	channel	BM	BM1	2	LCMV	8d	6.65569	naive	8d	7.92913	4.84981	0.707367
BM	BM3	2	naive	NA	channel	BM	BM1	3	LCMV	8d	8.26516	naive	8d	7.92913	6.45928	0.868251
BM	BM3	2	naive	NA	channel	BM	BM1	4	LCMV	8d	8.12988	naive	8d	7.92913	6.324	0.854728
BM	BM3	2	naive	NA	channel	BM	BM2	1	LCMV	4d	8.7858	naive	4d	8.41132	6.97992	0.920294
BM	BM3	2	naive	NA	channel	BM	BM2	2	LCMV	4d	7.68302	naive	4d	8.41132	5.87713	0.810059
BM	BM3	2	naive	NA	channel	BM	BM2	3	LCMV	4d	8.45351	naive	4d	8.41132	6.64763	0.887078
BM	BM3	2	naive	NA	channel	BM	BM2	4	LCMV	4d	7.13367	naive	4d	8.41132	5.32779	0.755147
BM	BM3	2	naive	NA	channel	BM	BM3	1	naive	NA	1.96976	naive	naive	1.80588	0.163875	0.23896
BM	BM3	2	naive	NA	channel	BM	BM3	2	naive	NA	0	naive	naive	1.80588	-1.80588	0.0420618
BM	BM3	2	naive	NA	channel	BM	BM3	3	naive	NA	1.3515	naive	naive	1.80588	-0.454385	0.177158
BM	BM3	2	naive	NA	channel	BM	BM3	4	naive	NA	2.95692	naive	naive	1.80588	1.15104	0.337637
BM	BM3	3	naive	NA	channel	BM	BM1	1	LCMV	8d	7.87918	naive	8d	7.92913	6.07329	0.829667
BM	BM3	3	naive	NA	channel	BM	BM1	2	LCMV	8d	6.77324	naive	8d	7.92913	4.96736	0.719118
BM	BM3	3	naive	NA	channel	BM	BM1	3	LCMV	8d	8.35881	naive	8d	7.92913	6.55293	0.877612
BM	BM3	3	naive	NA	channel	BM	BM1	4	LCMV	8d	8.1882	naive	8d	7.92913	6.38231	0.860557
BM	BM3	3	naive	NA	channel	BM	BM2	1	LCMV	4d	9.10962	naive	4d	8.41132	7.30374	0.952664
BM	BM3	3	naive	NA	channel	BM	BM2	2	LCMV	4d	8.24901	naive	4d	8.41132	6.44313	0.866636
BM	BM3	3	naive	NA	channel	BM	BM2	3	LCMV	4d	8.78746	naive	4d	8.41132	6.98158	0.92046
BM	BM3	3	naive	NA	channel	BM	BM2	4	LCMV	4d	7.77578	naive	4d	8.41132	5.9699	0.819332
BM	BM3	3	naive	NA	channel	BM	BM3	1	naive	NA	2.07326	naive	naive	1.80588	0.267381	0.249306
BM	BM3	3	naive	NA	channel	BM	BM3	2	naive	NA	1.3515	naive	naive	1.80588	-0.454385	0.177158
BM	BM3	3	naive	NA	channel	BM	BM3	3	naive	NA	0	naive	naive	1.80588	-1.80588	0.0420618
BM	BM3	3	naive	NA	channel	BM	BM3	4	naive	NA	2.64087	naive	naive	1.80588	0.834987	0.306044
BM	BM3	4	naive	NA	channel	BM	BM1	1	LCMV	8d	8.37563	naive	8d	7.92913	6.56975	0.879294
BM	BM3	4	naive	NA	channel	BM	BM1	2	LCMV	8d	7.39088	naive	8d	7.92913	5.585	0.780857
BM	BM3	4	naive	NA	channel	BM	BM1	3	LCMV	8d	8.45784	naive	8d	7.92913	6.65196	0.887511
BM	BM3	4	naive	NA	channel	BM	BM1	4	LCMV	8d	8.41741	naive	8d	7.92913	6.61153	0.88347
BM	BM3	4	naive	NA	channel	BM	BM2	1	LCMV	4d	9.58318	naive	4d	8.41132	7.77729	1
BM	BM3	4	naive	NA	channel	BM	BM2	2	LCMV	4d	8.49116	naive	4d	8.41132	6.68527	0.890841
BM	BM3	4	naive	NA	channel	BM	BM2	3	LCMV	4d	8.98908	naive	4d	8.41132	7.1832	0.940614
BM	BM3	4	naive	NA	channel	BM	BM2	4	LCMV	4d	7.89679	naive	4d	8.41132	6.09091	0.831428
BM	BM3	4	naive	NA	channel	BM	BM3	1	naive	NA	3.45475	naive	naive	1.80588	1.64887	0.3874
BM	BM3	4	naive	NA	channel	BM	BM3	2	naive	NA	2.95692	naive	naive	1.80588	1.15104	0.337637
BM	BM3	4	naive	NA	channel	BM	BM3	3	naive	NA	2.64087	naive	naive	1.80588	0.834987	0.306044
BM	BM3	4	naive	NA	channel	BM	BM3	4	naive	NA	0	naive	naive	1.80588	-1.80588	0.0420618
LN	LN3	1	naive	NA	channel	LN	LN1	1	LCMV	8d	6.16647	naive	8d	6.37365	4.39871	0.662276
LN	LN3	1	naive	NA	channel	LN	LN1	2	LCMV	8d	5.52002	naive	8d	6.37365	3.75226	0.597656
LN	LN3	1	naive	NA	channel	LN	LN1	3	LCMV	8d	6.11953	naive	8d	6.37365	4.35177	0.657583
LN	LN3	1	naive	NA	channel	LN	LN1	4	LCMV	8d	5.76467	naive	8d	6.37365	3.99691	0.622111
LN	LN3	1	naive	NA	channel	LN	LN2	1	LCMV	4d	6.348	naive	4d	6.51042	4.58024	0.680422
LN	LN3	1	naive	NA	channel	LN	LN2	2	LCMV	4d	5.47182	naive	4d	6.51042	3.70406	0.592838
LN	LN3	1	naive	NA	channel	LN	LN2	3	LCMV	4d	6.65805	naive	4d	6.51042	4.89029	0.711414
LN	LN3	1	naive	NA	channel	LN	LN2	4	LCMV	4d	6.93767	naive	4d	6.51042	5.16991	0.739365
LN	LN3	1	naive	NA	channel	LN	LN3	1	naive	NA	0	naive	naive	1.76776	-1.76776	0.0458724
LN	LN3	1	naive	NA	channel	LN	LN3	2	naive	NA	1.69627	naive	naive	1.76776	-0.0714944	0.215432
LN	LN3	1	naive	NA	channel	LN	LN3	3	naive	NA	2.40782	naive	naive	1.76776	0.640054	0.286559
LN	LN3	1	naive	NA	channel	LN	LN3	4	naive	NA	2.42572	naive	naive	1.76776	0.657961	0.288349
LN	LN3	2	naive	NA	channel	LN	LN1	1	LCMV	8d	6.7469	naive	8d	6.37365	4.97913	0.720295
LN	LN3	2	naive	NA	channel	LN	LN1	2	LCMV	8d	5.98844	naive	8d	6.37365	4.22068	0.644479
LN	LN3	2	naive	NA	channel	LN	LN1	3	LCMV	8d	6.93459	naive	8d	6.37365	5.16683	0.739057
LN	LN3	2	naive	NA	channel	LN	LN1	4	LCMV	8d	6.42129	naive	8d	6.37365	4.65353	0.687748
LN	LN3	2	naive	NA	channel	LN	LN2	1	LCMV	4d	6.91215	naive	4d	6.51042	5.14439	0.736814
LN	LN3	2	naive	NA	channel	LN	LN2	2	LCMV	4d	6.2437	naive	4d	6.51042	4.47594	0.669995
LN	LN3	2	naive	NA	channel	LN	LN2	3	LCMV	4d	7.08442	naive	4d	6.51042	5.31665	0.754034
LN	LN3	2	naive	NA	channel	LN	LN2	4	LCMV	4d	7.54485	naive	4d	6.51042	5.77709	0.800059
LN	LN3	2	naive	NA	channel	LN	LN3	1	naive	NA	1.69627	naive	naive	1.76776	-0.0714944	0.215432
LN	LN3	2	naive	NA	channel	LN	LN3	2	naive	NA	0	naive	naive	1.76776	-1.76776	0.0458724
LN	LN3	2	naive	NA	channel	LN	LN3	3	naive	NA	3.01882	naive	naive	1.76776	1.25106	0.347635
LN	LN3	2	naive	NA	channel	LN	LN3	4	naive	NA	2.76839	naive	naive	1.76776	1.00063	0.322602
LN	LN3	3	naive	NA	channel	LN	LN1	1	LCMV	8d	6.97176	naive	8d	6.37365	5.20399	0.742772
LN	LN3	3	naive	NA	channel	LN	LN1	2	LCMV	8d	6.35589	naive	8d	6.37365	4.58813	0.68121
LN	LN3	3	naive	NA	channel	LN	LN1	3	LCMV	8d	7.16712	naive	8d	6.37365	5.39935	0.7623
LN	LN3	3	naive	NA	channel	LN	LN1	4	LCMV	8d	6.41298	naive	8d	6.37365	4.64521	0.686916
LN	LN3	3	naive	NA	channel	LN	LN2	1	LCMV	4d	6.48935	naive	4d	6.51042	4.72159	0.694551
LN	LN3	3	naive	NA	channel	LN	LN2	2	LCMV	4d	5.64096	naive	4d	6.51042	3.8732	0.609745
LN	LN3	3	naive	NA	channel	LN	LN2	3	LCMV	4d	7.0116	naive	4d	6.51042	5.24383	0.746755
LN	LN3	3	naive	NA	channel	LN	LN2	4	LCMV	4d	6.94942	naive	4d	6.51042	5.18166	0.74054
LN	LN3	3	naive	NA	channel	LN	LN3	1	naive	NA	2.40782	naive	naive	1.76776	0.640054	0.286559
LN	LN3	3	naive	NA	channel	LN	LN3	2	naive	NA	3.01882	naive	naive	1.76776	1.25106	0.347635
LN	LN3	3	naive	NA	channel	LN	LN3	3	naive	NA	0	naive	naive	1.76776	-1.76776	0.0458724
LN	LN3	3	naive	NA	channel	LN	LN3	4	naive	NA	1.82508	naive	naive	1.76776	0.0573199	0.228308
LN	LN3	4	naive	NA	channel	LN	LN1	1	LCMV	8d	6.52079	naive	8d	6.37365	4.75302	0.697693
LN	LN3	4	naive	NA	channel	LN	LN1	2	LCMV	8d	6.10132	naive	8d	6.37365	4.33355	0.655762
LN	LN3	4	naive	NA	channel	LN	LN1	3	LCMV	8d	6.67951	naive	8d	6.37365	4.91175	0.713559
LN	LN3	4	naive	NA	channel	LN	LN1	4	LCMV	8d	6.1072	naive	8d	6.37365	4.33944	0.656351
LN	LN3	4	naive	NA	channel	LN	LN2	1	LCMV	4d	6.1124	naive	4d	6.51042	4.34464	0.65687
LN	LN3	4	naive	NA	channel	LN	LN2	2	LCMV	4d	5.49577	naive	4d	6.51042	3.72801	0.595232
LN	LN3	4	naive	NA	channel	LN	LN2	3	LCMV	4d	6.70929	naive	4d	6.51042	4.94153	0.716536
LN	LN3	4	naive	NA	channel	LN	LN2	4	LCMV	4d	6.55729	naive	4d	6.51042	4.78953	0.701342
LN	LN3	4	naive	NA	channel	LN	LN3	1	naive	NA	2.42572	naive	naive	1.76776	0.657961	0.288349
LN	LN3	4	naive	NA	channel	LN	LN3	2	naive	NA	2.76839	naive	naive	1.76776	1.00063	0.322602
LN	LN3	4	naive	NA	channel	LN	LN3	3	naive	NA	1.82508	naive	naive	1.76776	0.0573199	0.228308
LN	LN3	4	naive	NA	channel	LN	LN3	4	naive	NA	0	naive	naive	1.76776	-1.76776	0.0458724
spleen	S3	1	naive	NA	channel	spleen	S1	1	LCMV	8d	8.56132	naive	8d	8.31449	6.33465	0.855793
spleen	S3	1	naive	NA	channel	spleen	S1	2	LCMV	8d	7.72372	naive	8d	8.31449	5.49705	0.772066
spleen	S3	1	naive	NA	channel	spleen	S1	3	LCMV	8d	8.44831	naive	8d	8.31449	6.22164	0.844496
spleen	S3	1	naive	NA	channel	spleen	S1	4	LCMV	8d	9.08025	naive	8d	8.31449	6.85358	0.907665
spleen	S3	1	naive	NA	channel	spleen	S2	1	LCMV	4d	8.56443	naive	4d	6.86943	6.33777	0.856104
spleen	S3	1	naive	NA	channel	spleen	S2	2	LCMV	4d	7.287	naive	4d	6.86943	5.06033	0.728411
spleen	S3	1	naive	NA	channel	spleen	S2	3	LCMV	4d	6.89738	naive	4d	6.86943	4.67071	0.689465
spleen	S3	1	naive	NA	channel	spleen	S2	4	LCMV	4d	6.99693	naive	4d	6.86943	4.77026	0.699416
spleen	S3	1	naive	NA	channel	spleen	S3	1	naive	NA	0	naive	naive	2.22667	-2.22667	0
spleen	S3	1	naive	NA	channel	spleen	S3	2	naive	NA	3.12753	naive	naive	2.22667	0.900863	0.312629
spleen	S3	1	naive	NA	channel	spleen	S3	3	naive	NA	2.90146	naive	naive	2.22667	0.674791	0.290031
spleen	S3	1	naive	NA	channel	spleen	S3	4	naive	NA	4.27075	naive	naive	2.22667	2.04408	0.426906
spleen	S3	2	naive	NA	channel	spleen	S1	1	LCMV	8d	8.53625	naive	8d	8.31449	6.30959	0.853287
spleen	S3	2	naive	NA	channel	spleen	S1	2	LCMV	8d	8.18372	naive	8d	8.31449	5.95705	0.818048
spleen	S3	2	naive	NA	channel	spleen	S1	3	LCMV	8d	8.7004	naive	8d	8.31449	6.47373	0.869695
spleen	S3	2	naive	NA	channel	spleen	S1	4	LCMV	8d	9.23035	naive	8d	8.31449	7.00368	0.922669
spleen	S3	2	naive	NA	channel	spleen	S2	1	LCMV	4d	7.9635	naive	4d	6.86943	5.73683	0.796035
spleen	S3	2	naive	NA	channel	spleen	S2	2	LCMV	4d	7.05154	naive	4d	6.86943	4.82487	0.704875
spleen	S3	2	naive	NA	channel	spleen	S2	3	LCMV	4d	6.77317	naive	4d	6.86943	4.5465	0.677049
spleen	S3	2	naive	NA	channel	spleen	S2	4	LCMV	4d	6.48286	naive	4d	6.86943	4.2562	0.64803
spleen	S3	2	naive	NA	channel	spleen	S3	1	naive	NA	3.12753	naive	naive	2.22667	0.900863	0.312629
spleen	S3	2	naive	NA	channel	spleen	S3	2	naive	NA	0	naive	naive	2.22667	-2.22667	0
spleen	S3	2	naive	NA	channel	spleen	S3	3	naive	NA	2.03767	naive	naive	2.22667	-0.189001	0.203686
spleen	S3	2	naive	NA	channel	spleen	S3	4	naive	NA	2.54326	naive	naive	2.22667	0.316593	0.254225
spleen	S3	3	naive	NA	channel	spleen	S1	1	LCMV	8d	7.55871	naive	8d	8.31449	5.33204	0.755572
spleen	S3	3	naive	NA	channel	spleen	S1	2	LCMV	8d	7.30773	naive	8d	8.31449	5.08106	0.730484
spleen	S3	3	naive	NA	channel	spleen	S1	3	LCMV	8d	7.60507	naive	8d	8.31449	5.3784	0.760206
spleen	S3	3	naive	NA	channel	spleen	S1	4	LCMV	8d	8.42321	naive	8d	8.31449	6.19654	0.841987
spleen	S3	3	naive	NA	channel	spleen	S2	1	LCMV	4d	7.21408	naive	4d	6.86943	4.98741	0.721122
spleen	S3	3	naive	NA	channel	spleen	S2	2	LCMV	4d	6.25993	naive	4d	6.86943	4.03326	0.625745
spleen	S3	3	naive	NA	channel	spleen	S2	3	LCMV	4d	6.00219	naive	4d	6.86943	3.77552	0.599981
spleen	S3	3	naive	NA	channel	spleen	S2	4	LCMV	4d	5.92359	naive	4d	6.86943	3.69693	0.592125
spleen	S3	3	naive	NA	channel	spleen	S3	1	naive	NA	2.90146	naive	naive	2.22667	0.674791	0.290031
spleen	S3	3	naive	NA	channel	spleen	S3	2	naive	NA	2.03767	naive	naive	2.22667	-0.189001	0.203686
spleen	S3	3	naive	NA	channel	spleen	S3	3	naive	NA	0	naive	naive	2.22667	-2.22667	0
spleen	S3	3	naive	NA	channel	spleen	S3	4	naive	NA	2.93268	naive	naive	2.22667	0.706013	0.293152
spleen	S3	4	naive	NA	channel	spleen	S1	1	LCMV	8d	8.34565	naive	8d	8.31449	6.11898	0.834235
spleen	S3	4	naive	NA	channel	spleen	S1	2	LCMV	8d	8.02182	naive	8d	8.31449	5.79516	0.801865
spleen	S3	4	naive	NA	channel	spleen	S1	3	LCMV	8d	8.36422	naive	8d	8.31449	6.13755	0.836091
spleen	S3	4	naive	NA	channel	spleen	S1	4	LCMV	8d	8.94114	naive	8d	8.31449	6.71447	0.89376
spleen	S3	4	naive	NA	channel	spleen	S2	1	LCMV	4d	7.4753	naive	4d	6.86943	5.24863	0.747234
spleen	S3	4	naive	NA	channel	spleen	S2	2	LCMV	4d	6.74171	naive	4d	6.86943	4.51504	0.673904
spleen	S3	4	naive	NA	channel	spleen	S2	3	LCMV	4d	6.20613	naive	4d	6.86943	3.97946	0.620367
spleen	S3	4	naive	NA	channel	spleen	S2	4	LCMV	4d	6.07106	naive	4d	6.86943	3.8444	0.606866
spleen	S3	4	naive	NA	channel	spleen	S3	1	naive	NA	4.27075	naive	naive	2.22667	2.04408	0.426906
spleen	S3	4	naive	NA	channel	spleen	S3	2	naive	NA	2.54326	naive	naive	2.22667	0.316593	0.254225
spleen	S3	4	naive	NA	channel	spleen	S3	3	naive	NA	2.93268	naive	naive	2.22667	0.706013	0.293152
spleen	S3	4	naive	NA	channel	spleen	S3	4	naive	NA	0	naive	naive	2.22667	-2.22667	0

## Sheet: Panel 5E_interacting_cells
organ	day	rep	organ.x	day.x	rep.x	value	mean	dist	dist_scale
BM	naive	1	BM	4d	1	7.15661	8.1238	3.4392	0.426221
BM	naive	1	BM	4d	2	10.234	8.1238	6.51659	0.6095
BM	naive	1	BM	4d	3	7.00879	8.1238	3.29138	0.417418
BM	naive	1	BM	4d	4	6.31335	8.1238	2.59594	0.376
BM	naive	1	BM	8d	1	6.81239	7.8103	3.09498	0.405721
BM	naive	1	BM	8d	2	6.27905	7.8103	2.56164	0.373957
BM	naive	1	BM	8d	3	6.76279	7.8103	3.04538	0.402767
BM	naive	1	BM	8d	4	7.8634	7.8103	4.14599	0.468315
BM	naive	1	BM	naive	1	0	3.3195	-3.71741	0
BM	naive	1	BM	naive	2	4.14014	3.3195	0.42273	0.246572
BM	naive	1	BM	naive	3	5.60673	3.3195	1.88932	0.333916
BM	naive	1	BM	naive	4	3.77292	3.3195	0.0555157	0.224702
BM	naive	2	BM	4d	1	7.65344	8.1238	3.93603	0.455811
BM	naive	2	BM	4d	2	11.6023	8.1238	7.88488	0.69099
BM	naive	2	BM	4d	3	7.24439	8.1238	3.52698	0.431449
BM	naive	2	BM	4d	4	6.81874	8.1238	3.10133	0.406099
BM	naive	2	BM	8d	1	9.25835	7.8103	5.54095	0.551394
BM	naive	2	BM	8d	2	7.25357	7.8103	3.53616	0.431996
BM	naive	2	BM	8d	3	7.79647	7.8103	4.07906	0.46433
BM	naive	2	BM	8d	4	8.67152	7.8103	4.95411	0.516444
BM	naive	2	BM	naive	1	4.14014	3.3195	0.42273	0.246572
BM	naive	2	BM	naive	2	0	3.3195	-3.71741	0
BM	naive	2	BM	naive	3	5.31383	3.3195	1.59642	0.316472
BM	naive	2	BM	naive	4	2.57072	3.3195	-1.14669	0.153102
BM	naive	3	BM	4d	1	8.3812	8.1238	4.6638	0.499154
BM	naive	3	BM	4d	2	10.1947	8.1238	6.47728	0.607158
BM	naive	3	BM	4d	3	8.19529	8.1238	4.47788	0.488082
BM	naive	3	BM	4d	4	7.7502	8.1238	4.03279	0.461573
BM	naive	3	BM	8d	1	9.37012	7.8103	5.65271	0.55805
BM	naive	3	BM	8d	2	7.87766	7.8103	4.16025	0.469164
BM	naive	3	BM	8d	3	8.31061	7.8103	4.5932	0.494949
BM	naive	3	BM	8d	4	9.1033	7.8103	5.38589	0.542159
BM	naive	3	BM	naive	1	5.60673	3.3195	1.88932	0.333916
BM	naive	3	BM	naive	2	5.31383	3.3195	1.59642	0.316472
BM	naive	3	BM	naive	3	0	3.3195	-3.71741	0
BM	naive	3	BM	naive	4	5.1517	3.3195	1.43429	0.306816
BM	naive	4	BM	4d	1	7.16247	8.1238	3.44506	0.426571
BM	naive	4	BM	4d	2	11.3429	8.1238	7.62549	0.675542
BM	naive	4	BM	4d	3	6.82095	8.1238	3.10354	0.406231
BM	naive	4	BM	4d	4	6.10157	8.1238	2.38416	0.363387
BM	naive	4	BM	8d	1	8.56891	7.8103	4.8515	0.510333
BM	naive	4	BM	8d	2	6.14561	7.8103	2.4282	0.36601
BM	naive	4	BM	8d	3	6.88224	7.8103	3.16483	0.409881
BM	naive	4	BM	8d	4	8.00881	7.8103	4.2914	0.476976
BM	naive	4	BM	naive	1	3.77292	3.3195	0.0555157	0.224702
BM	naive	4	BM	naive	2	2.57072	3.3195	-1.14669	0.153102
BM	naive	4	BM	naive	3	5.1517	3.3195	1.43429	0.306816
BM	naive	4	BM	naive	4	0	3.3195	-3.71741	0
LN	naive	1	LN	4d	1	4.5732	6.0142	2.85768	0.391589
LN	naive	1	LN	4d	2	4.31804	6.0142	2.60252	0.376392
LN	naive	1	LN	4d	3	5.31947	6.0142	3.60396	0.436034
LN	naive	1	LN	4d	4	6.36938	6.0142	4.65387	0.498563
LN	naive	1	LN	8d	1	9.99891	8.36082	8.28339	0.714724
LN	naive	1	LN	8d	2	6.47553	8.36082	4.76002	0.504885
LN	naive	1	LN	8d	3	7.69058	8.36082	5.97507	0.577249
LN	naive	1	LN	8d	4	7.4633	8.36082	5.74778	0.563712
LN	naive	1	LN	naive	1	0	1.71552	-1.71551	0.119226
LN	naive	1	LN	naive	2	2.80728	1.71552	1.09176	0.286417
LN	naive	1	LN	naive	3	3.22106	1.71552	1.50554	0.31106
LN	naive	1	LN	naive	4	0.53324	1.71552	-1.18227	0.150983
LN	naive	2	LN	4d	1	6.28982	6.0142	4.57431	0.493825
LN	naive	2	LN	4d	2	5.88116	6.0142	4.16565	0.469486
LN	naive	2	LN	4d	3	6.92964	6.0142	5.21413	0.53193
LN	naive	2	LN	4d	4	7.71211	6.0142	5.9966	0.578531
LN	naive	2	LN	8d	1	10.6367	8.36082	8.92117	0.752708
LN	naive	2	LN	8d	2	7.42219	8.36082	5.70667	0.561264
LN	naive	2	LN	8d	3	8.44224	8.36082	6.72673	0.622015
LN	naive	2	LN	8d	4	8.16974	8.36082	6.45423	0.605785
LN	naive	2	LN	naive	1	2.80728	1.71552	1.09176	0.286417
LN	naive	2	LN	naive	2	0	1.71552	-1.71551	0.119226
LN	naive	2	LN	naive	3	1.81	1.71552	0.0944882	0.227023
LN	naive	2	LN	naive	4	2.39942	1.71552	0.683901	0.262126
LN	naive	3	LN	4d	1	6.48737	6.0142	4.77186	0.50559
LN	naive	3	LN	4d	2	6.12578	6.0142	4.41027	0.484055
LN	naive	3	LN	4d	3	7.02943	6.0142	5.31392	0.537873
LN	naive	3	LN	4d	4	7.76357	6.0142	6.04805	0.581595
LN	naive	3	LN	8d	1	10.8512	8.36082	9.13569	0.765484
LN	naive	3	LN	8d	2	7.63558	8.36082	5.92007	0.573973
LN	naive	3	LN	8d	3	8.7178	8.36082	7.00229	0.638426
LN	naive	3	LN	8d	4	8.26477	8.36082	6.54926	0.611445
LN	naive	3	LN	naive	1	3.22106	1.71552	1.50554	0.31106
LN	naive	3	LN	naive	2	1.81	1.71552	0.0944882	0.227023
LN	naive	3	LN	naive	3	0	1.71552	-1.71551	0.119226
LN	naive	3	LN	naive	4	2.95318	1.71552	1.23767	0.295106
LN	naive	4	LN	4d	1	4.76983	6.0142	3.05431	0.403299
LN	naive	4	LN	4d	2	4.57963	6.0142	2.86412	0.391972
LN	naive	4	LN	4d	3	5.54091	6.0142	3.8254	0.449222
LN	naive	4	LN	4d	4	6.5379	6.0142	4.82238	0.508599
LN	naive	4	LN	8d	1	10.0955	8.36082	8.37998	0.720477
LN	naive	4	LN	8d	2	6.55955	8.36082	4.84403	0.509888
LN	naive	4	LN	8d	3	7.78972	8.36082	6.0742	0.583153
LN	naive	4	LN	8d	4	7.55987	8.36082	5.84436	0.569464
LN	naive	4	LN	naive	1	0.53324	1.71552	-1.18227	0.150983
LN	naive	4	LN	naive	2	2.39942	1.71552	0.683901	0.262126
LN	naive	4	LN	naive	3	2.95318	1.71552	1.23767	0.295106
LN	naive	4	LN	naive	4	0	1.71552	-1.71551	0.119226
S	naive	1	S	4d	1	5.48465	5.97851	3.4579	0.427335
S	naive	1	S	4d	2	4.97835	5.97851	2.9516	0.397182
S	naive	1	S	4d	3	6.33506	5.97851	4.30831	0.477983
S	naive	1	S	4d	4	5.63288	5.97851	3.60613	0.436163
S	naive	1	S	8d	1	12.9719	13.3763	10.9452	0.87325
S	naive	1	S	8d	2	14.7541	13.3763	12.7274	0.979393
S	naive	1	S	8d	3	11.9986	13.3763	9.97183	0.815281
S	naive	1	S	8d	4	13.2893	13.3763	11.2626	0.892153
S	naive	1	S	naive	1	0	1.76992	-2.02674	0.10069
S	naive	1	S	naive	2	1.61457	1.76992	-0.412177	0.196848
S	naive	1	S	naive	3	2.86537	1.76992	0.838629	0.271341
S	naive	1	S	naive	4	2.47747	1.76992	0.450727	0.248239
S	naive	2	S	4d	1	5.88836	5.97851	3.86161	0.451379
S	naive	2	S	4d	2	5.59747	5.97851	3.57072	0.434054
S	naive	2	S	4d	3	6.60647	5.97851	4.57973	0.494147
S	naive	2	S	4d	4	6.03538	5.97851	4.00863	0.460135
S	naive	2	S	8d	1	12.972	13.3763	10.9453	0.873258
S	naive	2	S	8d	2	14.8396	13.3763	12.8129	0.984485
S	naive	2	S	8d	3	12.0939	13.3763	10.0672	0.82096
S	naive	2	S	8d	4	13.4021	13.3763	11.3754	0.898872
S	naive	2	S	naive	1	1.61457	1.76992	-0.412177	0.196848
S	naive	2	S	naive	2	0	1.76992	-2.02674	0.10069
S	naive	2	S	naive	3	2.95547	1.76992	0.928729	0.276707
S	naive	2	S	naive	4	2.29617	1.76992	0.269422	0.237441
S	naive	3	S	4d	1	6.11025	5.97851	4.0835	0.464594
S	naive	3	S	4d	2	6.19317	5.97851	4.16642	0.469532
S	naive	3	S	4d	3	6.82434	5.97851	4.79759	0.507123
S	naive	3	S	4d	4	6.34356	5.97851	4.31681	0.478489
S	naive	3	S	8d	1	13.0947	13.3763	11.0679	0.880562
S	naive	3	S	8d	2	15.1002	13.3763	13.0734	1
S	naive	3	S	8d	3	12.2093	13.3763	10.1826	0.827831
S	naive	3	S	8d	4	13.5858	13.3763	11.5591	0.909812
S	naive	3	S	naive	1	2.86537	1.76992	0.838629	0.271341
S	naive	3	S	naive	2	2.95547	1.76992	0.928729	0.276707
S	naive	3	S	naive	3	0	1.76992	-2.02674	0.10069
S	naive	3	S	naive	4	1.95028	1.76992	-0.0764683	0.216841
S	naive	4	S	4d	1	5.63393	5.97851	3.60719	0.436226
S	naive	4	S	4d	2	5.68475	5.97851	3.65801	0.439253
S	naive	4	S	4d	3	6.40368	5.97851	4.37693	0.482069
S	naive	4	S	4d	4	5.90396	5.97851	3.87721	0.452308
S	naive	4	S	8d	1	13.0318	13.3763	11.0051	0.876817
S	naive	4	S	8d	2	14.9753	13.3763	12.9486	0.992565
S	naive	4	S	8d	3	12.2066	13.3763	10.1799	0.827672
S	naive	4	S	8d	4	13.4949	13.3763	11.4682	0.904399
S	naive	4	S	naive	1	2.47747	1.76992	0.450727	0.248239
S	naive	4	S	naive	2	2.29617	1.76992	0.269422	0.237441
S	naive	4	S	naive	3	1.95028	1.76992	-0.0764683	0.216841
S	naive	4	S	naive	4	0	1.76992	-2.02674	0.10069
