# Supplementary material for: Ultra-high-scale cytometry-based cellular interaction mapping
Source: Nat Methods. 2025 Aug 7;22(9):1887–99. doi: 10.1038/s41592-025-02744-w (PMC12446065; doi:10.1038/s41592-025-02744-w)
Supplement: Supplementary file 16 — Source data for reproducing Fig. 6. [file 41592_2025_2744_MOESM16_ESM.xlsx]

## Sheet: Panels 6A
organ	day	interacting_cell_cluster	mean_freq	clst
BM	4d	B*CD4*CD8	2.40521e-07	3
BM	4d	B*cDC1	2.23727e-05	3
BM	4d	B*cDC2	2.77157e-05	3
BM	4d	B*Granulo	0.000881	5
BM	4d	B*Macro	6.84282e-05	3
BM	4d	B*Mono	0.00092239	5
BM	4d	B*NK	0.00060095	5
BM	4d	B*pDC	0.0001756	5
BM	4d	B*Prog	0.00017545	3
BM	4d	B*TCRgd	1.68886e-05	3
BM	4d	CD4_Ag_spec*B	2.40521e-07	3
BM	4d	CD4_Ag_spec*CD24_hi	0	3
BM	4d	CD4_Ag_spec*CD4_Ag_spec/CD4	0	3
BM	4d	CD4_Ag_spec*CD8_Ag_spec	0	3
BM	4d	CD4_Ag_spec*CD8_Ag_spec*B	0	3
BM	4d	CD4_Ag_spec*DC	0	3
BM	4d	CD4_Ag_spec*Granulo	0	3
BM	4d	CD4_Ag_spec*NK	0	3
BM	4d	CD4_Ag_spec*Plasmablast	0	3
BM	4d	CD4_pDC	2.84336e-05	3
BM	4d	CD4_Treg*B	2.40521e-07	3
BM	4d	CD4*B	7.83241e-05	5
BM	4d	CD4*B*Macro	2.41362e-05	3
BM	4d	CD4*CD8	6.02355e-05	3
BM	4d	CD4*CD8*Myeloid	2.10625e-05	3
BM	4d	CD4*CD8*TCRgd	1.31934e-05	3
BM	4d	CD4*Granulo	6.58665e-06	3
BM	4d	CD4*NK	3.0128e-05	3
BM	4d	CD4*Plasmablast	1.63145e-05	3
BM	4d	CD8_Ag_spec*B	4.81042e-07	3
BM	4d	CD8_Ag_spec*CD24_hi	0	3
BM	4d	CD8_Ag_spec*CD4	0	3
BM	4d	CD8_Ag_spec*CD4*Myeloid	0	3
BM	4d	CD8_Ag_spec*CD8	0	3
BM	4d	CD8_Ag_spec*Granulo	0	3
BM	4d	CD8_Ag_spec*Myeloid	0	3
BM	4d	CD8_Ag_spec*NK	0	3
BM	4d	CD8_Ag_spec*Plasmablast	0	3
BM	4d	CD8*B	0.00019644	5
BM	4d	CD8*Granulo	1.74715e-06	3
BM	4d	CD8*Plasmablast	2.59e-05	3
BM	4d	IgD+_B*Granulo	2.88789e-05	3
BM	4d	IgD+_B*NK	0.00012618	3
BM	4d	IgD+_B*pDC	2.55991e-05	3
BM	4d	NK*B*CD4	8.88867e-07	3
BM	4d	NK*B*Myeloid	1.3429e-05	3
BM	4d	NK*Granulo	0	3
BM	4d	NK*My_Prog	0.00019352	3
BM	4d	NK*Myeloid	0.00408175	4
BM	4d	NK*Plasmablast	0.00021038	3
BM	4d	Plasmablast*Granulo	0.00022892	1
BM	4d	Plasmablast*Macro	0.00034923	5
BM	8d	B*CD4*CD8	0	3
BM	8d	B*cDC1	5.70118e-06	3
BM	8d	B*cDC2	3.99044e-06	3
BM	8d	B*Granulo	0.00048224	5
BM	8d	B*Macro	1.17371e-05	3
BM	8d	B*Mono	0.0003644	5
BM	8d	B*NK	0.00019357	5
BM	8d	B*pDC	9.4228e-05	5
BM	8d	B*Prog	0.00019767	3
BM	8d	B*TCRgd	6.2795e-06	3
BM	8d	CD4_Ag_spec*B	2.64783e-06	3
BM	8d	CD4_Ag_spec*CD24_hi	0	3
BM	8d	CD4_Ag_spec*CD4_Ag_spec/CD4	0	3
BM	8d	CD4_Ag_spec*CD8_Ag_spec	0	3
BM	8d	CD4_Ag_spec*CD8_Ag_spec*B	0	3
BM	8d	CD4_Ag_spec*DC	1.49142e-06	3
BM	8d	CD4_Ag_spec*Granulo	0	3
BM	8d	CD4_Ag_spec*NK	4.41287e-07	3
BM	8d	CD4_Ag_spec*Plasmablast	4.14484e-07	3
BM	8d	CD4_pDC	1.80482e-05	3
BM	8d	CD4_Treg*B	0	3
BM	8d	CD4*B	2.09421e-05	5
BM	8d	CD4*B*Macro	2.47502e-06	3
BM	8d	CD4*CD8	6.96956e-06	3
BM	8d	CD4*CD8*Myeloid	3.88044e-06	3
BM	8d	CD4*CD8*TCRgd	1.40356e-06	3
BM	8d	CD4*Granulo	2.47035e-07	3
BM	8d	CD4*NK	7.5692e-06	3
BM	8d	CD4*Plasmablast	6.77158e-06	3
BM	8d	CD8_Ag_spec*B	6.88322e-07	3
BM	8d	CD8_Ag_spec*CD24_hi	0	3
BM	8d	CD8_Ag_spec*CD4	6.62453e-07	3
BM	8d	CD8_Ag_spec*CD4*Myeloid	0	3
BM	8d	CD8_Ag_spec*CD8	0	3
BM	8d	CD8_Ag_spec*Granulo	0	3
BM	8d	CD8_Ag_spec*Myeloid	0	3
BM	8d	CD8_Ag_spec*NK	0	3
BM	8d	CD8_Ag_spec*Plasmablast	2.47035e-07	3
BM	8d	CD8*B	5.41629e-05	5
BM	8d	CD8*Granulo	4.95004e-07	3
BM	8d	CD8*Plasmablast	6.25164e-06	3
BM	8d	IgD+_B*Granulo	1.69565e-05	3
BM	8d	IgD+_B*NK	1.87631e-05	3
BM	8d	IgD+_B*pDC	5.31722e-06	3
BM	8d	NK*B*CD4	2.47969e-07	3
BM	8d	NK*B*Myeloid	7.43907e-07	3
BM	8d	NK*Granulo	0	3
BM	8d	NK*My_Prog	0.00010929	3
BM	8d	NK*Myeloid	0.00136188	4
BM	8d	NK*Plasmablast	5.67923e-05	3
BM	8d	Plasmablast*Granulo	0.00022537	1
BM	8d	Plasmablast*Macro	0.00013042	5
BM	naive	B*CD4*CD8	2.77536e-07	3
BM	naive	B*cDC1	2.46454e-05	3
BM	naive	B*cDC2	0.00013344	3
BM	naive	B*Granulo	0.00090609	5
BM	naive	B*Macro	4.78646e-05	3
BM	naive	B*Mono	0.00075102	5
BM	naive	B*NK	0.00030203	5
BM	naive	B*pDC	0.00050775	5
BM	naive	B*Prog	0.0002709	3
BM	naive	B*TCRgd	7.27414e-05	3
BM	naive	CD4_Ag_spec*B	0	3
BM	naive	CD4_Ag_spec*CD24_hi	0	3
BM	naive	CD4_Ag_spec*CD4_Ag_spec/CD4	0	3
BM	naive	CD4_Ag_spec*CD8_Ag_spec	0	3
BM	naive	CD4_Ag_spec*CD8_Ag_spec*B	3.17385e-07	3
BM	naive	CD4_Ag_spec*DC	0	3
BM	naive	CD4_Ag_spec*Granulo	0	3
BM	naive	CD4_Ag_spec*NK	0	3
BM	naive	CD4_Ag_spec*Plasmablast	0	3
BM	naive	CD4_pDC	1.87719e-05	3
BM	naive	CD4_Treg*B	0	3
BM	naive	CD4*B	0.00068598	5
BM	naive	CD4*B*Macro	5.85574e-05	3
BM	naive	CD4*CD8	4.32028e-05	3
BM	naive	CD4*CD8*Myeloid	1.37239e-05	3
BM	naive	CD4*CD8*TCRgd	7.27778e-06	3
BM	naive	CD4*Granulo	2.12468e-05	3
BM	naive	CD4*NK	1.42392e-05	3
BM	naive	CD4*Plasmablast	2.7999e-05	3
BM	naive	CD8_Ag_spec*B	5.61035e-07	3
BM	naive	CD8_Ag_spec*CD24_hi	0	3
BM	naive	CD8_Ag_spec*CD4	0	3
BM	naive	CD8_Ag_spec*CD4*Myeloid	2.43651e-07	3
BM	naive	CD8_Ag_spec*CD8	0	3
BM	naive	CD8_Ag_spec*Granulo	0	3
BM	naive	CD8_Ag_spec*Myeloid	0	3
BM	naive	CD8_Ag_spec*NK	0	3
BM	naive	CD8_Ag_spec*Plasmablast	0	3
BM	naive	CD8*B	0.00066061	5
BM	naive	CD8*Granulo	4.19433e-06	3
BM	naive	CD8*Plasmablast	1.43398e-05	3
BM	naive	IgD+_B*Granulo	5.64476e-05	3
BM	naive	IgD+_B*NK	0.00023078	3
BM	naive	IgD+_B*pDC	0.00042057	3
BM	naive	NK*B*CD4	6.51768e-06	3
BM	naive	NK*B*Myeloid	4.65845e-06	3
BM	naive	NK*Granulo	0	3
BM	naive	NK*My_Prog	2.57918e-05	3
BM	naive	NK*Myeloid	0.00052971	4
BM	naive	NK*Plasmablast	4.24793e-05	3
BM	naive	Plasmablast*Granulo	0.00199306	1
BM	naive	Plasmablast*Macro	0.00055378	5
LN	4d	B*CD4*CD8	0	3
LN	4d	B*cDC1	0.00015597	3
LN	4d	B*cDC2	2.17295e-05	3
LN	4d	B*Granulo	3.57105e-07	3
LN	4d	B*Macro	1.15623e-05	3
LN	4d	B*Mono	0.00262472	4
LN	4d	B*NK	0.0001794	3
LN	4d	B*pDC	3.75193e-06	3
LN	4d	B*Prog	0	3
LN	4d	B*TCRgd	0.00014176	3
LN	4d	CD4_Ag_spec*B	9.7602e-07	3
LN	4d	CD4_Ag_spec*CD24_hi	0	3
LN	4d	CD4_Ag_spec*CD4_Ag_spec/CD4	7.52328e-07	3
LN	4d	CD4_Ag_spec*CD8_Ag_spec	3.95224e-07	3
LN	4d	CD4_Ag_spec*CD8_Ag_spec*B	0	3
LN	4d	CD4_Ag_spec*DC	0	3
LN	4d	CD4_Ag_spec*Granulo	0	3
LN	4d	CD4_Ag_spec*NK	0	3
LN	4d	CD4_Ag_spec*Plasmablast	0	3
LN	4d	CD4_pDC	3.95224e-07	3
LN	4d	CD4_Treg*B	0	3
LN	4d	CD4*B	0.00379579	6
LN	4d	CD4*B*Macro	0.00218603	4
LN	4d	CD4*CD8	0.00159414	6
LN	4d	CD4*CD8*Myeloid	0.00027938	1
LN	4d	CD4*CD8*TCRgd	0.00017723	5
LN	4d	CD4*Granulo	1.33312e-06	3
LN	4d	CD4*NK	0.00020485	3
LN	4d	CD4*Plasmablast	0.00047016	2
LN	4d	CD8_Ag_spec*B	1.603e-05	7
LN	4d	CD8_Ag_spec*CD24_hi	0	3
LN	4d	CD8_Ag_spec*CD4	1.88792e-05	2
LN	4d	CD8_Ag_spec*CD4*Myeloid	9.16428e-06	7
LN	4d	CD8_Ag_spec*CD8	1.76647e-06	7
LN	4d	CD8_Ag_spec*Granulo	0	3
LN	4d	CD8_Ag_spec*Myeloid	0	3
LN	4d	CD8_Ag_spec*NK	0	3
LN	4d	CD8_Ag_spec*Plasmablast	2.72952e-07	3
LN	4d	CD8*B	0.00280134	6
LN	4d	CD8*Granulo	0	3
LN	4d	CD8*Plasmablast	6.92316e-05	7
LN	4d	IgD+_B*Granulo	1.08592e-05	3
LN	4d	IgD+_B*NK	9.39297e-06	3
LN	4d	IgD+_B*pDC	8.86902e-06	3
LN	4d	NK*B*CD4	1.56156e-05	3
LN	4d	NK*B*Myeloid	7.69095e-05	3
LN	4d	NK*Granulo	0	3
LN	4d	NK*My_Prog	0	3
LN	4d	NK*Myeloid	1.72634e-05	3
LN	4d	NK*Plasmablast	5.43425e-06	3
LN	4d	Plasmablast*Granulo	0	3
LN	4d	Plasmablast*Macro	2.72952e-07	3
LN	8d	B*CD4*CD8	0	3
LN	8d	B*cDC1	6.29768e-05	3
LN	8d	B*cDC2	2.05235e-05	3
LN	8d	B*Granulo	7.10362e-07	3
LN	8d	B*Macro	1.29964e-05	3
LN	8d	B*Mono	0.00013923	4
LN	8d	B*NK	8.22407e-05	3
LN	8d	B*pDC	4.87611e-06	3
LN	8d	B*Prog	8.33647e-07	3
LN	8d	B*TCRgd	6.49803e-05	3
LN	8d	CD4_Ag_spec*B	1.93268e-05	3
LN	8d	CD4_Ag_spec*CD24_hi	0	3
LN	8d	CD4_Ag_spec*CD4_Ag_spec/CD4	6.75777e-06	3
LN	8d	CD4_Ag_spec*CD8_Ag_spec	5.3701e-05	3
LN	8d	CD4_Ag_spec*CD8_Ag_spec*B	2.78109e-06	3
LN	8d	CD4_Ag_spec*DC	4.79073e-06	3
LN	8d	CD4_Ag_spec*Granulo	0	3
LN	8d	CD4_Ag_spec*NK	5.10253e-07	3
LN	8d	CD4_Ag_spec*Plasmablast	1.35324e-05	3
LN	8d	CD4_pDC	0	3
LN	8d	CD4_Treg*B	0	3
LN	8d	CD4*B	0.00277764	6
LN	8d	CD4*B*Macro	0.00082921	4
LN	8d	CD4*CD8	0.00160785	6
LN	8d	CD4*CD8*Myeloid	0.00042282	1
LN	8d	CD4*CD8*TCRgd	0.00018133	5
LN	8d	CD4*Granulo	2.14755e-06	3
LN	8d	CD4*NK	0.00019409	3
LN	8d	CD4*Plasmablast	0.00136267	2
LN	8d	CD8_Ag_spec*B	0.00050567	7
LN	8d	CD8_Ag_spec*CD24_hi	6.06029e-07	3
LN	8d	CD8_Ag_spec*CD4	0.00129675	2
LN	8d	CD8_Ag_spec*CD4*Myeloid	0.00097847	7
LN	8d	CD8_Ag_spec*CD8	0.00057722	7
LN	8d	CD8_Ag_spec*Granulo	1.19311e-06	3
LN	8d	CD8_Ag_spec*Myeloid	1.22706e-05	3
LN	8d	CD8_Ag_spec*NK	2.69805e-05	3
LN	8d	CD8_Ag_spec*Plasmablast	0.00013058	3
LN	8d	CD8*B	0.00202575	6
LN	8d	CD8*Granulo	2.55127e-07	3
LN	8d	CD8*Plasmablast	0.00048114	7
LN	8d	IgD+_B*Granulo	6.73596e-06	3
LN	8d	IgD+_B*NK	2.93188e-06	3
LN	8d	IgD+_B*pDC	4.24043e-06	3
LN	8d	NK*B*CD4	1.4073e-05	3
LN	8d	NK*B*Myeloid	3.55493e-05	3
LN	8d	NK*Granulo	2.27618e-07	3
LN	8d	NK*My_Prog	1.31639e-06	3
LN	8d	NK*Myeloid	1.47194e-05	3
LN	8d	NK*Plasmablast	6.99329e-06	3
LN	8d	Plasmablast*Granulo	5.10253e-07	3
LN	8d	Plasmablast*Macro	1.1656e-06	3
LN	naive	B*CD4*CD8	0	3
LN	naive	B*cDC1	0.00012586	3
LN	naive	B*cDC2	1.30817e-05	3
LN	naive	B*Granulo	6.83301e-07	3
LN	naive	B*Macro	3.67315e-06	3
LN	naive	B*Mono	3.68141e-05	4
LN	naive	B*NK	8.47873e-05	3
LN	naive	B*pDC	1.97488e-06	3
LN	naive	B*Prog	1.97602e-06	3
LN	naive	B*TCRgd	6.86044e-05	3
LN	naive	CD4_Ag_spec*B	7.00607e-07	3
LN	naive	CD4_Ag_spec*CD24_hi	0	3
LN	naive	CD4_Ag_spec*CD4_Ag_spec/CD4	0	3
LN	naive	CD4_Ag_spec*CD8_Ag_spec	0	3
LN	naive	CD4_Ag_spec*CD8_Ag_spec*B	1.07068e-06	3
LN	naive	CD4_Ag_spec*DC	0	3
LN	naive	CD4_Ag_spec*Granulo	0	3
LN	naive	CD4_Ag_spec*NK	0	3
LN	naive	CD4_Ag_spec*Plasmablast	0	3
LN	naive	CD4_pDC	0	3
LN	naive	CD4_Treg*B	0	3
LN	naive	CD4*B	0.00486978	6
LN	naive	CD4*B*Macro	0.00046607	4
LN	naive	CD4*CD8	0.00503413	6
LN	naive	CD4*CD8*Myeloid	0.00178268	1
LN	naive	CD4*CD8*TCRgd	0.00058628	5
LN	naive	CD4*Granulo	0	3
LN	naive	CD4*NK	0.00012708	3
LN	naive	CD4*Plasmablast	0.00021287	2
LN	naive	CD8_Ag_spec*B	4.86229e-06	7
LN	naive	CD8_Ag_spec*CD24_hi	0	3
LN	naive	CD8_Ag_spec*CD4	1.93648e-06	2
LN	naive	CD8_Ag_spec*CD4*Myeloid	6.37704e-07	7
LN	naive	CD8_Ag_spec*CD8	5.01147e-06	7
LN	naive	CD8_Ag_spec*Granulo	0	3
LN	naive	CD8_Ag_spec*Myeloid	0	3
LN	naive	CD8_Ag_spec*NK	0	3
LN	naive	CD8_Ag_spec*Plasmablast	3.52767e-07	3
LN	naive	CD8*B	0.00359229	6
LN	naive	CD8*Granulo	0	3
LN	naive	CD8*Plasmablast	5.94986e-05	7
LN	naive	IgD+_B*Granulo	2.00431e-06	3
LN	naive	IgD+_B*NK	5.38646e-06	3
LN	naive	IgD+_B*pDC	9.89599e-06	3
LN	naive	NK*B*CD4	1.76398e-05	3
LN	naive	NK*B*Myeloid	5.03143e-06	3
LN	naive	NK*Granulo	0	3
LN	naive	NK*My_Prog	7.22839e-07	3
LN	naive	NK*Myeloid	2.09243e-05	3
LN	naive	NK*Plasmablast	1.36547e-06	3
LN	naive	Plasmablast*Granulo	3.30535e-07	3
LN	naive	Plasmablast*Macro	6.14339e-07	3
S	4d	B*CD4*CD8	0	3
S	4d	B*cDC1	0.00047938	5
S	4d	B*cDC2	0.00025799	7
S	4d	B*Granulo	2.65776e-05	3
S	4d	B*Macro	0.00050583	5
S	4d	B*Mono	0.00399935	4
S	4d	B*NK	0.00051866	5
S	4d	B*pDC	4.49506e-06	3
S	4d	B*Prog	2.03011e-06	3
S	4d	B*TCRgd	2.89086e-05	3
S	4d	CD4_Ag_spec*B	3.88318e-05	2
S	4d	CD4_Ag_spec*CD24_hi	0	3
S	4d	CD4_Ag_spec*CD4_Ag_spec/CD4	1.70104e-05	7
S	4d	CD4_Ag_spec*CD8_Ag_spec	0	7
S	4d	CD4_Ag_spec*CD8_Ag_spec*B	1.79324e-05	3
S	4d	CD4_Ag_spec*DC	6.48758e-06	7
S	4d	CD4_Ag_spec*Granulo	7.9308e-07	3
S	4d	CD4_Ag_spec*NK	4.65707e-07	3
S	4d	CD4_Ag_spec*Plasmablast	3.17112e-07	7
S	4d	CD4_pDC	0	3
S	4d	CD4_Treg*B	0	3
S	4d	CD4*B	0.00187942	6
S	4d	CD4*B*Macro	0.00025449	3
S	4d	CD4*CD8	0.00011633	3
S	4d	CD4*CD8*Myeloid	4.24803e-06	3
S	4d	CD4*CD8*TCRgd	6.48889e-06	3
S	4d	CD4*Granulo	7.12559e-05	3
S	4d	CD4*NK	7.87414e-05	3
S	4d	CD4*Plasmablast	9.99858e-05	7
S	4d	CD8_Ag_spec*B	1.39532e-05	2
S	4d	CD8_Ag_spec*CD24_hi	0	3
S	4d	CD8_Ag_spec*CD4	4.12426e-06	7
S	4d	CD8_Ag_spec*CD4*Myeloid	1.61689e-06	3
S	4d	CD8_Ag_spec*CD8	2.66488e-06	7
S	4d	CD8_Ag_spec*Granulo	1.48595e-07	3
S	4d	CD8_Ag_spec*Myeloid	7.22997e-07	3
S	4d	CD8_Ag_spec*NK	7.9308e-07	3
S	4d	CD8_Ag_spec*Plasmablast	1.04011e-06	7
S	4d	CD8*B	0.00096104	1
S	4d	CD8*Granulo	5.03171e-05	3
S	4d	CD8*Plasmablast	3.97434e-05	7
S	4d	IgD+_B*Granulo	0.00095895	5
S	4d	IgD+_B*NK	8.62214e-06	3
S	4d	IgD+_B*pDC	3.66515e-06	3
S	4d	NK*B*CD4	2.651e-05	3
S	4d	NK*B*Myeloid	5.754e-05	3
S	4d	NK*Granulo	0	3
S	4d	NK*My_Prog	0	3
S	4d	NK*Myeloid	2.15068e-05	3
S	4d	NK*Plasmablast	2.12466e-05	3
S	4d	Plasmablast*Granulo	7.04039e-06	3
S	4d	Plasmablast*Macro	1.55652e-06	3
S	8d	B*CD4*CD8	0	3
S	8d	B*cDC1	0.00026548	5
S	8d	B*cDC2	0.00056528	7
S	8d	B*Granulo	3.1182e-05	3
S	8d	B*Macro	0.00044619	5
S	8d	B*Mono	0.00109928	4
S	8d	B*NK	0.00062765	5
S	8d	B*pDC	3.97026e-06	3
S	8d	B*Prog	2.75365e-05	3
S	8d	B*TCRgd	3.29013e-05	3
S	8d	CD4_Ag_spec*B	0.00184416	2
S	8d	CD4_Ag_spec*CD24_hi	1.49366e-05	3
S	8d	CD4_Ag_spec*CD4_Ag_spec/CD4	0.00077855	7
S	8d	CD4_Ag_spec*CD8_Ag_spec	0.00077932	7
S	8d	CD4_Ag_spec*CD8_Ag_spec*B	8.89578e-05	3
S	8d	CD4_Ag_spec*DC	0.00035718	7
S	8d	CD4_Ag_spec*Granulo	5.63562e-05	3
S	8d	CD4_Ag_spec*NK	3.96265e-05	3
S	8d	CD4_Ag_spec*Plasmablast	0.00032521	7
S	8d	CD4_pDC	0	3
S	8d	CD4_Treg*B	0	3
S	8d	CD4*B	0.00223106	6
S	8d	CD4*B*Macro	0.00016151	3
S	8d	CD4*CD8	0.00021648	3
S	8d	CD4*CD8*Myeloid	1.03646e-05	3
S	8d	CD4*CD8*TCRgd	9.90989e-06	3
S	8d	CD4*Granulo	7.7264e-05	3
S	8d	CD4*NK	7.26644e-05	3
S	8d	CD4*Plasmablast	0.00043698	7
S	8d	CD8_Ag_spec*B	0.00236105	2
S	8d	CD8_Ag_spec*CD24_hi	1.93082e-05	3
S	8d	CD8_Ag_spec*CD4	0.00076631	7
S	8d	CD8_Ag_spec*CD4*Myeloid	5.16812e-05	3
S	8d	CD8_Ag_spec*CD8	0.00097611	7
S	8d	CD8_Ag_spec*Granulo	5.57942e-05	3
S	8d	CD8_Ag_spec*Myeloid	0.00025776	3
S	8d	CD8_Ag_spec*NK	0.00011045	3
S	8d	CD8_Ag_spec*Plasmablast	0.00044756	7
S	8d	CD8*B	0.00203294	1
S	8d	CD8*Granulo	7.7565e-05	3
S	8d	CD8*Plasmablast	0.00045691	7
S	8d	IgD+_B*Granulo	0.00089639	5
S	8d	IgD+_B*NK	5.35543e-06	3
S	8d	IgD+_B*pDC	7.62908e-06	3
S	8d	NK*B*CD4	2.91661e-05	3
S	8d	NK*B*Myeloid	2.87982e-05	3
S	8d	NK*Granulo	0	3
S	8d	NK*My_Prog	1.29822e-06	3
S	8d	NK*Myeloid	1.61689e-05	3
S	8d	NK*Plasmablast	5.70362e-05	3
S	8d	Plasmablast*Granulo	2.31208e-05	3
S	8d	Plasmablast*Macro	3.10397e-06	3
S	naive	B*CD4*CD8	0	3
S	naive	B*cDC1	0.00015107	5
S	naive	B*cDC2	0.00032574	7
S	naive	B*Granulo	2.21577e-05	3
S	naive	B*Macro	0.00050624	5
S	naive	B*Mono	0.00016108	4
S	naive	B*NK	0.00055901	5
S	naive	B*pDC	4.94605e-06	3
S	naive	B*Prog	7.44498e-06	3
S	naive	B*TCRgd	4.78904e-05	3
S	naive	CD4_Ag_spec*B	6.00673e-07	2
S	naive	CD4_Ag_spec*CD24_hi	0	3
S	naive	CD4_Ag_spec*CD4_Ag_spec/CD4	1.99035e-07	7
S	naive	CD4_Ag_spec*CD8_Ag_spec	0	7
S	naive	CD4_Ag_spec*CD8_Ag_spec*B	2.18402e-05	3
S	naive	CD4_Ag_spec*DC	9.56623e-07	7
S	naive	CD4_Ag_spec*Granulo	1.50168e-07	3
S	naive	CD4_Ag_spec*NK	0	3
S	naive	CD4_Ag_spec*Plasmablast	0	7
S	naive	CD4_pDC	5.52762e-07	3
S	naive	CD4_Treg*B	0	3
S	naive	CD4*B	0.00312149	6
S	naive	CD4*B*Macro	0.00027943	3
S	naive	CD4*CD8	0.00032969	3
S	naive	CD4*CD8*Myeloid	1.27546e-05	3
S	naive	CD4*CD8*TCRgd	2.24756e-05	3
S	naive	CD4*Granulo	5.02563e-05	3
S	naive	CD4*NK	0.00011235	3
S	naive	CD4*Plasmablast	0.00011679	7
S	naive	CD8_Ag_spec*B	5.04252e-06	2
S	naive	CD8_Ag_spec*CD24_hi	0	3
S	naive	CD8_Ag_spec*CD4	1.26045e-06	7
S	naive	CD8_Ag_spec*CD4*Myeloid	0	3
S	naive	CD8_Ag_spec*CD8	4.03861e-07	7
S	naive	CD8_Ag_spec*Granulo	0	3
S	naive	CD8_Ag_spec*Myeloid	0	3
S	naive	CD8_Ag_spec*NK	0	3
S	naive	CD8_Ag_spec*Plasmablast	1.99035e-07	7
S	naive	CD8*B	0.00168975	1
S	naive	CD8*Granulo	4.29386e-05	3
S	naive	CD8*Plasmablast	6.52729e-05	7
S	naive	IgD+_B*Granulo	0.00037646	5
S	naive	IgD+_B*NK	1.4235e-05	3
S	naive	IgD+_B*pDC	6.95806e-06	3
S	naive	NK*B*CD4	7.01296e-05	3
S	naive	NK*B*Myeloid	3.91322e-05	3
S	naive	NK*Granulo	0	3
S	naive	NK*My_Prog	2.05762e-06	3
S	naive	NK*Myeloid	1.82406e-05	3
S	naive	NK*Plasmablast	1.5878e-05	3
S	naive	Plasmablast*Granulo	6.48225e-06	3
S	naive	Plasmablast*Macro	5.26059e-06	3

## Sheet: Panel 6B
celltype	organ	day	mean
CD4_LCMV_spec	BM	4d	8.63576049026727e-06
CD4_LCMV_spec	LN	4d	0.000194066
CD4_LCMV_spec	S	4d	0.00136327
CD4_LCMV_spec	BM	8d	0.001726
CD4_LCMV_spec	LN	8d	0.0121305
CD4_LCMV_spec	S	8d	0.0513868
CD4_LCMV_spec	BM	naive	2.63003464569353e-06
CD4_LCMV_spec	LN	naive	6.09932633405605e-05
CD4_LCMV_spec	S	naive	4.79298977121624e-05
CD8_LCMV_spec	BM	4d	4.22555740068333e-05
CD8_LCMV_spec	LN	4d	0.000336585
CD8_LCMV_spec	S	4d	0.00123482
CD8_LCMV_spec	BM	8d	0.00180327
CD8_LCMV_spec	LN	8d	0.0243658
CD8_LCMV_spec	S	8d	0.0499009
CD8_LCMV_spec	BM	naive	2.92310538840141e-05
CD8_LCMV_spec	LN	naive	0.00013746
CD8_LCMV_spec	S	naive	0.000109569

## Sheet: Pnael 6C
interacting_cell_cluster	organ	day	mean
CD4_Ag_spec*B	BM	4d	9.62083e-07
CD4_Ag_spec*B	LN	4d	1.95204e-06
CD4_Ag_spec*B	S	4d	3.88318e-05
CD4_Ag_spec*B	BM	8d	2.64783e-06
CD4_Ag_spec*B	LN	8d	1.93268e-05
CD4_Ag_spec*B	S	8d	0.00184416
CD4_Ag_spec*B	LN	naive	1.40121e-06
CD4_Ag_spec*B	S	naive	2.40269e-06
CD4_Ag_spec*CD24_hi	S	8d	1.49366e-05
CD4_Ag_spec*CD4_Ag_spec/CD4	LN	4d	1.50466e-06
CD4_Ag_spec*CD4_Ag_spec/CD4	S	4d	1.70104e-05
CD4_Ag_spec*CD4_Ag_spec/CD4	LN	8d	6.75777e-06
CD4_Ag_spec*CD4_Ag_spec/CD4	S	8d	0.00077855
CD4_Ag_spec*CD4_Ag_spec/CD4	S	naive	7.9614e-07
CD4_Ag_spec*CD8_Ag_spec	LN	4d	1.5809e-06
CD4_Ag_spec*CD8_Ag_spec	LN	8d	5.3701e-05
CD4_Ag_spec*CD8_Ag_spec	S	8d	0.00077932
CD4_Ag_spec*CD8_Ag_spec*B	S	4d	1.79324e-05
CD4_Ag_spec*CD8_Ag_spec*B	LN	8d	2.78109e-06
CD4_Ag_spec*CD8_Ag_spec*B	S	8d	8.89578e-05
CD4_Ag_spec*CD8_Ag_spec*B	BM	naive	1.26954e-06
CD4_Ag_spec*CD8_Ag_spec*B	LN	naive	2.14136e-06
CD4_Ag_spec*CD8_Ag_spec*B	S	naive	2.18402e-05
CD4_Ag_spec*DC	S	4d	6.48758e-06
CD4_Ag_spec*DC	BM	8d	2.98284e-06
CD4_Ag_spec*DC	LN	8d	4.79073e-06
CD4_Ag_spec*DC	S	8d	0.00035718
CD4_Ag_spec*DC	S	naive	9.56623e-07
CD4_Ag_spec*Granulo	S	4d	1.05744e-06
CD4_Ag_spec*Granulo	S	8d	5.63562e-05
CD4_Ag_spec*Granulo	S	naive	6.00673e-07
CD4_Ag_spec*NK	S	4d	9.31414e-07
CD4_Ag_spec*NK	BM	8d	1.76515e-06
CD4_Ag_spec*NK	LN	8d	2.04101e-06
CD4_Ag_spec*NK	S	8d	3.96265e-05
CD4_Ag_spec*Plasmablast	S	4d	6.34225e-07
CD4_Ag_spec*Plasmablast	BM	8d	1.65794e-06
CD4_Ag_spec*Plasmablast	LN	8d	1.35324e-05
CD4_Ag_spec*Plasmablast	S	8d	0.00032521
CD8_Ag_spec*B	BM	4d	1.92417e-06
CD8_Ag_spec*B	LN	4d	1.603e-05
CD8_Ag_spec*B	S	4d	1.39532e-05
CD8_Ag_spec*B	BM	8d	1.37664e-06
CD8_Ag_spec*B	LN	8d	0.00050567
CD8_Ag_spec*B	S	8d	0.00236105
CD8_Ag_spec*B	BM	naive	1.12207e-06
CD8_Ag_spec*B	LN	naive	6.48306e-06
CD8_Ag_spec*B	S	naive	5.04252e-06
CD8_Ag_spec*CD24_hi	LN	8d	1.21206e-06
CD8_Ag_spec*CD24_hi	S	8d	1.93082e-05
CD8_Ag_spec*CD4	LN	4d	1.88792e-05
CD8_Ag_spec*CD4	S	4d	5.49901e-06
CD8_Ag_spec*CD4	BM	8d	1.32491e-06
CD8_Ag_spec*CD4	LN	8d	0.00129675
CD8_Ag_spec*CD4	S	8d	0.00076631
CD8_Ag_spec*CD4	LN	naive	3.87296e-06
CD8_Ag_spec*CD4	S	naive	1.6806e-06
CD8_Ag_spec*CD4*Myeloid	LN	4d	1.2219e-05
CD8_Ag_spec*CD4*Myeloid	S	4d	1.61689e-06
CD8_Ag_spec*CD4*Myeloid	LN	8d	0.00097847
CD8_Ag_spec*CD4*Myeloid	S	8d	5.16812e-05
CD8_Ag_spec*CD4*Myeloid	BM	naive	9.74603e-07
CD8_Ag_spec*CD4*Myeloid	LN	naive	1.27541e-06
CD8_Ag_spec*CD8	LN	4d	2.35529e-06
CD8_Ag_spec*CD8	S	4d	2.66488e-06
CD8_Ag_spec*CD8	LN	8d	0.00057722
CD8_Ag_spec*CD8	S	8d	0.00097611
CD8_Ag_spec*CD8	LN	naive	5.01147e-06
CD8_Ag_spec*CD8	S	naive	8.07722e-07
CD8_Ag_spec*Granulo	S	4d	5.94378e-07
CD8_Ag_spec*Granulo	LN	8d	2.38621e-06
CD8_Ag_spec*Granulo	S	8d	5.57942e-05
CD8_Ag_spec*Myeloid	S	4d	7.22997e-07
CD8_Ag_spec*Myeloid	LN	8d	1.22706e-05
CD8_Ag_spec*Myeloid	S	8d	0.00025776
CD8_Ag_spec*NK	S	4d	1.05744e-06
CD8_Ag_spec*NK	LN	8d	2.69805e-05
CD8_Ag_spec*NK	S	8d	0.00011045
CD8_Ag_spec*Plasmablast	LN	4d	1.09181e-06
CD8_Ag_spec*Plasmablast	S	4d	1.04011e-06
CD8_Ag_spec*Plasmablast	BM	8d	9.88139e-07
CD8_Ag_spec*Plasmablast	LN	8d	0.00013058
CD8_Ag_spec*Plasmablast	S	8d	0.00044756
CD8_Ag_spec*Plasmablast	LN	naive	1.41107e-06
CD8_Ag_spec*Plasmablast	S	naive	7.9614e-07

## Sheet: Panel 6D
odds ratio	organ	day	rep	log_or	LogOR
0.0434907	BM	8d	1	-4.52315	-4.52315
0.054229	BM	8d	2	-4.20479	-4.20479
0.311503	BM	8d	3	-1.68268	-1.68268
0.455474	BM	8d	4	-1.13456	-1.13456
5.30131	LN	8d	1	2.40635	2.40635
5.37348	LN	8d	2	2.42586	2.42586
5.00048	LN	8d	3	2.32207	2.32207
5.72428	LN	8d	4	2.51709	2.51709
2.43027	S	8d	1	1.28112	1.28112
2.26659	S	8d	2	1.18052	1.18052
2.0812	S	8d	3	1.05742	1.05742
2.61963	S	8d	4	1.38936	1.38936

## Sheet: Panel 6E
organ	day	celltype	N	avg	SE.low	SE.high	type	.group
BM	4d	HSC	4	0.104946	0.0408331	0.169059	HSC	2
BM	8d	HSC	4	0.736234	0.631024	0.841444	HSC	2
BM	naive	HSC	4	0.18346	0.100871	0.266049	HSC	2
BM	4d	B*NK	4	0.901426	0.844014	0.958837	dbt	1
BM	4d	NK*My_Prog	4	0.827845	0.722581	0.933109	dbt	3
BM	4d	NK*Myeloid	4	0.780232	0.702506	0.857958	dbt	4
BM	4d	NK*Plasmablast	4	0.346911	0.123614	0.570207	dbt	5
BM	8d	B*NK	4	0.146679	0.089313	0.204045	dbt	1
BM	8d	NK*My_Prog	4	0.447533	0.409251	0.485815	dbt	3
BM	8d	NK*Myeloid	4	0.216379	0.186544	0.246215	dbt	4
BM	8d	NK*Plasmablast	4	0.0756438	0.0146465	0.136641	dbt	5
BM	naive	B*NK	4	0.347631	0.265106	0.430156	dbt	1
BM	naive	NK*My_Prog	4	0.0704938	0.0458937	0.095094	dbt	3
BM	naive	NK*Myeloid	4	0.0438645	0.0287543	0.0589747	dbt	4
BM	naive	NK*Plasmablast	4	0.0503635	0.0244442	0.0762829	dbt	5

## Sheet: Panel 6F
sample_id	organ	day	rep	celltype	n	all_cells	freq	mean_naive	normB_Mono	fc	log2_fc	x	fill
BM_4d_1	BM	4d	1	Monocytes	149166	613008	0.243335	0.138486	1.75711	1.75711	0.813202	4d_Monocytes	4d_BM_Monocytes
BM_4d_2	BM	4d	2	Monocytes	243477	1039411	0.234245	0.138486	1.69147	1.69147	0.75828	4d_Monocytes	4d_BM_Monocytes
BM_4d_3	BM	4d	3	Monocytes	131906	520186	0.253575	0.138486	1.83105	1.83105	0.872671	4d_Monocytes	4d_BM_Monocytes
BM_4d_4	BM	4d	4	Monocytes	172897	723616	0.238935	0.138486	1.72534	1.72534	0.786877	4d_Monocytes	4d_BM_Monocytes
BM_8d_1	BM	8d	1	Monocytes	305692	1012003	0.302066	0.138486	2.18121	2.18121	1.12513	8d_Monocytes	8d_BM_Monocytes
BM_8d_2	BM	8d	2	Monocytes	258860	1008191	0.256757	0.138486	1.85403	1.85403	0.890664	8d_Monocytes	8d_BM_Monocytes
BM_8d_3	BM	8d	3	Monocytes	169922	566525	0.299937	0.138486	2.16583	2.16583	1.11492	8d_Monocytes	8d_BM_Monocytes
BM_8d_4	BM	8d	4	Monocytes	186542	603159	0.309275	0.138486	2.23326	2.23326	1.15915	8d_Monocytes	8d_BM_Monocytes
BM_naive_1	BM	naive	1	Monocytes	123192	785858	0.156761	0.138486	1.13196	1.13196	0.178829	naive_Monocytes	naive_BM_Monocytes
BM_naive_2	BM	naive	2	Monocytes	113571	787688	0.144183	0.138486	1.04114	1.04114	0.0581589	naive_Monocytes	naive_BM_Monocytes
BM_naive_3	BM	naive	3	Monocytes	127328	900785	0.141352	0.138486	1.0207	1.0207	0.0295556	naive_Monocytes	naive_BM_Monocytes
BM_naive_4	BM	naive	4	Monocytes	114557	1026059	0.111648	0.138486	0.806202	0.806202	-0.310787	naive_Monocytes	naive_BM_Monocytes
LN_4d_1	LN	4d	1	Monocytes	7775	632553	0.0122915	0.00395906	3.10464	3.10464	1.63443	4d_Monocytes	4d_LN_Monocytes
LN_4d_2	LN	4d	2	Monocytes	10966	915912	0.0119728	0.00395906	3.02414	3.02414	1.59653	4d_Monocytes	4d_LN_Monocytes
LN_4d_3	LN	4d	3	Monocytes	12652	700075	0.0180723	0.00395906	4.56481	4.56481	2.19055	4d_Monocytes	4d_LN_Monocytes
LN_4d_4	LN	4d	4	Monocytes	7483	581238	0.0128742	0.00395906	3.25184	3.25184	1.70126	4d_Monocytes	4d_LN_Monocytes
LN_8d_1	LN	8d	1	Monocytes	13532	1098332	0.0123205	0.00395906	3.11197	3.11197	1.63783	8d_Monocytes	8d_LN_Monocytes
LN_8d_2	LN	8d	2	Monocytes	14200	979906	0.0144912	0.00395906	3.66026	3.66026	1.87195	8d_Monocytes	8d_LN_Monocytes
LN_8d_3	LN	8d	3	Monocytes	2791	474641	0.00588023	0.00395906	1.48526	1.48526	0.570715	8d_Monocytes	8d_LN_Monocytes
LN_8d_4	LN	8d	4	Monocytes	5288	712448	0.0074223	0.00395906	1.87476	1.87476	0.906707	8d_Monocytes	8d_LN_Monocytes
LN_naive_1	LN	naive	1	Monocytes	2918	813883	0.00358528	0.00395906	0.905589	0.905589	-0.143072	naive_Monocytes	naive_LN_Monocytes
LN_naive_2	LN	naive	2	Monocytes	2424	675543	0.00358822	0.00395906	0.906332	0.906332	-0.141888	naive_Monocytes	naive_LN_Monocytes
LN_naive_3	LN	naive	3	Monocytes	2692	708684	0.00379859	0.00395906	0.959467	0.959467	-0.0596945	naive_Monocytes	naive_LN_Monocytes
LN_naive_4	LN	naive	4	Monocytes	3679	756350	0.00486415	0.00395906	1.22861	1.22861	0.297029	naive_Monocytes	naive_LN_Monocytes
S_4d_1	S	4d	1	Monocytes	92774	1398375	0.0663441	0.0256578	2.58573	2.58573	1.37057	4d_Monocytes	4d_S_Monocytes
S_4d_2	S	4d	2	Monocytes	110363	1682430	0.0655974	0.0256578	2.55662	2.55662	1.35424	4d_Monocytes	4d_S_Monocytes
S_4d_3	S	4d	3	Monocytes	64003	1100807	0.0581419	0.0256578	2.26605	2.26605	1.18018	4d_Monocytes	4d_S_Monocytes
S_4d_4	S	4d	4	Monocytes	81507	1483523	0.0549415	0.0256578	2.14132	2.14132	1.0985	4d_Monocytes	4d_S_Monocytes
S_8d_1	S	8d	1	Monocytes	101031	1649381	0.0612539	0.0256578	2.38734	2.38734	1.2554	8d_Monocytes	8d_S_Monocytes
S_8d_2	S	8d	2	Monocytes	79161	1101603	0.0718598	0.0256578	2.8007	2.8007	1.48579	8d_Monocytes	8d_S_Monocytes
S_8d_3	S	8d	3	Monocytes	70655	1155920	0.0611245	0.0256578	2.38229	2.38229	1.25235	8d_Monocytes	8d_S_Monocytes
S_8d_4	S	8d	4	Monocytes	115096	1442263	0.0798024	0.0256578	3.11026	3.11026	1.63703	8d_Monocytes	8d_S_Monocytes
S_naive_1	S	naive	1	Monocytes	37743	1664798	0.0226712	0.0256578	0.883599	0.883599	-0.178536	naive_Monocytes	naive_S_Monocytes
S_naive_2	S	naive	2	Monocytes	30628	1228150	0.0249383	0.0256578	0.971958	0.971958	-0.0410338	naive_Monocytes	naive_S_Monocytes
S_naive_3	S	naive	3	Monocytes	31716	1256060	0.0252504	0.0256578	0.984121	0.984121	-0.0230927	naive_Monocytes	naive_S_Monocytes
S_naive_4	S	naive	4	Monocytes	29338	985445	0.0297713	0.0256578	1.16032	1.16032	0.214525	naive_Monocytes	naive_S_Monocytes

## Sheet: Panel 6G
sample_id	organ	day	rep	all_dbt_anno_v2	n	all_cells	freq	mean_naive	normB_Mono	fc	log2_fc	x	fill
BM_4d_1	BM	4d	1	B*Mono	416	613008	0.000678621	0.00075102	0.903599	0.903599	-0.146245	4d_B*Mono	4d_BM_
BM_4d_2	BM	4d	2	B*Mono	954	1039411	0.000917828	0.00075102	1.22211	1.22211	0.289372	4d_B*Mono	4d_BM_
BM_4d_3	BM	4d	3	B*Mono	357	520186	0.000686293	0.00075102	0.913815	0.913815	-0.130026	4d_B*Mono	4d_BM_
BM_4d_4	BM	4d	4	B*Mono	1018	723616	0.00140682	0.00075102	1.87322	1.87322	0.905519	4d_B*Mono	4d_BM_
BM_8d_1	BM	8d	1	B*Mono	453	1012003	0.000447627	0.00075102	0.596026	0.596026	-0.746553	8d_B*Mono	8d_BM_
BM_8d_2	BM	8d	2	B*Mono	571	1008191	0.000566361	0.00075102	0.754123	0.754123	-0.407129	8d_B*Mono	8d_BM_
BM_8d_3	BM	8d	3	B*Mono	179	566525	0.000315961	0.00075102	0.42071	0.42071	-1.2491	8d_B*Mono	8d_BM_
BM_8d_4	BM	8d	4	B*Mono	77	603159	0.000127661	0.00075102	0.169984	0.169984	-2.55653	8d_B*Mono	8d_BM_
BM_naive_1	BM	naive	1	B*Mono	498	785858	0.000633702	0.00075102	0.843789	0.843789	-0.245045	naive_B*Mono	naive_BM_
BM_naive_2	BM	naive	2	B*Mono	542	787688	0.00068809	0.00075102	0.916207	0.916207	-0.126254	naive_B*Mono	naive_BM_
BM_naive_3	BM	naive	3	B*Mono	684	900785	0.000759338	0.00075102	1.01108	1.01108	0.015891	naive_B*Mono	naive_BM_
BM_naive_4	BM	naive	4	B*Mono	947	1026059	0.000922949	0.00075102	1.22893	1.22893	0.2974	naive_B*Mono	naive_BM_
LN_4d_1	LN	4d	1	B*Mono	835	632553	0.00132005	3.68141404882197e-05	35.8571	35.8571	5.16419	4d_B*Mono	4d_LN_
LN_4d_2	LN	4d	2	B*Mono	358	915912	0.000390867	3.68141404882197e-05	10.6173	10.6173	3.40835	4d_B*Mono	4d_LN_
LN_4d_3	LN	4d	3	B*Mono	3924	700075	0.00560511	3.68141404882197e-05	152.254	152.254	7.25034	4d_B*Mono	4d_LN_
LN_4d_4	LN	4d	4	B*Mono	1850	581238	0.00318286	3.68141404882197e-05	86.4576	86.4576	6.43392	4d_B*Mono	4d_LN_
LN_8d_1	LN	8d	1	B*Mono	175	1098332	0.000159333	3.68141404882197e-05	4.32802	4.32802	2.11371	8d_B*Mono	8d_LN_
LN_8d_2	LN	8d	2	B*Mono	208	979906	0.000212265	3.68141404882197e-05	5.76586	5.76586	2.52754	8d_B*Mono	8d_LN_
LN_8d_3	LN	8d	3	B*Mono	34	474641	7.16330869014687e-05	3.68141404882197e-05	1.9458	1.9458	0.960366	8d_B*Mono	8d_LN_
LN_8d_4	LN	8d	4	B*Mono	81	712448	0.000113693	3.68141404882197e-05	3.08828	3.08828	1.62681	8d_B*Mono	8d_LN_
LN_naive_1	LN	naive	1	B*Mono	19	813883	2.3344878809362e-05	3.68141404882197e-05	0.634128	0.634128	-0.657154	naive_B*Mono	naive_LN_
LN_naive_2	LN	naive	2	B*Mono	7	675543	1.03620346891316e-05	3.68141404882197e-05	0.281469	0.281469	-1.82895	naive_B*Mono	naive_LN_
LN_naive_3	LN	naive	3	B*Mono	28	708684	3.95098520638253e-05	3.68141404882197e-05	1.07322	1.07322	0.101952	naive_B*Mono	naive_LN_
LN_naive_4	LN	naive	4	B*Mono	56	756350	7.40397963905599e-05	3.68141404882197e-05	2.01118	2.01118	1.00804	naive_B*Mono	naive_LN_
S_4d_1	S	4d	1	B*Mono	5086	1398375	0.00363708	0.000161081	22.5792	22.5792	4.49692	4d_B*Mono	4d_S_
S_4d_2	S	4d	2	B*Mono	5422	1682430	0.00322272	0.000161081	20.0068	20.0068	4.32242	4d_B*Mono	4d_S_
S_4d_3	S	4d	3	B*Mono	5847	1100807	0.00531156	0.000161081	32.9745	32.9745	5.04328	4d_B*Mono	4d_S_
S_4d_4	S	4d	4	B*Mono	5676	1483523	0.00382603	0.000161081	23.7522	23.7522	4.56999	4d_B*Mono	4d_S_
S_8d_1	S	8d	1	B*Mono	2207	1649381	0.00133808	0.000161081	8.30687	8.30687	3.0543	8d_B*Mono	8d_S_
S_8d_2	S	8d	2	B*Mono	1414	1101603	0.00128358	0.000161081	7.96857	7.96857	2.99432	8d_B*Mono	8d_S_
S_8d_3	S	8d	3	B*Mono	1008	1155920	0.000872033	0.000161081	5.41363	5.41363	2.4366	8d_B*Mono	8d_S_
S_8d_4	S	8d	4	B*Mono	1303	1442263	0.000903441	0.000161081	5.60862	5.60862	2.48765	8d_B*Mono	8d_S_
S_naive_1	S	naive	1	B*Mono	246	1664798	0.000147766	0.000161081	0.917338	0.917338	-0.124474	naive_B*Mono	naive_S_
S_naive_2	S	naive	2	B*Mono	146	1228150	0.000118878	0.000161081	0.738002	0.738002	-0.438304	naive_B*Mono	naive_S_
S_naive_3	S	naive	3	B*Mono	273	1256060	0.000217346	0.000161081	1.3493	1.3493	0.43221	naive_B*Mono	naive_S_
S_naive_4	S	naive	4	B*Mono	158	985445	0.000160334	0.000161081	0.995361	0.995361	-0.00670819	naive_B*Mono	naive_S_

## Sheet: Panel 6H
sample_id	organ	day	rep	all_cells	celltype	n	freq	x	fill
LN_4d_1	LN	4d	1	632553	Plasma_cells	961	0.00151924	4d_Plasma_cells	4d_LN_Plasma_cells
LN_4d_2	LN	4d	2	915912	Plasma_cells	2984	0.00325795	4d_Plasma_cells	4d_LN_Plasma_cells
LN_4d_3	LN	4d	3	700075	Plasma_cells	934	0.00133414	4d_Plasma_cells	4d_LN_Plasma_cells
LN_4d_4	LN	4d	4	581238	Plasma_cells	492	0.000846469	4d_Plasma_cells	4d_LN_Plasma_cells
LN_8d_1	LN	8d	1	1098332	Plasma_cells	11471	0.010444	8d_Plasma_cells	8d_LN_Plasma_cells
LN_8d_2	LN	8d	2	979906	Plasma_cells	6360	0.00649042	8d_Plasma_cells	8d_LN_Plasma_cells
LN_8d_3	LN	8d	3	474641	Plasma_cells	4758	0.0100244	8d_Plasma_cells	8d_LN_Plasma_cells
LN_8d_4	LN	8d	4	712448	Plasma_cells	7119	0.00999231	8d_Plasma_cells	8d_LN_Plasma_cells
LN_naive_1	LN	naive	1	813883	Plasma_cells	904	0.00111072	naive_Plasma_cells	naive_LN_Plasma_cells
LN_naive_2	LN	naive	2	675543	Plasma_cells	749	0.00110874	naive_Plasma_cells	naive_LN_Plasma_cells
LN_naive_3	LN	naive	3	708684	Plasma_cells	531	0.000749276	naive_Plasma_cells	naive_LN_Plasma_cells
LN_naive_4	LN	naive	4	756350	Plasma_cells	445	0.000588352	naive_Plasma_cells	naive_LN_Plasma_cells
S_4d_1	S	4d	1	1398375	Plasma_cells	10400	0.0074372	4d_Plasma_cells	4d_S_Plasma_cells
S_4d_2	S	4d	2	1682430	Plasma_cells	8606	0.00511522	4d_Plasma_cells	4d_S_Plasma_cells
S_4d_3	S	4d	3	1100807	Plasma_cells	4170	0.00378813	4d_Plasma_cells	4d_S_Plasma_cells
S_4d_4	S	4d	4	1483523	Plasma_cells	7204	0.00485601	4d_Plasma_cells	4d_S_Plasma_cells
S_8d_1	S	8d	1	1649381	Plasma_cells	31771	0.0192624	8d_Plasma_cells	8d_S_Plasma_cells
S_8d_2	S	8d	2	1101603	Plasma_cells	32914	0.0298783	8d_Plasma_cells	8d_S_Plasma_cells
S_8d_3	S	8d	3	1155920	Plasma_cells	34575	0.0299112	8d_Plasma_cells	8d_S_Plasma_cells
S_8d_4	S	8d	4	1442263	Plasma_cells	43101	0.0298843	8d_Plasma_cells	8d_S_Plasma_cells
S_naive_1	S	naive	1	1664798	Plasma_cells	7609	0.00457052	naive_Plasma_cells	naive_S_Plasma_cells
S_naive_2	S	naive	2	1228150	Plasma_cells	2520	0.00205187	naive_Plasma_cells	naive_S_Plasma_cells
S_naive_3	S	naive	3	1256060	Plasma_cells	4119	0.0032793	naive_Plasma_cells	naive_S_Plasma_cells
S_naive_4	S	naive	4	985445	Plasma_cells	1979	0.00200823	naive_Plasma_cells	naive_S_Plasma_cells

## Sheet: Panel 6I
sample_id	organ	day	rep	all_dbt_anno_v2	n	all_cells	freq_dbt	harmonic_mean	freq_hm	x	fill
LN_4d_1	LN	4d	1	CD4_Ag_spec*Plasmablast	0	632553	0	0.000383257	0	4d_CD4_Ag_spec*Plasmablast	4d_LN_CD4_Ag_spec*Plasmablast
LN_4d_2	LN	4d	2	CD4_Ag_spec*Plasmablast	0	915912	0	0.000383257	0	4d_CD4_Ag_spec*Plasmablast	4d_LN_CD4_Ag_spec*Plasmablast
LN_4d_3	LN	4d	3	CD4_Ag_spec*Plasmablast	0	700075	0	0.000383257	0	4d_CD4_Ag_spec*Plasmablast	4d_LN_CD4_Ag_spec*Plasmablast
LN_4d_4	LN	4d	4	CD4_Ag_spec*Plasmablast	0	581238	0	0.000383257	0	4d_CD4_Ag_spec*Plasmablast	4d_LN_CD4_Ag_spec*Plasmablast
LN_8d_1	LN	8d	1	CD4_Ag_spec*Plasmablast	31	1098332	2.82246169646336e-05	0.0171324	0.00164745	8d_CD4_Ag_spec*Plasmablast	8d_LN_CD4_Ag_spec*Plasmablast
LN_8d_2	LN	8d	2	CD4_Ag_spec*Plasmablast	13	979906	1.32665786310115e-05	0.0171324	0.000774358	8d_CD4_Ag_spec*Plasmablast	8d_LN_CD4_Ag_spec*Plasmablast
LN_8d_3	LN	8d	3	CD4_Ag_spec*Plasmablast	4	474641	8.42742198840808e-06	0.0171324	0.000491901	8d_CD4_Ag_spec*Plasmablast	8d_LN_CD4_Ag_spec*Plasmablast
LN_8d_4	LN	8d	4	CD4_Ag_spec*Plasmablast	3	712448	4.21083363277039e-06	0.0171324	0.000245783	8d_CD4_Ag_spec*Plasmablast	8d_LN_CD4_Ag_spec*Plasmablast
LN_naive_1	LN	naive	1	CD4_Ag_spec*Plasmablast	0	813883	0	0.000121633	0	naive_CD4_Ag_spec*Plasmablast	naive_LN_CD4_Ag_spec*Plasmablast
LN_naive_2	LN	naive	2	CD4_Ag_spec*Plasmablast	0	675543	0	0.000121633	0	naive_CD4_Ag_spec*Plasmablast	naive_LN_CD4_Ag_spec*Plasmablast
LN_naive_3	LN	naive	3	CD4_Ag_spec*Plasmablast	0	708684	0	0.000121633	0	naive_CD4_Ag_spec*Plasmablast	naive_LN_CD4_Ag_spec*Plasmablast
LN_naive_4	LN	naive	4	CD4_Ag_spec*Plasmablast	0	756350	0	0.000121633	0	naive_CD4_Ag_spec*Plasmablast	naive_LN_CD4_Ag_spec*Plasmablast
S_4d_1	S	4d	1	CD4_Ag_spec*Plasmablast	0	1398375	0	0.00244885	0	4d_CD4_Ag_spec*Plasmablast	4d_S_CD4_Ag_spec*Plasmablast
S_4d_2	S	4d	2	CD4_Ag_spec*Plasmablast	1	1682430	5.94378369382381e-07	0.00244885	0.000242717	4d_CD4_Ag_spec*Plasmablast	4d_S_CD4_Ag_spec*Plasmablast
S_4d_3	S	4d	3	CD4_Ag_spec*Plasmablast	0	1100807	0	0.00244885	0	4d_CD4_Ag_spec*Plasmablast	4d_S_CD4_Ag_spec*Plasmablast
S_4d_4	S	4d	4	CD4_Ag_spec*Plasmablast	1	1483523	6.74071113154296e-07	0.00244885	0.00027526	4d_CD4_Ag_spec*Plasmablast	4d_S_CD4_Ag_spec*Plasmablast
S_8d_1	S	8d	1	CD4_Ag_spec*Plasmablast	601	1649381	0.000364379	0.0349596	0.0104229	8d_CD4_Ag_spec*Plasmablast	8d_S_CD4_Ag_spec*Plasmablast
S_8d_2	S	8d	2	CD4_Ag_spec*Plasmablast	363	1101603	0.00032952	0.0349596	0.00942572	8d_CD4_Ag_spec*Plasmablast	8d_S_CD4_Ag_spec*Plasmablast
S_8d_3	S	8d	3	CD4_Ag_spec*Plasmablast	385	1155920	0.000333068	0.0349596	0.00952722	8d_CD4_Ag_spec*Plasmablast	8d_S_CD4_Ag_spec*Plasmablast
S_8d_4	S	8d	4	CD4_Ag_spec*Plasmablast	395	1442263	0.000273875	0.0349596	0.00783404	8d_CD4_Ag_spec*Plasmablast	8d_S_CD4_Ag_spec*Plasmablast
S_naive_1	S	naive	1	CD4_Ag_spec*Plasmablast	0	1664798	0	9.56633038466746e-05	0	naive_CD4_Ag_spec*Plasmablast	naive_S_CD4_Ag_spec*Plasmablast
S_naive_2	S	naive	2	CD4_Ag_spec*Plasmablast	0	1228150	0	9.56633038466746e-05	0	naive_CD4_Ag_spec*Plasmablast	naive_S_CD4_Ag_spec*Plasmablast
S_naive_3	S	naive	3	CD4_Ag_spec*Plasmablast	0	1256060	0	9.56633038466746e-05	0	naive_CD4_Ag_spec*Plasmablast	naive_S_CD4_Ag_spec*Plasmablast
S_naive_4	S	naive	4	CD4_Ag_spec*Plasmablast	0	985445	0	9.56633038466746e-05	0	naive_CD4_Ag_spec*Plasmablast	naive_S_CD4_Ag_spec*Plasmablast
