# Supplementary material for: Ultra-high-scale cytometry-based cellular interaction mapping
Source: Nat Methods. 2025 Aug 7;22(9):1887–99. doi: 10.1038/s41592-025-02744-w (PMC12446065; doi:10.1038/s41592-025-02744-w)
Supplement: Supplementary file 17 — Source data for reproducing Extended Data Fig. 1. [file 41592_2025_2744_MOESM17_ESM.xlsx]

## Sheet: Panel ED1A
prediction	i	true positive	false positive	true negative	false negative	f1 score	approach	pred_unique
otsu	Cytostim_1.fcs_6910	90	27	805	20	0.792952	image/histogram thresholding	otsu
otsu	Cytostim_2.fcs_34414	101	18	827	32	0.801587	image/histogram thresholding	otsu
otsu	Cytostim_3.fcs_46733	82	19	863	13	0.836735	image/histogram thresholding	otsu
otsu	Cytostim_5.fcs_16768	109	5	826	28	0.868526	image/histogram thresholding	otsu
km_clust_ratio	Cytostim_1.fcs_6910	90	26	806	20	0.79646	unsupervised learning	km_clust_ratio
km_clust_ratio	Cytostim_2.fcs_34414	101	18	827	32	0.801587	unsupervised learning	km_clust_ratio
km_clust_ratio	Cytostim_3.fcs_46733	82	19	863	13	0.836735	unsupervised learning	km_clust_ratio
km_clust_ratio	Cytostim_5.fcs_16768	109	5	826	28	0.868526	unsupervised learning	km_clust_ratio
triangle	Cytostim_1.fcs_6910	98	92	740	12	0.653333	image/histogram thresholding	triangle
triangle	Cytostim_2.fcs_34414	112	64	781	21	0.724919	image/histogram thresholding	triangle
triangle	Cytostim_3.fcs_46733	87	64	818	8	0.707317	image/histogram thresholding	triangle
triangle	Cytostim_5.fcs_16768	119	34	797	18	0.82069	image/histogram thresholding	triangle
gmm_ratio_class	Cytostim_1.fcs_6910	97	82	750	13	0.67128	unsupervised learning	gmm_ratio_class
gmm_ratio_class	Cytostim_2.fcs_34414	110	53	792	23	0.743243	unsupervised learning	gmm_ratio_class
gmm_ratio_class	Cytostim_3.fcs_46733	86	56	826	9	0.725738	unsupervised learning	gmm_ratio_class
gmm_ratio_class	Cytostim_5.fcs_16768	118	31	800	19	0.825175	unsupervised learning	gmm_ratio_class
Huang	Cytostim_1.fcs_6910	105	250	582	5	0.451613	image/histogram thresholding	Huang
Huang	Cytostim_2.fcs_34414	120	201	644	13	0.528634	image/histogram thresholding	Huang
Huang	Cytostim_3.fcs_46733	92	221	661	3	0.45098	image/histogram thresholding	Huang
Huang	Cytostim_5.fcs_16768	128	157	674	9	0.606635	image/histogram thresholding	Huang
Intermodes	Cytostim_1.fcs_6910	92	33	799	18	0.782979	image/histogram thresholding	Intermodes
Intermodes	Cytostim_2.fcs_34414	103	23	822	30	0.795367	image/histogram thresholding	Intermodes
Intermodes	Cytostim_3.fcs_46733	82	23	859	13	0.82	image/histogram thresholding	Intermodes
Intermodes	Cytostim_5.fcs_16768	112	8	823	25	0.871595	image/histogram thresholding	Intermodes
IsoData	Cytostim_1.fcs_6910	90	27	805	20	0.792952	image/histogram thresholding	IsoData
IsoData	Cytostim_2.fcs_34414	101	18	827	32	0.801587	image/histogram thresholding	IsoData
IsoData	Cytostim_3.fcs_46733	82	20	862	13	0.832487	image/histogram thresholding	IsoData
IsoData	Cytostim_5.fcs_16768	109	5	826	28	0.868526	image/histogram thresholding	IsoData
Li	Cytostim_1.fcs_6910	98	125	707	12	0.588589	image/histogram thresholding	Li
Li	Cytostim_2.fcs_34414	113	98	747	20	0.656977	image/histogram thresholding	Li
Li	Cytostim_3.fcs_46733	89	94	788	6	0.640288	image/histogram thresholding	Li
Li	Cytostim_5.fcs_16768	123	58	773	14	0.773585	image/histogram thresholding	Li
Mean	Cytostim_1.fcs_6910	105	258	574	5	0.443975	image/histogram thresholding	Mean
Mean	Cytostim_2.fcs_34414	121	209	636	12	0.522678	image/histogram thresholding	Mean
Mean	Cytostim_3.fcs_46733	92	231	651	3	0.440191	image/histogram thresholding	Mean
Mean	Cytostim_5.fcs_16768	129	167	664	8	0.595843	image/histogram thresholding	Mean
RenyiEntropy	Cytostim_1.fcs_6910	97	87	745	13	0.659864	image/histogram thresholding	RenyiEntropy
RenyiEntropy	Cytostim_2.fcs_34414	110	55	790	23	0.738255	image/histogram thresholding	RenyiEntropy
RenyiEntropy	Cytostim_3.fcs_46733	86	57	825	9	0.722689	image/histogram thresholding	RenyiEntropy
RenyiEntropy	Cytostim_5.fcs_16768	118	33	798	19	0.819444	image/histogram thresholding	RenyiEntropy
Shanbhag	Cytostim_1.fcs_6910	102	173	659	8	0.52987	image/histogram thresholding	Shanbhag
Shanbhag	Cytostim_2.fcs_34414	116	140	705	17	0.596401	image/histogram thresholding	Shanbhag
Shanbhag	Cytostim_3.fcs_46733	90	153	729	5	0.532544	image/histogram thresholding	Shanbhag
Shanbhag	Cytostim_5.fcs_16768	125	100	731	12	0.690608	image/histogram thresholding	Shanbhag
manual	Cytostim_1.fcs_6910	90	16.3333	815.667	20	0.833909	manual gating
manual	Cytostim_2.fcs_34414	99.6667	12.6667	832.333	33.3333	0.812716	manual gating
manual	Cytostim_3.fcs_46733	80.6667	11.3333	870.667	14.3333	0.863742	manual gating
manual	Cytostim_5.fcs_16768	107	5	826	30	0.85922	manual gating

## Sheet: Panel ED1B
FSC_A	FSC_H	FSC_ratio	FSC_A_unscaled	FSC_H_unscaled	pos
-0.212831	0.00247396	-0.292274	24592716	31027	other
-0.357786	-0.436368	-0.167863	22347702	27058	CD3pos
-0.00679366	-0.0238411	0.117886	27783744	30789	CD33pos
-0.483909	-0.312422	-0.549648	20394368	28179	CD3pos
1.25515	1.66209	0.587413	47328288	46037	CD33pos
0.329229	0.811053	-0.0390001	32987944	38340	CD33pos
-0.614079	-0.548151	-0.617503	18378344	26047	CD3pos
-0.88304	-1.02072	-0.814843	14212775	21773	CD3pos
-0.255261	0.244838	-0.561622	23935580	33219	CD3pos
-0.34644	-0.562193	-0.00703804	22523424	25920	other
-0.821221	-1.20448	-0.435383	15170203	20111	CD19pos
-0.369372	0.21808	-0.742116	22168268	32977	CD3pos
0.337496	0.804198	-0.0212946	33115976	38278	CD3pos
-0.0352909	1.54843	-0.984048	27342390	45009	CD3pos
-0.326581	0.73244	-0.986842	22831000	37629	CD33pos
-0.656623	-0.585965	-0.678206	17719436	25705	CD3pos
-0.617783	-0.52836	-0.643672	18320968	26226	CD19pos
-0.439887	0.104749	-0.789253	21076154	31952	CD3pos
-0.42132	-0.332877	-0.402389	21363718	27994	CD33pos
1.01798	0.764946	1.04739	43655116	37923	CD33pos
-0.596942	-0.672761	-0.458473	18643752	24920	CD3pos
-1.11177	-1.55741	-0.897427	10670292	16919	other
-0.863226	-0.746509	-1.01698	14519646	24253	CD3pos
-0.506017	-0.684923	-0.23399	20051968	24810	CD33pos
-0.613334	-0.221757	-0.8844	18389876	28999	CD19pos
-0.543629	-0.45428	-0.549143	19469442	26896	CD19pos
-0.485816	-0.130981	-0.702169	20364822	29820	other
2.39549	2.2732	1.45547	64989352	51564	CD33pos
0.58342	0.628506	0.506615	36924748	36689	CD33pos
-0.327203	0.541158	-0.87859	22821372	35899	CD3pos
0.0797593	0.971928	-0.519332	29124244	39795	CD33pos
0.210463	1.25487	-0.505968	31148538	42354	CD33pos
-0.130381	0.870317	-0.767501	25869668	38876	other
-0.949274	-1.44054	-0.512867	13186958	17976	CD3pos
-0.288175	-0.566837	0.128529	23425812	25878	CD33pos
-0.705204	-1.23168	-0.0624992	16967024	19865	other
1.0563	0.939201	0.931905	44248496	39499	CD33pos
0.112423	0.545912	-0.173585	29630120	35942	CD3pos
-0.403183	-0.0843214	-0.579652	21644610	30242	other
-0.0762749	0.594341	-0.510838	26707644	36380	CD3pos
-0.827289	-1.16456	-0.502238	15076226	20472	CD3pos
-0.530329	-0.346255	-0.616339	19675420	27873	CD19pos
-0.329031	-0.335752	-0.208777	22793048	27968	CD19pos
-0.399978	0.398858	-0.911943	21694260	34612	CD3pos
-0.42288	-0.393357	-0.348849	21339552	27447	CD3pos
-0.741797	-1.34678	0.00149668	16400285	18824	CD3pos
-0.672009	-0.60056	-0.699729	17481142	25573	CD3pos
0.321529	0.385811	0.306542	32868678	34494	CD33pos
0.0476529	0.498258	-0.241751	28626992	35511	CD3pos
0.16355	0.298573	0.118644	30421960	33705	CD33pos
-0.668222	-0.735563	-0.562662	17539788	24352	other
-0.580871	-0.361624	-0.708581	18892650	27734	other
0.0982484	-0.122799	0.422183	29410596	29894	CD33pos
-0.147531	-0.310542	0.139118	25604062	28196	CD3pos
0.108083	-0.704383	1.23024	29562908	24634	CD33pos
-0.538908	-0.224631	-0.733614	19542564	28973	CD19pos
-0.766627	-0.936575	-0.598251	16015726	22534	other
-0.531643	-0.591383	-0.391377	19655078	25656	CD19pos
0.180456	-0.127222	0.586464	30683792	29854	CD33pos
-0.215064	0.358611	-0.574593	24558132	34248	CD3pos
-0.60968	-0.576567	-0.581359	18446472	25790	CD19pos
-0.497336	-0.478936	-0.42609	20186410	26673	CD3pos
-0.830508	-0.569933	-1.08193	15026364	25850	CD3pos
-0.661265	-0.902188	-0.367501	17647544	22845	CD3pos
-0.0695444	0.510089	-0.441217	26811884	35618	other
-0.618899	-1.1555	0.0735137	18303684	20554	other
-0.0310541	0.891104	-0.632321	27408008	39064	CD33pos
0.053342	1.04535	-0.601998	28715102	40459	CD3pos
0.105254	0.322014	-0.00190411	29519092	33917	other
-0.775973	-0.65319	-0.891012	15870990	25097	CD19pos
-0.101265	-0.511664	0.474617	26320608	26377	CD33pos
-0.393788	0.236434	-0.79733	21790120	33143	CD19pos
-0.503197	-0.591715	-0.326871	20095636	25653	CD3pos
-1.04498	-1.39012	-0.881177	11704654	18432	CD3pos
-0.177376	-0.216007	-0.0201959	25141836	29051	CD33pos
-1.10644	-1.73089	-0.636442	10752909	15350	CD3pos
-0.334558	-0.426196	-0.12881	22707448	27150	other
0.075457	0.798559	-0.413675	29057612	38227	CD3pos
0.244713	1.08526	-0.354143	31678992	40820	CD3pos
-0.365721	0.0337645	-0.601633	22224812	31310	CD3pos
0.300875	1.17902	-0.335158	32548802	41668	CD33pos
-0.578532	-0.927176	-0.12699	18928870	22619	other
-1.14755	-1.7331	-0.788222	10116193	15330	CD3pos
0.79294	0.184136	1.34037	40169720	32670	CD33pos
-0.63496	-0.261561	-0.898313	18054946	28639	CD19pos
1.72537	1.68874	1.15542	54610848	46278	CD33pos
0.156126	0.636909	-0.173749	30306984	36765	CD33pos
-1.0386	-1.09225	-1.16628	11803477	21126	CD3pos
0.0456048	0.0481383	0.144516	28595272	31440	CD33pos
-0.459468	-0.369585	-0.447973	20772892	27662	CD19pos
-0.440345	-0.644345	-0.127063	21069064	25177	CD33pos
-0.445905	-0.763205	-0.000945298	20982956	24102	other
0.0184812	0.029563	0.112579	28175192	31272	CD33pos
-0.199552	-0.153537	-0.125222	24798376	29616	CD33pos
-1.02278	-1.53132	-0.629643	12048554	17155	CD3pos
-0.148117	0.605729	-0.632541	25594988	36483	CD3pos
-0.28746	0.0285679	-0.452777	23436884	31263	CD3pos
-0.0997737	-0.632846	0.639675	26343704	25281	CD33pos
2.15581	2.42854	1.06869	61277288	52969	CD33pos
-0.62739	-0.654517	-0.547105	18172176	25085	other
-0.46438	-0.269964	-0.546439	20696816	28563	CD3pos
-0.455901	-0.536431	-0.278176	20828144	26153	CD3pos
-0.710406	-0.428849	-0.92788	16886460	27126	CD19pos
0.381433	2.2481	-0.794087	33796456	51337	CD33pos
-0.645372	-0.820037	-0.419432	17893676	23588	CD3pos
0.712657	1.40723	0.0719958	38926320	43732	other
-0.447796	-0.0534731	-0.688688	20953668	30521	other
0.0503681	0.560728	-0.284571	28669044	36076	CD19pos
-0.292984	0.230132	-0.616782	23351328	33086	CD3pos
-1.10616	-2.03318	-0.0679206	10757229	12616	CD3pos
-0.611137	-0.253158	-0.856536	18423904	28715	CD19pos
-0.511782	-0.565842	-0.372522	19962678	25887	CD19pos
-0.460689	-0.0463968	-0.718452	20753980	30585	other
-0.682739	0.477471	-1.42234	17314954	35323	CD3pos
-0.688956	-0.964437	-0.366488	17218676	22282	other
-0.99331	-1.70391	-0.257582	12504944	15594	CD3pos
0.678829	2.25241	-0.460963	38402416	51376	CD19pos
-1.0688	-1.58583	-0.711828	11335828	16662	CD3pos
-0.0442777	0.486759	-0.383158	27203206	35407	CD3pos
-0.243356	0.527558	-0.734795	24119948	35776	CD19pos
-1.02462	-1.62541	-0.499214	12019974	16304	CD3pos
-0.538266	-0.175539	-0.770392	19552504	29417	CD3pos
-0.535698	-1.04161	0.137802	19592270	21584	CD33pos
-0.0198659	0.430259	-0.300636	27581286	34896	CD33pos
-0.570444	-0.344929	-0.700725	19054140	27885	other
-0.413177	-0.720305	0.0248527	21489828	24490	other
0.0360283	-0.120587	0.299356	28446954	29914	CD33pos
0.0864795	0.53773	-0.209088	29228324	35868	CD3pos
0.0510281	0.425947	-0.179631	28679266	34857	CD3pos
-0.0943718	0.29404	-0.320633	26427366	33664	other
-0.949328	-1.08407	-0.929868	13186130	21200	other
-0.611471	-0.678842	-0.486105	18418728	24865	other
1.29374	1.66209	0.635923	47925968	46037	CD33pos
-0.690008	-0.552906	-0.782121	17202370	26004	CD19pos
-1.05941	-1.68921	-0.526146	11481232	15727	CD3pos
-0.964126	-1.9141	0.28175	12956946	13693	CD3pos
-0.179536	0.215206	-0.406731	25108380	32951	other
0.0867654	0.329532	-0.0398936	29232752	33985	CD33pos
-0.983644	-1.51363	-0.523097	12654651	17315	CD3pos
-0.520229	-0.215012	-0.703963	19831852	29060	other
-0.0763465	0.371879	-0.350368	26706536	34368	other
-0.102418	-0.829656	0.928074	26302748	23501	CD33pos
-0.548583	-0.295505	-0.696356	19392708	28332	CD3pos
-0.133835	0.462987	-0.51289	25816180	35192	other
1.14083	1.62218	0.472927	45557684	45676	CD33pos
-0.69575	-0.985998	-0.358796	17113452	22087	CD3pos
-0.131089	-0.489108	0.381071	25858708	26581	CD33pos
0.217696	0.889003	-0.26236	31260548	39045	CD3pos
-0.45537	-0.0420847	-0.71163	20836358	30624	other
0.0434399	0.0106559	0.177531	28561742	31101	CD33pos
0.855537	1.64562	0.0959196	41139200	45888	CD33pos
0.921919	0.890883	0.779652	42167304	39062	CD33pos
-0.675471	-0.470644	-0.819424	17427522	26748	CD3pos
-0.268464	-0.172886	-0.24208	23731098	29441	CD3pos
0.0304355	0.343243	-0.14715	28360336	34109	CD3pos
-0.489558	-0.236352	-0.625426	20306876	28867	CD3pos
-0.616504	-0.696312	-0.480192	18340786	24707	other
-0.693926	-0.432056	-0.890195	17141692	27097	CD3pos
-0.690899	-1.01419	-0.312121	17188584	21832	CD3pos
-0.429554	-0.914572	0.236578	21236188	22733	CD3pos
-1.01905	-1.52711	-0.622902	12106259	17193	CD3pos
-0.410013	-0.105108	-0.576074	21538840	30054	other
0.283916	1.07288	-0.290433	32286152	40708	CD3pos
0.790281	1.64904	0.0114171	40128536	45919	CD33pos
-0.181859	0.157932	-0.365402	25072400	32433	CD3pos
-0.582918	0.0196119	-0.99384	18860952	31182	CD3pos
0.00453874	0.82023	-0.534977	27959256	38423	CD3pos
-0.761229	-1.18192	-0.292791	16099325	20315	CD19pos
-0.0119778	-0.168905	0.257787	27703454	29477	CD33pos
0.926383	1.56081	0.243728	42236436	45121	CD33pos
-0.863414	-1.2005	-0.561616	14516729	20147	CD3pos
-0.325145	0.643543	-0.935087	22853242	36825	CD3pos
-1.00072	-1.53353	-0.552077	12390203	17135	CD3pos
-0.592028	-0.8207	-0.287803	18719856	23582	CD33pos
-0.348958	1.01859	-1.16493	22484428	40217	CD3pos
-0.606513	-0.815724	-0.328931	18495518	23627	other
-0.0145338	0.809726	-0.557035	27663868	38328	CD3pos
0.336815	1.22469	-0.31438	33105420	42081	other
-0.706608	-0.738217	-0.651318	16945280	24328	other
-0.350384	-0.0946042	-0.470056	22462340	30149	CD19pos
1.10735	0.502902	1.47959	45039184	35553	CD33pos
-0.230072	-0.0348978	-0.292166	24325698	30689	CD19pos
-0.742651	-0.634947	-0.830113	16387057	25262	other
-1.0119	-1.32566	-0.853227	12217104	19015	CD3pos
0.962643	1.30639	0.480687	42798008	42820	CD33pos
-0.865524	-1.10475	-0.678385	14484055	21013	CD3pos
-0.295808	-0.569601	0.114714	23307592	25853	CD33pos
0.048664	0.140794	0.0617694	28642652	32278	CD3pos
-0.313023	0.477029	-0.816348	23040986	35319	CD3pos
-0.565032	-0.973946	-0.0321998	19137954	22196	CD19pos
0.395994	1.31148	-0.288318	34021964	42866	CD33pos
0.183108	-0.0416424	0.494424	30724872	30628	CD33pos
-0.660731	-0.295616	-0.925345	17655810	28331	CD3pos
-0.495002	0.130953	-0.906488	20222556	32189	CD3pos
-0.372134	0.158153	-0.70507	22125494	32435	CD3pos
-0.609149	-0.560314	-0.595322	18454692	25937	CD3pos
-0.172253	0.40704	-0.537001	25221166	34686	other
0.823506	1.49314	0.15806	40643112	44509	CD33pos
-0.174241	0.268941	-0.438952	25190384	33437	other
-0.0912717	-0.400544	0.358887	26475380	27382	other
0.628305	0.690756	0.51951	37619916	37252	CD33pos
0.0253715	0.440321	-0.233492	28281906	34987	other
0.0564895	0.724147	-0.392003	28763850	37554	CD3pos
0.909264	1.5042	0.261664	41971300	44609	CD33pos
-0.17651	-0.624111	0.452435	25155234	25360	CD3pos
0.542158	0.738189	0.344244	36285708	37681	CD33pos
0.496265	1.50155	-0.27251	35574928	44585	CD3pos
-0.362283	-0.283564	-0.326978	22278058	28440	other
-0.267231	0.814149	-0.940991	23750194	38368	CD3pos
-0.344281	0.454142	-0.853496	22556868	35112	other
-0.804127	-1.50821	0.0674896	15434941	17364	CD33pos
-0.0866031	0.623199	-0.54669	26547686	36641	CD19pos
0.344922	1.11158	-0.229709	33230988	41058	other
-1.00596	-1.35618	-0.799541	12309010	18739	CD3pos
0.766267	1.2322	0.270517	39756620	42149	CD33pos
-0.428412	0.441869	-0.984986	21253880	35001	CD3pos
-0.179514	0.140241	-0.346876	25108724	32273	CD3pos
-0.268927	-1.16246	1.07214	23723924	20491	CD33pos
-0.469565	0.4265	-1.04425	20616516	34862	other
-0.446133	-1.00612	0.32472	20979426	21905	CD33pos
-0.967817	-1.28763	-0.764121	12899778	19359	other
-0.387955	-0.152652	-0.494114	21880456	29624	other
-0.326836	-0.416023	-0.12296	22827044	27242	CD33pos
0.201402	1.22745	-0.502237	31008196	42106	CD33pos
-0.150409	0.219518	-0.359004	25559480	32990	other
-0.451438	-0.919437	0.187529	20897254	22689	other
-0.153073	0.83394	-0.780347	25518222	38547	other
-1.10229	-1.53817	-0.889321	10817111	17093	other
-0.746228	-1.21476	-0.205488	16331668	20018	other
-0.499619	-0.43095	-0.476241	20151044	27107	other
-0.812062	-1.30123	-0.279618	15312050	19236	CD19pos
-0.402127	0.465641	-0.955644	21660968	35216	CD3pos
0.460646	0.3271	0.599256	35023272	33963	CD33pos
-0.955486	-1.49969	-0.449396	13090750	17441	CD3pos
-0.0464217	-0.0887441	0.107488	27170000	30202	CD33pos
-0.19992	0.258327	-0.475418	24792672	33341	CD3pos
-0.533481	-0.717209	-0.262849	19626608	24518	other
-0.978218	-1.77479	-0.0707227	12738695	14953	CD33pos
-0.00842594	1.11976	-0.732294	27758464	41132	CD3pos
-0.305765	-0.0657461	-0.409038	23153384	30410	CD3pos
0.898985	0.853621	0.78048	41812100	38725	CD33pos
-0.131345	0.546908	-0.566752	25854740	35951	other
-0.682581	-0.201191	-1.03681	17317396	29185	CD3pos
-0.766788	-0.480816	-1.00927	16013242	26656	other
-1.0136	-1.47471	-0.675644	12190653	17667	CD3pos
-0.138027	-0.14845	-0.0100379	25751256	29662	CD33pos
-1.03551	-1.60694	-0.565394	11851369	16471	CD3pos
-0.449402	-0.229607	-0.550638	20928786	28928	CD19pos
0.0355181	0.450714	-0.224847	28439052	35081	other
-0.832068	-1.28895	-0.356526	15002201	19347	CD3pos
-0.505945	-0.546714	-0.378688	20053080	26060	CD3pos
-0.796097	-1.19674	-0.373114	15559314	20181	CD3pos
-0.876541	-1.2099	-0.588075	14313424	20062	CD19pos
-0.482416	-0.292188	-0.564051	20417488	28362	other
0.940228	2.39913	-0.244258	42450860	52703	CD33pos
0.858529	0.979226	0.606768	41185536	39861	CD33pos
-0.242147	-0.205835	-0.159025	24138676	29143	CD33pos
-0.546645	-0.549699	-0.466181	19422732	26033	CD3pos
0.611083	0.788608	0.40581	37353192	38137	CD33pos
-0.947187	-1.36414	-0.607864	13219286	18667	CD19pos
-0.56281	-0.598128	-0.455024	19172376	25595	CD33pos
-0.124373	-0.242654	0.113321	25962716	28810	CD33pos
-0.470895	-0.811081	-0.00253576	20595916	23669	other
-1.08692	-1.92892	-0.207423	11055078	13559	CD19pos
0.489056	0.667094	0.323739	35463272	37038	CD33pos
-0.471089	-0.218218	-0.60346	20592906	29031	CD3pos
-0.852553	-1.24174	-0.479043	14684943	19774	other
-0.509004	-0.215565	-0.681167	20005694	29055	other
-0.253664	-0.404746	0.0202219	23960308	27344	other
-0.494371	0.0390718	-0.843115	20232324	31358	CD19pos
-0.405106	-0.726054	0.0509426	21614832	24438	CD33pos
0.877468	0.99758	0.618139	41478864	40027	CD33pos
-0.791909	-0.994733	-0.601259	15624166	22008	CD3pos
0.0526089	0.535187	-0.261817	28703748	35845	CD33pos
-0.119122	0.383931	-0.431347	26044052	34477	other
-0.652308	0.0941343	-1.16772	17786260	31856	CD3pos
-0.793291	-0.951612	-0.651017	15602775	22398	CD19pos
0.325085	0.708557	0.0342481	32923756	37413	CD3pos
0.125219	0.518823	-0.131699	29828304	35697	CD33pos
-0.362002	-0.336747	-0.276041	22282412	27959	other
-0.843493	-0.972398	-0.759793	14825254	22210	CD33pos
-0.0858963	-0.427301	0.402564	26558632	27140	CD33pos
0.123264	0.12841	0.207529	29798028	32166	other
-0.0410894	-0.528249	0.628721	27252584	26227	CD3pos
-0.170638	0.856275	-0.819474	25246186	38749	CD3pos
-0.438065	0.468294	-1.01623	21104380	35240	CD3pos
-0.954021	-1.49715	-0.448235	13113440	17464	CD3pos
-0.592187	0.242184	-1.14706	18717388	33195	CD3pos
-0.615788	-0.573471	-0.59795	18351862	25818	CD3pos
0.108031	0.00645439	0.302063	29562112	31063	CD33pos
0.366909	1.30816	-0.325534	33571516	42836	other
1.28129	1.33481	0.886481	47733060	43077	CD33pos
-0.101036	-0.0249467	-0.0582142	26324148	30779	other
-0.765239	-1.35839	-0.0527132	16037231	18719	other
-0.6117	-1.38161	0.463667	18415188	18509	CD33pos
1.23077	1.91076	0.379275	46950708	48286	CD33pos
-0.400431	-0.160281	-0.512098	21687244	29555	CD3pos
-0.370387	-0.20495	-0.414457	22152544	29151	CD3pos
-0.394478	0.239309	-0.800459	21779436	33169	other
-0.260714	-0.683707	0.3366	23851124	24821	CD33pos
-0.487927	-0.469206	-0.415042	20332136	26761	CD3pos
-0.429623	-0.264325	-0.48097	21235116	28614	other
-0.591322	-0.989205	-0.0810166	18730788	22058	CD3pos
-0.292725	0.319028	-0.678904	23355344	33890	other
-0.475013	0.0536666	-0.817645	20532134	31490	CD3pos
-0.0620295	-0.272949	0.272086	26928272	28536	CD33pos
-0.537636	-0.706594	-0.284284	19562256	24614	other
0.923544	1.42758	0.335959	42192460	43916	CD33pos
-0.0213555	0.150745	-0.0726379	27558216	32368	CD33pos
-0.511335	-0.348356	-0.575075	19969604	27854	other
-0.180428	0.0621803	-0.283534	25094568	31567	CD33pos
0.482684	0.795684	0.205166	35364584	38201	CD33pos
-0.163069	0.208019	-0.372126	25363416	32886	CD33pos
-0.253757	-0.127111	-0.25534	23958864	29855	CD33pos
-0.634707	-0.589835	-0.625288	18058852	25670	CD19pos
-0.533993	-0.579884	-0.408214	19618680	25760	CD19pos
1.07459	1.89848	0.20003	44531808	48175	CD33pos
-0.181609	0.309077	-0.481799	25076272	33800	other
0.242121	0.0583105	0.495267	31638844	31532	CD33pos
-0.157331	0.280109	-0.418251	25452272	33538	CD19pos
-1.12242	-1.87518	-0.459092	10505356	14045	CD3pos
-1.01811	-1.56614	-0.564527	12120783	16840	CD3pos
0.883904	1.32254	0.361943	41578528	42966	CD33pos
-0.350805	1.0961	-1.20334	22455820	40918	other
-0.119951	0.223166	-0.308521	26031208	33023	CD3pos
-0.896966	-1.40494	-0.395668	13997095	18298	CD3pos
0.141425	-0.376109	0.817818	30079292	27603	CD33pos
-0.69154	-0.5811	-0.761083	17178656	25749	CD3pos
-0.448747	-0.468101	-0.331408	20938932	26771	other
0.423914	0.929692	0.0125003	34454380	39413	other
-0.647706	-0.306562	-0.89048	17857540	28232	CD3pos
-0.605273	-0.266536	-0.834523	18514728	28594	CD3pos
-0.900193	-0.737774	-1.11216	13947104	24332	other
0.838936	0.833719	0.709164	40882080	38545	CD33pos
-0.409033	0.168436	-0.778004	21554018	32528	CD3pos
-0.463397	-0.0492716	-0.721423	20712040	30559	other
-0.952346	-1.5071	-0.428123	13139377	17374	CD3pos
-0.460324	0.0367498	-0.778622	20759644	31337	other
0.336969	0.561392	0.174604	33107804	36082	CD33pos
-0.096589	-0.223526	0.148699	26393028	28983	CD33pos
-0.104926	1.43078	-1.02079	26263910	43945	other
0.216446	0.663998	-0.09982	31241196	37010	CD33pos
-0.470008	-0.167357	-0.642681	20609652	29491	other
-0.51161	-0.330887	-0.590754	19965344	28012	CD19pos
-0.708032	-0.583865	-0.795764	16923224	25724	CD19pos
-0.918455	-1.37	-0.511004	13664269	18614	other
-0.130359	0.613911	-0.609736	25870014	36557	CD3pos
-0.798706	-1.48233	0.0411531	15518909	17598	CD33pos
-0.408661	0.185242	-0.788863	21559768	32680	other
0.208035	0.168104	0.320153	31110932	32525	CD33pos
0.578247	1.09654	0.110303	36844640	40922	CD33pos
-0.135195	0.240304	-0.34887	25795116	33178	CD33pos
-0.360914	-0.269301	-0.337421	22299268	28569	CD33pos
0.580271	1.08592	0.121082	36875980	40826	CD33pos
-0.162835	-0.417129	0.226708	25367032	27232	CD33pos
-0.0634714	0.98188	-0.733321	26905940	39885	other
-1.14488	-1.70203	-0.822735	10157432	15611	CD3pos
-0.0766053	-0.505141	0.520278	26702528	26436	CD33pos
0.225046	0.23942	0.280331	31374384	33170	CD33pos
-0.247785	-0.609848	0.271855	24051364	25489	CD33pos
-0.241876	-0.125784	-0.233523	24142876	29867	CD3pos
-0.158838	-0.201854	0.00238335	25428934	29179	other
-0.473728	-1.02835	0.284285	20552048	21704	CD33pos
-0.115432	-0.21468	0.101813	26101200	29063	CD33pos
-0.531042	-0.536321	-0.444555	19664380	26154	CD3pos
-0.296336	-0.433383	-0.0396437	23299416	27085	CD33pos
-0.824285	-1.47614	-0.0531513	15122738	17654	CD3pos
-0.103507	-0.317397	0.237151	26285882	28134	CD33pos
0.00706747	0.728459	-0.471053	27998420	37593	CD33pos
-0.902571	-1.22217	-0.648747	13910279	19951	CD3pos
-0.923697	-1.50821	-0.331012	13583091	17364	CD19pos
-0.409847	-0.284448	-0.422967	21541400	28432	other
-0.726486	-0.434599	-0.957783	16637417	27074	CD3pos
-0.0705784	0.22394	-0.222641	26795870	33030	CD3pos
-0.155617	0.261312	-0.400831	25478824	33368	CD3pos
-0.729564	-1.14146	-0.25659	16589742	20681	CD33pos
0.422084	1.0323	-0.0652654	34426048	40341	CD33pos
0.803132	1.27367	0.289606	40327576	42524	CD33pos
-0.753298	-0.918663	-0.583221	16222161	22696	CD3pos
0.785942	1.26924	0.269527	40061344	42484	CD33pos
-0.153885	-0.641691	0.527777	25505652	25201	CD3pos
0.1798	0.314274	0.132279	30673642	33847	CD33pos
-1.10465	-1.57178	-0.854626	10780615	16789	CD3pos
-0.454367	-0.569601	-0.240212	20851896	25853	other
-0.386652	-0.510669	-0.152574	21900648	26386	CD3pos
0.00139429	0.959103	-0.62563	27910556	39679	CD3pos
-0.132153	0.538283	-0.562212	25842224	35873	CD3pos
-0.844435	-0.625659	-1.07054	14810668	25346	CD3pos
-0.88987	-1.0802	-0.771662	14106986	21235	CD3pos
-0.180993	-0.634947	0.456546	25085816	25262	CD33pos
0.208506	0.0683721	0.422962	31118226	31623	CD33pos
1.43489	2.04299	0.530176	50111952	49482	CD33pos
0.502614	0.780315	0.248101	35673256	38062	CD33pos
-1.06568	-1.71685	-0.505516	11384173	15477	CD3pos
0.541148	0.998575	0.131129	36270056	40036	CD33pos
1.64604	2.50859	0.460975	53382176	53693	CD33pos
-0.725013	-1.08628	-0.314772	16660234	21180	CD19pos
0.304611	-0.00393894	0.680198	32606660	30969	CD33pos
-0.581705	-0.607194	-0.488887	18879740	25513	CD3pos
1.0485	0.96629	0.894751	44127776	39744	CD33pos
-0.233751	0.376192	-0.618405	24268716	34407	CD3pos
-0.340154	-0.0692842	-0.471552	22620788	30378	CD3pos
-0.0150082	0.608383	-0.423262	27656520	36507	CD3pos
-0.508365	-0.460029	-0.467882	20015588	26844	CD3pos
-0.572562	-0.94343	-0.091161	19021332	22472	CD33pos
0.151456	0.581736	-0.13882	30234648	36266	CD3pos
-1.07848	-1.31239	-1.06964	11185933	19135	CD3pos
-0.145589	-0.238342	0.06621	25634132	28849	CD33pos
-0.0484988	0.405824	-0.329599	27137830	34675	CD3pos
-0.363914	-0.234361	-0.375339	22252798	28885	CD3pos
-0.0203609	0.158927	-0.0781203	27573620	32442	CD33pos
0.367271	1.53372	-0.45819	33577116	44876	CD3pos
-0.26439	0.640005	-0.837511	23794192	36793	CD3pos
0.405936	1.24437	-0.232104	34175952	42259	CD3pos
-0.373902	0.297357	-0.803349	22098102	33694	other
-0.395128	0.508209	-0.969122	21769370	35601	CD3pos
0.87602	1.81854	0.010488	41456424	47452	CD33pos
-0.452157	0.227479	-0.893479	20886120	33062	CD3pos
-0.223849	-0.564626	0.269659	24422080	25898	CD3pos
0.252883	1.4017	-0.533314	31805516	43682	other
-0.918655	-0.854534	-1.06089	13661184	23276	CD3pos
0.755917	1.47744	0.0808204	39596320	44367	CD33pos
-0.995731	-1.84002	-0.0105248	12467459	14363	CD3pos
-0.58813	-1.22106	0.261572	18780224	19961	CD33pos
0.335287	1.89881	-0.688225	33081756	48178	CD3pos
-0.0479439	1.15248	-0.805513	27146424	41428	other
-0.333954	-0.185822	-0.359309	22716800	29324	other
-0.42263	-0.372239	-0.368403	21343420	27638	CD19pos
-0.260968	-0.10157	-0.292233	23847192	30086	CD33pos
-0.570717	-0.487671	-0.577373	19049912	26594	CD33pos
-1.0293	-1.75477	-0.304145	11947477	15134	CD3pos
-0.100746	0.129295	-0.196254	26328640	32174	CD3pos
-0.551978	-0.348135	-0.659704	19340136	27856	CD3pos
-0.243201	0.142784	-0.463067	24122356	32296	other
-0.499821	-0.622342	-0.287221	20147920	25376	CD3pos
-0.734765	-1.20481	-0.186144	16509194	20108	CD19pos
0.799224	1.94558	-0.158132	40267040	48601	CD33pos
-0.408349	-0.274166	-0.429157	21564608	28525	CD33pos
0.121131	0.389128	-0.0324678	29764992	34524	CD33pos
-0.165015	-0.31021	0.102876	25333272	28199	CD3pos
-1.03174	-2.19273	0.728981	11909704	11173	other
-0.997588	-1.54569	-0.523976	12438700	17025	CD3pos
0.737389	1.59873	-0.0232283	39309372	45464	CD33pos
-0.612102	-0.408284	-0.735427	18408956	27312	CD3pos
-1.03168	-1.53065	-0.660582	11910672	17161	CD3pos
-0.176801	-0.380089	0.155093	25150740	27567	CD3pos
0.119535	0.891767	-0.409671	29740268	39070	CD3pos
-0.313483	0.313168	-0.710372	23033854	33837	CD19pos
-0.144176	0.296473	-0.408109	25656024	33686	CD3pos
-0.423774	-0.334204	-0.406243	21325702	27982	CD33pos
0.174686	1.20423	-0.525347	30594432	41896	CD33pos
0.399502	1.36931	-0.319386	34076296	43389	CD33pos
0.118114	0.116801	0.20957	29718264	32061	CD33pos
-0.460197	-0.346587	-0.470428	20761608	27870	other
0.178887	1.29279	-0.570841	30659504	42697	CD3pos
1.24306	1.78758	0.480152	47141024	47172	CD33pos
-0.971475	-1.41013	-0.624563	12843124	18251	CD3pos
-1.03955	-1.71254	-0.414972	11788841	15516	CD3pos
-0.484866	0.212773	-0.941428	20379546	32929	other
-0.908252	-1.42274	-0.406307	13822301	18137	CD3pos
1.59727	1.95454	0.785398	52626928	48682	CD33pos
-0.972943	-1.57145	-0.401163	12820385	16792	CD3pos
-0.818975	-1.06959	-0.590496	15204981	21331	CD3pos
-0.370581	0.336608	-0.823254	22149548	34049	CD3pos
-0.52752	0.398747	-1.12513	19718932	34611	other
-0.841898	-1.05455	-0.669166	14849960	21467	other
0.92868	1.74015	0.1252	42272004	46743	other
0.834943	1.138	0.439469	40820252	41297	CD33pos
-0.441152	-0.624775	-0.150735	21056560	25354	CD33pos
-1.13563	-1.9612	-0.352812	10300784	13267	CD3pos
0.114325	0.27458	0.0554325	29659582	33488	CD3pos
-0.667982	-0.726828	-0.570796	17543504	24431	other
0.0776083	1.26383	-0.692395	29090930	42435	other
0.817445	0.875071	0.639124	40549244	38919	CD33pos
0.375502	0.544365	0.251368	33704600	35928	CD33pos
0.315403	0.775119	-0.0325626	32773806	38015	CD3pos
-0.598124	-0.680501	-0.453351	18625444	24850	other
-0.612814	-0.78554	-0.377601	18397922	23900	CD19pos
0.960449	2.31809	-0.179291	42764036	51970	CD19pos
-0.939845	-1.44839	-0.47152	13333000	17905	CD3pos
-0.173612	0.513074	-0.612304	25200128	35645	other
-0.161943	0.144442	-0.318825	25380852	32311	other
-0.0765011	-0.187923	0.15098	26704142	29305	CD33pos
-0.276051	0.275575	-0.619885	23613588	33497	other
-1.08039	-1.26286	-1.12528	11156219	19583	CD3pos
-0.400572	-0.20882	-0.471038	21685054	29116	other
-0.271186	0.326547	-0.647354	23688932	33958	CD33pos
-0.882795	-1.71431	0.173207	14216559	15500	CD3pos
-1.10428	-1.79402	-0.526864	10786320	14779	CD3pos
-0.580749	-0.474845	-0.610733	18894538	26710	CD3pos
-0.424578	-0.102123	-0.606498	21313258	30081	CD19pos
-0.855365	-0.879079	-0.880905	14641388	23054	CD3pos
-0.35228	-0.396453	-0.196874	22432978	27419	CD33pos
-0.503249	-0.00946731	-0.825501	20094828	30919	CD3pos
-0.0935902	0.584279	-0.531573	26439472	36289	other
0.246597	0.910011	-0.234219	31708156	39235	CD33pos
0.142438	0.12642	0.243983	30094984	32148	CD33pos
-0.336508	0.338046	-0.766293	22677250	34062	CD3pos
0.00568985	1.40403	-0.861949	27977084	43703	other
-0.0362652	-0.674419	0.846031	27327300	24905	CD33pos
-0.572691	0.3836	-1.1925	19019336	34474	CD3pos
-1.13548	-1.94097	-0.391649	10303076	13450	CD3pos
-0.855472	-1.279	-0.439624	14639725	19437	CD3pos
-0.427561	-0.535215	-0.216744	21267064	26164	other
-0.336588	0.655485	-0.959799	22676008	36933	CD3pos
-0.306102	-0.470644	-0.0202737	23148176	26748	CD3pos
-0.982103	-1.99006	0.388522	12678521	13006	CD19pos
-0.320807	-0.279804	-0.246178	22920420	28474	CD33pos
-0.354472	-0.0157696	-0.542036	22399038	30862	CD3pos
-0.46945	0.16932	-0.886076	20618294	32536	CD3pos
-0.432883	-0.242433	-0.506574	21184632	28812	CD3pos
-0.133375	0.543922	-0.568002	25823300	35924	other
-0.156697	-0.20296	0.00774729	25462092	29169	CD3pos
-0.938339	-1.56626	-0.290202	13356319	16839	CD3pos
0.268538	0.401069	0.203806	32047976	34632	CD33pos
-0.195501	-0.573803	0.344537	24861120	25815	CD33pos
-1.06657	-1.43346	-0.898859	11370359	18040	CD3pos
0.0330128	0.306092	-0.111824	28400252	33773	other
-0.0993313	0.716186	-0.627087	26350556	37482	CD33pos
-0.814853	-0.915456	-0.743382	15268824	22725	CD19pos
-0.644062	-0.999819	-0.206118	17913976	21962	CD3pos
-0.364333	-0.322926	-0.2941	22246306	28084	CD3pos
-0.992136	-1.40825	-0.692463	12523127	18268	CD3pos
0.0200177	0.269715	-0.1034	28198988	33444	other
-0.415106	-0.43095	-0.295813	21459958	27107	CD19pos
-0.877518	-1.64907	0.0665164	14298286	16090	CD3pos
-0.721987	-0.664247	-0.756577	16707101	24997	other
-0.126262	0.682021	-0.647176	25933468	37173	CD3pos
0.10965	1.206	-0.616188	29587182	41912	other
-0.039197	-0.468875	0.55491	27281894	26764	CD33pos
-0.897439	-1.22891	-0.625825	13989765	19890	CD3pos
-0.233961	-0.173107	-0.17405	24265468	29439	other
-0.644037	-0.517524	-0.711106	17914362	26324	CD3pos
-0.454544	-0.399107	-0.410224	20849148	27395	CD3pos
-0.558463	0.0917018	-0.995675	19239692	31834	other
-0.997312	-1.89166	0.0918901	12442963	13896	CD3pos
0.269067	0.453146	0.158282	32056164	35103	CD33pos
-0.575247	-0.211916	-0.815876	18979752	29088	CD3pos
-0.228093	-0.840491	0.634818	24356340	23403	CD33pos
-0.441904	0.0792077	-0.774984	21044912	31721	CD19pos
-0.330613	0.690977	-0.970286	22768544	37254	CD3pos
-0.731975	-0.872335	-0.578248	16552406	23115	CD19pos
-0.861855	-1.50578	-0.128864	14540879	17386	other
-0.225419	-0.736226	0.49055	24397764	24346	CD33pos
-0.498913	-0.710133	-0.189258	20161980	24582	CD33pos
-0.295557	0.4422	-0.765537	23311486	35004	CD3pos
1.37745	1.62726	0.768665	49222316	45722	CD33pos
-0.0729244	0.654047	-0.545708	26759536	36920	other
0.262815	0.152514	0.433607	31959336	32384	CD33pos
0.157011	0.447618	-0.0218488	30320688	35053	CD3pos
-0.496733	-0.467548	-0.435665	20195748	26776	CD19pos
-0.523513	-0.425864	-0.531871	19780986	27153	other
0.342523	0.133054	0.596975	33193824	32208	CD33pos
-0.937981	-1.04559	-0.936929	13361860	21548	other
-0.806711	-0.722074	-0.903544	15394930	24474	CD3pos
-0.604431	-0.244865	-0.849302	18527762	28790	other
-0.577562	-0.591604	-0.494739	18943898	25654	CD3pos
0.112777	0.623199	-0.23179	29635606	36641	CD33pos
-0.922354	-1.17772	-0.756453	13603893	20353	CD3pos
0.959289	1.35759	0.436253	42746064	43283	CD33pos
-0.823484	-0.779348	-0.893241	15135148	23956	CD19pos
-0.0590033	0.728901	-0.573047	26975140	37597	CD3pos
-0.285482	-0.681606	0.276149	23467520	24840	CD3pos
-0.31292	-0.843477	0.429309	23042578	23376	other
0.207953	0.515949	0.00480033	31109660	35671	CD33pos
-0.815081	-1.34567	-0.225407	15265300	18834	CD3pos
-0.709414	-1.08429	-0.274682	16901828	21198	CD19pos
-0.149817	-0.535104	0.397443	25568660	26165	CD33pos
-0.524048	-0.349794	-0.60025	19772708	27841	other
0.423977	1.37296	-0.288997	34455364	43422	CD33pos
-0.981662	-1.62287	-0.35082	12685342	16327	CD3pos
-0.366326	0.170868	-0.70375	22215440	32550	CD3pos
-0.412559	-0.532561	-0.186376	21499408	26188	CD33pos
-0.251173	-0.063977	-0.306699	23998890	30426	CD3pos
0.567479	0.673728	0.440289	36677868	37098	CD33pos
-0.300786	0.116248	-0.54613	23230500	32056	CD19pos
-0.563785	-0.786866	-0.257377	19157276	23888	CD3pos
-0.168025	-0.121804	-0.0942363	25286660	29903	CD33pos
-0.495675	-0.71157	-0.180009	20212132	24569	CD19pos
0.137213	0.0939132	0.266775	30014062	31854	CD33pos
0.357278	0.557743	0.210346	33422348	36049	CD33pos
-0.276748	-0.170011	-0.261007	23602796	29467	CD33pos
-0.168971	0.615238	-0.671708	25272000	36569	CD3pos
0.117901	0.0458164	0.27995	29714968	31419	CD33pos
-0.188008	0.527779	-0.64541	24977164	35778	CD3pos
0.166631	0.274691	0.145721	30469678	33489	other
0.396079	0.117022	0.711055	34023292	32063	CD33pos
-0.993994	-1.61402	-0.408471	12494354	16407	CD3pos
-0.168205	0.213326	-0.385351	25283872	32934	CD3pos
-0.412284	0.140794	-0.764657	21503656	32278	other
-0.308426	-0.515645	0.0245846	23112180	26341	other
-0.501494	-0.186375	-0.68951	20122006	29319	other
0.14386	1.40723	-0.680694	30117012	43732	other
-0.362431	-0.329891	-0.283517	22275764	28021	CD3pos
0.0470325	0.243732	-0.0340291	28617384	33209	CD33pos
0.0796033	1.59365	-0.858094	29121828	45418	CD33pos
-0.389328	-0.342054	-0.327577	21859198	27911	other
1.25484	1.29169	0.888454	47323448	42687	CD33pos
0.232413	0.630828	-0.0488725	31488492	36710	CD33pos
0.388942	0.385037	0.420388	33912756	34487	CD33pos
-0.190346	0.353968	-0.529485	24940950	34206	CD3pos
-0.80783	-0.99418	-0.643716	15377588	22013	other
0.411788	0.664109	0.205533	34266576	37011	CD33pos
0.234372	0.496599	0.0639384	31518826	35496	CD33pos
1.44305	1.65711	0.827599	50238384	45992	CD33pos
0.312744	0.986966	-0.190989	32732620	39931	other
-0.339503	-0.529244	-0.0286317	22630860	26218	CD3pos
-0.622916	-0.880406	-0.295866	18241472	23042	other
-0.954716	-1.3763	-0.615658	13102681	18557	CD3pos
0.128319	0.788939	-0.326988	29876312	38140	CD3pos
-0.0533227	0.731997	-0.566305	27063120	37625	other
-0.943928	-1.44529	-0.489042	13269758	17933	CD19pos
-1.02691	-1.54514	-0.624411	11984608	17030	CD3pos
-0.994652	-1.45469	-0.640344	12484160	17848	other
-0.533991	0.0576471	-0.92869	19618706	31526	other
-0.159209	-0.655181	0.533887	25423188	25079	CD33pos
-0.356802	-0.86758	0.354322	22362944	23158	CD33pos
1.07675	1.33879	0.608476	44565308	43113	CD33pos
-0.184777	0.236324	-0.432293	25027202	33142	CD3pos
0.240458	1.00355	-0.306821	31613084	40081	CD3pos
-0.190018	0.0816402	-0.317488	24946032	31743	CD33pos
-0.00438129	-0.0543577	0.15296	27821106	30513	CD33pos
1.47265	2.07141	0.554563	50696856	49739	CD33pos
-0.262388	-0.488887	0.0949618	23825198	26583	other
-1.05366	-1.38957	-0.909063	11570235	18437	CD19pos
0.767105	0.632708	0.792157	39769600	36727	CD33pos
-0.833885	-0.968528	-0.738722	14974059	22245	CD19pos
-0.820858	-0.817383	-0.852412	15175817	23612	CD3pos
-0.584345	-0.732909	-0.366179	18838850	24376	CD3pos
-1.10879	-1.40881	-1.0614	10716467	18263	CD3pos
-0.130002	0.599095	-0.599441	25875544	36423	other
0.040465	0.441758	-0.209657	28515668	35000	CD3pos
-0.605256	-0.596801	-0.552262	18514984	25607	CD3pos
0.293638	1.24967	-0.389143	32436710	42307	other
-0.460472	-0.73689	-0.0673879	20757350	24340	CD3pos
-0.867868	-1.72835	0.257715	14447754	15373	CD33pos
-0.768198	-1.31372	-0.129298	15991405	19123	CD3pos
-0.775269	-0.198316	-1.22241	15881883	29211	other
-0.514093	0.4987	-1.15744	19926884	35515	other
-0.0835125	0.190217	-0.217261	26595552	32725	CD3pos
-0.577137	-0.178304	-0.844815	18950476	29392	CD3pos
0.687459	1.05264	0.299217	38536064	40525	CD33pos
-0.537635	0.0101031	-0.903317	19562272	31096	other
-0.247344	0.247823	-0.550029	24058186	33246	CD19pos
3.70723	3.12058	2.12776	85305200	59228	CD33pos
0.0941316	1.36079	-0.722185	29346836	43312	CD3pos
-0.460812	-0.389156	-0.432732	20752084	27485	other
-0.193927	0.268499	-0.472691	24885488	33433	CD3pos
1.7981	2.46923	0.650756	55737228	53337	CD33pos
0.459882	0.78518	0.179161	35011436	38106	CD33pos
-0.12353	-0.364499	0.249005	25975768	27708	CD33pos
-0.457003	-0.0911766	-0.677359	20811064	30180	CD3pos
0.639427	1.22391	0.102337	37792164	42074	CD33pos
-0.873558	-1.19044	-0.60273	14359619	20238	CD19pos
-1.07385	-1.56073	-0.763325	11257501	16889	CD19pos
0.38608	0.16346	0.641974	33868428	32483	CD33pos
-0.194593	0.137919	-0.372041	24875176	32252	CD3pos
-0.219571	-0.179409	-0.139734	24488330	29382	other
0.632049	1.21805	0.0964101	37677900	42021	CD3pos
-1.04455	-1.90725	-0.0725683	11711306	13755	CD3pos
0.420115	0.426057	0.433033	34395544	34858	CD33pos
0.199716	0.66433	-0.126233	30982092	37013	other
0.193546	0.15185	0.310483	30886530	32378	CD33pos
0.00778688	0.57665	-0.364411	28009562	36220	CD3pos
-0.49295	-1.09513	0.332849	20254340	21100	other
0.106547	1.29512	-0.670161	29539126	42718	CD33pos
-0.509564	-0.472966	-0.45828	19997026	26727	CD19pos
-0.22738	-0.30037	-0.0352699	24367388	28288	other
-0.262057	0.430259	-0.702279	23830328	34896	CD19pos
-0.942169	-1.35551	-0.603382	13297009	18745	CD19pos
0.0909148	0.677488	-0.305825	29297016	37132	other
-0.662148	-0.857187	-0.420223	17633868	23252	CD19pos
-0.125586	0.675497	-0.641978	25943936	37114	CD3pos
-0.215524	0.49273	-0.666996	24551010	35461	CD3pos
-0.213165	0.523467	-0.683299	24587544	35739	other
-0.775137	-1.4464	0.057501	15883927	17923	CD3pos
-0.46867	-0.0315808	-0.744547	20630378	30719	CD3pos
-0.233674	0.177502	-0.473033	24269910	32610	other
-0.0439734	0.843449	-0.622426	27207918	38633	other
-1.02648	-1.42838	-0.776575	11991237	18086	CD3pos
-0.971955	-1.77125	-0.0533366	12835681	14985	CD33pos
-0.95061	-1.68755	-0.128777	13166275	15742	other
-0.131098	0.348771	-0.425359	25858572	34159	CD3pos
-0.3334	0.373538	-0.784287	22725388	34383	other
-0.577248	-0.577894	-0.507307	18948760	25778	CD3pos
-0.45273	0.357948	-0.97579	20877254	34242	other
-0.323626	0.0980041	-0.573566	22876766	31891	CD33pos
0.277312	2.03326	-0.819313	32183870	49394	CD3pos
-0.717171	-0.725723	-0.688362	16781686	24441	CD3pos
-0.0266096	0.293487	-0.203692	27476842	33659	CD33pos
-0.244781	0.391118	-0.647184	24097892	34542	other
-0.11499	-0.720526	0.729804	26108038	24488	CD33pos
-0.0848011	0.643322	-0.557239	26575594	36823	CD33pos
-0.311104	-0.540633	0.0470218	23070696	26115	other
-0.617745	-0.158623	-0.938789	18321564	29570	CD3pos
-0.06487	-0.342164	0.345283	26884280	27910	CD33pos
0.543119	0.590913	0.477629	36300584	36349	CD33pos
0.22792	0.585827	-0.0201028	31418896	36303	CD33pos
0.550844	1.06315	0.0962739	36420220	40620	CD33pos
0.131264	0.0335434	0.31718	29921934	31308	CD33pos
-0.146278	0.167109	-0.30945	25623468	32516	CD19pos
0.127607	0.654932	-0.232037	29865294	36928	CD3pos
-0.477188	-1.47338	1.07852	20498454	17679	CD33pos
0.619383	1.96173	-0.380904	37481736	48747	CD33pos
-0.491892	-0.806879	-0.0590023	20270726	23707	other
-0.559668	-0.712233	-0.330026	19221034	24563	CD33pos
-0.648428	-0.570707	-0.67361	17846356	25843	CD3pos
0.4487	0.623973	0.298088	34838264	36648	CD33pos
-0.0475638	0.302443	-0.246956	27152312	33740	CD3pos
-0.00627867	0.462102	-0.302462	27791720	35184	CD3pos
0.529884	0.151187	0.912408	36095608	32372	CD33pos
1.40669	1.3556	1.03623	49675264	43265	CD33pos
-0.385322	-0.032023	-0.587183	21921240	30715	CD19pos
0.259524	0.406266	0.184078	31908376	34679	CD33pos
-0.850456	-0.819373	-0.923178	14717411	23594	CD3pos
-0.183024	0.657143	-0.720206	25054358	36948	CD3pos
-1.03831	-1.5552	-0.649242	11808000	16939	CD3pos
0.0975707	0.977567	-0.496963	29400100	39846	other
-0.0876236	0.706346	-0.602715	26531880	37393	CD3pos
-0.561006	-0.0303645	-0.919333	19200304	30730	other
-0.342681	-0.0894075	-0.459625	22581652	30196	CD33pos
-0.89579	-1.43402	-0.350214	14015302	18035	CD3pos
-0.130438	0.844887	-0.752788	25868792	38646	other
-0.1854	-0.10555	-0.143155	25017554	30050	other
1.36855	1.54113	0.826933	49084520	44943	CD33pos
-0.423888	-1.06903	0.480494	21323944	21336	CD3pos
-0.825361	-1.08706	-0.588074	15106081	21173	CD3pos
-0.516585	-0.240221	-0.676483	19888294	28832	other
0.37536	1.24072	-0.271648	33702396	42226	CD19pos
-1.13802	-1.77567	-0.687807	10263757	14945	CD3pos
0.203704	-0.348246	0.91037	31043846	27855	CD33pos
-1.03931	-1.7383	-0.370778	11792568	15283	CD3pos
-0.822713	-0.752259	-0.915296	15147091	24201	CD3pos
0.229026	0.633371	-0.0562157	31436032	36733	CD3pos
0.00800783	-0.123573	0.24831	28012984	29887	CD33pos
-0.938218	-1.25656	-0.71253	13358187	19640	CD3pos
-0.484891	-0.313859	-0.550418	20379154	28166	CD3pos
-0.384114	-0.00161703	-0.608591	21939952	30990	other
-0.58375	-0.507463	-0.587789	18848056	26415	other
-0.183535	0.364803	-0.525778	25046434	34304	other
-0.913634	-1.04924	-0.867887	13738938	21515	CD19pos
-0.314888	-0.314412	-0.200582	23012100	28161	other
-0.0271224	-0.0444066	0.0999372	27468900	30603	CD33pos
-0.628958	0.0775492	-1.11523	18147900	31706	other
-0.419875	0.197515	-0.816998	21386094	32791	CD3pos
0.965488	1.9709	0.0243975	42842084	48830	CD33pos
-0.224021	0.862577	-0.902659	24419408	38806	CD3pos
0.318497	0.981106	-0.178568	32821730	39878	other
-0.611718	-0.774704	-0.386703	18414904	23998	CD3pos
-1.05888	-1.57875	-0.687235	11489452	16726	CD3pos
0.491878	0.592572	0.394542	35506976	36364	CD33pos
-0.632268	-1.09988	-0.0427133	18096632	21057	CD3pos
0.0916137	0.55509	-0.21411	29307840	36025	other
0.395885	1.97555	-0.652903	34020284	48872	CD3pos
-1.05804	-1.71143	-0.48574	11502387	15526	other
0.767399	1.09068	0.382505	39774144	40869	CD33pos
-0.507607	-0.785208	-0.123249	20027328	23903	CD19pos
-0.727662	-0.235578	-1.10328	16619203	28874	CD3pos
0.251378	0.995258	-0.2855	31782210	40006	other
-1.05006	-1.34346	-0.949872	11626011	18854	other
-0.539159	-0.896439	-0.0654433	19538664	22897	CD33pos
-0.785363	-1.10243	-0.46041	15725560	21034	other
1.22387	1.32619	0.816716	46843804	42999	CD33pos
-0.557492	-0.109531	-0.856863	19254732	30014	CD19pos
-0.415386	-0.864374	0.203594	21455616	23187	CD33pos
-0.472642	-0.321378	-0.518647	20568864	28098	CD19pos
0.239676	0.287848	0.259462	31600974	33608	CD33pos
0.0304722	0.440431	-0.225141	28360904	34988	other
-0.0883638	0.67793	-0.585521	26520416	37136	CD3pos
-0.943118	-1.04062	-0.955526	13282297	21593	CD3pos
-0.168613	1.1736	-0.984538	25277552	41619	other
-0.332201	-0.475951	-0.071029	22743960	26700	CD19pos
-0.358711	0.460997	-0.881468	22333386	35174	CD3pos
-0.575252	0.213658	-1.1008	18979668	32937	CD3pos
-0.656994	-1.22416	0.0665791	17713680	19933	other
-0.842438	-1.07899	-0.643749	14841599	21246	CD3pos
0.0165034	-0.0940513	0.233603	28144560	30154	CD33pos
-0.624628	-0.0462862	-1.02872	18214956	30586	CD3pos
-0.0553697	0.360602	-0.306298	27031416	34266	CD33pos
-0.347727	-0.0134477	-0.531242	22503494	30883	other
0.481006	1.59498	-0.347402	35338608	45430	other
-0.0871337	0.787613	-0.65308	26539468	38128	other
-0.657734	-1.31051	0.199752	17702222	19152	other
1.03538	1.39761	0.506543	43924604	43645	CD33pos
-0.822567	-0.473518	-1.13562	15149349	26722	CD3pos
-0.670373	-0.483801	-0.797465	17506476	26629	CD3pos
-0.177313	0.820672	-0.809127	25142808	38427	other
-0.0535794	0.242516	-0.208349	27059144	33198	CD3pos
0.00958341	-0.413149	0.588036	28037386	27268	CD33pos
-0.561071	-0.643129	-0.405803	19199300	25188	CD19pos
-0.368769	0.203485	-0.730959	22177604	32845	CD3pos
0.428984	1.00676	-0.0369459	34532912	40110	CD3pos
-0.737287	-1.21742	-0.17595	16470143	19994	CD3pos
-0.299031	-0.318835	-0.163608	23257680	28121	other
0.0988264	1.38269	-0.727462	29419548	43510	CD3pos
-0.659156	-0.517082	-0.744725	17680200	26328	CD3pos
-0.0436597	0.154725	-0.116006	27212776	32404	CD33pos
-0.151543	0.159148	-0.312307	25541922	32444	CD33pos
0.074782	0.831287	-0.436513	29047158	38523	CD3pos
-0.972236	-1.67892	-0.223296	12831337	15820	CD3pos
-0.00458713	0.215206	-0.0994754	27817918	32951	other
-0.870941	-1.14864	-0.643995	14400148	20616	CD3pos
-1.13959	-1.77866	-0.689268	10239381	14918	other
-0.361809	-0.146018	-0.44872	22285392	29684	other
0.182959	1.27466	-0.554956	30722560	42533	CD3pos
-0.826155	-1.24937	-0.391801	15093780	19705	CD3pos
-0.417298	0.128078	-0.764778	21426008	32163	CD3pos
-0.404383	0.00767063	-0.653491	21626030	31074	CD3pos
-0.842928	-1.0509	-0.675905	14834011	21500	CD3pos
0.276337	0.0576471	0.558788	32168764	31526	CD33pos
0.231875	0.0527821	0.482387	31480160	31482	CD33pos
-0.204249	0.3857	-0.575479	24725628	34493	CD3pos
0.178684	1.12396	-0.471609	30656356	41170	CD3pos
-0.439413	-0.570707	-0.20556	21083494	25843	CD3pos
-0.656883	-1.55055	0.644208	17715408	16981	other
0.278872	0.559291	0.0831821	32208024	36063	other
-1.01932	-1.9068	0.0326561	12102174	13759	CD33pos
-0.888955	-0.816388	-1.02016	14121164	23621	CD3pos
-0.32363	-0.476725	-0.0516132	22876698	26693	CD33pos
-0.648647	-0.533999	-0.706824	17842956	26175	CD3pos
-0.669216	-1.39753	0.311573	17524388	18365	CD3pos
-0.217712	0.879384	-0.902462	24517120	38958	CD3pos
-0.476941	-0.621015	-0.236469	20502276	25388	other
-1.04508	-1.53253	-0.703231	11703194	17144	CD3pos
-0.45003	-0.992853	0.294983	20919072	22025	CD33pos
-0.846286	-1.22858	-0.477412	14782000	19893	CD3pos
-0.0377066	-0.597686	0.73162	27304976	25599	CD33pos
-0.374006	-0.552021	-0.0798487	22096500	26012	CD33pos
-0.661571	-1.03962	-0.202232	17642796	21602	CD19pos
-0.0493562	0.200058	-0.16526	27124552	32814	CD19pos
-0.344889	0.169652	-0.664761	22547458	32539	CD3pos
0.118796	0.214653	0.117729	29728824	32946	CD33pos
-0.896421	-1.49826	-0.255649	14005524	17454	CD3pos
0.82169	0.757317	0.755143	40614984	37854	CD33pos
-0.172996	-0.819041	0.737972	25209672	23597	CD33pos
-1.05465	-1.33263	-0.975784	11555015	18952	CD3pos
0.0986017	0.924495	-0.461831	29416068	39366	CD3pos
-1.04015	-1.49859	-0.731771	11779476	17451	CD19pos
-0.946706	-0.62201	-1.30659	13226730	25379	CD3pos
0.047928	0.0260248	0.170577	28631252	31240	CD33pos
-0.528734	0.12067	-0.960507	19700126	32096	CD33pos
-0.626073	0.0418359	-1.08789	18192584	31383	other
-0.814187	-0.93768	-0.719266	15279141	22524	CD3pos
-0.0135706	0.0261354	0.0565475	27678786	31241	CD33pos
0.173521	0.678151	-0.177579	30576396	37138	CD33pos
0.0028716	0.603739	-0.391625	27933436	36465	CD33pos
-0.936902	-1.27181	-0.690641	13378573	19502	other
0.542319	0.206581	0.870801	36288200	32873	CD33pos
-0.130459	0.12642	-0.247268	25868460	32148	CD33pos
0.0206065	1.98097	-1.09944	28208108	48921	CD33pos
3.13175	2.23041	2.32365	76392336	51177	CD33pos
-0.246307	-0.657613	0.336055	24074252	25057	CD33pos
-0.545348	-0.954597	-0.00648243	19442814	22371	other
-0.460592	-0.0169859	-0.740132	20755484	30851	CD3pos
0.125077	-0.129765	0.481993	29826106	29831	CD33pos
-1.07921	-1.54359	-0.804163	11174542	17044	other
0.318428	0.493725	0.203511	32820656	35470	CD33pos
-0.82725	-1.47758	-0.0605175	15076825	17641	other
-0.551576	-0.345592	-0.66101	19346360	27879	CD3pos
0.0305874	0.60186	-0.346284	28362688	36448	CD3pos
-0.294639	-0.517856	0.0573873	23325698	26321	other
-0.93393	-0.837838	-1.11276	13424598	23427	CD3pos
-0.177313	0.350982	-0.505265	25142808	34179	CD3pos
0.83466	1.07995	0.486625	40815860	40772	CD33pos
0.0057508	0.546797	-0.345986	27978028	35950	CD3pos
0.0367868	0.709773	-0.412529	28458702	37424	other
0.0923087	0.4422	-0.124294	29318604	35004	CD33pos
-0.548463	-0.287876	-0.702324	19394576	28401	other
-1.11681	-1.0603	-1.4058	10592183	21415	CD3pos
0.677005	1.72268	-0.175985	38374160	46585	other
-0.921911	-1.3135	-0.594748	13610757	19125	CD3pos
-0.593597	-0.620131	-0.503247	18695560	25396	other
-0.959636	-1.45193	-0.530622	13026475	17873	CD3pos
-0.0127695	0.0679298	0.0184369	27691192	31619	CD33pos
-0.0521167	0.484216	-0.394113	27081798	35384	CD33pos
-0.144183	-0.346034	0.185141	25655904	27875	CD33pos
-0.140933	0.342911	-0.437653	25706244	34106	other
-0.205692	-0.321267	0.0310466	24703282	28099	other
1.00578	1.65678	0.277618	43466056	45989	CD33pos
-0.375094	-0.167468	-0.456335	22079642	29490	CD19pos
-0.23927	-0.416797	0.0639108	24183234	27235	CD33pos
-0.313087	0.306976	-0.705477	23039986	33781	CD3pos
-0.186336	-0.237236	-0.0166508	25003052	28859	CD33pos
-0.831148	-0.906721	-0.793432	15016451	22804	CD19pos
-0.268788	0.0522293	-0.437493	23726070	31477	other
-0.837876	-0.975052	-0.742442	14912256	22186	CD3pos
-1.04288	-1.59909	-0.602709	11737262	16542	CD3pos
0.202364	-0.612059	1.29745	31023092	25469	CD33pos
-0.38673	0.606061	-1.01122	21899434	36486	other
-1.02094	-1.85583	-0.0804924	12077061	14220	CD3pos
0.144613	1.00101	-0.443594	30128670	40058	other
0.132738	0.468515	-0.0790403	29944764	35242	other
-0.166673	-0.193341	-0.0216852	25307590	29256	CD33pos
1.53886	1.34609	1.22191	51722240	43179	CD33pos
-0.326885	-0.0208557	-0.486182	22826290	30816	CD3pos
-0.493188	-0.804004	-0.0656636	20250648	23733	CD33pos
-0.512173	-0.656397	-0.279285	19956616	25068	CD19pos
-0.534239	-0.412154	-0.567003	19614862	27277	CD3pos
-0.507123	-0.536431	-0.391519	20034834	26153	other
-0.343211	-0.00228043	-0.531683	22573436	30984	CD19pos
0.982028	1.42525	0.414782	43098248	43895	CD33pos
-0.804556	-1.1723	-0.428314	15428305	20402	CD19pos
-0.840298	-0.402203	-1.22304	14874738	27367	CD3pos
-1.09466	-1.71331	-0.619339	10935280	15509	CD3pos
-0.600759	-0.0801198	-0.960612	18584632	30280	CD19pos
0.371365	0.219739	0.556055	33640516	32992	CD33pos
0.0840899	0.0662713	0.197351	29191314	31604	CD33pos
-1.03559	-1.51672	-0.692586	11850063	17287	CD3pos
-0.953303	-1.49737	-0.445533	13124565	17462	CD3pos
-0.839017	-0.698412	-0.999647	14894580	24688	CD3pos
-0.248097	0.467189	-0.70354	24046528	35230	CD3pos
-0.588867	0.164234	-1.09543	18768808	32490	other
-0.644166	-0.942213	-0.277016	17912354	22483	CD19pos
-0.455294	-0.459255	-0.354227	20837532	26851	other
-0.496978	-0.362067	-0.533134	20191960	27730	CD3pos
-0.124211	0.233781	-0.324502	25965234	33119	other
-0.538937	-0.0592226	-0.857418	19542104	30469	CD3pos
-0.716537	-0.437474	-0.93429	16791500	27048	CD3pos
-0.903586	-1.38946	-0.43815	13894566	18438	CD3pos
-0.660738	-1.07921	-0.148536	17655696	21244	other
-0.643145	-0.863821	-0.365474	17928180	23192	CD33pos
-0.193322	-0.245307	-0.022485	24894860	28786	CD33pos
-1.10054	-1.46431	-0.972539	10844286	17761	CD3pos
-0.91835	-1.34556	-0.542866	13665896	18835	CD19pos
0.437906	0.578088	0.321531	34671088	36233	CD33pos
-0.526056	-0.456712	-0.509087	19741600	26874	CD33pos
-0.0316685	0.80077	-0.577249	27398492	38247	CD3pos
-1.00156	-1.56703	-0.506341	12377134	16832	CD3pos
0.18273	-0.288208	0.788002	30719016	28398	CD33pos
-0.0473225	0.267836	-0.218381	27156048	33427	CD33pos
-0.00403404	-0.170675	0.275298	27826484	29461	CD33pos
0.390154	1.12827	-0.177271	33931520	41209	CD3pos
-1.05936	-1.81216	-0.318403	11481986	14615	CD3pos
1.27179	1.88709	0.444825	47585944	48072	CD33pos
-0.526339	-0.20285	-0.725701	19737222	29170	other
-0.818304	-0.874215	-0.792572	15215371	23098	CD3pos
-0.587797	-0.271954	-0.79494	18785384	28545	CD3pos
0.165525	0.225488	0.189568	30452552	33044	CD3pos
-0.581225	-0.252937	-0.796424	18887172	28717	CD3pos
-1.04833	-1.58826	-0.637279	11652844	16640	CD3pos
0.101713	0.460444	-0.123503	29464250	35169	CD33pos
0.211693	0.722157	-0.151348	31167580	37536	CD33pos
-0.0218718	0.313279	-0.211725	27550220	33838	CD3pos
-0.436982	-0.722627	-0.0286338	21121144	24469	other
-0.831161	-1.23577	-0.424165	15016256	19828	CD3pos
-0.0868039	0.963857	-0.756971	26544576	39722	CD3pos
0.133527	0.478466	-0.0858362	29956976	35332	CD33pos
-0.917063	-1.45547	-0.387641	13685840	17841	CD3pos
-0.17669	-0.270296	0.0367884	25152458	28560	other
-0.55612	0.128189	-1.01463	19275984	32164	other
0.502312	0.296141	0.702874	35668584	33683	CD33pos
-0.0470299	0.926706	-0.677228	27160580	39386	other
-0.977349	-1.23588	-0.850713	12752152	19827	CD3pos
0.82515	0.940638	0.591981	40668572	39512	CD33pos
-0.686816	-0.496074	-0.823067	17251806	26518	CD3pos
-0.442311	-0.657392	-0.116878	21038620	25059	other
-0.59823	-0.420888	-0.695355	18623796	27198	CD19pos
0.360455	0.608604	0.171733	33471552	36509	CD33pos
-0.199509	0.363808	-0.552016	24799048	34295	CD3pos
0.151439	1.17537	-0.540553	30234396	41635	CD3pos
-0.128128	-0.668559	0.624321	25904568	24958	CD33pos
1.40417	0.766052	1.63542	49636196	37933	CD33pos
-0.790418	-1.4349	-0.0106572	15647268	18027	CD3pos
-0.314258	0.175512	-0.614584	23021848	32592	CD3pos
-0.0200351	0.338599	-0.229055	27578666	34067	other
-0.942582	-1.1315	-0.863072	13290605	20771	CD3pos
-0.171958	-0.068068	-0.152259	25225744	30389	CD33pos
-0.243941	0.0945766	-0.426218	24110892	31860	other
-0.0847677	0.0143047	-0.0644135	26576112	31134	CD33pos
-0.581686	-0.487892	-0.601042	18880032	26592	CD19pos
0.410608	0.84356	0.058433	34248304	38634	CD33pos
-0.778134	-1.29758	-0.182816	15837516	19269	other
-0.768562	-1.01972	-0.511706	15985760	21782	CD3pos
-0.505286	-0.800356	-0.0995499	20063276	23766	CD33pos
-1.03393	-1.40029	-0.834396	11875846	18340	other
-0.178192	0.499032	-0.610321	25129192	35518	other
-0.456639	-0.529023	-0.287411	20816704	26220	CD33pos
-0.414898	-0.49143	-0.234438	21463174	26560	CD3pos
0.829196	0.760634	0.763435	40731244	37884	CD33pos
-0.756559	-0.963995	-0.542554	16171656	22286	CD19pos
-0.505229	-0.343934	-0.56625	20064166	27894	CD3pos
0.161211	0.575434	-0.118324	30385734	36209	CD3pos
-0.158558	0.426279	-0.527828	25433268	34860	other
-0.624158	-0.447093	-0.728516	18222240	26961	CD3pos
-0.380611	-0.403087	-0.250095	21994204	27359	CD3pos
-0.853881	-0.897213	-0.860151	14664371	22890	CD3pos
-0.967963	-1.60484	-0.331438	12897520	16490	CD3pos
-0.684044	-0.927729	-0.39631	17294744	22614	CD3pos
-0.6258	-0.191903	-0.930907	18196806	29269	CD3pos
-0.890783	-1.05953	-0.795795	14092856	21422	CD3pos
-0.508504	-0.502819	-0.427431	20013440	26457	CD3pos
-0.550206	-0.769176	-0.244637	19367584	24048	CD3pos
0.278728	0.932124	-0.202382	32205790	39435	CD3pos
-0.550224	-0.365494	-0.641334	19367304	27699	CD3pos
-0.287682	-0.106214	-0.339549	23433452	30044	CD33pos
-0.965809	-1.09966	-0.959599	12930870	21059	CD3pos
0.224757	1.02135	-0.341191	31369912	40242	CD3pos
-1.10885	-1.84301	-0.461058	10715478	14336	CD3pos
-0.665689	-0.747615	-0.544514	17579022	24243	CD19pos
-0.431071	-0.068842	-0.645095	21212696	30382	CD3pos
2.4682	2.09363	1.69288	66115536	49940	CD19pos
-0.411226	-0.35687	-0.359083	21520044	27777	other
0.0297093	1.11522	-0.67607	28349088	41091	CD3pos
-0.288723	-0.114506	-0.334266	23417328	29969	CD33pos
-0.33601	-0.474956	-0.0803545	22684968	26709	other
-0.522668	-0.563963	-0.398732	19794080	25904	CD3pos
-0.400924	-0.509674	-0.184925	21679596	26395	CD3pos
0.231223	0.408256	0.135091	31470056	34697	CD33pos
0.594813	-0.0551316	1.29043	37101196	30506	CD33pos
-0.621143	-0.569933	-0.613225	18268936	25850	CD19pos
-0.207304	-0.675857	0.450528	24678310	24892	CD33pos
0.570091	1.31115	-0.0530563	36718316	42863	CD3pos
-0.984987	-1.57554	-0.436464	12633846	16755	CD3pos
-0.912469	-1.38271	-0.475225	13756981	18499	other
-0.181065	-0.114838	-0.126063	25084694	29966	CD33pos
-0.115989	0.025472	-0.132573	26092560	31235	CD33pos
-0.843636	-0.827334	-0.899262	14823047	23522	CD3pos
-0.420915	-0.054026	-0.63729	21369994	30516	CD19pos
1.26228	2.0472	0.325563	47438752	49520	CD33pos
-0.827015	-0.963553	-0.725963	15080459	22290	CD3pos
-0.328913	0.973145	-1.11422	22794886	39806	other
-0.0409479	0.515838	-0.398923	27254776	35670	CD33pos
-0.649491	-0.53024	-0.711992	17829884	26209	CD3pos
1.46091	0.974471	1.48642	50514916	39818	CD33pos
-0.0148258	0.785733	-0.542122	27659346	38111	CD19pos
-0.397966	-0.558876	-0.125699	21725408	25950	CD33pos
-0.327984	-0.38816	-0.154073	22809272	27494	CD19pos
-0.797429	-1.35972	-0.150242	15538678	18707	CD3pos
-0.0967824	0.581405	-0.534715	26390032	36263	CD3pos
0.616406	1.27013	0.0379682	37435624	42492	CD3pos
-0.798327	-0.891795	-0.725111	15524778	22939	CD3pos
-0.0743289	1.04501	-0.784429	26737784	40456	other
-0.578299	-0.397448	-0.673064	18932478	27410	CD3pos
-1.04885	-1.63337	-0.573381	11644704	16232	CD3pos
0.975187	1.3933	0.430017	42992292	43606	CD33pos
-0.0520122	0.752342	-0.577379	27083416	37809	other
0.454328	1.28992	-0.195652	34925424	42671	other
-0.505327	-0.555228	-0.368792	20062640	25983	CD33pos
-0.931117	-0.962668	-0.997047	13468178	22298	CD3pos
0.109314	0.179603	0.133669	29581972	32629	CD33pos
-1.07181	-1.71342	-0.533888	11289223	15508	other
0.256606	1.3399	-0.49305	31863172	43123	CD3pos
0.0418335	-0.181289	0.377229	28536864	29365	CD33pos
0.0115942	1.11633	-0.702203	28068528	41101	CD3pos
-0.108907	0.892431	-0.748425	26202244	39076	other
-0.0612141	-0.0841003	0.0745153	26940900	30244	CD33pos
-0.731034	-1.01917	-0.412652	16566986	21787	other
-0.400564	-0.276266	-0.411471	21685172	28506	CD33pos
0.0579992	0.420087	-0.163358	28787232	34804	CD3pos
-0.461907	-0.432387	-0.394358	20735114	27094	other
-0.0911785	-0.320825	0.266389	26476824	28103	CD33pos
-0.556495	-0.459366	-0.57224	19270174	26850	CD3pos
-0.251878	0.197404	-0.520428	23987964	32790	CD3pos
-0.269108	0.310736	-0.632773	23721122	33815	other
-0.321178	0.636357	-0.924742	22914678	36760	other
0.1721	0.797121	-0.266354	30554380	38214	CD3pos
0.251318	-0.118155	0.712931	31781274	29936	CD3pos
-0.310804	-0.17753	-0.321124	23075340	29399	other
-0.845339	-1.30565	-0.37374	14796673	19196	CD19pos
-0.509336	-1.14809	0.37018	20000558	20621	CD33pos
0.108305	0.751678	-0.331533	29566348	37803	CD33pos
-0.267773	0.337714	-0.649284	23741790	34059	CD3pos
-0.157768	0.180819	-0.341008	25445514	32640	CD3pos
0.210931	0.422188	0.089106	31155782	34823	CD33pos
-0.717175	-0.608411	-0.795111	16781630	25502	CD19pos
0.35855	0.0187274	0.754458	33442044	31174	CD33pos
-0.79712	-1.2832	-0.260035	15543471	19399	CD3pos
-0.324452	0.194751	-0.646605	22863964	32766	CD33pos
0.934716	2.19646	-0.14208	42365488	50870	CD33pos
0.0606691	0.150855	0.0739109	28828582	32369	CD33pos
0.0302664	0.452704	-0.235059	28357716	35099	other
-0.734319	-0.81672	-0.640978	16516099	23618	CD19pos
-0.590422	-0.24774	-0.818943	18744732	28764	CD3pos
0.16348	0.544033	-0.0898804	30420880	35925	CD3pos
-0.415361	-0.472634	-0.254645	21456000	26730	other
-0.0827051	0.0981147	-0.136479	26608056	31892	other
-0.103518	-0.135514	0.0442793	26285716	29779	CD33pos
-0.831783	-0.81882	-0.877879	15006620	23599	CD3pos
-0.374463	-0.528692	-0.106398	22089416	26223	CD33pos
0.150088	0.962972	-0.411272	30213470	39714	CD19pos
-0.773406	-1.28409	-0.188029	15910734	19391	other
-0.9181	-1.64409	-0.0882959	13669776	16135	CD33pos
-0.408082	-0.206498	-0.487959	21568748	29137	CD33pos
1.13872	1.17128	0.835354	45525020	41598	CD3pos
-0.55345	-0.716877	-0.310342	19317340	24521	CD19pos
-0.264163	-0.602108	0.225115	23797704	25559	CD33pos
-0.647637	-0.98633	-0.232324	17858608	22084	CD3pos
-0.81539	-0.749716	-0.900022	15260510	24224	other
-0.539147	-0.635168	-0.363692	19538862	25260	CD3pos
0.91955	0.54547	1.12647	42130612	35938	CD33pos
0.886198	1.49967	0.234948	41614068	44568	CD3pos
0.0408978	0.162686	0.0277149	28522372	32476	CD33pos
-0.346189	-0.0626502	-0.488511	22527320	30438	other
-0.583314	-0.538753	-0.557948	18854816	26132	CD19pos
-0.217345	0.471501	-0.6559	24522808	35269	other
-0.784913	-0.849669	-0.73314	15732520	23320	other
-0.440347	-0.379978	-0.398267	21069032	27568	other
-1.07544	-1.59633	-0.72044	11233013	16567	other
-0.480143	-0.400102	-0.463384	20452680	27386	CD19pos
-0.444423	-0.769618	0.0104693	21005912	24044	other
-0.363886	-0.132086	-0.464608	22253236	29810	CD3pos
-0.159932	0.398194	-0.510116	25411990	34606	CD33pos
-0.677598	-1.50157	0.476297	17394584	17424	CD33pos
-0.714288	-0.677847	-0.726315	16826344	24874	CD3pos
0.0533816	1.34675	-0.769347	28715716	43185	other
-0.668084	-0.777579	-0.519665	17541932	23972	CD3pos
-1.11965	-1.68578	-0.752748	10548232	15758	CD19pos
-0.296783	0.313942	-0.682342	23292498	33844	CD3pos
-0.910438	-1.13449	-0.770286	13788441	20744	other
0.050442	-0.429513	0.69619	28670188	27120	CD33pos
-0.180405	0.324888	-0.491426	25094916	33943	other
0.117593	-0.414475	0.819057	29710204	27256	CD33pos
-0.73976	-0.412264	-1.00295	16431836	27276	CD3pos
0.623368	1.89152	-0.338192	37543448	48112	CD3pos
0.376921	1.52897	-0.443052	33726576	44833	CD3pos
0.368327	0.506993	0.272991	33593472	35590	CD33pos
1.35993	1.81357	0.604304	48951016	47407	CD33pos
-0.707004	-0.747283	-0.643461	16939148	24246	CD19pos
0.680482	0.721936	0.571606	38428008	37534	CD33pos
-0.727368	-0.703388	-0.733339	16623754	24643	other
-1.13047	-1.73576	-0.719774	10380737	15306	other
-0.297329	-0.531456	0.0669922	23284038	26198	CD3pos
-0.377941	0.0199436	-0.613679	22035546	31185	CD19pos
-0.323872	0.481783	-0.837068	22872948	35362	other
-0.666241	-0.365826	-0.88347	17570468	27696	CD3pos
-0.659375	-0.356096	-0.876675	17676816	27784	other
-0.942764	-2.15237	1.04927	13287782	11538	CD3pos
0.432079	1.06138	-0.0716746	34580840	40604	CD33pos
0.208173	0.621319	-0.0796487	31113072	36624	other
0.207209	0.721272	-0.1576	31098144	37528	CD33pos
-0.851428	-1.23389	-0.485691	14702365	19845	CD3pos
-0.461274	-0.00139589	-0.752842	20744920	30992	other
0.00292003	0.518049	-0.329392	27934186	35690	CD3pos
0.510478	0.835157	0.214854	35795056	38558	CD33pos
0.225341	-0.301365	0.892211	31378958	28279	CD33pos
-0.389422	0.0848466	-0.683371	21857736	31772	CD19pos
-0.500329	-0.37257	-0.5308	20140050	27635	CD19pos
0.415663	0.602412	0.264641	34326600	36453	CD33pos
-0.827172	-1.1859	-0.475716	15078036	20279	CD3pos
-0.566526	-0.323257	-0.710472	19114824	28081	CD19pos
0.326402	1.03506	-0.204416	32944148	40366	CD33pos
-0.889352	-1.14997	-0.694186	14115010	20604	CD3pos
0.088462	0.388686	-0.086862	29259028	34520	other
-0.457033	-0.192899	-0.596403	20810606	29260	CD3pos
-0.471428	-0.571149	-0.27679	20587660	25839	CD3pos
2.57447	2.62591	1.37027	67761376	54754	CD33pos
-0.644945	-0.914572	-0.311735	17900300	22733	CD3pos
-0.428814	-0.419451	-0.336273	21247648	27211	other
-0.14541	0.598543	-0.623561	25636906	36418	CD3pos
-0.377894	-0.289866	-0.352929	22036284	28383	CD19pos
-0.970124	-1.26706	-0.794647	12864046	19545	CD19pos
-0.667668	-0.505472	-0.773327	17548376	26433	other
-0.300808	-0.225074	-0.257621	23230160	28969	CD3pos
-0.697198	-1.20337	-0.080078	17091018	20121	other
0.137032	1.03827	-0.4779	30011264	40395	CD3pos
-0.961231	-1.47249	-0.507199	13001781	17687	other
-0.950193	-1.38526	-0.589924	13172734	18476	CD3pos
-1.04389	-1.56438	-0.655561	11721636	16856	other
-1.0472	-1.753	-0.375633	11670260	15150	other
0.413718	0.266067	0.581634	34296472	33411	CD33pos
-0.801489	-0.592489	-0.999175	15475796	25646	other
0.0153927	-0.373234	0.550004	28127358	27629	CD33pos
-1.10491	-1.88867	-0.361823	10776541	13923	CD3pos
-0.175279	0.342026	-0.495283	25174312	34098	CD33pos
0.37095	0.947493	-0.0782403	33634092	39574	CD3pos
-0.660652	0.332739	-1.31427	17657024	34014	other
-0.695183	-0.604762	-0.748449	17122224	25535	other
-0.193422	-0.525596	0.289351	24893308	26251	CD33pos
-0.0359395	-0.798586	1.04043	27332344	23782	CD33pos
0.774713	1.03639	0.437208	39887424	40378	CD33pos
0.224219	0.0509025	0.470325	31361584	31465	CD33pos
-0.68616	-0.837064	-0.501531	17261968	23434	CD19pos
-0.662726	-1.23035	0.0592471	17624912	19877	CD3pos
-0.824153	-1.32069	-0.288865	15124786	19060	CD3pos
-0.657892	-0.426527	-0.817732	17699776	27147	CD19pos
-0.76666	-1.31173	-0.127588	16015220	19141	CD3pos
-0.21981	0.786839	-0.854016	24484626	38121	CD3pos
-0.790672	-1.49284	0.0855995	15643330	17503	CD3pos
-0.782038	-0.743745	-0.825759	15777044	24278	CD3pos
-0.40444	-0.0184233	-0.633696	21625148	30838	CD3pos
1.29131	2.69766	-0.0242158	47888252	55403	CD3pos
-0.0406635	0.690866	-0.519801	27259180	37253	CD3pos
-0.834433	-0.869681	-0.837271	14965577	23139	CD3pos
1.4679	1.20622	1.25902	50623184	41914	CD33pos
0.257832	0.877062	-0.194409	31882168	38937	CD3pos
-0.540909	-0.89279	-0.0744489	19511560	22930	CD33pos
-0.0865823	0.126752	-0.168572	26548008	32151	other
-0.387966	0.539168	-0.9754	21880292	35881	CD3pos
0.405536	0.44607	0.389908	34169748	35039	CD33pos
-0.592322	-0.804999	-0.306274	18715300	23724	CD33pos
-0.542205	-0.947742	-0.00735036	19491488	22433	CD19pos
-0.445795	-1.14566	0.544449	20984656	20643	CD33pos
0.194204	0.658138	-0.130125	30896724	36957	CD33pos
-0.638102	-0.50702	-0.707248	18006284	26419	CD19pos
-0.476429	-0.606531	-0.250798	20510212	25519	other
-0.0278729	1.34111	-0.875425	27457276	43134	other
0.0632306	1.15381	-0.650968	28868254	41440	other
-0.548044	-0.797591	-0.206871	19401064	23791	CD33pos
-0.651602	-1.46265	0.48706	17797192	17776	CD33pos
-0.712695	-1.19652	-0.134261	16851012	20183	CD3pos
1.0239	1.07376	0.760738	43746696	40716	CD33pos
-0.539551	-0.563078	-0.437319	19532606	25912	other
0.0134604	0.144885	-0.00507077	28097432	32315	CD33pos
-0.730034	-0.774041	-0.672666	16582464	24004	CD33pos
-0.53011	-1.01353	0.113161	19678820	21838	CD33pos
-0.470283	-0.127996	-0.67436	20605396	29847	other
-0.28768	0.73841	-0.93035	23433482	37683	CD3pos
-1.045	-1.60064	-0.60788	11704454	16528	other
0.00719247	-0.00858277	0.129011	28000356	30927	CD33pos
-0.0845693	0.26673	-0.281976	26579184	33417	other
-0.274289	-0.658387	0.272414	23640874	25050	other
0.171164	-0.275935	0.748788	30539892	28509	CD33pos
-0.311744	0.189222	-0.62014	23060792	32716	other
-0.801735	-1.16103	-0.434409	15471995	20504	CD19pos
0.291113	0.123435	0.514783	32397612	32121	CD33pos
-0.0914303	0.1712	-0.215292	26472924	32553	CD33pos
1.23957	2.1226	0.250747	47086916	50202	CD33pos
-0.476522	-0.227617	-0.606538	20508768	28946	CD19pos
-1.05547	-1.72127	-0.460148	11542183	15437	CD33pos
-0.453243	-0.175318	-0.603311	20869306	29419	CD19pos
-0.170265	0.486648	-0.589002	25251960	35406	other
0.0749579	0.731444	-0.368614	29049882	37620	other
0.131512	0.73244	-0.282328	29925772	37629	other
-0.139464	0.0853995	-0.228564	25728992	31777	CD3pos
-0.100566	0.822663	-0.694745	26331440	38445	other
-0.748181	-1.20083	-0.230167	16301421	20144	other
0.18834	-0.212469	0.703963	30805896	29083	CD33pos
0.37667	0.230243	0.554396	33722692	33087	CD33pos
-0.355044	0.138361	-0.660265	22390170	32256	CD3pos
-1.03761	-1.57377	-0.620727	11818875	16771	other
0.606228	0.787281	0.399592	37277992	38125	CD33pos
-0.931844	-0.714555	-1.20513	13456907	24542	CD3pos
-0.176147	-1.05378	1.12414	25160868	21474	other
-0.368677	-0.305346	-0.319662	22179038	28243	CD3pos
0.135825	-0.0679574	0.43374	29992568	30390	CD33pos
-0.837667	-0.574688	-1.09437	14915484	25807	CD3pos
-0.253223	0.166556	-0.499363	23967142	32511	CD3pos
0.187287	-0.0278215	0.487052	30789592	30753	CD33pos
-0.775078	-1.01873	-0.530142	15884847	21791	other
-0.94556	-1.26651	-0.722564	13244477	19550	CD3pos
-0.376979	-0.272507	-0.367033	22050456	28540	CD3pos
-1.11478	-1.75444	-0.631499	10623722	15137	CD3pos
-0.4194	-0.289645	-0.437756	21393450	28385	CD33pos
0.408652	0.97801	-0.0454838	34218008	39850	CD3pos
-0.219189	0.0662713	-0.357989	24494240	31604	CD3pos
-0.333167	1.37716	-1.29979	22728992	43460	other
-0.15025	-0.224631	0.0426912	25561952	28973	other
-0.177333	0.13615	-0.339625	25142496	32236	CD33pos
0.158061	0.750683	-0.25465	30336952	37794	other
-0.566914	-0.108867	-0.875504	19108818	30020	other
-0.833907	-1.2612	-0.399063	14973729	19598	CD3pos
-0.468462	-1.2424	0.646223	20633604	19768	CD33pos
-0.0385917	0.822663	-0.601457	27291268	38445	CD3pos
-0.357318	-0.45826	-0.144105	22354954	26860	other
-0.37576	-0.0155485	-0.582129	22069326	30864	CD19pos
0.472766	0.155499	0.805408	35210984	32411	CD33pos
-0.506974	-0.0708322	-0.788211	20037144	30364	CD19pos
0.0895687	0.20824	0.0722467	29276168	32888	CD33pos
-0.582211	0.125978	-1.06021	18871892	32144	other
-0.0630792	0.979558	-0.731424	26912014	39864	CD3pos
-0.546857	-0.623669	-0.393135	19419444	25364	other
-0.988253	-1.82355	-0.0140088	12583264	14512	CD33pos
-0.458346	-0.892126	0.133039	20790276	22936	CD19pos
-0.640825	-0.834963	-0.391895	17964110	23453	CD19pos
0.12052	0.768706	-0.324767	29755524	37957	CD3pos
-0.131943	0.281104	-0.375215	25845484	33547	CD3pos
-0.521153	-0.482806	-0.474118	19817532	26638	CD3pos
-0.0850299	0.0245874	-0.0743987	26572050	31227	CD33pos
0.0406384	0.922947	-0.546078	28518354	39352	other
0.0832798	0.905367	-0.47213	29178768	39193	CD3pos
0.741896	0.652278	0.73322	39379168	36904	CD33pos
-0.341655	0.169762	-0.659089	22597544	32540	CD33pos
-0.503153	-1.03973	0.222324	20096324	21601	CD33pos
-0.135694	-0.119261	-0.0341446	25787380	29926	CD33pos
-0.85574	-1.17684	-0.568102	14635582	20361	CD3pos
0.142916	1.17294	-0.550972	30102396	41613	CD3pos
0.13504	0.121997	0.235008	29980416	32108	CD33pos
-0.274595	-0.685144	0.306099	23636130	24808	CD33pos
-0.358472	-0.564958	-0.0307917	22337084	25895	CD33pos
0.187125	0.897185	-0.313244	30787088	39119	CD3pos
-0.739146	-1.20194	-0.202697	16441345	20134	other
1.01918	1.4425	0.450599	43673668	44051	CD33pos
0.814378	1.16807	0.386672	40501744	41569	CD33pos
0.426374	0.658028	0.233523	34492488	36956	CD33pos
-0.395918	0.436672	-0.928138	21757128	34954	CD3pos
0.171349	-0.240774	0.705003	30542752	28827	other
-0.0355387	0.793141	-0.578278	27338552	38178	other
-0.22294	0.777772	-0.853604	24436152	38039	other
-0.886059	-1.17518	-0.656189	14166013	20376	CD3pos
-0.856811	-0.952164	-0.814594	14618989	22393	CD19pos
-0.631404	-1.83062	1.42968	18110008	14448	CD3pos
-0.025011	0.0610747	0.00241709	27501600	31557	other
-0.949647	-1.03365	-0.97966	13181179	21656	CD3pos
-0.686473	-0.909043	-0.423679	17257118	22783	CD3pos
-0.18326	0.184468	-0.389102	25050698	32673	CD3pos
0.406248	0.482668	0.356974	34180784	35370	CD33pos
-0.142353	0.260538	-0.377224	25684248	33361	CD33pos
-1.14001	-1.41356	-1.15541	10232846	18220	CD3pos
-0.189059	-0.142701	-0.115105	24960888	29714	CD33pos
1.1771	1.78493	0.401094	46119492	47148	CD33pos
0.172565	-0.244976	0.712673	30561586	28789	CD3pos
0.10068	1.10671	-0.571091	29448252	41014	other
-0.349642	0.40903	-0.834215	22473832	34704	CD33pos
-0.645968	-0.218218	-0.952066	17884448	29031	CD3pos
0.670436	0.339262	0.94313	38272416	34073	CD33pos
-0.741348	-0.830319	-0.64461	16407244	23495	CD3pos
-0.36207	-0.0543577	-0.525429	22281360	30513	other
-0.274738	0.146764	-0.522621	23633930	32332	other
0.188472	1.29014	-0.556334	30807944	42673	other
-0.0149923	0.315601	-0.201854	27656766	33859	other
2.08285	2.43484	0.984431	60147436	53026	CD33pos
-0.178235	0.181925	-0.378177	25128524	32650	other
-0.667806	-0.641581	-0.652478	17546226	25202	CD3pos
0.233925	0.505555	0.0556573	31511904	35577	other
-0.640739	-0.841929	-0.383973	17965440	23390	other
-0.197995	-0.0720484	-0.198222	24822494	30353	CD33pos
1.60066	1.61709	1.05986	52679312	45630	CD33pos
-0.934353	-1.33694	-0.603012	13418052	18913	CD19pos
-1.0195	-1.29481	-0.910746	12099359	19294	CD3pos
0.112569	-0.145023	0.474978	29632384	29693	CD33pos
-0.308702	-0.17366	-0.320477	23107906	29434	other
-0.877952	-1.34789	-0.415578	14291566	18814	CD3pos
-0.633992	-0.608963	-0.60583	18069924	25497	CD19pos
0.182006	-0.301586	0.803816	30707796	28277	CD33pos
-0.0302679	1.18765	-0.799661	27420184	41746	CD3pos
-0.918253	-1.65537	-0.0687077	13667410	16033	CD3pos
0.713456	1.13579	0.270932	38938696	41277	other
-0.574856	-0.817162	-0.249739	18985812	23614	other
-1.03598	-1.63249	-0.52884	11844029	16240	CD3pos
-0.2916	-0.729703	0.324564	23372768	24405	CD33pos
-0.616984	-0.149446	-0.943785	18333340	29653	CD3pos
1.74962	1.49856	1.35712	54986428	44558	CD33pos
-0.625899	-0.476062	-0.707508	18195268	26699	CD3pos
-0.292903	0.847319	-0.997356	23352596	38668	CD3pos
-0.673519	-0.560646	-0.738655	17457746	25934	other
-0.19966	0.747808	-0.800709	24796704	37768	CD3pos
-1.13282	-1.8356	-0.570336	10344333	14403	CD3pos
-0.666794	-0.839718	-0.450834	17561912	23410	CD3pos
-0.602755	-0.159397	-0.908899	18553712	29563	CD19pos
1.43627	1.96891	0.583755	50133344	48812	CD33pos
0.14761	0.799775	-0.305293	30175092	38238	other
-0.557703	-0.283674	-0.724537	19251460	28439	CD3pos
-0.415855	-0.000179654	-0.66895	21448348	31003	CD3pos
0.0392356	-0.0189761	0.199466	28496628	30833	other
-1.04823	-1.27016	-1.02271	11654369	19517	other
1.06602	1.55086	0.430166	44399032	45031	CD33pos
-0.62237	-0.329891	-0.820359	18249924	28021	CD3pos
0.300765	1.17891	-0.33524	32547102	41667	CD3pos
-0.281495	-0.139163	-0.298315	23529276	29746	CD3pos
-0.47769	0.207687	-0.925564	20490680	32883	other
-0.664248	-0.542291	-0.734095	17601338	26100	other
-0.399366	-0.19312	-0.48216	21703728	29258	CD3pos
-0.622446	-0.465668	-0.708983	18248752	26793	CD19pos
-0.948145	-1.36547	-0.609133	13204452	18655	CD3pos
-0.0636602	0.603186	-0.496835	26903016	36460	other
0.293485	1.22325	-0.373078	32434346	42068	other
-0.669034	-0.857187	-0.437362	17527220	23252	other
-0.0112738	1.01593	-0.677482	27714358	40193	CD3pos
-0.167868	-0.245197	0.0285744	25289092	28787	other
-1.1062	-1.28851	-1.17695	10756483	19351	CD3pos
-0.561435	-0.456381	-0.58557	19193666	26877	other
0.381106	1.15956	-0.210875	33791392	41492	CD3pos
-0.116959	0.749356	-0.674945	26077552	37782	CD3pos
-0.54208	-0.607194	-0.399008	19493424	25513	other
-0.441023	-0.403087	-0.377881	21058568	27359	CD33pos
-0.469652	-1.39653	0.938374	20615164	18374	CD3pos
-0.437481	-0.0504878	-0.671415	21113420	30548	CD19pos
-1.0208	-1.0969	-1.11324	12079264	21084	CD3pos
-0.362073	-0.0531414	-0.526418	22281308	30524	CD19pos
-0.942064	-1.56626	-0.303005	13298622	16839	CD3pos
-0.519531	-0.455385	-0.496267	19842662	26886	other
0.799609	0.665878	0.810176	40273008	37027	CD33pos
-0.830038	-0.904399	-0.792881	15033647	22825	CD3pos
-0.38907	0.132169	-0.716906	21863188	32200	other
0.212177	0.149639	0.346007	31175086	32358	CD33pos
-0.430742	0.121887	-0.784668	21217792	32107	other
0.756294	0.670854	0.737627	39602160	37072	CD33pos
-0.877723	-1.51805	-0.161943	14295112	17275	CD33pos
-0.341847	0.0467009	-0.567545	22594560	31427	CD3pos
-0.146598	-0.949179	1.01568	25618508	22420	CD33pos
-0.635867	-0.55755	-0.657438	18040896	25962	CD3pos
-0.260311	0.0400669	-0.411976	23857356	31367	other
-0.30413	-0.258244	-0.232972	23178704	28669	CD19pos
-0.211603	0.273806	-0.50723	24611732	33481	CD33pos
0.00921228	-0.0334604	0.15761	28031638	30702	CD33pos
-0.81927	-1.07357	-0.586793	15200423	21295	CD3pos
0.157642	-0.190466	0.616396	30330460	29282	other
-0.606945	-0.0188655	-1.01343	18488818	30834	CD3pos
-0.41752	-0.140158	-0.562137	21422564	29737	CD19pos
-0.130549	-0.15608	0.0121494	25867072	29593	CD33pos
-0.528509	-0.679727	-0.292065	19703620	24857	CD19pos
-0.267892	-0.162382	-0.250649	23739944	29536	CD3pos
-0.165102	-0.55965	0.394592	25331924	25943	CD33pos
-0.146604	-0.513212	0.37707	25618408	26363	CD33pos
1.1133	1.38457	0.620335	45131392	43527	CD33pos
-0.307878	-0.69012	0.234787	23120660	24763	CD33pos
-0.0701485	0.47128	-0.414214	26802528	35267	CD33pos
-0.232876	-0.162824	-0.181624	24282268	29532	other
-0.715181	-0.474845	-0.901998	16812502	26710	CD19pos
-0.0651091	-0.296832	0.292686	26880576	28320	CD33pos
-0.0178373	0.067377	0.00967763	27612704	31614	CD3pos
-0.675997	-0.523495	-0.776283	17419380	26270	CD3pos
0.00388777	0.263745	-0.126261	27949174	33390	CD33pos
0.260575	1.46882	-0.56055	31924652	44289	other
-1.03652	-1.72923	-0.375687	11835653	15365	other
-1.01592	-1.52557	-0.614506	12154781	17207	other
-0.126743	0.437114	-0.482801	25926020	34958	other
-0.23624	-0.632735	0.327148	24230158	25282	CD33pos
0.703163	1.39618	0.0670263	38779280	43632	CD33pos
-0.221548	0.893757	-0.915962	24457704	39088	CD3pos
-0.299577	-0.0781296	-0.386703	23249220	30298	CD3pos
0.054866	0.657917	-0.348156	28738706	36955	CD33pos
-0.814478	-1.2434	-0.365422	15274631	19759	CD3pos
0.203711	0.75013	-0.184344	31043958	37789	CD3pos
-0.579472	-0.944314	-0.107835	18914318	22464	CD3pos
-0.160586	0.875293	-0.815287	25401868	38921	CD3pos
-0.445758	0.0190591	-0.738882	20985228	31177	CD19pos
-0.688547	-0.684923	-0.659752	17225010	24810	CD19pos
-0.161015	0.8241	-0.786573	25395224	38458	CD19pos
-0.213829	-0.00228043	-0.290027	24577262	30984	CD33pos
0.560193	0.0968985	1.03159	36565020	31881	CD33pos
-0.0461513	0.0569837	-0.0325738	27174188	31520	CD33pos
-0.301508	0.48897	-0.80497	23219316	35427	CD3pos
-0.589506	-0.35101	-0.735318	18758912	27830	CD3pos
-0.470097	-0.110305	-0.687757	20608272	30007	other
-0.0747309	0.564046	-0.487547	26731558	36106	CD3pos
-0.0364301	0.097783	-0.0522083	27324746	31889	CD33pos
-0.0894079	0.412679	-0.402972	26504246	34737	other
-0.890432	-1.42716	-0.343029	14098282	18097	other
-0.632611	-1.08352	-0.0660622	18091320	21205	CD3pos
1.19075	1.90191	0.337252	46330780	48206	CD33pos
-0.971708	-1.79778	-0.000271471	12839506	14745	CD3pos
0.111904	0.183694	0.134421	29622088	32666	CD33pos
-0.567511	0.000373183	-0.952404	19099562	31008	CD19pos
-0.686258	-1.0551	-0.248891	17260456	21462	CD3pos
0.433486	1.23088	-0.185518	34602632	42137	CD3pos
-0.676026	-0.293847	-0.957884	17418932	28347	CD3pos
-0.627127	-0.782775	-0.415225	18176260	23925	other
-0.711894	-0.0337921	-1.20141	16863416	30699	CD3pos
-0.991183	-1.32223	-0.7942	12537893	19046	CD3pos
-0.686997	-0.474624	-0.841113	17249012	26712	other
-0.0898451	0.443195	-0.426169	26497474	35013	CD3pos
-0.509859	-0.0906237	-0.77912	19992460	30185	CD3pos
0.0355135	0.691751	-0.402077	28438982	37261	CD3pos
-0.35795	-0.82844	0.29717	22345168	23512	CD33pos
-0.399343	-0.995507	0.432178	21704084	22001	CD33pos
-0.527876	-0.378983	-0.582878	19713424	27577	CD33pos
-0.732319	-0.925518	-0.522265	16547080	22634	CD3pos
0.840486	1.61919	0.0943776	40906096	45649	CD33pos
-0.346775	0.0950188	-0.613338	22518240	31864	CD19pos
-0.264791	0.0250297	-0.407901	23787976	31231	CD33pos
1.28783	0.930355	1.28032	47834460	39419	CD33pos
-0.21027	0.0711363	-0.345705	24632386	31648	other
-0.152997	0.862909	-0.796933	25519396	38809	CD3pos
-0.97007	-1.62121	-0.312434	12864877	16342	CD33pos
-0.487563	-0.41337	-0.466851	20337762	27266	other
-0.195583	-0.175097	-0.0966778	24859846	29421	CD33pos
-0.0185548	0.113594	-0.0342074	27601592	32032	CD33pos
-1.08429	-1.6117	-0.73018	11095940	16428	CD3pos
-0.700097	-0.716767	-0.656543	17046120	24522	CD19pos
-0.203103	-0.292299	0.00598187	24743376	28361	CD33pos
0.14711	-0.371023	0.822944	30167352	27649	CD33pos
2.29059	2.76964	0.969946	63364800	56054	CD33pos
-0.629538	-0.597243	-0.606725	18138912	25603	CD19pos
-0.251876	-0.342496	-0.0421239	23988004	27907	CD3pos
-0.376193	-0.866254	0.304022	22062624	23170	CD33pos
-0.00785477	0.75201	-0.509574	27767310	37806	CD3pos
-0.305107	-0.27107	-0.222678	23163580	28553	other
-1.12787	-1.44563	-1.08226	10420966	17930	CD3pos
0.0652701	0.139025	0.0932012	28899840	32262	CD33pos
-0.142937	0.30764	-0.414495	25675208	33787	other
-0.0828234	0.178718	-0.206358	26606224	32621	CD3pos
-0.393125	-0.186817	-0.475228	21800396	29315	other
-0.625417	-0.819152	-0.371452	18202738	23596	CD19pos
-1.05249	-1.15749	-1.14542	11588468	20536	CD3pos
-0.588046	-1.01563	-0.0375708	18781532	21819	CD3pos
-0.485567	-0.309989	-0.555161	20368682	28201	other
-0.33832	-0.264436	-0.29621	22649184	28613	CD33pos
-0.874662	-0.969634	-0.84372	14342519	22235	CD3pos
-0.82557	-1.38481	-0.200241	15102842	18480	CD3pos
-0.811039	-0.804225	-0.840509	15327900	23731	CD3pos
-0.302997	-0.157296	-0.323994	23196256	29582	CD33pos
-0.363892	-0.954486	0.462754	22253140	22372	CD33pos
-0.874453	-1.15284	-0.64905	14345767	20578	CD3pos
-0.924136	-1.38382	-0.510239	13576294	18489	CD3pos
0.240088	0.665767	-0.0642318	31607348	37026	other
0.214797	1.09399	-0.402075	31215660	40899	CD3pos
-0.641196	-0.621679	-0.610255	17958360	25382	CD3pos
0.108545	0.0260248	0.282866	29570060	31240	CD33pos
0.295648	0.328205	0.317059	32467846	33973	CD33pos
0.121723	0.185131	0.150461	29774156	32679	CD3pos
-0.303129	0.9936	-1.08681	23194216	39991	other
-0.257304	0.107955	-0.461097	23903940	31981	other
-0.0484677	0.0746744	-0.053075	27138312	31680	other
-0.416775	-0.287876	-0.433994	21434100	28401	CD19pos
-0.810046	-0.978811	-0.665883	15343277	22152	CD3pos
0.098344	1.21938	-0.639347	29412076	42033	CD3pos
1.3842	0.331854	2.16607	49326960	34006	CD33pos
-0.977983	-1.16578	-0.926974	12742325	20461	CD3pos
-0.750917	-1.05002	-0.429294	16259041	21508	CD3pos
-0.547649	-0.068068	-0.867699	19407184	30389	other
-0.137871	0.613469	-0.62134	25753672	36553	CD3pos
0.0963	0.225931	0.0679303	29380420	33048	CD33pos
-0.126968	1.04634	-0.860437	25922536	40468	other
-0.291427	0.501133	-0.796133	23375456	35537	other
0.225631	-0.0675152	0.604247	31383456	30394	CD33pos
0.70967	1.33979	0.115036	38880060	43122	CD33pos
0.602861	1.2656	0.0226826	37225844	42451	CD33pos
-0.690722	-0.588619	-0.75264	17191316	25681	CD3pos
-0.142959	-0.624111	0.528999	25674868	25360	CD33pos
-0.22105	-0.885161	0.720851	24465424	22999	CD33pos
-0.0672913	0.70524	-0.570531	26846780	37383	CD3pos
-0.463668	-0.078793	-0.699618	20707844	30292	CD3pos
-0.671695	-0.843145	-0.459249	17486008	23379	CD3pos
-0.368048	-0.742418	0.15937	22188772	24290	CD33pos
-0.683229	-0.689567	-0.642928	17307372	24768	CD19pos
-0.31855	0.715081	-0.96494	22955384	37472	CD3pos
0.794413	1.03418	0.467285	40192528	40358	CD33pos
-0.316609	0.206802	-0.641444	22985434	32875	CD3pos
-0.604094	-0.186375	-0.892024	18532986	29319	CD19pos
-0.45326	0.0976724	-0.808575	20869040	31888	CD3pos
-0.517693	0.105412	-0.930609	19871126	31958	CD3pos
-1.15156	-1.70845	-0.838493	10054102	15553	other
0.397312	1.32784	-0.296749	34042380	43014	CD33pos
-0.826808	-1.36723	-0.230135	15083665	18639	CD3pos
-0.0607991	-0.366268	0.382125	26947328	27692	other
-0.232003	-0.0530308	-0.279914	24295792	30525	CD19pos
0.783862	2.0315	-0.224851	40029116	49378	CD33pos
-0.932708	-1.2173	-0.741702	13443537	19995	CD3pos
0.163537	0.118349	0.290011	30421756	32075	CD33pos
-0.0524014	0.634366	-0.500263	27077388	36742	CD19pos
0.673628	0.843891	0.452129	38321864	38637	CD33pos
0.0913539	-0.220651	0.52058	29303816	29009	CD33pos
0.359831	0.375639	0.380495	33461882	34402	CD33pos
0.204622	0.850083	-0.254698	31058076	38693	CD33pos
-0.981008	-1.39045	-0.679897	12695475	18429	CD3pos
-0.368027	0.113705	-0.665663	22189096	32033	other
-0.387067	-0.324695	-0.339285	21894212	28068	CD3pos
-0.166254	0.71895	-0.732095	25314082	37507	CD3pos
-0.0564413	0.214653	-0.19008	27014820	32946	CD33pos
0.00566157	0.95468	-0.616748	27976646	39639	CD3pos
-1.01751	-1.89022	0.00470862	12130080	13909	CD19pos
-0.740326	-0.777358	-0.694279	16423071	23974	CD3pos
-0.623938	-0.877863	-0.301379	18225650	23065	CD19pos
-0.543372	-0.108425	-0.830445	19473424	30024	CD19pos
-1.09445	-1.54447	-0.854772	10938557	17036	CD3pos
-0.76905	-0.212137	-1.20131	15978211	29086	other
0.643687	0.737526	0.500771	37858152	37675	CD33pos
-0.0316595	0.397199	-0.294839	27398632	34597	CD3pos
-0.844261	-1.32975	-0.33737	14813359	18978	CD3pos
-0.45255	-0.508126	-0.299681	20880032	26409	other
-0.196619	0.130953	-0.370042	24843808	32189	other
0.430613	1.49325	-0.352845	34558136	44510	other
-0.292768	-1.23466	1.14499	23354684	19838	CD33pos
-0.0285806	-0.23989	0.302653	27446316	28835	CD33pos
-0.831406	-0.880849	-0.819071	15012462	23038	other
-0.349424	-0.0134477	-0.534423	22477208	30883	CD19pos
-0.366227	-0.929719	0.419929	22216976	22596	CD33pos
1.23821	1.2803	0.875879	47065948	42584	CD33pos
0.0152364	-0.00802994	0.143513	28124938	30932	CD3pos
-0.497484	-1.08308	0.302043	20184116	21209	CD3pos
-0.668489	-1.12233	-0.11197	17535648	20854	CD33pos
-0.542113	-0.21844	-0.744868	19492912	29029	CD19pos
-0.258609	-0.729703	0.402794	23883720	24405	CD33pos
0.150729	0.0359759	0.350626	30223390	31330	CD33pos
-0.171002	-0.116607	-0.104948	25240548	29950	CD33pos
-0.774367	-0.800908	-0.754242	15895851	23761	other
-0.0403838	1.2604	-0.851551	27263512	42404	other
-0.544456	0.0026951	-0.910963	19456630	31029	other
-0.478295	-0.106767	-0.706284	20481306	30039	CD19pos
0.945165	1.66917	0.192952	42527320	46101	CD33pos
-0.902619	-1.41058	-0.405611	13909531	18247	CD3pos
1.55211	0.127304	2.78007	51927420	32156	CD33pos
-0.834134	-1.31604	-0.325621	14970212	19102	other
-0.215819	0.150413	-0.420056	24546444	32365	CD33pos
3.19929	3.38174	1.4441	77438376	61590	CD33pos
-0.132749	-0.286881	0.14367	25832998	28410	CD33pos
-0.156968	0.308193	-0.438944	25457898	33792	CD33pos
1.05021	2.07893	0.0585252	44154184	49807	CD33pos
-0.4592	0.300895	-0.952037	20777046	33726	other
-0.101229	-0.123352	0.0365723	26321164	29889	CD33pos
0.446064	0.630165	0.288512	34797440	36704	CD33pos
-0.880456	-0.447203	-1.27858	14252795	26960	CD3pos
-0.267678	0.206692	-0.555225	23743272	32874	CD3pos
-0.13148	-0.56728	0.479523	25852656	25874	CD33pos
-0.479509	-0.231597	-0.60922	20462512	28910	CD3pos
-0.142066	-0.935358	1.00364	25688692	22545	CD33pos
-0.529456	-0.0991374	-0.81046	19688940	30108	CD3pos
-0.533386	-0.400986	-0.57511	19628086	27378	CD3pos
-0.889774	-1.38227	-0.404844	14108475	18503	CD19pos
-0.470226	0.161138	-0.882061	20606274	32462	CD19pos
0.096155	0.939974	-0.475309	29378174	39506	CD3pos
-0.752077	-0.698302	-0.795953	16241073	24689	CD3pos
-1.0336	-1.52568	-0.673825	11880924	17206	CD3pos
-0.144915	-0.0968155	-0.07355	25644570	30129	CD33pos
0.701723	0.679257	0.644447	38756984	37148	CD33pos
-0.192998	0.0189485	-0.269614	24899876	31176	CD3pos
0.256959	0.182699	0.392403	31868646	32657	CD33pos
1.10714	1.72699	0.355332	45035912	46624	CD33pos
-0.8844	-0.853538	-0.976608	14191702	23285	CD3pos
-0.830563	-0.989647	-0.708221	15025512	22054	other
-0.200969	0.599759	-0.712616	24776426	36429	other
-0.271928	0.224493	-0.575824	23677440	33035	other
-0.238643	-0.294289	-0.064513	24192948	28343	CD3pos
-0.809535	-0.854202	-0.78991	15351183	23279	CD3pos
-1.14187	-1.63558	-0.902102	10204127	16212	CD3pos
0.239195	-0.0608811	0.622421	31593526	30454	CD33pos
0.0244313	0.846987	-0.522221	28267344	38665	CD3pos
-0.0704657	-0.246192	0.22547	26797616	28778	CD33pos
0.928077	1.31789	0.425037	42262676	42924	CD33pos
-0.0959035	0.188227	-0.237514	26403644	32707	CD33pos
-0.0861269	-0.30424	0.258046	26555060	28253	CD33pos
-0.284242	-0.00106419	-0.422548	23486724	30995	other
-0.16551	-0.318614	0.110929	25325610	28123	CD33pos
0.0139336	0.0629543	0.0720438	28104760	31574	CD3pos
-0.507291	-0.39789	-0.522746	20032226	27406	other
-0.203345	0.291608	-0.506169	24739636	33642	CD19pos
-0.283717	0.0235923	-0.4418	23494864	31218	other
-0.450146	-0.210368	-0.568281	20917264	29102	other
0.157993	0.125646	0.272753	30335904	32141	CD33pos
-0.366112	0.0188379	-0.590872	22218760	31175	CD3pos
-0.132005	-0.547599	0.452847	25844520	26052	CD33pos
-0.90296	-1.68755	0.0463921	13904255	15742	CD33pos
0.0163084	0.26673	-0.107278	28141540	33417	CD3pos
-0.370696	-0.683928	0.0804426	22147762	24819	CD33pos
0.117624	1.07863	-0.530315	29710676	40760	CD33pos
-0.281465	0.326657	-0.664947	23529732	33959	other
-0.540768	-0.507352	-0.493727	19513744	26416	CD19pos
-0.603811	-1.03752	-0.0503147	18537356	21621	CD33pos
-0.654401	-1.09601	-0.108768	17753852	21092	CD33pos
-0.239405	-0.327127	-0.0323107	24181140	28046	CD33pos
0.479865	0.595115	0.373131	35320932	36387	CD33pos
0.290584	0.435124	0.20984	32389424	34940	CD33pos
-1.03872	-1.30123	-0.961499	11801706	19236	CD3pos
-0.621722	-0.400212	-0.762471	18259958	27385	CD19pos
-0.411445	-0.887261	0.244665	21516662	22980	CD33pos
1.20669	1.67779	0.514871	46577752	46179	CD33pos
-0.569562	-0.535104	-0.530933	19067796	26165	CD3pos
0.853756	0.700264	0.860248	41111616	37338	CD33pos
-0.974929	-1.43335	-0.605037	12789624	18041	CD3pos
-0.591443	-0.284338	-0.792676	18728908	28433	other
-0.146397	0.0481383	-0.208897	25621616	31440	CD33pos
-0.13083	-1.10508	1.34565	25862712	21010	CD33pos
-0.859321	-1.85296	0.570241	14580118	14246	CD3pos
-0.336058	-0.527807	-0.0226291	22684220	26231	CD33pos
-0.692288	-0.979696	-0.357202	17167062	22144	CD3pos
-0.353857	0.125867	-0.649009	22408556	32143	other
-0.397936	-0.727934	0.0702337	21725876	24421	other
-0.838128	-1.04482	-0.669596	14908350	21555	CD3pos
0.28977	0.736088	-0.0417567	32376804	37662	CD33pos
-0.765612	-0.779127	-0.753648	16031447	23958	CD3pos
-0.351847	0.137919	-0.654207	22439682	32252	CD3pos
0.114406	0.754442	-0.324131	29660838	37828	CD33pos
-1.14082	-1.82675	-0.617132	10220407	14483	CD19pos
-0.56691	-1.31892	0.489045	19108872	19076	CD33pos
-0.794316	-0.833526	-0.772013	15586895	23466	CD3pos
0.0512906	0.490739	-0.230032	28683332	35443	CD33pos
-0.350929	0.122108	-0.640974	22453898	32109	other
-0.4765	-0.224189	-0.609326	20509116	28977	other
-0.674906	-0.778021	-0.535682	17436264	23968	CD3pos
-1.09794	-1.77169	-0.53916	10884451	14981	CD3pos
0.497926	0.174848	0.828291	35600660	32586	CD33pos
-0.825624	-1.35507	-0.24422	15102010	18749	CD3pos
0.0028512	0.256226	-0.121679	27933120	33322	CD33pos
-0.637203	-0.591604	-0.629278	18020204	25654	CD3pos
-0.232818	0.142121	-0.443939	24283170	32290	other
-0.36245	-0.459698	-0.153661	22275476	26847	CD33pos
-0.831978	-1.30255	-0.337716	15003597	19224	CD19pos
-0.835617	-1.1785	-0.508885	14947244	20346	other
-0.973993	-1.50489	-0.50339	12804126	17394	CD3pos
-0.142411	-0.198095	0.0311347	25683346	29213	CD33pos
-0.611464	-0.342386	-0.78789	18418836	27908	other
-0.765088	-0.502708	-0.988756	16039560	26458	CD3pos
-0.541658	-0.767959	-0.225453	19499964	24059	other
-0.573469	-0.333208	-0.716647	19007296	27991	CD3pos
0.687712	1.81722	-0.218397	38539984	47440	CD3pos
-0.493884	-0.453285	-0.443051	20239864	26905	other
-0.776921	-1.32809	-0.134492	15856297	18993	CD3pos
-0.7249	-0.700955	-0.729797	16661976	24665	CD3pos
-0.234677	-0.776805	0.525515	24254368	23979	CD33pos
-0.238373	-0.733131	0.45549	24197124	24374	CD33pos
-0.0615378	0.56095	-0.464237	26935888	36078	CD3pos
-0.0634154	0.188669	-0.180407	26906808	32711	CD3pos
-0.85735	-1.20824	-0.53475	14610644	20077	other
0.61486	0.188117	1.02022	37411684	32706	CD33pos
0.216722	0.361376	0.152532	31245464	34273	other
-0.233373	-0.17753	-0.168704	24274564	29399	CD33pos
-0.290394	0.463319	-0.770552	23391444	35195	other
0.127361	0.498369	-0.111943	29861480	35512	other
-0.802225	-1.19696	-0.390404	15464398	20179	CD3pos
-0.928662	-1.25821	-0.682408	13506194	19625	CD3pos
1.32235	2.11276	0.352573	48369068	50113	CD33pos
-0.11255	0.353083	-0.397198	26145832	34198	other
-0.677827	-0.760109	-0.560936	17391032	24130	other
-0.288622	-0.105329	-0.342134	23418900	30052	CD19pos
0.421545	1.23641	-0.205535	34417700	42187	CD3pos
-0.677752	-0.940444	-0.365519	17392196	22499	other
-0.398822	-0.106545	-0.553357	21712156	30041	other
-0.0254919	0.357506	-0.253387	27494152	34238	CD3pos
-0.879886	-1.22427	-0.5804	14261613	19932	other
-0.747169	-0.584749	-0.883071	16317088	25716	CD19pos
-0.563521	-0.26521	-0.751073	19161360	28606	CD3pos
-0.252711	0.155941	-0.490291	23975072	32415	other
-0.221826	0.369668	-0.593787	24453400	34348	CD3pos
-0.0939617	0.626516	-0.560518	26433718	36671	CD19pos
-0.862924	-1.24871	-0.500624	14524315	19711	CD19pos
0.273343	0.699269	-0.0385681	32122390	37329	CD33pos
-0.0125714	0.446844	-0.301231	27694260	35046	CD3pos
-0.144271	-0.105882	-0.0636296	25654548	30047	CD33pos
-0.63078	-0.303245	-0.858331	18119682	28262	CD3pos
0.725992	1.4069	0.0898719	39132852	43729	CD33pos
-0.224544	-0.343049	0.0151407	24411316	27902	CD33pos
-1.07145	-1.36071	-0.996856	11294708	18698	other
-0.916831	-1.66024	-0.0547969	13689427	15989	CD19pos
-0.373051	1.09411	-1.23391	22111288	40900	other
-0.38918	-0.554122	-0.111311	21861494	25993	CD33pos
-0.664005	-0.772382	-0.515189	17605098	24019	other
-0.727497	-1.13438	-0.26007	16621756	20745	CD3pos
-0.177283	0.187453	-0.38089	25143266	32700	CD19pos
-0.571162	0.175844	-1.07095	19043024	32595	other
-0.378581	-0.593263	-0.0439981	22025640	25639	other
0.30297	0.920404	-0.158487	32581240	39329	other
1.4872	0.876177	1.63376	50922152	38929	CD33pos
0.118601	0.697058	-0.276867	29725812	37309	CD33pos
-0.713424	-0.544171	-0.84156	16839720	26083	CD3pos
0.810149	1.32552	0.260395	40436244	42993	CD33pos
-0.781686	-1.26054	-0.245783	15782499	19604	other
-0.245737	0.602744	-0.785563	24083076	36456	CD19pos
-0.281154	0.353525	-0.682815	23534552	34202	CD3pos
-0.686388	-0.384401	-0.911356	17258444	27528	CD3pos
-0.50021	-0.0859799	-0.764086	20141896	30227	other
-0.0738389	0.956449	-0.733831	26745372	39655	CD19pos
-0.590776	-0.68824	-0.428281	18739240	24780	CD19pos
-0.674966	-0.819594	-0.492506	17435340	23592	CD3pos
0.888745	1.52709	0.21893	41653504	44816	CD33pos
-0.784403	-0.834742	-0.746391	15740421	23455	CD19pos
-0.267094	0.0522293	-0.434377	23752316	31477	other
-0.519565	-0.467216	-0.485323	19842128	26779	CD19pos
-0.575383	-0.472192	-0.601489	18977652	26734	CD3pos
0.648763	1.36643	0.0150286	37936764	43363	CD33pos
-0.725614	-0.338405	-1.02746	16650931	27944	CD19pos
-0.832771	-1.38216	-0.226722	14991317	18504	CD3pos
-0.962169	-1.40129	-0.606661	12987246	18331	CD33pos
-0.0390246	0.0457058	-0.00898827	27284564	31418	CD33pos
-0.520161	-1.37674	0.740377	19832898	18553	CD33pos
0.0554423	0.990946	-0.56631	28747632	39967	CD3pos
-0.74782	-0.741534	-0.74626	16306999	24298	CD3pos
-0.688619	-1.08241	-0.220344	17223894	21215	CD19pos
0.214716	0.993047	-0.337075	31214404	39986	other
0.0354922	1.01361	-0.608765	28438652	40172	other
-0.909107	-1.56626	-0.189739	13809056	16839	other
-0.637937	-0.293404	-0.88046	18008836	28351	CD3pos
-0.699608	-0.714002	-0.658035	17053696	24547	CD19pos
0.245793	1.15768	-0.398433	31695708	41475	other
-0.626323	-0.770945	-0.42593	18188700	24032	other
-0.794786	-1.02171	-0.579168	15579608	21764	CD3pos
-0.55931	-1.23267	0.364159	19226580	19856	CD3pos
0.519574	1.52244	-0.254968	35935924	44774	CD3pos
0.619814	0.414558	0.776596	37488412	34754	CD33pos
-1.0081	-1.65471	-0.394077	12275901	16039	CD3pos
-0.765677	-0.453395	-1.02757	16030441	26904	CD3pos
1.63987	1.4655	1.24477	53286644	44259	CD33pos
-0.269484	0.0212704	-0.413504	23715300	31197	other
-0.238476	0.396094	-0.640027	24195536	34587	other
-0.711533	-0.574245	-0.811898	16869008	25811	other
-0.93595	-1.57698	-0.264774	13393312	16742	CD3pos
0.145295	0.7812	-0.2958	30139240	38070	CD3pos
-1.11511	-1.81437	-0.535416	10618627	14595	CD3pos
0.433167	0.653384	0.24814	34597692	36914	CD33pos
-1.08454	-1.93754	-0.179556	11092020	13481	other
-0.293952	-0.474182	0.00991788	23336348	26716	other
-0.933745	-1.20791	-0.755328	13427462	20080	other
-0.27208	-1.13449	1.01058	23675096	20744	CD33pos
-0.376898	-0.48933	-0.153858	22051712	26579	CD3pos
-0.693775	-0.542512	-0.799377	17144034	26098	other
-1.0087	-1.53375	-0.578734	12266530	17133	CD3pos
0.266128	0.854064	-0.165581	32010648	38729	other
-0.969834	-1.01077	-1.05463	12868543	21863	CD3pos
0.15954	0.802097	-0.288866	30359862	38259	CD3pos
0.0702353	0.778104	-0.407806	28976740	38042	CD3pos
-0.375351	0.151408	-0.706018	22075668	32374	other
1.38972	1.1485	1.20663	49412388	41392	CD33pos
-0.956917	-1.29979	-0.717123	13068590	19249	CD19pos
0.262208	0.688544	-0.0474974	31949946	37232	other
-0.0863024	0.172748	-0.207486	26552342	32567	CD33pos
-1.08477	-1.35231	-1.04704	11088447	18774	CD3pos
0.196022	0.881042	-0.289016	30924880	38973	CD3pos
-0.547015	-0.234804	-0.741831	19417004	28881	CD3pos
0.0710765	1.02356	-0.563531	28989768	40262	other
1.29636	1.61952	0.672047	47966516	45652	CD33pos
0.503777	1.04535	0.0422839	35691272	40459	CD33pos
0.69143	0.275354	1.05183	38597572	33495	CD33pos
-0.1062	0.0459269	-0.132922	26244174	31420	CD19pos
-0.592546	-0.42697	-0.678051	18711828	27143	CD3pos
0.276418	1.43808	-0.522705	32170018	44011	other
-0.265546	-0.682048	0.323171	23776284	24836	other
-0.0247201	-0.000290221	0.0612563	27506106	31002	other
-0.761935	-1.03487	-0.47663	16088403	21645	other
-0.408891	-0.412043	-0.301172	21556216	27278	CD33pos
-1.06601	-1.6933	-0.544064	11378982	15690	CD3pos
-1.02553	-0.824459	-1.34889	12005868	23548	CD3pos
-1.11517	-1.60938	-0.84204	10617701	16449	CD3pos
-0.282602	0.122882	-0.518423	23512122	32116	other
0.209397	0.131727	0.359123	31132018	32196	CD3pos
0.0336187	0.71497	-0.420986	28409636	37471	CD33pos
-0.543962	-0.693547	-0.313256	19464276	24732	CD3pos
0.449525	0.724258	0.213572	34851036	37555	CD33pos
-0.285663	0.0881637	-0.496984	23464716	31802	CD3pos
-0.971051	-1.2612	-0.804034	12849692	19598	CD3pos
0.045018	0.0914807	0.101598	28586184	31832	CD33pos
0.0801144	1.42724	-0.775308	29129744	43913	other
0.242087	1.0773	-0.352749	31638320	40748	CD3pos
-0.554584	-0.626323	-0.408072	19299774	25340	CD19pos
-0.744197	-0.459476	-0.976714	16363121	26849	CD3pos
-0.258096	0.30377	-0.609001	23891664	33752	other
-0.246841	0.252688	-0.552727	24065984	33290	CD33pos
-0.65238	-0.533778	-0.71527	17785150	26177	CD19pos
-0.902607	-1.49715	-0.277864	13909717	17464	CD3pos
-0.26732	-0.210479	-0.204616	23748816	29101	CD3pos
-0.634191	-1.04416	-0.122939	18066852	21561	CD33pos
0.333418	0.760524	0.00618259	33052820	37883	CD33pos
-1.06598	-2.04468	0.144398	11379505	12512	CD3pos
-0.543497	-0.108425	-0.830687	19471480	30024	CD19pos
-0.682615	-1.02702	-0.274333	17316874	21716	CD3pos
-0.504114	-0.23027	-0.65955	20081440	28922	CD3pos
-0.446579	-0.022846	-0.709474	20972520	30798	CD19pos
-0.219415	0.780979	-0.850074	24490744	38068	other
-0.197975	0.0141941	-0.274744	24822796	31133	CD33pos
0.400956	0.281325	0.543842	34098812	33549	CD33pos
-0.261186	-0.41934	0.0201076	23843810	27212	CD33pos
-0.272206	-0.0161014	-0.387498	23673140	30859	CD33pos
0.427438	1.25321	-0.208425	34508960	42339	CD33pos
-0.641437	-0.777136	-0.455804	17954632	23976	CD3pos
-0.367843	0.15373	-0.694257	22191948	32395	CD3pos
-0.579129	-0.297716	-0.756985	18919632	28312	CD19pos
0.0562505	0.509868	-0.236661	28760148	35616	CD19pos
-0.126438	0.977789	-0.822427	25930730	39848	other
-0.261062	-0.984118	0.777036	23845724	22104	CD33pos
0.170799	1.0386	-0.429734	30534240	40398	CD33pos
0.0942551	0.81437	-0.395908	29348750	38370	other
-0.630704	-0.642355	-0.566535	18120850	25195	CD3pos
0.143548	0.556859	-0.132069	30112184	36041	CD33pos
-0.974429	-1.23356	-0.844742	12797375	19848	CD3pos
0.671717	1.13314	0.21443	38292256	41253	CD33pos
-0.534491	-0.548815	-0.440029	19610960	26041	CD3pos
-0.263689	0.84555	-0.952682	23805052	38652	CD3pos
-0.191108	1.0491	-0.95358	24929158	40493	CD3pos
-0.139649	0.440873	-0.506838	25726132	34992	CD3pos
-0.746552	-0.965985	-0.514356	16326643	22268	CD19pos
-0.36496	-0.621126	0.0189158	22236604	25387	CD3pos
-0.181304	-0.168242	-0.0752895	25080996	29483	CD33pos
-0.347043	-1.22759	0.973022	22514090	19902	CD33pos
-0.896684	-1.00402	-0.867659	14001455	21924	CD3pos
-0.285018	0.334176	-0.676163	23474716	34027	CD3pos
-0.248253	-0.238895	-0.139193	24044106	28844	CD33pos
-0.144429	0.533418	-0.578735	25652100	35829	CD19pos
-0.175419	-0.826892	0.744057	25172132	23526	other
-0.66843	-0.450299	-0.820927	17536570	26932	CD3pos
-0.34122	-0.346145	-0.223814	22604270	27874	other
-0.180457	-0.434709	0.209482	25094108	27073	CD33pos
0.690956	0.857491	0.466239	38590224	38760	CD33pos
0.634569	1.31579	0.0307789	37716928	42905	CD33pos
-0.282963	-0.792948	0.431422	23506538	23833	CD33pos
-0.904805	-0.895333	-0.990577	13875685	22907	CD3pos
-0.674455	-0.77791	-0.534705	17443260	23969	CD19pos
-0.153731	-0.112516	-0.0755033	25508030	29987	CD33pos
-0.9361	-1.05156	-0.926042	13390999	21494	CD3pos
0.268313	1.39474	-0.508913	32044492	43619	other
-0.684528	-1.20658	-0.0390019	17287256	20092	CD3pos
-0.360099	-0.120919	-0.466701	22311876	29911	CD3pos
-0.738852	-1.13073	-0.296451	16445895	20778	other
-0.161225	0.310625	-0.448062	25391962	33814	CD3pos
-0.13742	1.10461	-0.905962	25760648	40995	other
-0.281822	0.439547	-0.741106	23524206	34980	CD3pos
0.00879349	0.376966	-0.211078	28025152	34414	other
0.289177	1.55617	-0.571034	32367620	45079	CD33pos
0.219556	0.587707	-0.0349431	31289360	36320	CD33pos
-0.250423	0.0729054	-0.42056	24010510	31664	other
-0.388676	0.343685	-0.858512	21869288	34113	CD3pos
-1.11438	-1.798	-0.55984	10629936	14743	other
0.309746	1.26792	-0.378325	32686186	42472	CD33pos
-1.0882	-1.69031	-0.630407	11035382	15717	CD19pos
-0.415492	-0.118044	-0.5762	21453976	29937	other
-0.0188208	-0.947963	1.34324	27597472	22431	CD33pos
0.0879537	0.151629	0.121961	29251156	32376	CD33pos
0.352216	0.84356	-0.0290343	33343944	38634	other
-0.860512	-1.57621	-0.00537168	14561668	16749	other
-0.331941	0.18104	-0.649976	22747990	32642	other
0.647701	0.809837	0.442763	37920304	38329	CD33pos
-0.781448	-0.984008	-0.585512	15786186	22105	CD19pos
-0.789251	-0.382853	-1.12868	15665331	27542	other
-0.785014	-0.902962	-0.680194	15730957	22838	CD19pos
-0.929249	-0.943983	-1.00921	13497109	22467	other
-0.611383	-0.890136	-0.255449	18420088	22954	CD19pos
0.0304965	-0.253932	0.437477	28361280	28708	CD33pos
-0.213576	-0.623116	0.366569	24581184	25369	CD33pos
-1.03996	-1.20901	-1.06034	11782497	20070	CD3pos
0.331288	0.294703	0.410451	33019820	33670	CD33pos
1.29852	1.59796	0.691633	47999900	45457	CD33pos
-1.14037	-1.5563	-0.996581	10227368	16929	CD3pos
0.140641	0.320023	0.0602349	30067164	33899	CD33pos
-0.783874	-0.255701	-1.20302	15748619	28692	CD3pos
-0.866768	-1.16235	-0.616417	14464779	20492	CD3pos
0.0435981	-0.0106836	0.199255	28564192	30908	CD33pos
0.142585	0.75787	-0.283456	30097264	37859	CD3pos
-0.252181	0.609157	-0.799698	23983270	36514	other
-0.435656	-0.875762	0.168207	21141692	23084	CD33pos
0.0686903	-0.239116	0.496962	28952812	28842	CD33pos
-0.0761025	1.40535	-0.970884	26710314	43715	CD3pos
1.66872	2.19834	0.691614	53733404	50887	CD33pos
0.400128	1.12219	-0.159134	34085996	41154	CD33pos
-0.361451	0.220292	-0.729747	22290940	32997	CD19pos
0.361046	0.837589	-0.011274	33480712	38580	CD33pos
-0.126064	0.173079	-0.278416	25936528	32570	CD19pos
-0.555691	-0.101128	-0.859453	19282632	30090	other
0.642451	1.26405	0.0777527	37839008	42437	CD33pos
-1.035	-1.50124	-0.711177	11859322	17427	CD19pos
-0.330613	0.62143	-0.931065	22768552	36625	other
-0.387214	-0.212248	-0.441493	21891940	29085	other
-0.75145	-1.1482	-0.309146	16250779	20620	CD19pos
-0.600298	-0.616703	-0.521853	18591764	25427	other
-0.935331	-1.23489	-0.729218	13402907	19836	other
-1.09529	-1.90426	-0.291851	10925491	13782	CD3pos
-0.138125	0.979005	-0.840065	25749740	39859	CD3pos
-0.709844	-0.606863	-0.779833	16895168	25516	CD19pos
0.217105	0.340257	0.172274	31251408	34082	CD3pos
-0.65662	-0.665906	-0.603656	17719472	24982	other
-0.588946	-0.00968845	-0.985753	18767580	30917	CD19pos
-1.11161	-1.73974	-0.642355	10672703	15270	CD3pos
1.15652	1.83889	0.338641	45800656	47636	CD33pos
-0.439787	-0.040979	-0.683022	21077700	30634	CD3pos
-0.403066	-0.944093	0.346294	21646430	22466	CD33pos
-0.357607	-0.12302	-0.460105	22350472	29892	other
0.274741	1.10859	-0.326704	32144050	41031	CD33pos
0.666953	0.839469	0.44596	38218472	38597	other
-0.265659	0.717734	-0.884775	23774532	37496	CD19pos
-1.05262	-1.75643	-0.390447	11586438	15119	other
-0.242388	0.140683	-0.459967	24134944	32277	CD33pos
0.0474638	0.420087	-0.180876	28624064	34804	CD33pos
-0.193805	-0.349351	0.0857178	24887388	27845	CD33pos
-0.737556	-1.02525	-0.422829	16465974	21732	CD19pos
0.224873	1.17305	-0.437063	31371714	41614	other
-0.320609	0.394877	-0.776663	22923492	34576	CD3pos
-0.296707	0.880932	-1.02061	23293672	38972	other
-0.485626	-0.056569	-0.758128	20367768	30493	other
0.692076	0.31936	1.00237	38607580	33893	CD33pos
-0.072685	-0.18726	0.157817	26763244	29311	CD33pos
-0.955579	-1.32035	-0.68831	13089308	19063	CD3pos
-0.338964	0.162907	-0.649341	22639216	32478	other
0.781287	0.700154	0.748034	39989236	37337	CD33pos
0.952057	1.67392	0.198384	42634064	46144	CD33pos
-0.341917	-0.542402	-0.0192767	22593484	26099	other
-0.283686	-0.123131	-0.316894	23495344	29891	other
-0.295801	-0.0857588	-0.372928	23307714	30229	other
-0.289384	0.286521	-0.650613	23407098	33596	CD3pos
-0.829209	-0.774372	-0.911471	15046486	24001	CD3pos
-0.736523	-0.929498	-0.528678	16481977	22598	CD3pos
-0.853203	-1.60905	0.0789855	14674876	16452	CD3pos
-0.484682	0.178165	-0.91891	20382382	32616	CD3pos
-0.345136	-0.352005	-0.226187	22543624	27821	other
0.267635	0.75201	-0.0878734	32033996	37806	CD3pos
-0.556754	-0.226953	-0.767458	19266170	28952	CD3pos
-0.347611	-0.235025	-0.342071	22505298	28879	CD33pos
-1.06199	-1.3135	-1.01861	11441279	19125	CD3pos
-0.33723	-0.383185	-0.178568	22666070	27539	CD33pos
0.267883	0.695842	-0.044367	32037830	37298	CD33pos
-0.449588	0.448613	-1.02388	20925912	35062	CD33pos
-0.864455	-0.936575	-0.849486	14500613	22534	CD19pos
-0.148728	1.24614	-0.992534	25585520	42275	other
-0.0260342	0.899728	-0.630124	27485754	39142	CD3pos
0.575016	1.13004	0.0810401	36794596	41225	CD33pos
-0.78029	-0.330555	-1.14605	15804122	28015	other
-1.11645	-1.94329	-0.305183	10597742	13429	other
0.290119	0.764725	-0.0631633	32382212	37921	CD3pos
0.657117	0.94893	0.339053	38066140	39587	CD33pos
-0.649994	-0.693437	-0.56147	17822098	24733	CD3pos
-0.667836	-0.935027	-0.346346	17545776	22548	CD19pos
-0.41441	-0.402755	-0.321911	21470730	27362	other
0.220945	1.10461	-0.400074	31310876	40995	other
-0.576219	-1.23864	0.324611	18964704	19802	other
-0.560494	-0.981907	-0.00984514	19208234	22124	CD33pos
-0.92474	-1.3198	-0.595386	13566934	19068	CD3pos
0.858862	1.96084	-0.0960855	41190692	48739	CD33pos
-0.118689	0.965294	-0.804226	26050744	39735	CD33pos
-0.128912	0.277455	-0.367147	25892424	33514	CD3pos
-0.940619	-1.36701	-0.583785	13321001	18641	other
0.51931	1.04811	0.0624518	35931836	40484	CD33pos
-0.557961	-0.504698	-0.533863	19247468	26440	CD3pos
-0.0521005	0.00800233	0.00226837	27082048	31077	CD33pos
-0.280958	-0.406515	-0.03566	23537588	27328	CD3pos
-0.277339	0.0538878	-0.454547	23593646	31492	CD3pos
-0.275174	0.311952	-0.644005	23627164	33826	CD3pos
0.0377193	-0.365826	0.587453	28473144	27696	CD33pos
-0.651218	-0.907164	-0.336303	17803148	22800	CD3pos
-0.974917	-1.1262	-0.958465	12789820	20819	CD3pos
-0.265454	0.921841	-0.99564	23777712	39342	CD3pos
-0.371116	0.381167	-0.852586	22141256	34452	other
-0.689267	-0.491541	-0.832159	17213856	26559	other
-0.251756	-0.0952676	-0.280147	23989864	30143	other
[truncated: 1,391 more rows]

## Sheet: Panel ED1D
Data can be found in the in the Zenodo repository at 10.5281/zenodo.10637096 (interactomics_framework_Figure1.zip)

## Sheet: Panel ED1E
Data can be found in the in the Zenodo repository at 10.5281/zenodo.10637096 (interactomics_framework_Figure1.zip)

## Sheet: Panel ED1F
element_name	celltype	otsu	n	total	freq
Cytostim_1.fcs_6910	My*T*B	multiplet	38	38	1
Cytostim_1.fcs_6910	My*T*B	singlet	0	38	0
Cytostim_1.fcs_6910	My*T	multiplet	43	47	0.914894
Cytostim_1.fcs_6910	My*T	singlet	4	47	0.0851064
Cytostim_1.fcs_6910	B*T	multiplet	10	14	0.714286
Cytostim_1.fcs_6910	B*T	singlet	4	14	0.285714
Cytostim_1.fcs_6910	CD33high Myeloid	multiplet	13	203	0.0640394
Cytostim_1.fcs_6910	CD33high Myeloid	singlet	190	203	0.935961
Cytostim_1.fcs_6910	CD33low Myeloid	multiplet	10	75	0.133333
Cytostim_1.fcs_6910	CD33low Myeloid	singlet	65	75	0.866667
Cytostim_1.fcs_6910	T cells	multiplet	0	282	0
Cytostim_1.fcs_6910	T cells	singlet	282	282	1
Cytostim_1.fcs_6910	B cells	multiplet	0	80	0
Cytostim_1.fcs_6910	B cells	singlet	80	80	1
Cytostim_1.fcs_6910	other CD45+	multiplet	3	203	0.0147783
Cytostim_1.fcs_6910	other CD45+	singlet	200	203	0.985222
Cytostim_2.fcs_34414	My*T*B	multiplet	32	33	0.969697
Cytostim_2.fcs_34414	My*T*B	singlet	1	33	0.030303
Cytostim_2.fcs_34414	My*T	multiplet	46	47	0.978723
Cytostim_2.fcs_34414	My*T	singlet	1	47	0.0212766
Cytostim_2.fcs_34414	B*T	multiplet	28	39	0.717949
Cytostim_2.fcs_34414	B*T	singlet	11	39	0.282051
Cytostim_2.fcs_34414	CD33high Myeloid	multiplet	5	165	0.030303
Cytostim_2.fcs_34414	CD33high Myeloid	singlet	160	165	0.969697
Cytostim_2.fcs_34414	CD33low Myeloid	multiplet	7	83	0.0843373
Cytostim_2.fcs_34414	CD33low Myeloid	singlet	76	83	0.915663
Cytostim_2.fcs_34414	T cells	multiplet	1	323	0.00309598
Cytostim_2.fcs_34414	T cells	singlet	322	323	0.996904
Cytostim_2.fcs_34414	B cells	multiplet	0	96	0
Cytostim_2.fcs_34414	B cells	singlet	96	96	1
Cytostim_2.fcs_34414	other CD45+	multiplet	0	192	0
Cytostim_2.fcs_34414	other CD45+	singlet	192	192	1
Cytostim_3.fcs_46733	My*T*B	multiplet	28	28	1
Cytostim_3.fcs_46733	My*T*B	singlet	0	28	0
Cytostim_3.fcs_46733	My*T	multiplet	37	40	0.925
Cytostim_3.fcs_46733	My*T	singlet	3	40	0.075
Cytostim_3.fcs_46733	B*T	multiplet	18	24	0.75
Cytostim_3.fcs_46733	B*T	singlet	6	24	0.25
Cytostim_3.fcs_46733	CD33high Myeloid	multiplet	7	208	0.0336538
Cytostim_3.fcs_46733	CD33high Myeloid	singlet	201	208	0.966346
Cytostim_3.fcs_46733	CD33low Myeloid	multiplet	10	85	0.117647
Cytostim_3.fcs_46733	CD33low Myeloid	singlet	75	85	0.882353
Cytostim_3.fcs_46733	T cells	multiplet	0	314	0
Cytostim_3.fcs_46733	T cells	singlet	314	314	1
Cytostim_3.fcs_46733	B cells	multiplet	0	100	0
Cytostim_3.fcs_46733	B cells	singlet	100	100	1
Cytostim_3.fcs_46733	other CD45+	multiplet	1	178	0.00561798
Cytostim_3.fcs_46733	other CD45+	singlet	177	178	0.994382
Cytostim_5.fcs_16768	My*T*B	multiplet	27	27	1
Cytostim_5.fcs_16768	My*T*B	singlet	0	27	0
Cytostim_5.fcs_16768	My*T	multiplet	51	54	0.944444
Cytostim_5.fcs_16768	My*T	singlet	3	54	0.0555556
Cytostim_5.fcs_16768	B*T	multiplet	32	44	0.727273
Cytostim_5.fcs_16768	B*T	singlet	12	44	0.272727
Cytostim_5.fcs_16768	CD33high Myeloid	multiplet	2	136	0.0147059
Cytostim_5.fcs_16768	CD33high Myeloid	singlet	134	136	0.985294
Cytostim_5.fcs_16768	CD33low Myeloid	multiplet	2	79	0.0253165
Cytostim_5.fcs_16768	CD33low Myeloid	singlet	77	79	0.974684
Cytostim_5.fcs_16768	T cells	multiplet	0	341	0
Cytostim_5.fcs_16768	T cells	singlet	341	341	1
Cytostim_5.fcs_16768	B cells	multiplet	0	82	0
Cytostim_5.fcs_16768	B cells	singlet	82	82	1
Cytostim_5.fcs_16768	other CD45+	multiplet	0	205	0
Cytostim_5.fcs_16768	other CD45+	singlet	205	205	1

## Sheet: Panel ED1G
element_name	celltype	ground_truth	n	total	freq
Cytostim_1.fcs_6910	My*T*B	quadruplet_more	8	38	0.210526
Cytostim_1.fcs_6910	My*T*B	triplet	24	38	0.631579
Cytostim_1.fcs_6910	My*T*B	doublet	5	38	0.131579
Cytostim_1.fcs_6910	My*T*B	singlet	1	38	0.0263158
Cytostim_1.fcs_6910	My*T	quadruplet_more	0	47	0
Cytostim_1.fcs_6910	My*T	triplet	1	47	0.0212766
Cytostim_1.fcs_6910	My*T	doublet	44	47	0.93617
Cytostim_1.fcs_6910	My*T	singlet	2	47	0.0425532
Cytostim_1.fcs_6910	B*T	quadruplet_more	0	14	0
Cytostim_1.fcs_6910	B*T	triplet	0	14	0
Cytostim_1.fcs_6910	B*T	doublet	13	14	0.928571
Cytostim_1.fcs_6910	B*T	singlet	1	14	0.0714286
Cytostim_1.fcs_6910	CD33high Myeloid	quadruplet_more	0	203	0
Cytostim_1.fcs_6910	CD33high Myeloid	triplet	0	203	0
Cytostim_1.fcs_6910	CD33high Myeloid	doublet	2	203	0.00985222
Cytostim_1.fcs_6910	CD33high Myeloid	singlet	201	203	0.990148
Cytostim_1.fcs_6910	CD33low Myeloid	quadruplet_more	0	75	0
Cytostim_1.fcs_6910	CD33low Myeloid	triplet	0	75	0
Cytostim_1.fcs_6910	CD33low Myeloid	doublet	8	75	0.106667
Cytostim_1.fcs_6910	CD33low Myeloid	singlet	67	75	0.893333
Cytostim_1.fcs_6910	T cells	quadruplet_more	0	282	0
Cytostim_1.fcs_6910	T cells	triplet	0	282	0
Cytostim_1.fcs_6910	T cells	doublet	1	282	0.0035461
Cytostim_1.fcs_6910	T cells	singlet	281	282	0.996454
Cytostim_1.fcs_6910	B cells	quadruplet_more	0	80	0
Cytostim_1.fcs_6910	B cells	triplet	0	80	0
Cytostim_1.fcs_6910	B cells	doublet	1	80	0.0125
Cytostim_1.fcs_6910	B cells	singlet	79	80	0.9875
Cytostim_1.fcs_6910	other CD45+	quadruplet_more	0	203	0
Cytostim_1.fcs_6910	other CD45+	triplet	0	203	0
Cytostim_1.fcs_6910	other CD45+	doublet	3	203	0.0147783
Cytostim_1.fcs_6910	other CD45+	singlet	200	203	0.985222
Cytostim_2.fcs_34414	My*T*B	quadruplet_more	8	33	0.242424
Cytostim_2.fcs_34414	My*T*B	triplet	20	33	0.606061
Cytostim_2.fcs_34414	My*T*B	doublet	3	33	0.0909091
Cytostim_2.fcs_34414	My*T*B	singlet	2	33	0.0606061
Cytostim_2.fcs_34414	My*T	quadruplet_more	0	47	0
Cytostim_2.fcs_34414	My*T	triplet	1	47	0.0212766
Cytostim_2.fcs_34414	My*T	doublet	44	47	0.93617
Cytostim_2.fcs_34414	My*T	singlet	2	47	0.0425532
Cytostim_2.fcs_34414	B*T	quadruplet_more	1	39	0.025641
Cytostim_2.fcs_34414	B*T	triplet	5	39	0.128205
Cytostim_2.fcs_34414	B*T	doublet	32	39	0.820513
Cytostim_2.fcs_34414	B*T	singlet	1	39	0.025641
Cytostim_2.fcs_34414	CD33high Myeloid	quadruplet_more	0	165	0
Cytostim_2.fcs_34414	CD33high Myeloid	triplet	0	165	0
Cytostim_2.fcs_34414	CD33high Myeloid	doublet	3	165	0.0181818
Cytostim_2.fcs_34414	CD33high Myeloid	singlet	162	165	0.981818
Cytostim_2.fcs_34414	CD33low Myeloid	quadruplet_more	0	83	0
Cytostim_2.fcs_34414	CD33low Myeloid	triplet	1	83	0.0120482
Cytostim_2.fcs_34414	CD33low Myeloid	doublet	7	83	0.0843373
Cytostim_2.fcs_34414	CD33low Myeloid	singlet	75	83	0.903614
Cytostim_2.fcs_34414	T cells	quadruplet_more	0	323	0
Cytostim_2.fcs_34414	T cells	triplet	0	323	0
Cytostim_2.fcs_34414	T cells	doublet	3	323	0.00928793
Cytostim_2.fcs_34414	T cells	singlet	320	323	0.990712
Cytostim_2.fcs_34414	B cells	quadruplet_more	0	96	0
Cytostim_2.fcs_34414	B cells	triplet	0	96	0
Cytostim_2.fcs_34414	B cells	doublet	0	96	0
Cytostim_2.fcs_34414	B cells	singlet	96	96	1
Cytostim_2.fcs_34414	other CD45+	quadruplet_more	0	192	0
Cytostim_2.fcs_34414	other CD45+	triplet	0	192	0
Cytostim_2.fcs_34414	other CD45+	doublet	5	192	0.0260417
Cytostim_2.fcs_34414	other CD45+	singlet	187	192	0.973958
Cytostim_3.fcs_46733	My*T*B	quadruplet_more	7	28	0.25
Cytostim_3.fcs_46733	My*T*B	triplet	9	28	0.321429
Cytostim_3.fcs_46733	My*T*B	doublet	12	28	0.428571
Cytostim_3.fcs_46733	My*T*B	singlet	0	28	0
Cytostim_3.fcs_46733	My*T	quadruplet_more	0	40	0
Cytostim_3.fcs_46733	My*T	triplet	1	40	0.025
Cytostim_3.fcs_46733	My*T	doublet	37	40	0.925
Cytostim_3.fcs_46733	My*T	singlet	2	40	0.05
Cytostim_3.fcs_46733	B*T	quadruplet_more	0	24	0
Cytostim_3.fcs_46733	B*T	triplet	4	24	0.166667
Cytostim_3.fcs_46733	B*T	doublet	18	24	0.75
Cytostim_3.fcs_46733	B*T	singlet	2	24	0.0833333
Cytostim_3.fcs_46733	CD33high Myeloid	quadruplet_more	0	208	0
Cytostim_3.fcs_46733	CD33high Myeloid	triplet	0	208	0
Cytostim_3.fcs_46733	CD33high Myeloid	doublet	1	208	0.00480769
Cytostim_3.fcs_46733	CD33high Myeloid	singlet	207	208	0.995192
Cytostim_3.fcs_46733	CD33low Myeloid	quadruplet_more	0	85	0
Cytostim_3.fcs_46733	CD33low Myeloid	triplet	0	85	0
Cytostim_3.fcs_46733	CD33low Myeloid	doublet	4	85	0.0470588
Cytostim_3.fcs_46733	CD33low Myeloid	singlet	81	85	0.952941
Cytostim_3.fcs_46733	T cells	quadruplet_more	0	314	0
Cytostim_3.fcs_46733	T cells	triplet	0	314	0
Cytostim_3.fcs_46733	T cells	doublet	1	314	0.00318471
Cytostim_3.fcs_46733	T cells	singlet	313	314	0.996815
Cytostim_3.fcs_46733	B cells	quadruplet_more	0	100	0
Cytostim_3.fcs_46733	B cells	triplet	0	100	0
Cytostim_3.fcs_46733	B cells	doublet	1	100	0.01
Cytostim_3.fcs_46733	B cells	singlet	99	100	0.99
Cytostim_3.fcs_46733	other CD45+	quadruplet_more	0	178	0
Cytostim_3.fcs_46733	other CD45+	triplet	0	178	0
Cytostim_3.fcs_46733	other CD45+	doublet	0	178	0
Cytostim_3.fcs_46733	other CD45+	singlet	178	178	1
Cytostim_5.fcs_16768	My*T*B	quadruplet_more	4	27	0.148148
Cytostim_5.fcs_16768	My*T*B	triplet	15	27	0.555556
Cytostim_5.fcs_16768	My*T*B	doublet	8	27	0.296296
Cytostim_5.fcs_16768	My*T*B	singlet	0	27	0
Cytostim_5.fcs_16768	My*T	quadruplet_more	0	54	0
Cytostim_5.fcs_16768	My*T	triplet	3	54	0.0555556
Cytostim_5.fcs_16768	My*T	doublet	48	54	0.888889
Cytostim_5.fcs_16768	My*T	singlet	3	54	0.0555556
Cytostim_5.fcs_16768	B*T	quadruplet_more	1	44	0.0227273
Cytostim_5.fcs_16768	B*T	triplet	5	44	0.113636
Cytostim_5.fcs_16768	B*T	doublet	34	44	0.772727
Cytostim_5.fcs_16768	B*T	singlet	4	44	0.0909091
Cytostim_5.fcs_16768	CD33high Myeloid	quadruplet_more	0	136	0
Cytostim_5.fcs_16768	CD33high Myeloid	triplet	0	136	0
Cytostim_5.fcs_16768	CD33high Myeloid	doublet	4	136	0.0294118
Cytostim_5.fcs_16768	CD33high Myeloid	singlet	132	136	0.970588
Cytostim_5.fcs_16768	CD33low Myeloid	quadruplet_more	0	79	0
Cytostim_5.fcs_16768	CD33low Myeloid	triplet	0	79	0
Cytostim_5.fcs_16768	CD33low Myeloid	doublet	8	79	0.101266
Cytostim_5.fcs_16768	CD33low Myeloid	singlet	71	79	0.898734
Cytostim_5.fcs_16768	T cells	quadruplet_more	0	341	0
Cytostim_5.fcs_16768	T cells	triplet	0	341	0
Cytostim_5.fcs_16768	T cells	doublet	3	341	0.00879765
Cytostim_5.fcs_16768	T cells	singlet	338	341	0.991202
Cytostim_5.fcs_16768	B cells	quadruplet_more	0	82	0
Cytostim_5.fcs_16768	B cells	triplet	0	82	0
Cytostim_5.fcs_16768	B cells	doublet	0	82	0
Cytostim_5.fcs_16768	B cells	singlet	82	82	1
Cytostim_5.fcs_16768	other CD45+	quadruplet_more	0	205	0
Cytostim_5.fcs_16768	other CD45+	triplet	0	205	0
Cytostim_5.fcs_16768	other CD45+	doublet	4	205	0.0195122
Cytostim_5.fcs_16768	other CD45+	singlet	201	205	0.980488

## Sheet: Panel ED1H
Data can be found in the in the Zenodo repository at 10.5281/zenodo.10637096 (interactomics_framework_Figure1.zip)

## Sheet: Panel ED1I
Data can be found in the in the Zenodo repository at 10.5281/zenodo.10637096 (interactomics_framework_Figure1.zip)

## Sheet: Panel ED1J
element_name	celltype	otsu	n	total	freq
Cytostim_1.fcs_6910	My*T*B	multiplet	9	9	1
Cytostim_1.fcs_6910	My*T*B	singlet	0	9	0
Cytostim_1.fcs_6910	My*T	multiplet	71	77	0.922078
Cytostim_1.fcs_6910	My*T	singlet	6	77	0.0779221
Cytostim_1.fcs_6910	B*T	multiplet	9	14	0.642857
Cytostim_1.fcs_6910	B*T	singlet	5	14	0.357143
Cytostim_1.fcs_6910	CD33high Myeloid	multiplet	17	207	0.0821256
Cytostim_1.fcs_6910	CD33high Myeloid	singlet	190	207	0.917874
Cytostim_1.fcs_6910	CD33low Myeloid	multiplet	8	90	0.0888889
Cytostim_1.fcs_6910	CD33low Myeloid	singlet	82	90	0.911111
Cytostim_1.fcs_6910	T cells	multiplet	1	293	0.00341297
Cytostim_1.fcs_6910	T cells	singlet	292	293	0.996587
Cytostim_1.fcs_6910	B cells	multiplet	0	80	0
Cytostim_1.fcs_6910	B cells	singlet	80	80	1
Cytostim_1.fcs_6910	other CD45+	multiplet	2	172	0.0116279
Cytostim_1.fcs_6910	other CD45+	singlet	170	172	0.988372
Cytostim_2.fcs_34414	My*T*B	multiplet	6	6	1
Cytostim_2.fcs_34414	My*T*B	singlet	0	6	0
Cytostim_2.fcs_34414	My*T	multiplet	62	68	0.911765
Cytostim_2.fcs_34414	My*T	singlet	6	68	0.0882353
Cytostim_2.fcs_34414	B*T	multiplet	34	50	0.68
Cytostim_2.fcs_34414	B*T	singlet	16	50	0.32
Cytostim_2.fcs_34414	CD33high Myeloid	multiplet	9	173	0.0520231
Cytostim_2.fcs_34414	CD33high Myeloid	singlet	164	173	0.947977
Cytostim_2.fcs_34414	CD33low Myeloid	multiplet	6	87	0.0689655
Cytostim_2.fcs_34414	CD33low Myeloid	singlet	81	87	0.931034
Cytostim_2.fcs_34414	T cells	multiplet	1	327	0.0030581
Cytostim_2.fcs_34414	T cells	singlet	326	327	0.996942
Cytostim_2.fcs_34414	B cells	multiplet	1	92	0.0108696
Cytostim_2.fcs_34414	B cells	singlet	91	92	0.98913
Cytostim_2.fcs_34414	other CD45+	multiplet	0	175	0
Cytostim_2.fcs_34414	other CD45+	singlet	175	175	1
Cytostim_3.fcs_46733	My*T*B	multiplet	6	6	1
Cytostim_3.fcs_46733	My*T*B	singlet	0	6	0
Cytostim_3.fcs_46733	My*T	multiplet	52	57	0.912281
Cytostim_3.fcs_46733	My*T	singlet	5	57	0.0877193
Cytostim_3.fcs_46733	B*T	multiplet	21	31	0.677419
Cytostim_3.fcs_46733	B*T	singlet	10	31	0.322581
Cytostim_3.fcs_46733	CD33high Myeloid	multiplet	12	216	0.0555556
Cytostim_3.fcs_46733	CD33high Myeloid	singlet	204	216	0.944444
Cytostim_3.fcs_46733	CD33low Myeloid	multiplet	8	99	0.0808081
Cytostim_3.fcs_46733	CD33low Myeloid	singlet	91	99	0.919192
Cytostim_3.fcs_46733	T cells	multiplet	0	323	0
Cytostim_3.fcs_46733	T cells	singlet	323	323	1
Cytostim_3.fcs_46733	B cells	multiplet	1	97	0.0103093
Cytostim_3.fcs_46733	B cells	singlet	96	97	0.989691
Cytostim_3.fcs_46733	other CD45+	multiplet	1	148	0.00675676
Cytostim_3.fcs_46733	other CD45+	singlet	147	148	0.993243
Cytostim_5.fcs_16768	My*T*B	multiplet	7	7	1
Cytostim_5.fcs_16768	My*T*B	singlet	0	7	0
Cytostim_5.fcs_16768	My*T	multiplet	54	60	0.9
Cytostim_5.fcs_16768	My*T	singlet	6	60	0.1
Cytostim_5.fcs_16768	B*T	multiplet	35	50	0.7
Cytostim_5.fcs_16768	B*T	singlet	15	50	0.3
Cytostim_5.fcs_16768	CD33high Myeloid	multiplet	13	146	0.0890411
Cytostim_5.fcs_16768	CD33high Myeloid	singlet	133	146	0.910959
Cytostim_5.fcs_16768	CD33low Myeloid	multiplet	2	86	0.0232558
Cytostim_5.fcs_16768	CD33low Myeloid	singlet	84	86	0.976744
Cytostim_5.fcs_16768	T cells	multiplet	0	343	0
Cytostim_5.fcs_16768	T cells	singlet	343	343	1
Cytostim_5.fcs_16768	B cells	multiplet	3	85	0.0352941
Cytostim_5.fcs_16768	B cells	singlet	82	85	0.964706
Cytostim_5.fcs_16768	other CD45+	multiplet	0	191	0
Cytostim_5.fcs_16768	other CD45+	singlet	191	191	1

## Sheet: Panel ED1K
element_name	celltype	ground_truth	n	total	freq
Cytostim_1.fcs_6910	My*T*B	quadruplet_more	5	9	0.555556
Cytostim_1.fcs_6910	My*T*B	triplet	2	9	0.222222
Cytostim_1.fcs_6910	My*T*B	doublet	2	9	0.222222
Cytostim_1.fcs_6910	My*T*B	singlet	0	9	0
Cytostim_1.fcs_6910	My*T	quadruplet_more	3	77	0.038961
Cytostim_1.fcs_6910	My*T	triplet	23	77	0.298701
Cytostim_1.fcs_6910	My*T	doublet	46	77	0.597403
Cytostim_1.fcs_6910	My*T	singlet	5	77	0.0649351
Cytostim_1.fcs_6910	B*T	quadruplet_more	0	14	0
Cytostim_1.fcs_6910	B*T	triplet	0	14	0
Cytostim_1.fcs_6910	B*T	doublet	12	14	0.857143
Cytostim_1.fcs_6910	B*T	singlet	2	14	0.142857
Cytostim_1.fcs_6910	CD33high Myeloid	quadruplet_more	0	207	0
Cytostim_1.fcs_6910	CD33high Myeloid	triplet	0	207	0
Cytostim_1.fcs_6910	CD33high Myeloid	doublet	4	207	0.0193237
Cytostim_1.fcs_6910	CD33high Myeloid	singlet	203	207	0.980676
Cytostim_1.fcs_6910	CD33low Myeloid	quadruplet_more	0	90	0
Cytostim_1.fcs_6910	CD33low Myeloid	triplet	0	90	0
Cytostim_1.fcs_6910	CD33low Myeloid	doublet	8	90	0.0888889
Cytostim_1.fcs_6910	CD33low Myeloid	singlet	82	90	0.911111
Cytostim_1.fcs_6910	T cells	quadruplet_more	0	293	0
Cytostim_1.fcs_6910	T cells	triplet	0	293	0
Cytostim_1.fcs_6910	T cells	doublet	1	293	0.00341297
Cytostim_1.fcs_6910	T cells	singlet	292	293	0.996587
Cytostim_1.fcs_6910	B cells	quadruplet_more	0	80	0
Cytostim_1.fcs_6910	B cells	triplet	0	80	0
Cytostim_1.fcs_6910	B cells	doublet	1	80	0.0125
Cytostim_1.fcs_6910	B cells	singlet	79	80	0.9875
Cytostim_1.fcs_6910	other CD45+	quadruplet_more	0	172	0
Cytostim_1.fcs_6910	other CD45+	triplet	0	172	0
Cytostim_1.fcs_6910	other CD45+	doublet	3	172	0.0174419
Cytostim_1.fcs_6910	other CD45+	singlet	169	172	0.982558
Cytostim_2.fcs_34414	My*T*B	quadruplet_more	3	6	0.5
Cytostim_2.fcs_34414	My*T*B	triplet	3	6	0.5
Cytostim_2.fcs_34414	My*T*B	doublet	0	6	0
Cytostim_2.fcs_34414	My*T*B	singlet	0	6	0
Cytostim_2.fcs_34414	My*T	quadruplet_more	2	68	0.0294118
Cytostim_2.fcs_34414	My*T	triplet	16	68	0.235294
Cytostim_2.fcs_34414	My*T	doublet	45	68	0.661765
Cytostim_2.fcs_34414	My*T	singlet	5	68	0.0735294
Cytostim_2.fcs_34414	B*T	quadruplet_more	4	50	0.08
Cytostim_2.fcs_34414	B*T	triplet	7	50	0.14
Cytostim_2.fcs_34414	B*T	doublet	31	50	0.62
Cytostim_2.fcs_34414	B*T	singlet	8	50	0.16
Cytostim_2.fcs_34414	CD33high Myeloid	quadruplet_more	0	173	0
Cytostim_2.fcs_34414	CD33high Myeloid	triplet	0	173	0
Cytostim_2.fcs_34414	CD33high Myeloid	doublet	4	173	0.0231214
Cytostim_2.fcs_34414	CD33high Myeloid	singlet	169	173	0.976879
Cytostim_2.fcs_34414	CD33low Myeloid	quadruplet_more	0	87	0
Cytostim_2.fcs_34414	CD33low Myeloid	triplet	1	87	0.0114943
Cytostim_2.fcs_34414	CD33low Myeloid	doublet	7	87	0.0804598
Cytostim_2.fcs_34414	CD33low Myeloid	singlet	79	87	0.908046
Cytostim_2.fcs_34414	T cells	quadruplet_more	0	327	0
Cytostim_2.fcs_34414	T cells	triplet	0	327	0
Cytostim_2.fcs_34414	T cells	doublet	3	327	0.00917431
Cytostim_2.fcs_34414	T cells	singlet	324	327	0.990826
Cytostim_2.fcs_34414	B cells	quadruplet_more	0	92	0
Cytostim_2.fcs_34414	B cells	triplet	0	92	0
Cytostim_2.fcs_34414	B cells	doublet	2	92	0.0217391
Cytostim_2.fcs_34414	B cells	singlet	90	92	0.978261
Cytostim_2.fcs_34414	other CD45+	quadruplet_more	0	175	0
Cytostim_2.fcs_34414	other CD45+	triplet	0	175	0
Cytostim_2.fcs_34414	other CD45+	doublet	5	175	0.0285714
Cytostim_2.fcs_34414	other CD45+	singlet	170	175	0.971429
Cytostim_3.fcs_46733	My*T*B	quadruplet_more	3	6	0.5
Cytostim_3.fcs_46733	My*T*B	triplet	2	6	0.333333
Cytostim_3.fcs_46733	My*T*B	doublet	1	6	0.166667
Cytostim_3.fcs_46733	My*T*B	singlet	0	6	0
Cytostim_3.fcs_46733	My*T	quadruplet_more	3	57	0.0526316
Cytostim_3.fcs_46733	My*T	triplet	6	57	0.105263
Cytostim_3.fcs_46733	My*T	doublet	44	57	0.77193
Cytostim_3.fcs_46733	My*T	singlet	4	57	0.0701754
Cytostim_3.fcs_46733	B*T	quadruplet_more	1	31	0.0322581
Cytostim_3.fcs_46733	B*T	triplet	6	31	0.193548
Cytostim_3.fcs_46733	B*T	doublet	18	31	0.580645
Cytostim_3.fcs_46733	B*T	singlet	6	31	0.193548
Cytostim_3.fcs_46733	CD33high Myeloid	quadruplet_more	0	216	0
Cytostim_3.fcs_46733	CD33high Myeloid	triplet	0	216	0
Cytostim_3.fcs_46733	CD33high Myeloid	doublet	4	216	0.0185185
Cytostim_3.fcs_46733	CD33high Myeloid	singlet	212	216	0.981481
Cytostim_3.fcs_46733	CD33low Myeloid	quadruplet_more	0	99	0
Cytostim_3.fcs_46733	CD33low Myeloid	triplet	0	99	0
Cytostim_3.fcs_46733	CD33low Myeloid	doublet	4	99	0.040404
Cytostim_3.fcs_46733	CD33low Myeloid	singlet	95	99	0.959596
Cytostim_3.fcs_46733	T cells	quadruplet_more	0	323	0
Cytostim_3.fcs_46733	T cells	triplet	0	323	0
Cytostim_3.fcs_46733	T cells	doublet	0	323	0
Cytostim_3.fcs_46733	T cells	singlet	323	323	1
Cytostim_3.fcs_46733	B cells	quadruplet_more	0	97	0
Cytostim_3.fcs_46733	B cells	triplet	0	97	0
Cytostim_3.fcs_46733	B cells	doublet	2	97	0.0206186
Cytostim_3.fcs_46733	B cells	singlet	95	97	0.979381
Cytostim_3.fcs_46733	other CD45+	quadruplet_more	0	148	0
Cytostim_3.fcs_46733	other CD45+	triplet	0	148	0
Cytostim_3.fcs_46733	other CD45+	doublet	1	148	0.00675676
Cytostim_3.fcs_46733	other CD45+	singlet	147	148	0.993243
Cytostim_5.fcs_16768	My*T*B	quadruplet_more	3	7	0.428571
Cytostim_5.fcs_16768	My*T*B	triplet	3	7	0.428571
Cytostim_5.fcs_16768	My*T*B	doublet	1	7	0.142857
Cytostim_5.fcs_16768	My*T*B	singlet	0	7	0
Cytostim_5.fcs_16768	My*T	quadruplet_more	1	60	0.0166667
Cytostim_5.fcs_16768	My*T	triplet	9	60	0.15
Cytostim_5.fcs_16768	My*T	doublet	46	60	0.766667
Cytostim_5.fcs_16768	My*T	singlet	4	60	0.0666667
Cytostim_5.fcs_16768	B*T	quadruplet_more	1	50	0.02
Cytostim_5.fcs_16768	B*T	triplet	10	50	0.2
Cytostim_5.fcs_16768	B*T	doublet	32	50	0.64
Cytostim_5.fcs_16768	B*T	singlet	7	50	0.14
Cytostim_5.fcs_16768	CD33high Myeloid	quadruplet_more	0	146	0
Cytostim_5.fcs_16768	CD33high Myeloid	triplet	1	146	0.00684932
Cytostim_5.fcs_16768	CD33high Myeloid	doublet	12	146	0.0821918
Cytostim_5.fcs_16768	CD33high Myeloid	singlet	133	146	0.910959
Cytostim_5.fcs_16768	CD33low Myeloid	quadruplet_more	0	86	0
Cytostim_5.fcs_16768	CD33low Myeloid	triplet	0	86	0
Cytostim_5.fcs_16768	CD33low Myeloid	doublet	8	86	0.0930233
Cytostim_5.fcs_16768	CD33low Myeloid	singlet	78	86	0.906977
Cytostim_5.fcs_16768	T cells	quadruplet_more	0	343	0
Cytostim_5.fcs_16768	T cells	triplet	0	343	0
Cytostim_5.fcs_16768	T cells	doublet	3	343	0.00874636
Cytostim_5.fcs_16768	T cells	singlet	340	343	0.991254
Cytostim_5.fcs_16768	B cells	quadruplet_more	0	85	0
Cytostim_5.fcs_16768	B cells	triplet	0	85	0
Cytostim_5.fcs_16768	B cells	doublet	3	85	0.0352941
Cytostim_5.fcs_16768	B cells	singlet	82	85	0.964706
Cytostim_5.fcs_16768	other CD45+	quadruplet_more	0	191	0
Cytostim_5.fcs_16768	other CD45+	triplet	0	191	0
Cytostim_5.fcs_16768	other CD45+	doublet	4	191	0.0209424
Cytostim_5.fcs_16768	other CD45+	singlet	187	191	0.979058

[truncated: 4 more sheets: Panel ED1L, Panel ED1M, Panel ED1N, Panel ED1O]
