# Supplementary material for: Ultra-high-scale cytometry-based cellular interaction mapping
Source: Nat Methods. 2025 Aug 7;22(9):1887–99. doi: 10.1038/s41592-025-02744-w (PMC12446065; doi:10.1038/s41592-025-02744-w)
Supplement: Supplementary file 18 — Source data for reproducing Extended Data Fig. 2. [file 41592_2025_2744_MOESM18_ESM.xlsx]

## Sheet: Panel ED2A
UMAP coordinates can be found in the 2024-02-12_Cytostim_overall_landscape.csv table in the Zenodo repository at 10.5281/zenodo.10637096

## Sheet: Panel ED2B
Data can be found in the 2024-02-12_Cytostim_overall_landscape.csv table in the Zenodo repository at 10.5281/zenodo.10637096

## Sheet: Panel ED2C
Data can be found in the 2024-02-12_Cytostim_overall_landscape.csv table in the Zenodo repository at 10.5281/zenodo.10637096

## Sheet: Panel ED2D
	CD14+ Monos	dbt	Granulocytes	Non-classical Monocytes	Class switched B cells	Intermediate Monocytes	Central memory CD4+ T cells	CD16dim CD56+ NK cells	CD34+ progenitors	Immature B cells	gd T cells-NKT cells	CD16hi NK cells	CD141+ DCs	Cytotoxic CD4+ T cells	Naive CD4+ T cells	Central-effector CD8+ T cells	Naive CD8+ T cells	pDCs	CD4+ doublet	EoBaso	cD1c+ DCs	cD1c DCs 2	CD69+ CD4+ T cells
cluster	1	2	3	4	5	6	7	8	9	10	11	12	13	14	15	16	17	18	19	20	21	22	23
FSC.A	2.18922	4.86857	1.45403	2.26274	-0.240342	1.55599	-0.16903	-0.181855	-0.865886	0.2044	-0.0704754	0.270682	2.17288	-0.184644	-0.646238	0.0410175	-0.284272	1.1136	-1.26805	0.197631	1.57486	1.01292	-0.0274948
FSC.H	1.45771	0.963911	0.865886	0.179712	-0.170496	1.18292	-0.101367	-0.180026	-0.816874	0.17044	-0.0854868	0.185577	1.37483	-0.165861	-0.480236	0.0547305	-0.183991	0.835697	-1.1379	0.0980248	1.09951	0.522799	0.00840213
SSC.A	1.68276	1.63375	1.15996	4.67252	-0.230358	1.1763	-0.0723517	0.1307	0.441112	0.0653499	-0.0337641	0.195029	1.29066	-0.0500335	-0.305511	0.0789645	-0.175628	0.396184	-0.131235	0.359424	0.853633	0.578813	-0.197683
SSC.B.A	2.12387	2.0912	1.47037	5.84065	-0.254398	1.53572	-0.0996586	0.112877	0.588149	0.0787169	-0.030341	0.242092	1.63375	-0.0794595	-0.385816	0.0889485	-0.207282	0.495194	-0.199365	0.424774	1.06392	0.596644	-0.212387
SSC.B.H	1.33967	0.751524	0.980248	3.24299	-0.19605	1.01292	-0.0622866	0.0922587	0.424774	0.044928	-0.0422852	0.171114	1.01292	-0.0595837	-0.276252	0.0653499	-0.137507	0.378603	-0.174607	0.343087	0.704249	0.366303	-0.158473
SSC.H	1.14362	0.669836	0.833211	3.03877	-0.187881	0.833211	-0.0653499	0.109694	0.359424	0.0313135	-0.0289048	0.15754	0.833211	-0.046499	-0.243247	0.0571812	-0.141591	0.31119	-0.123248	0.294074	0.624454	0.383386	-0.161333
CD45	0.673284	3.17274	-1.22597	-1.73177	0.217939	2.29063	0.347444	-0.718849	-5.96737	1.34501	0.329022	-0.772062	-0.490124	-0.0521033	-0.49557	0.887029	-0.217942	-2.35395	0.0112596	-3.53711	-1.27628	-2.29115	1.15404
CD69	3.36552	4.29676	0.324236	0.114362	2.20556	1.79726	-0.379414	-1.00564	4.66745	2.84272	-0.0824216	-0.742308	-0.215556	-0.756683	-1.04811	-0.302774	-0.851405	-0.745998	0.915637	-0.599041	0.217114	-0.644265	4.59491
CD34	3.38186	1.307	1.8298	2.52414	-0.284355	1.06194	-0.55863	-0.137844	2.77737	-0.78633	-0.106674	-0.287886	0.687931	-0.575463	-0.364037	-0.107127	-0.0892966	-0.179872	5.98768	-0.483193	1.17957	1.37685	-0.328682
CD19	0.0144929	2.81005	0.960782	1.66898	6.40929	-1.15854	-0.926317	-0.504976	-0.827765	6.94539	-0.593848	-0.750146	-1.48455	-0.77759	-0.992411	-0.754528	-0.584993	-1.43455	-0.256711	-0.411867	-1.20742	0.231485	-0.833706
CD16	-0.541245	-0.473787	-1.00235	8.66703	0.61301	5.94684	-0.269909	0.556195	0.22219	0.643568	0.219483	4.99927	0.0022219	-0.269568	-0.239735	-0.411115	-0.415164	0.933051	-0.301778	0.0400101	-0.299218	-0.351429	-0.138035
CD8	-0.67083	1.09461	-0.413838	0.555474	-1.28485	-0.392099	0.0759115	-0.17162	0.973848	-0.999853	-0.137744	-0.233506	0.424774	0.0587178	-0.162496	7.40249	7.38339	-1.98271	0.534443	-0.0571417	-1.11422	-0.187549	-0.0580708
CD33	9.11212	6.55133	7.69651	3.20214	-1.06401	5.98225	-0.0754347	-0.237448	0.661867	-0.890884	-0.484678	-0.765527	6.85622	-0.0628187	-0.167699	0.154563	0.00944818	-0.424774	0.557108	3.89799	9.0465	1.27664	0.833211
CD27	-2.08771	4.87252	-2.74259	-1.79791	-3.14842	-1.23308	4.59241	-1.80569	-0.918128	2.91806	0.835376	-2.17514	-0.708046	-1.09065	5.16002	2.25996	5.0776	-1.42118	2.60166	-1.21162	-0.790672	-1.18838	5.54274
CD4	2.48506	5.0694	1.85799	-1.86853	-3.34345	1.36841	5.7995	-3.39524	-3.18629	0.64489	-2.89972	-2.99879	1.44928	5.68427	5.61178	-3.54317	-3.01002	2.66083	5.16427	-2.61953	1.32689	1.30636	5.25958
CD14	6.32958	1.94416	0.769934	-0.329155	0.100566	0.588149	-0.543766	-0.394141	-0.53006	0.963911	-0.517535	0.163375	-0.323423	-0.496251	-0.492666	-0.468692	-0.147037	-0.114926	-0.743355	-0.51174	0.0376044	-0.505014	-0.522908
CD141	2.3526	1.87881	1.94416	3.25116	-0.174088	2.07486	-0.643501	-0.0712693	0.445714	0.492847	0.882223	-0.200526	10	-0.300081	-0.626043	-0.349006	-0.0529334	2.20556	0.0746206	-0.515538	1.71543	1.79712	-0.168821
CD20	0.433029	2.59766	-1.62754	0.612655	6.26096	-0.193762	-0.40788	-0.702326	-0.415496	6.57695	-0.540202	-0.602207	1.31429	-0.615003	-0.684108	-0.345959	-0.698249	-0.133184	-0.189173	-0.983966	0.199745	-1.46369	-0.0333853
CD11b	7.8596	4.47647	7.36412	7.60987	-1.92386	1.73177	-0.390154	2.66286	-0.998794	-0.0840328	0.271524	2.2718	-1.66642	-0.191274	-1.1244	0.0311312	-0.632706	-3.06813	-0.297756	3.39181	-0.228725	1.01067	1.14391
CD3	-3.36971	4.47998	-3.75812	-1.91999	-5.49678	-2.6992	4.73528	-3.93103	-3.21086	-2.26335	4.08646	-3.82077	-2.57691	4.31963	5.73964	4.34818	4.00672	-3.22552	4.10754	-2.57748	-2.97531	-2.63472	3.89639
CD56	-0.19605	0.0326749	0.248738	1.05377	-1.13263	-0.413733	-0.235352	4.59121	-0.0274169	-1.32552	0.249505	5.20628	0.0163375	-0.153245	-0.219869	-0.0548048	0.202523	-0.83886	0.672996	-0.545205	0.114362	0.509228	-0.119758
TCRab	-1.76227	3.65982	-2.32288	-0.738277	-3.08408	-1.40068	3.38388	-2.16828	-2.18233	-0.576234	-1.35912	-1.93852	-1.60245	2.67902	4.57773	2.66548	2.78303	-1.95748	3.29637	-2.4663	-2.16205	-2.26179	3.06485
CD45RA	-2.89418	1.19457	-4.42144	-6.06937	1.35142	0.793192	-5.87908	1.25937	-7.61781	1.85059	-2.06074	1.6295	-3.18222	-6.39162	-0.186179	-2.18922	1.45819	1.02911	-4.28859	-7.25817	-2.52645	-3.80672	0.294607
CD45RO	4.15088	3.23482	4.23915	5.95347	-1.8438	-1.52132	5.05885	0.0985125	-2.03055	-1.68354	1.19982	-0.849978	0.467462	4.40994	-0.20653	1.84613	-0.516602	-1.73742	3.48342	2.96368	-0.245724	1.60186	-1.71765
HLA.DR	5.31728	6.34575	4.0466	1.53407	6.17976	4.6973	-0.930458	-1.0701	-1.23862	6.36521	-0.584065	-1.33052	8.05877	-0.520253	-2.01964	-0.767431	-1.15442	5.2446	-0.746483	-0.686442	7.63745	6.87532	-0.371594
CD154	0	0.228725	0.408437	1.84613	-0.0982762	-0.212387	0.0664212	-0.019968	0.963911	-0.245062	-0.0833211	-0.249069	-0.457449	0.0355924	0.0195466	-0.198303	-0.0679295	0.246401	0.44928	0.980504	-0.0653499	0.490915	0.245062
CD11c	6.80479	5.0156	6.53566	5.18752	-0.516858	7.10066	-0.28762	-0.0895744	0.380141	-0.182133	-0.320172	-0.319359	1.74811	-0.321445	-0.521314	-0.337573	-0.369308	-0.855606	3.31807	-0.0415033	5.23156	5.05044	0.277737
CD1c	3.18581	2.71202	1.29066	-1.20897	1.42136	1.31182	-0.404851	-0.500383	-0.0596318	1.65008	-0.400366	-0.598652	1.63375	-0.388423	-0.446976	-0.422383	-0.371777	0.115016	-0.170376	0.0391339	7.59692	6.37978	-0.248969
CD197	-2.52738	4.09598	-2.74337	0.236893	3.21272	-4.73391	0.0104974	-3.57877	-3.2564	1.57505	-2.68983	-4.18726	-0.819687	-2.61826	4.52317	-3.74987	4.05095	-3.59369	3.18509	-3.1592	-3.09148	-1.80453	4.32546
CD123	-0.147037	0.277737	-0.833211	-0.988417	0.686174	0.898561	-0.0348827	-0.264951	-0.120159	0.996586	-0.166979	-0.151183	0.245062	-0.0522799	-0.166596	-0.150826	-0.264391	1.97683	-0.71068	2.23823	0.294074	-0.523736	-0.033948
ratio	0.562793	4.54257	0.471546	2.25263	-0.0664628	0.226481	-0.0840112	0.0343427	0.0528769	0.040176	-0.029405	0.0500179	0.517903	-0.0142514	-0.189128	-0.0427482	-0.0911653	0.194873	0.054857	0.132739	0.362937	0.538194	-0.064044

## Sheet: Panel ED2E
UMAP coordinates can be found in the 2024-02-12_Cytostim_overall_landscape.csv table in the Zenodo repository at 10.5281/zenodo.10637096

## Sheet: Panel ED2F
UMAP coordinates can be found in the 2024-02-12_Cytostim_interacting_landscape.csv table in the Zenodo repository at 10.5281/zenodo.10637096
