# Supplementary material for: Ultra-high-scale cytometry-based cellular interaction mapping
Source: Nat Methods. 2025 Aug 7;22(9):1887–99. doi: 10.1038/s41592-025-02744-w (PMC12446065; doi:10.1038/s41592-025-02744-w)
Supplement: Supplementary file 19 — Source data for reproducing Extended Data Fig. 3. [file 41592_2025_2744_MOESM19_ESM.xlsx]

## Sheet: Panel ED3A
Data can be found in the 2024-02-09_ova_overall_landscape.csv table in the Zenodo repository at 10.5281/zenodo.10637096

## Sheet: Panel ED3B
Data can be found in the 2024-02-09_ova_overall_landscape.csv table in the Zenodo repository at 10.5281/zenodo.10637096

## Sheet: Panel ED3C
Data can be found in the 2024-02-09_ova_overall_landscape.csv table in the Zenodo repository at 10.5281/zenodo.10637096

## Sheet: Panel ED3D
FACS_snn_res.0.3	ratio_anno	n
0	Ratio_low	22219
0	Ratio_high	1
1	Ratio_low	21849
1	Ratio_high	9
2	Ratio_low	14500
3	Ratio_low	13351
3	Ratio_high	11
4	Ratio_low	12180
4	Ratio_high	1
5	Ratio_low	11150
6	Ratio_low	264
6	Ratio_high	9047
7	Ratio_low	7090
7	Ratio_high	1
8	Ratio_low	153
8	Ratio_high	4577
9	Ratio_low	3917
10	Ratio_low	3169
10	Ratio_high	1
11	Ratio_low	758
11	Ratio_high	19
12	Ratio_low	715
12	Ratio_high	7
13	Ratio_low	563
13	Ratio_high	2

## Sheet: Panel ED3E
Data can be found in the 2024-02-09_ova_overall_landscape.csv table in the Zenodo repository at 10.5281/zenodo.10637096

## Sheet: Panel ED3F
marker	CD8+ T cells	OVA spec CD4+ T cells	B cells	myeloid cells	PICs	CD4+ T cells	DCs	activated OVA spec CD4+ T cells
FSC.A	-0.120962	-0.802045	-0.464594	-0.213665	6.49274	-0.706811	-0.446633	1.54506
FSC.H	0.0528699	-0.543955	-0.331042	-0.171674	1.2673	-0.457877	-0.399981	1.0069
SSC.A	-0.133457	-0.418817	-0.0969282	0.00992016	2.23948	-0.328399	0.711771	0.349289
SSC.H	-0.0707765	-0.30284	-0.0925881	-0.0249554	0.677051	-0.248252	0.64233	0.246107
CD25	-0.795101	0.631647	-0.48956	1.64923	3.15957	-0.792786	0.419164	7.27395
CD45.2	-1.65691	3.93414	-0.264897	-0.524018	1.5277	-0.633071	-0.105123	6.31024
CD8	9.34399	-0.577068	-0.859163	-0.422433	0.180098	-0.595209	0.803695	-0.788285
CD19	-2.27344	-1.81415	2.13387	0.313399	4.25339	-2.08193	2.00902	0.780074
CD69	-0.64047	-0.508656	-0.131393	-0.0544481	1.75339	-0.210588	-0.181415	4.68727
CD11b	-0.0725047	-0.252837	-0.364566	-0.121522	1.23258	-0.295125	1.3541	0.572889
CD11c	0.119842	-1.40656	-0.21287	-0.263297	1.90963	-0.224398	3.14221	0.0524425
CD45.1	0.33779	-2.57937	0.263773	-0.143222	3.40261	0.234193	1.51685	-2.23755
TCRvb5	-0.587769	6.04658	-1.04055	-0.64829	1.99643	-1.15501	0.28038	2.56932
MHCII	-4.60831	-1.53689	8.19405	5.0692	10	-2.07373	-0.870579	-1.20914
CD44	-1.99643	-3.24366	1.421	1.3887	4.31664	-3.76004	1.053	-0.909982
CD86	-0.0998752	-0.443708	0.277764	-0.190963	5.19072	0.461062	-0.108246	-0.763356
CD14	-0.147135	0.0211897	0.156242	5.71153	0.850653	-0.146664	0.312485	-0.260404
CD4	-7.43454	9.78902	-7.23055	-0.573346	1.8057	7.3822	-1.26789	9.85465

## Sheet: Panel ED3G
Data can be found in the 2024-02-09_ova_overall_landscape.csv table in the Zenodo repository at 10.5281/zenodo.10637096

## Sheet: Panel ED3H
Data can be found in the 2024-02-09_ova_interacting_landscape.csv table in the Zenodo repository at 10.5281/zenodo.10637096

## Sheet: Panel ED3I
marker	CD4+T*APC	CD8+T*APC	OVA_CD4+T*APC	CD4+T*CD8+T	OVA_CD4+T*CD8+T
FSC.A	-4.5438	-1.9214	5.64428	-3.55177	-1.40882
FSC.H	-1.18808	-0.421331	1.30672	-0.893829	-0.0354036
SSC.A	-2.11202	-0.750546	2.72232	-1.69398	-1.0084
SSC.H	-0.865958	-0.258789	1.05263	-0.707115	-0.420334
CD25	-8.07399	-6.83707	8.71736	-6.52903	1.70843
CD45.2	-5.94262	-6.09007	6.52139	-6.31066	1.05445
CD8	-2.05129	9.13683	-6.7271	8.40736	8.73432
CD19	-2.17187	-0.755186	2.45009	-3.59321	-2.48828
CD69	-5.35609	-4.71515	5.98911	-4.39727	0.492048
CD11b	-1.74837	-0.749129	2.15971	-0.900143	-0.479136
CD11c	-0.698605	-0.0126643	0.635209	-0.478675	-0.27367
CD45.1	-0.579579	0.402227	0.362976	-0.566101	-1.99157
TCRvb5	-3.42492	-1.98416	3.59633	-3.1067	-0.0506889
MHCII	-2.3412	-0.689655	2.37839	-9.87601	-8.93171
CD44	-1.64439	-0.816697	1.97822	-1.82216	-2.44459
CD86	-5.28295	-2.72232	5.74052	-4.21125	-4.92662
CD14	-0.229434	0.00201654	0.281307	-0.661699	-0.820224
CD4	-1.88042	-10	3.33844	-1.65749	0.715336
