# Supplementary material for: Ultra-high-scale cytometry-based cellular interaction mapping
Source: Nat Methods. 2025 Aug 7;22(9):1887–99. doi: 10.1038/s41592-025-02744-w (PMC12446065; doi:10.1038/s41592-025-02744-w)
Supplement: Supplementary file 20 — Source data for reproducing Extended Data Fig. 4. [file 41592_2025_2744_MOESM20_ESM.xlsx]

## Sheet: Panel ED4A
Data can be found in the 2024-02-09_CD19-CAR-T_overall_landscape.csv table in the Zenodo repository at 10.5281/zenodo.10637096

## Sheet: Panel ED4B
Data can be found in the 2024-02-09_CD19-CAR-T_overall_landscape.csv table in the Zenodo repository at 10.5281/zenodo.10637096

## Sheet: Panel ED4C
Data can be found in the 2024-02-09_CD19-CAR-T_overall_landscape.csv table in the Zenodo repository at 10.5281/zenodo.10637096

## Sheet: Panel ED4D
pred_snn_res.0.5	ratio_anno	n
0	Ratio_low	270040
0	Ratio_high	442
1	Ratio_low	65740
1	Ratio_high	1241
2	Ratio_low	129287
2	Ratio_high	472
3	Ratio_low	98893
3	Ratio_high	323
4	Ratio_low	43194
4	Ratio_high	543
5	Ratio_low	63953
5	Ratio_high	154
6	Ratio_low	19976
6	Ratio_high	406
7	Ratio_low	21297
7	Ratio_high	736
8	Ratio_low	10597
8	Ratio_high	157
8.1	Ratio_high	497
9	Ratio_low	9273
9	Ratio_high	173
10	Ratio_low	22803
10	Ratio_high	135
11	Ratio_low	151
11	Ratio_high	8174
12	Ratio_low	17361
12	Ratio_high	334
13	Ratio_low	34
13	Ratio_high	5555
14	Ratio_low	6217
14	Ratio_high	780
15	Ratio_low	24204
15	Ratio_high	124
16	Ratio_low	3669
16	Ratio_high	156
17	Ratio_low	5619
17	Ratio_high	522
18	Ratio_low	19
18	Ratio_high	3471
19	Ratio_low	334
19	Ratio_high	2561
20	Ratio_low	3543
20	Ratio_high	173
21	Ratio_low	1785
21	Ratio_high	118
22	Ratio_low	2258
22	Ratio_high	19
23	Ratio_low	479
23	Ratio_high	29
23.1	Ratio_low	268
23.1	Ratio_high	14
23.2	Ratio_low	269
23.2	Ratio_high	13
24	Ratio_low	1178
24	Ratio_high	82

## Sheet: Panel ED4E
Data can be found in the 2024-02-09_CD19-CAR-T_overall_landscape.csv table in the Zenodo repository at 10.5281/zenodo.10637096

## Sheet: Panel ED4F
marker	cDCs	B cells	CD8+T cells	CD4+T cells	neutrophils	classical monocytes	non-classical monocytes	NK cells	pDCs	PICs	granulocytes	gdT cells	CD8+CAR-T cells	CD41+	macrophage-like	CD4+CAR-T cells	basophils
FSC.A	0.962733	-0.689582	0.174101	-0.210946	0.978261	1.08971	0.265725	-0.18055	1.48177	5.15528	0.87134	-0.0810365	1.5528	0.0465839	0.450311	1.56832	0.970497
FSC.H	0.357143	-0.307736	0.0931677	-0.111284	0.248447	0.543478	0	-0.0802909	0.730897	0.822981	0.279503	-0.0465839	0.76087	-0.015528	0.0621118	0.76087	0.364907
SSC.A	1.30435	-0.946687	0.101828	-0.323082	3.60248	1.32133	0.933995	-0.0645007	1.01581	2.25155	8.12112	0.0299197	2.00311	0.232919	0.574534	1.70807	1.42081
SSC.H	0.993789	-0.688605	0.0837787	-0.271739	2.79503	1.01025	0.700223	-0.0443003	0.782313	0.76087	6.86335	0.0258799	1.50621	0.0781846	0.232919	1.22671	1.00932
CD41	0.139752	-0.174204	0.156193	0.232919	-0.110578	-0.496894	0.00362319	-0.051575	-0.048466	0.225155	0.142256	-0.0353395	0.295031	4.73602	-0.142757	0.279503	3.95963
CD45	0.015528	-0.474732	0.947205	0.68323	-1.69728	-0.76575	-0.689793	-0.372671	-0.582816	1.56832	-1.13332	0.698758	2.25155	0.68323	-1.27636	2.12733	-0.562697
TCRgd	-0.379278	0.729814	-0.51315	-0.411663	-0.457902	-1.63043	-0.244466	-0.275233	-4.36335	0.263975	-0.380788	3.2764	-0.142476	0.931677	-0.100759	-0.205534	-0.341615
TCRab	-0.239752	-1.16356	1.52174	2.79503	-0.168666	0.632681	-0.0931677	-0.34094	0.05997	0.636646	-0.255564	-0.21064	1.63043	0.543478	0.429193	2.25155	0.154326
CD93	-0.015528	0.0495416	-0.388199	0.0565661	0.0511509	0.434783	0.0666788	-0.0255102	-0.0931677	0.0931677	0.0383023	-0.0368789	-0.481366	0.015528	0.217391	0.0520643	0.232919
CD11c	1.14907	-0.0719189	-0.110107	-0.0807453	0.512422	0.263975	0.170807	-0.0194099	0.543478	0.0931677	0.170807	-0.14197	0.108696	0	-0.388199	-0.170807	0.341615
CD4	0.68323	-0.666925	-0.205745	5.9472	0.917561	0.52795	0.0465839	-0.218209	4.62733	0.465839	0.403727	-0.238835	-0.357143	0.108696	-0.613354	6.59938	0.411491
CD115	-0.0310559	0.360726	-0.421584	-0.298808	-0.109033	-0.481366	-0.139752	-0.456428	0.310559	0.68323	0.110968	-0.392396	0.0313935	0.263975	-0.376868	0.15528	-0.0931677
CD43	-0.171149	-4.05849	5.36757	4.10682	2.77255	0.791051	6.78109	2.66136	1.4042	2.32919	1.05478	4.25153	4.05652	-0.0621118	-0.961459	5.93643	0.836901
CD16.32	0.141102	4.81633	-4.19153	-4.29262	-2.13137	-1.73488	0.165448	-3.54709	-2.13403	2.34425	-0.166762	-3.69159	-4.10041	-0.302795	0.321558	-3.50496	-0.673223
MHCII	3.91473	4.86025	-2.51715	-2.94024	-2.08001	-1.8564	-2.08834	-2.7795	-0.979543	3.24689	-2.16421	-2.16104	-2.59712	0.00828037	-1.1581	-1.79453	-0.850242
Ly6G	-0.170807	0.0494953	-0.23354	-0.0323499	3.9441	-0.232919	-0.18664	-0.172833	0.310559	0.201863	0.357143	-0.264926	0.15528	0.139752	-0.248447	0.590062	-0.0776398
CD3	-0.34042	0.0543478	-0.0364907	0.388199	-0.397904	-0.590062	-0.310559	-0.349379	-0.110721	0.388199	-0.277285	0.295031	0.218685	0.194099	-0.0184857	0.481366	-0.359671
CD11b	2.34472	-0.690509	0.134271	0.231884	6.35093	6.58385	5.91615	1.36646	-0.143724	0.0310559	4.84472	0.118886	0.0408163	-0.163574	1.30435	0.161818	4.96118
CD23	-0.715801	3.64907	-0.815416	-1.14662	-0.455214	-0.194931	-0.58609	-0.859361	-0.50845	2.74845	-0.442029	-0.633627	-0.683591	0.551242	0.273109	-0.623706	-0.614724
CD117	2.70186	0.0303501	0.124224	-0.41169	0.201863	1.92547	-0.237405	-0.250982	0.885093	0.465839	0.0931677	-0.0621118	0.341615	0.263975	0.403727	-0.361629	1.66149
CD150	-0.89234	1.14907	-0.601967	-0.123134	-0.933578	-1.11801	-0.962733	-1.05471	-0.388503	1.04037	-1.03134	-0.68208	-0.426909	0.854037	-0.500945	0.0800287	0.434783
CAR	-0.357143	0.359638	-0.203319	-0.509562	-1.07901	-0.823733	-0.250943	-0.300921	-0.471455	0.450311	-0.297572	-0.140753	5.15528	0.170807	0.753106	7.63975	-0.521502
IgM	-0.503646	1.75466	-0.606832	-0.679348	-0.416149	-0.134871	-0.424656	-0.568323	-0.509938	1.42857	-0.361194	-0.441135	-0.645213	-0.100932	-0.102579	-0.356642	-0.46545
Ly6C	0.138662	-1.45089	3.52484	0.170807	6.10248	10	0.341615	-0.0310559	8.19876	1.61491	5.59006	0.201863	0.931677	0.160719	0.253968	1.56832	4.63509
CD69	-0.381729	0.381988	-0.156167	-0.379503	-0.607472	-0.745342	-0.341615	-0.274562	-0.0163906	0.263975	-0.256522	-0.238465	0.698758	0.217391	0.125435	-0.201863	-0.403727
CD8a	-0.139752	0.245707	5.97826	-0.559006	-0.403727	-0.108696	-0.478951	-0.480016	2.04969	0.729814	-0.392081	-0.274467	6.78571	0.263975	-0.153397	0.465839	-0.00776398
B220	-3.52908	4.67391	-3.33931	-4.0722	-2.84952	-0.0213341	-3.43094	-3.49468	0.701328	2.16178	-2.94112	-3.2406	-2.9203	0.302795	-3.11366	-3.32418	-2.55171
NK1.1	0.112855	-0.458211	0.559962	0.00615258	-0.173395	-0.652174	-0.0977686	2.29814	1.22671	-0.0621118	-0.221992	0.111241	0.60559	0.201863	0.0310559	-0.0805348	0.15528
SiglecH	0.0472308	-0.0974026	0.139752	0.0698758	-0.15528	-0.714286	0.0192251	0.0364907	6.04037	-0.0621118	-0.124224	0.0168782	0.217391	-0.0931677	0.0184857	0.0805975	-0.15528
CD19	-2.12883	5.26398	-2.90834	-3.80156	-1.43422	-3.27391	-1.71924	-3.04175	-1.80124	3.99068	-1.57165	-1.32265	-3.22782	1.73254	-1.12955	-2.17959	-1.1626
F4.80	0.854037	-0.503033	-0.0491718	0.0219664	0.236295	0.729814	0.729814	0.0521295	0.279503	0.791925	1.0559	0.018171	0.497808	0.0164238	5.54348	0.621118	0.753106

## Sheet: Panel ED4G
Data can be found in the 2024-02-09_CD19-CAR-T_interacting_landscape.csv table in the Zenodo repository at 10.5281/zenodo.10637096

## Sheet: Panel ED4H
marker	B*CD8+T	B*CD4+T	CD4*myeloid	B*NK	B*CD8+CAR-T	B*myeloid	CD4*CD8	B*pDC	B*CD4+CAR-T
FSC.A	-2.80488	-3.43055	-0.208339	-2.25297	1.26681	-0.468098	-0.331845	0.548069	1.55814
FSC.H	-0.942125	-1.16588	-0.0616892	-0.944666	0.487444	-0.0224712	-0.405589	0.1897	0.533736
SSC.A	-1.75399	-2.23627	-0.290489	-1.6467	1.29304	-0.103024	-0.294974	-0.187885	1.25461
SSC.H	-1.16742	-1.48045	-0.217349	-1.10864	0.886133	0.0669153	-0.294974	-0.150103	0.738929
CD41	-0.0761481	-0.0428633	0.0921792	-0.226761	0.185487	-0.516204	0.333176	-0.223749	0.184358
CD45	-0.11689	-0.450075	-0.35383	-0.856313	0.958664	-0.982307	0.517634	-0.682748	1.03241
TCRgd	0.0750296	0.338077	-0.959088	0.336896	0.351724	-0.516204	-0.521998	-6.28662	0.324557
TCRab	-0.396942	0.594556	1.47588	-2.32183	-0.101304	-1.65386	1.53018	-1.83804	1.15224
CD93	-0.313908	0.108939	0.368717	-0.0320623	-0.700562	0.479332	-0.464353	-0.129051	0.159338
CD11c	-0.125506	-0.111383	0.66369	0.105153	-0.0645255	0.460896	0.0587036	0.848049	-0.460896
CD4	-2.94858	5.15441	5.51578	-2.73168	-7.79541	-3.46647	-0.277304	4.16296	6.01396
CD115	-0.504029	-0.397744	-0.595096	-0.619696	0.389138	-0.405589	-0.610415	0.387153	0.774306
CD43	0.270568	-1.96572	0.914329	-1.46385	-0.776859	-3.57655	2.81635	-3.05295	2.71628
CD16.32	-0.877947	-0.743149	-2.43353	-0.44685	0.244275	0.700562	-6.32792	0.107293	0.831899
MHCII	-0.630232	-1.01754	-4.22181	-0.886629	0.999678	-0.296076	-6.13584	0.208477	1.81194
Ly6G	-0.411734	-0.320909	-0.355402	-0.449771	0.342762	-0.516204	-0.37037	0.29515	0.718998
CD3	-0.34452	0.246579	-0.45008	-0.811177	0.20101	-0.94401	0.0375808	-0.514606	0.667202
CD11b	-0.309083	-0.403225	6.93188	1.29341	-0.689869	7.5587	0.43235	-0.406269	-0.656987
CD23	-0.187874	-0.557828	-4.49077	-0.66859	1.42356	-0.0771093	-4.42358	-0.343948	2.03149
CD117	0.120642	-0.876225	1.01397	-0.623294	1.19833	1.8528	-0.187326	1.47487	-0.562706
CD150	-0.53677	0.283257	-1.25634	-0.933447	0.427022	-1.438	-1.34874	-0.239666	1.16338
CAR	-5.52977	-7.55043	-7.0012	-5.16511	9.07167	-8.38321	-3.03752	-3.76869	10
IgM	0.147764	-0.875646	-2.59177	-0.935419	0.270664	2.98661	-2.67599	1.24442	1.03384
Ly6C	3.79778	-3.29111	4.22181	-2.83912	-0.644084	8.26848	1.30895	7.36399	-0.192473
CD69	-0.0528494	-0.175404	-0.915971	-0.225485	1.47487	-0.541077	-0.239666	0.206426	0.22123
CD8a	4.19563	-2.85802	-2.51001	-2.50635	7.1306	-1.96386	5.12882	1.11434	0.540017
B220	-0.364181	-1.20732	-5.80729	-1.44706	1.1683	1.03241	-5.802	2.13973	0.841412
NK1.1	0.518622	-0.303665	-0.17059	2.6732	0.720392	-0.497768	1.17989	1.25364	-0.651459
SiglecH	-0.0368717	0.0283122	-0.0553075	0.0260645	0.239666	-0.66369	0.203255	6.70143	-0.046387
CD19	0.509259	0.26595	-6.13299	0.298403	0.482665	0.30505	-5.89608	0.658962	0.556582
F4.80	-0.918081	-0.871983	0.571511	-0.780027	0.134026	0.414807	-0.203413	-0.0282724	0.427326

## Sheet: Panel ED4I
Data can be found in the 2024-02-09_CD19-CAR-T_overall_landscape.csv table in the Zenodo repository at 10.5281/zenodo.10637096

## Sheet: Panel ED4J
doublet_type	condition	sample	time	n	total	freqAB	celltypeA	celltypeB	n_celltypeA	n_celltypeB	freqA	freqB	norm. freqAB
B*CD4+CAR-T	CAR	export_comp_scale_QC_mouseCAR-T_Ruth_VF_A11_live.csv	0.5	308	36737	0.00838392	B	CD4+CAR-T	15849	1526	0.431418	0.0415385	0.0672783
B*CD4+CAR-T	CAR	export_comp_scale_QC_mouseCAR-T_Ruth_VF_A5_live.csv	2	261	58284	0.00447807	B	CD4+CAR-T	28023	2288	0.480801	0.0392561	0.0380245
B*CD4+CAR-T	CAR	export_comp_scale_QC_mouseCAR-T_Ruth_VF_A8_live.csv	1	239	41420	0.00577016	B	CD4+CAR-T	19175	1415	0.462941	0.0341622	0.0563015
B*CD4+CAR-T	CAR	export_comp_scale_QC_mouseCAR-T_Ruth_VF_B11_live.csv	0.5	341	48136	0.0070841	B	CD4+CAR-T	20256	2107	0.420808	0.0437718	0.0539472
B*CD4+CAR-T	CAR	export_comp_scale_QC_mouseCAR-T_Ruth_VF_B2_live.csv	3	48	56034	0.000856623	B	CD4+CAR-T	29023	1393	0.517953	0.0248599	0.011486
B*CD4+CAR-T	CAR	export_comp_scale_QC_mouseCAR-T_Ruth_VF_B5_live.csv	2	283	58372	0.00484821	B	CD4+CAR-T	29412	2046	0.503872	0.0350511	0.0461062
B*CD4+CAR-T	CAR	export_comp_scale_QC_mouseCAR-T_Ruth_VF_B8_live.csv	1	282	40812	0.00690973	B	CD4+CAR-T	19397	1440	0.475277	0.0352837	0.0652778
B*CD4+CAR-T	CAR	export_comp_scale_QC_mouseCAR-T_Ruth_VF_C11_live.csv	0.5	199	24852	0.0080074	B	CD4+CAR-T	10706	1042	0.43079	0.0419282	0.0636596
B*CD4+CAR-T	CAR	export_comp_scale_QC_mouseCAR-T_Ruth_VF_C2_live.csv	3	82	59440	0.00137954	B	CD4+CAR-T	30982	1582	0.521231	0.0266151	0.0172777
B*CD4+CAR-T	CAR	export_comp_scale_QC_mouseCAR-T_Ruth_VF_C5_live.csv	2	335	64787	0.00517079	B	CD4+CAR-T	31548	2579	0.48695	0.0398074	0.0432984
B*CD4+CAR-T	CAR	export_comp_scale_QC_mouseCAR-T_Ruth_VF_C8_live.csv	1	154	18936	0.00813266	B	CD4+CAR-T	8484	693	0.448035	0.036597	0.0740741
B*CD4+CAR-T	CAR	export_comp_scale_QC_mouseCAR-T_Ruth_VF_D2_live.csv	3	65	52788	0.00123134	B	CD4+CAR-T	28566	1142	0.541146	0.0216337	0.0189726
B*CD4+CAR-T	CAR	export_comp_scale_QC_mouseCAR-T_Ruth_VF_D5_live.csv	2	212	36850	0.00575305	B	CD4+CAR-T	16783	1717	0.455441	0.0465943	0.0411571
B*CD4+CAR-T	CAR	export_comp_scale_QC_mouseCAR-T_Ruth_VF_D8_live.csv	1	195	29464	0.00661825	B	CD4+CAR-T	13656	1035	0.463481	0.0351276	0.0628019
B*CD4+T	CAR	export_comp_scale_QC_mouseCAR-T_Ruth_VF_A11_live.csv	0.5	28	36737	0.000762174	B	CD4+T	15849	3703	0.431418	0.100798	0.00252048
B*CD4+T	CAR	export_comp_scale_QC_mouseCAR-T_Ruth_VF_A5_live.csv	2	64	58284	0.00109807	B	CD4+T	28023	8003	0.480801	0.13731	0.00266567
B*CD4+T	CAR	export_comp_scale_QC_mouseCAR-T_Ruth_VF_A8_live.csv	1	43	41420	0.00103815	B	CD4+T	19175	4021	0.462941	0.0970787	0.00356462
B*CD4+T	CAR	export_comp_scale_QC_mouseCAR-T_Ruth_VF_B11_live.csv	0.5	43	48136	0.000893302	B	CD4+T	20256	4681	0.420808	0.0972453	0.00306202
B*CD4+T	CAR	export_comp_scale_QC_mouseCAR-T_Ruth_VF_B2_live.csv	3	71	56034	0.00126709	B	CD4+T	29023	8320	0.517953	0.148481	0.00284455
B*CD4+T	CAR	export_comp_scale_QC_mouseCAR-T_Ruth_VF_B5_live.csv	2	58	58372	0.000993627	B	CD4+T	29412	7824	0.503872	0.134037	0.00247103
B*CD4+T	CAR	export_comp_scale_QC_mouseCAR-T_Ruth_VF_B8_live.csv	1	35	40812	0.000857591	B	CD4+T	19397	4066	0.475277	0.0996276	0.00286932
B*CD4+T	CAR	export_comp_scale_QC_mouseCAR-T_Ruth_VF_C11_live.csv	0.5	25	24852	0.00100596	B	CD4+T	10706	2498	0.43079	0.100515	0.003336
B*CD4+T	CAR	export_comp_scale_QC_mouseCAR-T_Ruth_VF_C2_live.csv	3	86	59440	0.00144684	B	CD4+T	30982	8463	0.521231	0.142379	0.00338729
B*CD4+T	CAR	export_comp_scale_QC_mouseCAR-T_Ruth_VF_C5_live.csv	2	39	64787	0.000601973	B	CD4+T	31548	8502	0.48695	0.13123	0.00152905
B*CD4+T	CAR	export_comp_scale_QC_mouseCAR-T_Ruth_VF_C8_live.csv	1	14	18936	0.000739332	B	CD4+T	8484	1817	0.448035	0.0959548	0.00256834
B*CD4+T	CAR	export_comp_scale_QC_mouseCAR-T_Ruth_VF_D2_live.csv	3	112	52788	0.00212169	B	CD4+T	28566	7649	0.541146	0.1449	0.00488081
B*CD4+T	CAR	export_comp_scale_QC_mouseCAR-T_Ruth_VF_D5_live.csv	2	26	36850	0.000705563	B	CD4+T	16783	4831	0.455441	0.131099	0.00179397
B*CD4+T	CAR	export_comp_scale_QC_mouseCAR-T_Ruth_VF_D8_live.csv	1	29	29464	0.000984252	B	CD4+T	13656	2932	0.463481	0.0995113	0.00329695

[truncated: 2 more sheets: Panel ED4K, Panel ED4L]
