# Supplementary material for: Ultra-high-scale cytometry-based cellular interaction mapping
Source: Nat Methods. 2025 Aug 7;22(9):1887–99. doi: 10.1038/s41592-025-02744-w (PMC12446065; doi:10.1038/s41592-025-02744-w)
Supplement: Supplementary file 21 — Source data for reproducing Extended Data Fig. 5. [file 41592_2025_2744_MOESM21_ESM.xlsx]

## Sheet: Panel ED5A
Data can be found in the 2024-02-09_blina_time_course_overall_landscape.csv table in the Zenodo repository at 10.5281/zenodo.10637096

## Sheet: Panel ED5B
Data can be found in the 2024-02-09_blina_time_course_overall_landscape.csv table in the Zenodo repository at 10.5281/zenodo.10637096

## Sheet: Panel ED5C
Data can be found in the 2024-02-09_blina_time_course_overall_landscape.csv table in the Zenodo repository at 10.5281/zenodo.10637096

## Sheet: Panel ED5D
pred_snn_res.1	ratio_anno	n
0	Ratio_low	146306
0	Ratio_high	408
1	Ratio_low	134585
1	Ratio_high	4374
2	Ratio_low	73603
2	Ratio_high	506
3	Ratio_low	91300
3	Ratio_high	191
4	Ratio_low	73728
4	Ratio_high	749
5	Ratio_low	41579
5	Ratio_high	6616
6	Ratio_low	34476
6	Ratio_high	1491
7	Ratio_low	77980
7	Ratio_high	460
8	Ratio_low	51615
8	Ratio_high	480
9	Ratio_low	116
9	Ratio_high	14164
10	Ratio_low	24021
10	Ratio_high	509
11	Ratio_low	30751
11	Ratio_high	252
12	Ratio_low	33413
12	Ratio_high	192
13	Ratio_low	30104
13	Ratio_high	210
14	Ratio_low	35544
14	Ratio_high	239
15	Ratio_low	279
15	Ratio_high	15043
16	Ratio_low	12
16	Ratio_high	4469
17	Ratio_low	5695
17	Ratio_high	846
17.1	Ratio_low	1266
17.1	Ratio_high	224
17.2	Ratio_low	3717
17.2	Ratio_high	215
17.3	Ratio_low	1826
17.3	Ratio_high	41
18	Ratio_low	11334
18	Ratio_high	160
19	Ratio_low	661
19	Ratio_high	1774
20	Ratio_low	6807
20	Ratio_high	64
21	Ratio_low	4435
21	Ratio_high	122
22	Ratio_low	44
22	Ratio_high	2536
23	Ratio_low	8635
23	Ratio_high	60
24	Ratio_low	1925
24	Ratio_high	49
25	Ratio_low	3455
25	Ratio_high	79

## Sheet: Panel ED5E
Data can be found in the 2024-02-09_blina_time_course_overall_landscape.csv table in the Zenodo repository at 10.5281/zenodo.10637096

## Sheet: Panel ED5F
marker	memory CD4+T cells	naive CD4+T cells	monocytes	CD8+ T cells	B cells	NK cells	memory CD8+T cells	pre-DCs	naive gdT cells	gdT cells	CD16+ NK cells	DCs	naive CD8+T cells	progenitors	CD56+T cells	NKT cells	PICs	Treg
FSC.A	-0.142118	-0.412333	1.81912	-0.33685	-0.35594	-0.353591	-0.0821536	2.40123	-0.270684	-0.1745	-0.14844	0.183644	-0.203961	1.58263	-0.300154	-0.0974107	4.87523	-0.309785
FSC.H	-0.0854985	-0.194358	0.691264	-0.172816	-0.173726	-0.20643	-0.0306377	0.818602	-0.122285	-0.0848921	-0.0545735	-0.254676	-0.0996183	0.527544	-0.156061	-0.0296803	0.78222	-0.191007
SSC.A	-0.352087	-0.928615	4.63875	-0.388511	-0.598359	-0.266804	-0.12266	6.40329	-0.35018	-0.183211	-0.105383	3.41994	-0.639722	2.85601	-0.258719	0.0797201	2.12837	-0.0815354
SSC.H	-0.259224	-0.693404	3.0925	-0.272867	-0.464701	-0.17313	-0.107048	3.76557	-0.244671	-0.125606	0.0806738	2.52857	-0.461146	1.6554	-0.179313	0.0797612	0.424157	-0.0757146
CD20	0.042005	-0.460614	0.239214	-0.209198	4.3113	-0.284444	-0.497938	0.745838	-0.156279	-0.280995	-0.248754	0.0773951	-0.950571	0.545735	-0.461328	-0.227996	4.1112	-0.292502
HLA.DR	-0.752258	-0.825879	7.74943	-0.417964	9.04264	-0.897431	-0.514117	10	-0.395129	-0.443662	-0.924815	7.1834	-0.825879	5.78479	-0.505373	-0.635131	9.17284	0.469812
CD34	-0.207899	-0.22557	0.0545735	-0.0788284	0.35119	-0.0997758	0.00216561	2.2557	-0.0460464	-0.220956	-0.0989813	0.0181912	-0.149168	2.32847	0.00623697	-0.422128	0.545735	0.0727646
CD16	-0.0630345	-0.117809	-0.346607	-0.0248061	-0.0792326	0.673073	-0.13453	-0.363823	0.312103	0.0926402	6.27595	-0.619822	-0.170489	-0.0363823	-0.0995966	0.673073	-0.0909558	-0.185186
CD19	-0.0766979	0.0585067	0.0181912	-0.113825	1.27338	-0.059771	-0.131271	0.109147	-0.132016	-0.0768071	-0.11308	0.0909558	-0.222336	-0.181912	-0.186589	-0.186589	1.14604	-0.0387145
CD33	-0.407696	-0.266046	9.42302	-0.299586	-0.354987	-0.274278	-0.314303	9.98789	-0.353022	-0.245046	-0.3985	5.58469	-0.335069	2.18294	-0.338242	-0.101656	0.0730629	0.0775909
CD24	-0.189119	-0.243482	0.0909558	-0.150919	2.14656	-0.242212	-0.0966826	0.400206	-0.151826	-0.114537	-0.0979524	-0.727646	-0.260066	0.818602	-0.132512	-0.132728	3.38356	-0.311978
CD27	3.40175	6.11419	-0.936845	-0.101751	-0.544626	-0.98792	2.45838	-0.238994	-0.861186	0.597252	-1.02384	-0.579147	5.97893	-0.549042	2.35499	-0.687552	4.22035	5.91213
CD8	-0.218294	-0.231524	0.101143	3.52909	-0.0462359	-0.193775	5.65745	0.313798	-0.194905	-0.246767	-0.154261	-0.0843408	5.71202	0.00538997	0.418397	-0.245581	0.454779	-0.153867
CD45RO	2.32847	-0.782858	0.857919	-0.19227	-0.962898	-0.679258	1.00051	0.619724	-0.512501	0.60904	-0.767461	0.135607	-1.01319	-0.300777	1.07971	-0.58452	-0.0909558	2.80573
CD28	2.29209	0.572511	-0.582117	-0.44211	-0.863601	-0.881314	2.8812	0.434983	-0.715053	0.509352	-0.776661	-1.21998	1.45258	0.189767	2.61953	-0.788922	2.32847	2.60566
CD39	-0.957556	-1.05072	2.23884	-0.358318	1.221	-0.504628	-0.558169	3.08377	-0.0888467	-0.285314	-0.200103	0.382014	-0.920841	1.98284	-0.50357	-0.305713	2.54979	0.94594
CD71	-0.150825	-0.298036	-0.673073	-0.150963	0.891367	-0.0575348	-0.113414	1.72816	-0.0960866	-0.332105	-0.424141	1.50987	-0.0970195	1.18243	-0.295434	-0.406027	1.54625	0.78222
CD11c	-0.0409301	-0.0788284	0.16372	-0.170542	0.0205847	-0.0222336	-0.132688	0.909558	-0.225116	-0.187424	-0.15088	1.70997	0.00415798	-0.436588	-0.132153	-0.150345	0.0181912	0.218294
CD279	0	-0.110494	-0.221093	0.291059	-0.0957013	0.0793796	0.236485	-0.16372	0.165819	0.220315	0.0419188	-0.0930548	0.256024	-0.327441	0.346259	0.0419188	0.109147	-0.0545735
CD94	-0.101264	-0.117362	-0.333326	0.382014	-0.301095	0.873176	0.098346	-0.220687	0.0569671	4.18397	0.691264	-0.206924	0.0957711	-0.132688	-0.147395	5.02076	0.16372	-0.0616152
TCRab	0.0363823	0.909558	-0.515753	0.529854	-0.116994	-0.318724	0.638396	-0.0771556	-0.301122	-0.318345	-0.299426	-0.4613	1.00105	-0.29545	0.764831	-0.352766	1.38253	0.691264
CD45RA	-4.19263	4.82815	-3.88614	1.71094	5.5899	5.44385	-2.57895	-1.26319	4.15305	-0.659478	7.08528	-2.48069	6.77865	0.400206	-1.40673	4.33273	6.20542	-2.75414
CD197	-0.0363823	0.327441	-0.254676	-0.153533	0.156602	0.0124031	0.0369021	-0.145529	0.0115762	0.0466643	-0.0305942	-0.166068	0.618499	0.0181912	-0.155811	0.101238	-0.0727646	-0.345632
CD56	-0.402962	-0.373194	0.200526	-0.237005	-0.408164	5.69383	-0.297674	0.371782	-0.256281	1.12785	7.42199	-0.215495	-0.295606	-0.104144	3.4927	8.29517	-0.0613506	-0.290019
CD7	0.315182	2.97607	-1.69208	-0.560925	-1.98252	1.98862	0.88258	-1.15976	-0.692976	0.951642	2.24661	-1.70935	2.92395	-1.40917	1.61184	1.78409	1.16423	0.152157
TCRgd	0.092977	0.0377298	0.111168	-0.172816	-0.0937544	-0.191007	-0.136001	0.436588	2.80144	2.78325	-0.207899	0.0384813	-0.171517	0.0909558	-0.116943	-0.189708	0.30925	0.109147
CD25	1.49168	0.274664	-0.190028	-0.484015	0.127338	-0.644776	0.400206	0.0042363	-0.63029	-0.535595	-0.589114	-0.427492	-0.606745	0.618499	-0.626989	-0.405478	1.40072	6.62158
CD4	7.73124	7.31285	0.283628	-0.582117	-0.528843	-0.656903	-0.52589	1.05526	-0.556649	-0.522086	-0.652861	0.683305	-0.536639	0.94594	-0.541692	-0.596266	2.07379	7.80401
CD38	-0.749543	0.746367	-0.128751	-0.566375	0.602184	1.34615	-0.730795	0.400206	-0.586943	-0.655219	2.18294	0.0376431	-0.228286	3.40175	-0.765058	1.0369	1.0369	-0.413199
CD10	0.0909558	0.127338	-0.272867	-0.0753634	0.128578	0.0384976	-0.164529	-0.0363823	0.0764029	0.0384976	0.00165374	0.236485	-0.0371732	0.145529	0.0935545	-0.0921685	0.0545735	0.0727646
CD3	-0.511626	0.291059	0.203878	0.673073	-0.261256	-0.279986	0.38361	0.0382972	2.63772	3.00154	-0.299144	-0.31353	0.600308	-0.255601	0.455689	-0.261399	0.0909558	-0.382313

## Sheet: Panel ED5G
Data can be found in the 2024-02-09_blina_time_course_overall_landscape.csv table in the Zenodo repository at 10.5281/zenodo.10637096

## Sheet: Panel ED5H
Data can be found in the 2024-02-09_blina_time_course_overall_landscape.csv table in the Zenodo repository at 10.5281/zenodo.10637096

## Sheet: Panel ED5I
Data can be found in the 2024-02-09_blina_time_course_overall_landscape.csv table in the Zenodo repository at 10.5281/zenodo.10637096

## Sheet: Panel ED5J
marker	Mono*T	B*CD8+T	Mono*Progenitors	B*gdT	Mono*NK	B*CD4+T	B*CD4+T*CD8+T	B*NK*gdT	B*NKT
FSC.A	1.99715	-0.39822	3.15609	-0.0190917	1.9411	-0.833957	3.8765	0.0524585	-0.032637
FSC.H	0.171527	-0.0362845	0.240137	0.051458	0.0686106	-0.140652	0.360206	0.00285878	0.000311867
SSC.A	5.53173	-0.340154	9.89708	-0.089575	6.24357	-1.21978	2.21283	0.329098	0.0420218
SSC.H	2.74443	-0.113875	3.63636	-0.043634	2.92453	-0.456884	0.531732	0.0901355	0.00695378
CD20	-3.58142	0.208891	-3.07698	0.465848	-3.30325	0.725935	0.874786	0.604236	0.257644
HLA.DR	-0.454545	-0.154374	1.09777	-0.0943396	0.0171527	-0.0359729	-0.120774	0.276603	-0.0600343
CD34	0.960549	-0.0208523	2.53859	-0.022489	1.45798	-0.31807	0.051458	-0.206456	0.00353944
CD16	-0.377358	0.00219131	-0.497427	0.497427	3.44768	-0.0208951	-0.0686106	0.411664	0.171812
CD19	-1.13099	0.274443	-0.957317	0.137221	-1.00315	0.308748	0.617496	0.291595	0.214408
CD33	9.00515	-0.268344	10	-0.211798	9.22813	-0.192491	0.0459476	-0.0873226	-0.176626
CD24	-2.23687	1.09777	-1.74957	0.112343	-2.26984	0.137357	2.46998	0.840968	0.317324
CD27	-0.997453	-1.42563	-4.21098	-4.22231	-4.27452	3.06391	2.92414	-1.97733	-1.70351
CD8	0.343053	4.87136	0.157042	-0.551952	-0.255205	-4.02036	4.19456	-0.490995	2.65032
CD45RO	2.02585	-0.744227	1.39419	-0.956402	0.578593	0.0686106	0.960549	-0.265626	0.0830992
CD28	0.883705	0	-0.261347	-1.41024	-0.884625	-0.160152	1.70515	-0.480274	0.51458
CD39	0.552251	-0.260247	1.60003	0.0726844	0.688939	-0.566775	0.725517	0.158499	-0.0113757
CD71	-0.222985	-0.138947	0.926244	-0.070183	0.42024	-0.105184	0.206134	-0.103049	-0.138161
CD11c	0.411664	-0.140652	0.857633	-0.209481	0.634648	0.00377358	-0.0686106	-0.0380342	-0.106201
CD279	-0.0343053	0.241943	-0.308748	0.0897992	-0.077187	-0.22479	0.291595	0.243078	0.225172
CD94	0.0171527	0.171527	-0.120069	0.0686106	1.40652	-0.297753	0.411664	4.08233	0.051458
TCRab	-0.205832	0.108085	-0.652209	-0.65356	-0.739729	0.0345025	1.27092	-0.464837	0.292628
CD45RA	-6.92081	0.928541	-5.58319	1.37573	0.76176	0.655017	0.0192023	1.15379	0.637472
CD197	-0.411664	0.0584007	-0.600343	-0.0289451	-0.368949	0.188679	-0.051458	0.00882137	-0.192041
CD56	0.463122	-0.124969	0.909091	-0.0533638	7.02401	-0.264402	0.068968	3.32762	5.57461
CD7	-0.167758	-0.688363	-1.72207	-1.42962	1.10746	1.30445	1.42758	0.0548885	0.0343053
TCRgd	0.22421	-0.354119	0.51458	2.74443	0.205832	-0.0769552	0.138038	2.69297	-0.141033
CD25	0.0368782	-0.498563	-0.850118	-0.807575	-1.11657	0.789022	1.47513	-0.447244	-0.646068
CD4	0.0171527	-5.62417	-0.847665	-3.3567	-1.77676	7.40995	3.87288	-3.07578	-3.04746
CD38	-0.42265	-0.657008	0.222985	-0.123981	1.50943	0.548885	0.308748	-0.226596	-0.432941
CD10	-0.240137	-0.139365	-0.120069	0.0692675	-0.120069	0.205832	-0.120069	0.0517392	-0.0360587
CD3	-0.0367557	0.347818	-0.155856	2.45283	-0.224722	-0.621155	-0.0857633	2.83019	0.411664

[truncated: 1 more sheets: Panel ED5K]
