# Supplementary material for: Ultra-high-scale cytometry-based cellular interaction mapping
Source: Nat Methods. 2025 Aug 7;22(9):1887–99. doi: 10.1038/s41592-025-02744-w (PMC12446065; doi:10.1038/s41592-025-02744-w)
Supplement: Supplementary file 22 — Source data for reproducing Extended Data Fig. 6. [file 41592_2025_2744_MOESM22_ESM.xlsx]

## Sheet: Panel ED4A
tb_ratio	foldchange_T*B*My(hm)	foldchange_T*My(hm)	CD3Tcell	CD4Tcell	CD8Tcell	CD8posTEM	CD8posTEMRA	CMCD8T	memoryCD4T	T*My	preproB	proB	response
4.8935	10.5353	0.574518	28.9595	6.55939	22.4001	13.2373	0.465103	5.11614	4.17479	0.0417757	0.222804	0.0417757	GR
6.00353	0.075223	1.01654	12.2716	9.61358	2.658	0.443491	0.0214592	1.03004	3.06152	0.0143062	0.0357654	0.593705	GR
2.44996	0.986834	1.38567	11.063	0.802042	10.261	4.0785	0.372325	2.90687	0.449181	0.0631928	1.19895	0.356954	GR
5.56966	1.59216	1.13731	19.5517	13.47	6.0817	0.559998	0.148235	2.62181	11.724	0.0688767	0.366843	1.09155	GR
1.69834	0.115236	1.16027	9.2635	4.15863	5.10487	0.226528	0.0596125	1.76453	2.00298	0.023845	1.09091	1.75261	GR
0.934289	15.9766	0.746391	18.7662	1.03049	17.7357	12.9801	1.38887	2.75173	0.74491	0.0749499	1.04318	0.434404	GR
3.30967	20.5317	1.26036	7.89755	1.65725	6.2403	2.79051	0.281754	1.94097	1.00606	0.045536	0	0.210604	GR
0.163467	2.52797	2.34817	2.34527	1.1219	1.22337	0.211109	0.0313811	0.701794	1.03843	0.0285282	0.0256754	0.0627621	GR
0.409907	1.96928	0.869425	2.3253	0.499538	1.82576	0.504143	0.0283834	0.783921	0.267615	0.321678	0.160839	0.171652	GR
11.095	1.41562	1.33696	11.9911	1.89711	10.094	2.18435	0.0787382	6.39049	1.24711	0.312413	0.0152396	0.307333	GR
40.6714	0.255857	0.822241	18.1557	6.22728	11.9284	1.10011	0.0939311	3.26689	3.17455	0.230848	0.0238808	0.140101	GR
39.4833	0.636206	1.16603	15.9636	5.61658	10.347	2.48993	0.233015	3.15569	2.68966	0.129823	0.0366166	0.133151	GR
2.18725	8.13119	1.06854	11.5638	4.99496	6.56882	0.158718	0.04497	0.420602	0.732746	0.198397	0.00264529	0.018517	GR
13.1317	0.748508	1.00259	14.4438	3.23516	11.2087	1.16642	0.244094	4.44076	2.38689	0.203993	0.0156917	0.261529	GR
29.0868	1.76966	1.20215	26.4573	11.0015	15.4557	3.72723	1.94625	3.55579	5.21097	0.340409	0.0370009	0.231873	GR
12.3417	0.949062	1.22891	32.9462	2.619	30.3272	19.9335	8.02527	1.99136	2.57979	0.129654	0.00332447	0.236037	GR
5.51282	4.31877	1.04343	38.1706	22.6735	15.4971	4.9606	0.216278	6.14898	6.38596	0.0621225	0.592465	1.33103	GR
17.8586	0.137231	1.28257	33.889	6.72858	27.1604	10.9991	10.3914	3.29905	3.8888	0.0664516	0.220121	0.938629	GR
6.10945	1.33517	0.568356	7.00234	2.8226	4.17973	0.973559	0.273725	1.45328	1.27832	0.36967	0.146739	0.245506	NR
8.65372	1.06699	0.921497	8.77527	2.75007	6.0252	0.842715	0.201731	1.04119	0.836207	0.419731	0.0162686	0.364417	NR
0.571532	0.399866	NA	11.3687	5.80358	5.56515	0.077876	0.00819748	0.322776	0.898648	0	0	0.00819748	NR
0.447619	0.752976	0.515023	2.76259	0.634809	2.12778	0.562621	0.0293032	0.808768	0.416105	0.380941	0.0410244	0.205122	NR

## Sheet: Panel_ED4B
response	foldchange_T*B*My(hm)	tb_ratio
1	10.5353	4.8935
1	0.075223	6.00353
1	0.986834	2.44996
1	1.59216	5.56966
1	0.115236	1.69834
1	15.9766	0.934289
1	20.5317	3.30967
1	2.52797	0.163467
1	1.96928	0.409907
1	1.41562	11.095
1	0.255857	40.6714
1	0.636206	39.4833
1	8.13119	2.18725
1	0.748508	13.1317
1	1.76966	29.0868
1	0.949062	12.3417
1	4.31877	5.51282
1	0.137231	17.8586
0	1.33517	6.10945
0	1.06699	8.65372
0	0.399866	0.571532
0	0.752976	0.447619
