# Supplementary material for: Ultra-high-scale cytometry-based cellular interaction mapping
Source: Nat Methods. 2025 Aug 7;22(9):1887–99. doi: 10.1038/s41592-025-02744-w (PMC12446065; doi:10.1038/s41592-025-02744-w)
Supplement: Supplementary file 23 — Source data for reproducing Extended Data Fig. 7. [file 41592_2025_2744_MOESM23_ESM.xlsx]

## Sheet: Panel ED 7B
clusters	umap_1	umap_2
NK	1.49949	12.8948
CD8T	-8.42544	3.61522
CD8T	-6.9376	6.70421
CD4T	-8.51527	-3.091
GDT	-3.58738	4.03686
NK	0.973685	11.4689
CD8T	-7.33926	3.70809
GDT	-3.41644	3.76966
GDT	-2.38915	4.29455
CD4T	-6.32477	-3.42512
Myeloid	9.08148	-7.76328
CD4T	-3.45801	-4.60794
NK	0.201819	6.95404
NK	-0.549578	10.1538
CD8T	-5.92124	6.44287
CD8T	-7.0619	7.27751
CD8T	-6.91792	6.231
CD8T	-5.30812	6.40579
NK	1.64115	10.9135
CD8T	-8.24528	3.5139
CD8T	-6.64842	6.60859
CD8T	-7.60281	7.04927
CD8T	-4.18605	6.99783
Myeloid	9.5752	-8.34376
NK	-1.27854	9.86882
GDT	-2.65982	3.12931
CD8T	-7.63227	6.95687
Bcells	10.023	5.55581
GDT	-2.53881	2.73534
CD8T	-7.70724	3.82579
CD4T	-7.07857	-3.88011
CD4T	-2.60394	-2.45417
CD8T	-5.25355	-5.44708
Bcells	9.62091	4.20647
NK	1.14361	13.4324
CD8T	-7.51446	4.15486
NK	-1.14722	10.1824
Myeloid	8.36316	-6.92548
CD4T	-4.36063	-4.05052
CD4T	-4.9005	-4.10362
CD4T	-4.99664	-8.91777
CD4T	-5.08595	-5.34152
NK	-0.948152	9.11856
CD8T	-6.67953	4.22849
CD4T	-3.69578	-4.47462
Myeloid	9.48152	-8.37504
CD8T	-8.58464	3.60669
CD8T	-8.41238	3.32869
Bcells	10.3093	3.14773
Bcells	8.3738	2.93179
CD8T	-4.103	6.36658
NK	1.36559	14.1187
NK	1.28498	11.6136
NK	1.3297	12.5444
CD8T	-7.36582	7.34349
CD4T	-6.8422	-4.63582
Myeloid	11.0784	-5.89174
CD8T	-6.28424	6.95237
Myeloid	8.07711	-2.86067
CD8T	-8.00592	2.58685
GDT	-2.54624	3.2166
NK	1.23889	13.3816
CD8T	-6.80507	5.85885
GDT	-4.78434	5.26742
CD8T	-7.19824	4.70887
CD4T	-6.1084	-9.53368
GDT	-4.33488	5.10714
GDT	-3.39076	2.29511
CD8T	-6.34939	5.85506
CD4T	-3.70308	-8.00654
CD4T	-7.26019	-4.57274
NK	4.39651	9.39337
GDT	-2.39701	4.08975
Myeloid	7.4261	-6.7155
GDT	-2.5129	4.51206
NK	3.93781	10.1231
CD8T	-8.06496	3.31484
CD8T	-7.64593	4.15285
CD8T	-9.78557	-0.442232
NK	0.0363455	10.081
Bcells	9.06873	3.97091
GDT	-2.5072	3.0549
CD4T	-6.88531	-4.20403
Myeloid	7.08855	-5.91876
NK	-0.97447	10.2807
CD4T	-8.47348	-3.0915
NK	2.15251	10.6661
CD4T	-2.64457	-4.9909
CD8T	-3.46531	4.97223
CD8T	-9.73712	0.578782
CD4T	-7.16523	-3.79103
NK	1.41546	10.9946
CD8T	-6.72585	6.08158
CD8T	-3.95535	7.10747
Bcells	8.49673	3.1726
CD8T	-6.53273	6.25691
CD8T	-7.33128	7.16548
NK	1.57496	13.8849
CD4T	-4.979	-4.22755
Bcells	9.28036	5.58818
Myeloid	7.56278	-7.45035
CD8T	3.84449	0.25551
NK	0.787232	13.8649
CD8T	-8.51075	3.32703
CD4T	-5.43094	-10.2783
Myeloid	9.60096	-7.11139
GDT	-4.76213	5.40071
Bcells	10.1581	5.02809
CD8T	-4.1145	7.07223
CD8T	-0.872243	5.26063
GDT	-2.20811	4.29765
CD4T	-3.5445	-6.22987
GDT	-4.47289	5.26362
Myeloid	9.96568	-5.75534
Bcells	9.42365	2.8107
CD4T	-4.24741	-4.0771
NK	1.35326	13.9636
CD4T	-5.22799	-3.65719
CD8T	-7.03329	4.29592
NK	1.31684	13.7485
Myeloid	8.69229	-6.67972
NK	1.47638	13.653
CD8T	-6.0384	6.20945
CD8T	-4.90546	6.9236
CD4T	-5.35786	-10.1422
CD8T	-5.95716	0.597571
CD8T	-8.38646	4.13592
Bcells	7.90738	4.59517
NK	-0.982698	9.64495
CD4T	-7.18658	-4.56974
CD8T	-6.71944	6.57578
CD8T	-4.39111	6.84667
CD8T	-5.8969	5.52059
GDT	-4.50222	4.68241
Bcells	8.87088	4.19106
CD8T	-7.7205	3.66885
CD8T	-1.36981	6.79792
NK	-0.573117	10.1895
NK	0.713449	10.0366
Bcells	9.99579	3.07752
NK	0.873959	13.7122
CD8T	-7.48582	6.83289
NK	-0.109601	7.94121
CD8T	-7.15242	2.16869
NK	2.05693	10.6706
CD4T	-5.27833	-4.45977
NK	1.95761	12.4438
Bcells	9.90081	3.06537
CD4T	-3.45028	-4.73433
Bcells	9.45638	4.34095
Bcells	10.0396	6.21197
CD8T	-1.18277	6.6371
CD8T	-5.10374	7.01581
CD8T	-8.32122	3.56255
NK	4.55321	9.44627
CD4T	-6.67723	-9.08687
CD4T	-6.43332	-9.36296
Myeloid	8.86529	-6.97674
CD8T	-3.51872	5.15391
CD8T	-4.35491	6.28456
NK	1.64291	14.0196
CD8T	-7.47999	7.2414
Myeloid	8.68408	-2.49335
NK	0.915909	14.1181
Bcells	8.95765	3.55802
CD4T	-6.84548	-3.56388
CD4T	-7.03336	-4.1083
Bcells	8.99789	2.66705
CD8T	-8.23145	3.85345
NK	1.55702	10.2349
Bcells	9.82503	5.7672
CD8T	-3.5343	5.2455
CD8T	-10.8292	0.977117
NK	0.348733	11.0582
CD8T	-7.94849	3.31081
CD4T	-6.63576	-3.42122
CD8T	-6.58566	1.68672
Myeloid	9.39558	-7.07497
Bcells	9.82657	3.21397
Myeloid	7.04499	-7.3421
Myeloid	9.75295	-5.44853
Myeloid	7.98447	-2.44329
CD4T	-5.77308	-3.62591
CD8T	-10.4022	1.14371
CD4T	-1.70123	-4.88246
GDT	-2.2428	2.96561
NK	-0.141284	10.1399
CD8T	-6.81844	0.904584
CD8T	-4.04919	7.14323
CD8T	-8.11852	3.54739
CD4T	-7.22249	-4.85781
NK	1.00882	10.6694
Myeloid	8.38897	-7.82685
CD4T	-4.33322	-4.67651
GDT	-4.22021	4.03387
Myeloid	6.84507	-6.61701
CD4T	-6.88214	-2.68288
CD4T	-3.55194	-4.52631
CD4T	-6.29916	-2.54174
Bcells	9.66664	5.28264
CD4T	-4.80506	-8.42279
GDT	-2.74552	4.51679
CD4T	-5.26151	-9.99604
NK	0.00286281	10.4587
Bcells	9.24966	2.77903
CD8T	3.54996	-0.0868623
CD4T	-6.53411	-4.12042
CD8T	-5.89585	6.76467
CD8T	-8.3211	3.43277
NK	-0.199089	10.3288
NK	2.07812	14.1938
CD8T	-7.69126	7.17043
Myeloid	9.11909	-6.91852
NK	-0.298702	7.92833
Myeloid	9.34698	-2.46378
CD4T	-7.03995	-4.12448
Myeloid	8.30642	-5.97004
Myeloid	10.7798	-5.5667
PIC	4.73498	-1.87776
GDT	-3.09391	4.99022
NK	1.37475	12.4597
Myeloid	7.31446	-7.07374
CD8T	-4.71633	6.85252
Myeloid	9.42739	-8.06446
CD8T	-8.38301	4.06958
CD8T	-6.65921	-2.89839
NK	1.34205	13.7952
CD4T	-3.24933	-5.19239
Myeloid	8.35015	-7.85521
Myeloid	7.77102	-4.44421
Bcells	9.48747	5.98094
CD4T	-5.86469	-3.5833
CD4T	-3.73029	-4.45473
Myeloid	7.58953	-4.02947
CD8T	-7.75654	2.09673
CD8T	-6.03447	6.69433
CD4T	-7.33787	-3.77362
NK	0.818301	13.6858
CD4T	-2.56164	-4.67589
CD8T	-6.93521	0.702681
GDT	-2.58205	3.10115
GDT	-2.53859	2.78356
NK	1.38092	13.3656
Myeloid	9.02024	-8.29612
Bcells	9.76463	2.88674
CD8T	-7.16484	1.26041
CD8T	-6.92219	4.43854
Myeloid	7.62626	-6.57804
NK	1.30058	13.5355
CD8T	-7.60441	7.11545
CD8T	-7.05732	6.08793
GDT	-3.33512	3.56221
NK	1.99114	14.2308
CD8T	-3.138	5.18322
Myeloid	8.88302	-6.54468
CD4T	-3.6288	-4.52867
CD8T	-7.61741	3.63054
CD4T	-4.88736	-3.75042
CD8T	-7.13475	6.37456
CD4T	-7.67777	-4.72744
CD8T	-4.31196	-3.95769
CD8T	-7.88078	6.06529
Myeloid	6.79519	-7.0052
NK	-1.22008	9.7493
Myeloid	10.8507	-6.18186
CD8T	-10.3586	-0.151675
CD4T	-6.00857	-3.61318
Bcells	9.90274	3.28102
Myeloid	7.52196	-4.50023
GDT	-2.25298	4.34835
CD8T	-7.22251	3.15566
CD4T	-4.73801	-4.02187
CD8T	-4.93768	6.77136
CD8T	-6.56844	1.54941
NK	-1.01641	9.51173
Bcells	8.88144	2.79775
CD8T	-6.57454	6.09198
CD4T	-6.05696	-2.96114
CD4T	-6.83393	-3.757
CD8T	-7.23143	3.86047
Myeloid	7.02695	-7.28735
NK	4.05265	9.96396
Myeloid	10.976	-2.09557
NK	0.177368	9.87115
CD4T	-6.70307	-3.63752
Myeloid	8.00876	-7.80158
NK	1.16015	13.5618
NK	1.66769	13.4007
CD4T	-4.61942	-5.22339
Myeloid	8.62754	-8.15645
Myeloid	7.35692	-7.66483
CD8T	-7.01615	6.94067
Myeloid	7.42086	-7.53133
CD4T	-4.82307	-5.05607
CD4T	-5.07564	-4.53017
CD8T	-5.87741	0.696531
CD8T	-7.92302	6.46547
CD4T	-4.74825	-4.25627
Bcells	10.1211	6.63714
CD4T	-6.87736	-4.00511
GDT	-4.53813	5.0668
CD4T	-4.8124	-4.01218
Myeloid	7.31704	-6.3217
CD4T	-6.53484	-8.27824
CD4T	-2.07874	-4.57181
Myeloid	9.88161	-7.96206
CD8T	-8.17893	3.38161
NK	0.868512	9.83314
CD8T	-7.33329	1.5128
NK	1.33007	13.7878
CD4T	-6.65698	-3.38176
CD8T	-4.65661	6.9459
Myeloid	7.52812	-7.81669
CD4T	-2.807	-4.49077
CD8T	-7.89696	6.68061
Bcells	8.6297	2.73158
Myeloid	8.29194	-7.66318
CD8T	-7.64258	6.7395
Myeloid	6.8782	-7.0095
Bcells	9.04863	3.68878
NK	1.71666	14.0579
GDT	-3.55639	5.13774
CD8T	-8.08255	3.6543
Myeloid	8.24283	-6.54667
CD8T	-6.32914	4.94628
CD4T	-8.52053	-3.07571
GDT	-2.39623	4.04373
CD4T	-5.30795	-7.34561
CD4T	-6.85974	-7.96362
CD4T	-6.68127	-4.27239
CD4T	-8.06017	-4.96333
CD8T	-5.20423	6.92703
GDT	-2.66756	2.83666
CD4T	-1.97419	-3.62087
CD8T	-7.98947	3.23076
CD8T	-6.71617	7.56218
NK	1.90604	12.8487
NK	1.13074	13.4288
Myeloid	9.01628	-6.76848
CD8T	-6.64679	4.16523
Myeloid	8.27693	-5.55236
CD8T	-5.27157	4.32305
CD4T	-6.12969	-2.48696
CD4T	-6.39471	-9.39863
CD8T	-7.61503	4.22083
NK	3.99018	9.64769
CD8T	-7.57036	7.00114
NK	-1.17069	9.69842
CD8T	-6.94353	5.56992
Myeloid	9.10744	-8.01451
NK	0.572167	11.2
CD8T	-6.71108	6.00913
CD8T	-7.64158	4.24568
CD4T	-5.55461	-10.1662
GDT	-2.36251	2.84522
CD8T	-8.00338	2.54754
NK	1.65987	13.4379
NK	0.789794	11.2772
CD8T	-7.04632	7.36292
Myeloid	6.82251	-6.67214
NK	0.81551	14.0118
Myeloid	8.63751	-6.69375
NK	2.00358	13.5278
Myeloid	8.10993	-6.87842
Myeloid	9.45101	-7.29613
CD4T	-6.9077	-3.80802
CD8T	-6.61765	6.81173
CD4T	-6.23271	-2.58409
CD8T	-6.94351	6.46767
CD4T	-7.18781	-3.70567
CD4T	-6.92865	-4.0438
CD4T	-2.85173	-4.51915
CD4T	-7.08735	-4.07207
CD4T	-5.16164	-10.2309
CD4T	-6.98036	-4.07588
CD8T	-7.91173	3.50686
CD8T	-8.40114	3.16928
CD8T	-5.60142	6.48185
CD8T	-7.50757	6.63318
NK	0.974383	10.405
CD8T	-5.666	0.412913
GDT	-3.25179	5.1085
NK	-0.68232	9.51218
CD8T	-6.50729	6.83946
CD4T	-5.2402	-9.91697
Bcells	10.2156	6.4128
CD8T	-7.25742	6.86422
CD8T	3.96563	0.538172
CD8T	-10.5458	0.311178
Bcells	10.4154	3.75134
NK	4.46086	-0.273305
NK	0.336605	6.98125
Myeloid	7.88655	-8.05146
CD8T	-7.58665	6.518
CD4T	-7.10282	-3.76862
CD4T	-3.2807	-4.91947
CD8T	-6.41721	1.74625
CD4T	-5.02556	-10.1267
NK	-0.486273	7.98571
CD8T	-7.91309	6.45999
NK	1.85085	13.9919
CD8T	-6.65168	4.19176
CD8T	-8.58299	3.17175
GDT	-2.53209	2.84642
CD8T	-7.28561	2.46076
NK	0.873264	14.0258
GDT	-3.42755	4.45561
PIC	2.89819	1.16819
Bcells	8.45313	2.66136
Bcells	10.2517	3.83038
Bcells	9.19447	3.89653
GDT	-2.52505	2.89264
GDT	-2.61607	4.13488
CD4T	-7.38662	-3.58916
NK	-0.563514	10.0039
Myeloid	8.17216	-5.58222
Myeloid	8.50419	-2.70878
CD8T	-7.28529	3.97786
GDT	-2.39103	2.9716
Bcells	10.4836	3.50426
NK	-1.22704	10.1713
CD8T	-8.8358	3.64963
CD8T	-7.29792	3.48206
Bcells	9.98689	4.92661
Bcells	9.74933	3.15518
CD8T	-8.01539	3.33023
CD4T	-6.84356	-8.23204
NK	1.33402	13.2626
CD8T	-7.25163	2.18545
Myeloid	8.42278	-7.31057
CD8T	-6.1476	5.85759
NK	0.841904	13.9589
CD4T	-5.07014	-10.0956
CD8T	-7.24946	7.22469
GDT	-2.62188	3.09803
CD8T	-8.64292	3.49819
Myeloid	9.7745	-7.8786
Bcells	8.02194	2.88359
CD8T	-7.51169	6.7941
CD8T	-9.56265	0.711757
CD8T	-7.1386	5.3436
CD8T	-8.07133	3.12713
CD4T	-7.06261	-3.9189
GDT	-3.42565	5.10825
Myeloid	7.27496	-7.29233
GDT	-4.96685	4.32971
CD8T	-6.4275	4.50896
CD8T	-7.41758	7.15196
Bcells	9.6781	5.13455
CD8T	-7.63175	7.11323
CD8T	-7.62729	3.93113
NK	3.69299	9.33683
CD8T	-8.43713	3.45186
Bcells	10.2353	5.1136
GDT	-3.90995	3.71851
CD4T	-3.91604	-4.46163
Bcells	9.22151	3.79094
NK	2.79666	10.1805
Bcells	9.91781	3.30931
CD8T	-8.14225	3.22367
GDT	-4.85632	4.5867
CD8T	-7.4282	3.7351
NK	-1.33128	10.033
CD8T	-7.12517	3.99696
GDT	-4.52841	5.26416
NK	0.920799	13.7515
CD8T	-6.44142	5.80629
CD4T	-6.01222	-4.74167
CD8T	-6.24256	0.451493
CD8T	-8.50749	3.77157
CD8T	-6.63484	7.35489
CD8T	-6.85594	4.23218
Myeloid	7.68163	-6.19682
CD8T	-7.61005	3.61564
CD8T	-7.81148	7.07675
NK	-0.949076	9.8037
CD4T	-3.69742	-4.53804
CD4T	-3.7044	-4.62393
CD8T	-8.38487	2.84542
CD4T	-5.59094	-9.94824
CD4T	-5.2183	-9.43712
CD8T	-6.47528	5.62288
CD8T	-7.73832	3.75528
Myeloid	7.83073	-7.36923
CD4T	-6.22527	-9.68005
CD8T	-8.56262	3.64266
CD8T	-6.714	2.11363
NK	2.24068	11.6772
CD4T	-2.12764	-3.93504
NK	0.896677	10.4428
CD4T	-2.57606	-4.25762
CD8T	-4.06581	6.96936
CD8T	-3.95406	7.13058
NK	1.69773	10.3338
CD4T	-7.39121	-4.35452
Bcells	10.4321	3.40846
CD4T	-6.04015	-9.54077
Bcells	9.81156	5.65467
NK	-0.967453	9.93452
Myeloid	7.44395	-5.84728
NK	1.57135	13.3721
CD8T	-5.93277	5.79491
CD8T	-8.50332	3.59957
Bcells	9.52628	4.36341
CD8T	-7.82488	3.31033
CD8T	-8.75646	3.61833
Bcells	9.95568	3.98528
GDT	-3.81396	2.82807
Bcells	9.00836	3.73343
CD8T	-5.78811	5.64462
CD4T	-5.068	-10.2596
NK	0.746839	14.0151
GDT	-2.36264	3.03391
CD4T	-5.05279	-10.2453
Bcells	9.34682	2.6739
Myeloid	9.17853	-6.58452
Bcells	8.3195	2.87099
Bcells	8.51314	2.58621
CD4T	-3.14602	-4.59552
CD4T	-8.2043	-3.62907
GDT	-2.70085	2.75431
Bcells	10.0999	3.12014
CD4T	-3.19969	-5.3231
Bcells	10.0762	5.51829
CD8T	-8.36307	3.8571
CD8T	-7.17776	5.69696
CD8T	-7.86703	6.98596
Myeloid	10.2261	-2.08825
Myeloid	9.61999	-7.91723
Myeloid	9.60815	-6.87388
Myeloid	7.64356	-6.3024
Myeloid	7.55963	-6.84805
CD8T	-6.91644	7.26389
NK	1.11001	8.71595
Myeloid	10.2493	-2.07473
CD8T	-7.03771	4.44596
CD8T	-4.45359	5.32952
CD8T	-8.72168	3.5102
CD4T	-6.44619	-3.84001
CD4T	-5.35159	-3.0158
Myeloid	10.2617	-2.14623
Bcells	8.37765	2.79852
Myeloid	8.58961	-7.75072
CD8T	-6.63236	6.05689
Bcells	9.03941	2.62738
GDT	-2.44804	2.97691
CD8T	-6.42124	0.940221
Bcells	9.94646	3.97884
CD8T	-7.92003	6.63995
CD8T	-6.20948	5.76152
Myeloid	9.4355	-7.86659
Myeloid	8.64777	-7.09001
CD8T	-6.73336	6.10898
CD8T	-6.92359	3.66548
CD8T	-7.47748	2.48313
CD4T	-3.61885	-4.65754
NK	3.37329	10.9205
Bcells	10.4226	3.27335
CD4T	-6.24613	-2.96972
Bcells	9.35872	3.69205
CD8T	3.67639	0.240507
GDT	-2.2791	4.18006
CD8T	-6.83403	6.64401
CD8T	-8.33268	3.14662
CD4T	-5.13267	-9.52955
NK	-0.261247	7.68208
NK	3.96658	9.35011
CD8T	-6.67146	7.18362
CD8T	-7.69451	4.04755
GDT	-2.81374	4.67627
Bcells	8.17273	3.31145
Myeloid	9.45076	-6.32474
CD8T	-4.24441	7.15086
NK	0.77783	13.5018
CD8T	-8.62041	3.2076
CD8T	-6.48116	1.54489
CD4T	-4.52805	-4.63589
CD4T	-8.10892	-3.40838
GDT	-4.27608	5.39485
NK	1.51244	13.8163
Myeloid	9.8631	-8.31926
GDT	-2.54213	4.3268
CD4T	-2.18976	-4.88803
Myeloid	9.30999	-6.49355
CD4T	-5.4464	-5.38602
CD8T	-0.650866	5.2426
CD4T	-3.85158	-4.55847
CD4T	-3.57839	-4.65539
Bcells	10.2098	3.26313
GDT	-2.34577	4.09446
CD8T	-7.26826	3.81496
NK	-0.753994	10.3629
GDT	-3.21378	4.56328
CD4T	-7.25272	-4.45018
GDT	-3.63513	4.50294
CD4T	-6.93603	-3.7757
GDT	-3.35221	5.27528
CD8T	-8.60015	3.7215
NK	2.18423	13.3454
CD4T	-6.54129	-3.20269
CD8T	-8.27114	3.71439
CD8T	-7.33732	5.96559
NK	-1.14655	9.84994
CD4T	-2.60173	-2.14158
NK	-0.31018	10.0814
CD8T	-7.28202	7.15022
CD8T	-5.86446	6.33534
GDT	-3.41838	4.63194
CD4T	-5.5658	-3.02832
CD4T	-5.2853	-10.0168
Myeloid	7.7642	-6.8992
CD8T	-7.45276	6.74584
NK	0.819576	10.2559
Myeloid	7.20451	-7.00058
GDT	-3.02693	5.15192
GDT	-3.43152	3.90059
Bcells	10.0999	5.30366
CD8T	3.82827	0.487259
Myeloid	8.09795	-8.06227
CD8T	-4.48931	7.24568
CD4T	-4.16166	-4.02419
CD8T	-1.40968	6.62615
CD8T	-7.48551	6.73236
CD8T	-9.8085	-0.46085
Myeloid	7.1026	-5.36278
CD8T	-6.86641	4.34589
NK	1.22614	14.1803
PIC	2.81331	0.832302
CD8T	-8.07733	3.74424
GDT	-4.95294	5.42922
NK	1.84674	10.9698
CD4T	-6.99858	-3.84315
Myeloid	9.0482	-6.33118
CD8T	-5.63027	5.82236
GDT	-3.54471	4.52204
CD4T	-2.67473	-4.39533
CD4T	-1.78894	-4.85095
CD4T	-4.94351	-6.88555
Myeloid	11.5481	-5.53149
GDT	-3.29298	3.9059
CD4T	-5.10814	-9.85494
CD8T	-4.12522	7.08218
Bcells	9.95406	3.12394
Myeloid	8.74766	-6.56518
CD4T	-6.20653	-2.48609
CD4T	-6.4093	-4.1279
CD4T	-2.51967	-4.88376
CD8T	-10.5084	0.670011
Myeloid	8.0496	-2.01675
NK	1.3402	13.4844
CD4T	-3.75108	-4.49046
Myeloid	7.83319	-3.29787
CD8T	-8.5344	3.57681
CD8T	-6.29064	0.670857
CD8T	-4.12105	6.30622
CD8T	-5.30014	7.02747
GDT	-2.58559	3.00642
Myeloid	9.25916	-6.64431
CD8T	-6.36783	6.15625
CD4T	-3.78896	-5.15931
CD8T	-8.10689	3.53285
CD4T	-5.03173	-9.22823
CD8T	-6.82882	4.40329
CD4T	-7.88741	-3.33408
Myeloid	8.41044	-5.9062
CD8T	-7.06259	1.81874
Myeloid	8.5184	-7.80207
CD4T	-6.99138	-4.37497
CD8T	-8.61642	3.81815
CD8T	-7.07342	7.29406
GDT	-2.73909	2.60641
Bcells	8.89612	2.52473
Myeloid	9.14189	-1.4484
NK	1.639	14.1562
CD4T	-3.36547	-4.67094
Bcells	10.38	3.16204
CD8T	-4.02157	6.88412
CD8T	-7.6877	3.41423
Bcells	8.27433	3.27244
Bcells	8.29146	2.75144
CD8T	-7.17444	3.16279
CD8T	-7.29084	7.35569
Myeloid	9.23318	-8.18341
NK	-0.572142	10.2886
CD8T	-10.665	0.814288
CD8T	-7.70384	3.41813
Myeloid	7.62384	-7.59431
GDT	-3.69779	3.69018
CD8T	-8.3455	3.59494
CD4T	-6.76039	-3.6474
CD8T	-8.22866	3.60621
CD8T	-6.59453	6.18582
CD8T	-6.89288	1.51171
GDT	-3.49199	4.78743
GDT	-5.25726	5.60053
Bcells	10.0262	3.23543
CD8T	-7.29948	7.43551
CD8T	-0.926748	6.24431
NK	1.68371	13.9669
CD8T	-3.03385	4.78771
Bcells	8.11089	3.02734
CD4T	-3.5687	-4.6126
CD4T	-3.14582	-5.55415
NK	1.90168	14.1353
CD8T	-7.78209	6.47807
NK	1.14192	11.2886
Myeloid	9.67483	-5.22263
CD4T	-5.78036	-6.93857
CD8T	-8.60171	3.65349
Myeloid	10.0891	-7.7471
CD8T	-6.44281	7.47342
Myeloid	7.79204	-4.22906
CD8T	-4.55287	6.22584
Myeloid	9.17477	-6.28624
CD4T	-5.2476	-9.78178
CD8T	-1.40616	6.69792
Myeloid	8.63288	-7.84321
CD4T	-3.09964	2.40788
Myeloid	7.22539	-7.24979
Myeloid	7.75491	-7.49517
GDT	-2.66816	4.17935
CD8T	-7.36568	4.22813
Bcells	10.131	3.14618
CD8T	-0.768522	5.04009
NK	-1.14183	9.94135
CD4T	-8.21332	-4.97438
Bcells	9.00612	3.11712
CD8T	-8.50163	3.50014
GDT	-4.42127	5.20338
CD8T	-5.12447	6.74655
CD8T	-7.32438	-0.755608
Myeloid	8.25235	-3.82134
CD8T	-8.60683	3.33166
Myeloid	9.19801	-5.42725
Myeloid	10.0159	-7.75947
NK	4.25113	10.0946
CD8T	-8.52177	3.69589
Bcells	8.48541	2.64288
NK	0.365339	10.6614
CD8T	-6.4971	0.64684
Myeloid	9.53405	-6.92076
Myeloid	8.12426	-4.09577
CD8T	-6.98646	7.50043
CD8T	-5.29436	7.00126
CD8T	-8.11699	3.48811
CD8T	-10.7023	0.885835
CD8T	-7.30987	-1.0373
Bcells	8.36532	2.85636
CD8T	-7.46006	3.47342
GDT	-2.3527	4.25003
CD8T	-6.45401	6.70635
Bcells	8.87849	2.60356
Myeloid	8.14154	-3.13452
CD8T	3.35765	-0.355094
Bcells	8.36461	6.116
Bcells	10.4975	3.56996
CD8T	-8.50659	3.14353
NK	1.13357	13.74
CD4T	-3.66788	-4.9486
CD8T	-7.34934	7.54798
CD4T	-6.85417	-7.6314
NK	-0.633812	10.4506
NK	-0.0561656	9.84529
Bcells	10.2549	3.22711
CD8T	-7.17598	7.17542
CD4T	-2.25179	-4.48218
NK	1.5725	14.0808
CD4T	-6.72462	-4.22559
CD8T	-7.50201	7.18271
CD8T	3.83496	0.463595
CD4T	-7.18788	-3.73153
Bcells	8.95211	2.55472
CD8T	-6.41669	6.58786
CD8T	-4.01606	6.67894
NK	4.07074	9.43643
Bcells	10.4185	3.3329
CD4T	-7.15061	-3.9624
CD8T	-3.28116	5.51416
CD4T	-7.03158	-4.2495
NK	0.518763	10.314
CD4T	-6.85769	-4.24508
CD8T	-1.0909	6.3094
CD8T	-7.07684	3.867
CD4T	-6.81458	-3.92569
CD4T	-6.88725	-4.20167
CD4T	-5.5027	-9.50805
CD4T	-7.11137	-4.12111
CD8T	-7.75453	6.40552
NK	1.74345	10.8279
GDT	-2.21856	4.29258
Myeloid	10.3369	-6.54665
NK	0.820163	13.5307
CD4T	-3.65177	-4.47455
CD8T	-8.36031	3.56331
Bcells	9.93826	6.17285
NK	1.73039	10.5979
CD4T	-6.91992	-6.95873
Bcells	8.18714	2.72737
CD8T	-8.56097	3.28296
CD8T	-8.59538	3.75278
NK	-0.296372	10.3575
Bcells	8.37636	6.16566
NK	2.28858	10.5293
GDT	-3.05195	3.82693
CD8T	-8.1361	3.55571
NK	1.76302	12.8179
CD4T	-1.62941	-4.99565
GDT	-3.66049	4.08515
Myeloid	10.2659	-2.06933
GDT	-4.62169	5.22562
Myeloid	7.03919	-7.11123
CD8T	-7.05464	7.39617
CD8T	-6.49738	0.867396
CD4T	-8.49349	-3.03743
NK	0.648118	10.146
CD4T	-2.96774	-2.81979
CD8T	-6.05387	6.35853
NK	-0.665342	10.09
CD8T	-8.73258	3.17874
CD8T	-6.88604	4.36373
NK	2.02258	10.349
GDT	-2.45608	4.0222
CD8T	3.14485	-1.15785
CD8T	-1.86767	6.71072
Myeloid	10.0902	-2.22822
Myeloid	8.02394	-5.43682
GDT	-4.98768	4.03295
Myeloid	8.21905	-6.62397
Myeloid	9.20298	-5.80585
CD4T	-4.55589	-6.86569
CD8T	-5.95978	6.50084
CD4T	-7.04844	-4.27137
CD8T	-7.93927	6.71347
CD8T	-5.93659	6.55217
CD8T	-7.04904	4.09762
CD4T	-7.53607	-3.97499
CD8T	-3.36183	5.38227
Bcells	9.67306	3.48388
Myeloid	7.35955	-7.60954
CD8T	-7.28308	5.82181
Myeloid	9.54899	-6.95629
CD8T	-10.8774	1.00283
CD4T	-6.37483	-4.02506
Myeloid	7.98974	-3.04171
Bcells	10.4762	3.34369
CD8T	-7.71515	6.83819
Bcells	9.92825	5.37335
Myeloid	8.60215	-7.79722
CD4T	-2.2087	-3.67644
CD4T	-4.50973	-4.29419
NK	3.75095	10.722
NK	1.82302	13.7632
CD8T	-7.43009	3.53623
CD8T	-2.31218	6.74929
CD4T	-5.92728	-9.83896
CD4T	-7.03384	-3.87892
CD4T	-7.1263	-4.3564
CD8T	-8.5961	3.1665
CD8T	-3.42674	5.19335
Myeloid	8.12594	-8.17083
CD8T	-7.8098	3.09273
CD8T	-8.26927	3.88336
CD8T	-7.49943	4.04292
CD8T	-8.16136	3.38567
CD8T	-5.4037	6.04495
NK	2.60516	10.0937
CD8T	-6.89638	5.94093
CD4T	-3.50088	-5.76025
CD8T	-7.91842	0.194104
CD8T	-7.84875	2.25703
Bcells	10.0391	3.47145
NK	-1.2842	9.97396
CD8T	-6.17225	6.02622
CD4T	-4.19199	-4.5265
NK	-1.17119	10.063
CD8T	-7.63875	7.06468
NK	0.921623	13.5831
Bcells	8.00163	2.97621
CD8T	3.92044	0.277053
Bcells	9.71817	6.38773
CD8T	-6.54837	5.91154
Bcells	9.85446	2.79624
GDT	-3.74458	4.29868
NK	1.41295	9.65678
CD8T	-7.89955	6.70298
CD4T	-8.4047	-2.96623
Myeloid	7.07346	-7.32901
CD8T	-7.4478	3.65538
CD8T	-7.29088	3.98616
NK	2.3032	13.8359
CD4T	-2.38795	-4.40209
CD4T	-4.97894	-9.71861
CD8T	-5.68869	5.94616
CD8T	-6.04001	0.937558
Bcells	9.83363	6.31659
NK	2.84441	11.0053
NK	3.56636	10.8823
CD8T	-7.24636	3.92416
CD4T	-6.66583	-3.27655
GDT	-2.80229	4.33022
CD8T	-7.31273	3.55886
CD8T	-6.20383	-2.38019
CD4T	-5.63737	-9.18505
CD8T	-5.92884	6.04341
CD4T	-3.49693	-3.70091
CD8T	-9.68526	-0.505454
GDT	-2.26178	4.02327
CD8T	-6.22522	6.385
Myeloid	9.49684	-8.37665
CD8T	-6.70096	5.97168
CD4T	-6.11476	-3.9067
Bcells	10.2569	6.47751
CD4T	-6.55038	-9.15605
NK	-1.15343	9.82244
CD4T	-2.98931	-2.85731
CD4T	-6.38499	-4.03421
Myeloid	8.95684	-6.73732
CD8T	-6.33599	0.827057
CD4T	-4.73076	-3.71742
NK	2.09788	8.12208
CD8T	-2.62626	4.45422
CD8T	-6.95253	6.48095
CD8T	-6.77368	5.77836
CD4T	-6.05862	-3.67356
Myeloid	9.28773	-5.51401
CD8T	-3.18848	5.34334
CD8T	-4.34998	7.2008
Bcells	8.1887	2.62345
CD8T	-7.35076	3.65539
CD8T	-7.76496	2.97649
CD8T	-8.68262	3.83829
CD4T	-8.12041	-5.02672
Myeloid	8.32853	-5.6197
Bcells	9.91607	3.27215
GDT	-2.34	4.25523
CD8T	3.38595	-0.450164
CD8T	-8.76364	3.13314
CD4T	-2.48606	-4.79853
CD4T	-3.81976	-4.2544
GDT	-5.46917	5.01889
CD8T	-7.32765	3.69952
CD8T	-6.20126	7.14244
CD4T	-8.32457	-3.03836
Myeloid	8.80297	-6.86325
Myeloid	10.1932	-2.07007
CD8T	-6.37752	0.190066
CD4T	-5.38517	-7.33174
CD8T	-3.72145	4.84787
CD8T	-7.01333	6.967
NK	1.47737	13.9234
Bcells	8.36377	6.16609
CD8T	-6.7634	1.88596
NK	-0.625999	10.4232
NK	4.64415	9.90588
CD4T	-2.67559	-4.43109
CD4T	-8.45422	-2.96963
NK	1.37046	10.1327
CD8T	-6.51908	6.60402
CD4T	-1.84825	-4.86549
NK	-0.564699	10.3263
GDT	-2.18879	4.30132
NK	-0.57577	10.4007
GDT	-4.25684	3.67234
CD8T	-7.86496	3.91518
Myeloid	9.12241	-6.38414
NK	0.973776	13.5682
Myeloid	9.35363	-5.83106
CD4T	-5.60914	-9.60497
CD4T	-7.40139	-3.73296
CD4T	-5.91041	-4.73797
CD4T	-6.05807	-9.84061
CD8T	-7.58823	6.0116
NK	-1.17376	9.83652
GDT	-2.52111	4.50458
GDT	-3.97514	4.14843
Myeloid	8.84466	-6.01527
GDT	-3.32552	4.06267
CD8T	-6.57366	6.4259
Myeloid	7.55045	-5.14287
CD8T	-4.16405	7.01505
GDT	-4.36538	5.18189
CD8T	-0.792021	4.94524
CD8T	-8.60809	3.74617
CD8T	-7.77561	1.86645
CD4T	-6.28983	-3.91627
Myeloid	7.99324	-6.36488
GDT	-2.30936	4.2328
Myeloid	7.94777	-2.15548
CD8T	-6.3313	6.83074
CD4T	-5.03172	-10.2171
Bcells	10.4475	3.44396
CD4T	-7.08274	-4.23073
CD8T	-0.944438	6.33105
CD8T	-6.81205	6.20863
CD4T	-5.07226	-9.90422
NK	1.32841	13.758
Myeloid	7.1366	-6.95157
NK	-1.118	9.81089
NK	1.63935	13.6514
NK	1.08171	10.416
CD8T	-7.48523	4.22481
Myeloid	7.91349	-7.76832
CD8T	-7.27528	-2.15786
CD8T	-7.13161	3.4694
NK	1.51093	13.8468
CD8T	-8.08294	4.00427
CD4T	-5.04917	-3.97682
CD8T	-7.99392	4.01089
CD8T	-10.8667	1.17625
CD8T	-8.34875	3.59618
CD8T	-6.16732	0.988395
NK	1.3869	11.3596
CD4T	-7.35432	-4.62998
GDT	-4.48599	5.28324
GDT	-4.40732	5.00036
CD4T	-7.86665	-4.93568
Myeloid	8.8235	-7.33406
NK	-0.873442	10.3216
NK	0.799552	11.2574
NK	0.135671	10.0303
CD8T	-5.25735	6.06113
CD8T	-7.49939	4.27314
NK	1.21539	10.4776
Bcells	8.39169	2.87053
Myeloid	8.89142	-2.91772
CD8T	-7.42219	7.23477
GDT	-2.55173	4.52484
CD8T	-5.72914	4.91125
GDT	-5.07659	4.35315
CD4T	-4.69902	-3.90629
Bcells	8.99145	4.17939
CD8T	-7.13455	7.45316
Myeloid	9.95243	-7.92336
NK	1.08435	9.4027
CD8T	-8.07284	3.27185
CD8T	-8.24287	3.87741
GDT	-3.91913	5.12116
NK	1.61689	11.1249
Myeloid	7.70766	-5.75133
NK	-0.652065	9.97746
CD4T	-6.22853	-2.53804
CD8T	-6.9589	3.90065
Bcells	10.2591	3.52326
CD4T	-5.92508	-2.99579
GDT	-4.99451	4.12221
GDT	-4.31234	4.06261
CD8T	-7.50976	7.31752
Myeloid	9.4652	-6.64625
CD4T	-3.38501	-4.90437
CD8T	-6.35328	0.88912
Bcells	10.0976	6.27785
CD8T	-7.36213	7.23001
GDT	-5.06818	4.40659
CD8T	-7.37602	7.51584
NK	-0.782717	10.2912
CD8T	-9.27465	-0.683566
Myeloid	10.4112	-5.92124
CD8T	-10.8183	1.05031
GDT	-4.34294	5.1337
GDT	-2.17295	4.44383
CD4T	-4.7338	-4.57271
CD8T	-7.94074	4.39676
Bcells	9.69075	3.17756
CD8T	-7.77617	6.77393
CD4T	-5.16783	-10.0791
CD4T	-3.32384	-5.09643
NK	1.49454	10.7737
CD4T	-6.32313	-9.53559
GDT	-2.23109	4.31203
Myeloid	8.54964	-6.82731
CD8T	-8.1375	3.69224
CD8T	-7.83638	4.22297
NK	0.842533	9.67421
CD8T	-6.66979	4.42463
CD4T	-7.20547	-4.33344
CD4T	-3.57419	-4.65335
CD8T	-8.72904	2.90198
CD8T	-3.45172	5.3733
CD8T	-8.62739	3.26679
CD4T	-3.12981	-3.04576
Myeloid	9.26803	-6.29628
CD8T	-4.47987	7.28807
CD4T	-6.83447	-8.47026
NK	1.71791	13.9483
Myeloid	8.99416	-7.97471
CD8T	3.33876	0.611169
CD8T	-1.14736	4.83349
CD8T	-4.43662	7.17386
NK	-0.216819	10.2682
CD8T	-7.40573	7.42259
Bcells	8.85417	2.58276
Myeloid	7.16315	-7.42582
CD4T	-7.36599	-4.82379
Myeloid	7.84381	-3.39975
CD8T	-8.73796	3.61094
Bcells	9.99295	6.50626
CD4T	-6.94869	-4.51635
CD4T	-2.23038	-5.31712
CD8T	-7.63099	6.15325
Bcells	8.81284	3.81155
GDT	-5.05735	4.06598
Myeloid	9.38109	-1.30301
GDT	-3.11235	4.26621
CD4T	-3.37486	-4.74528
NK	4.45976	9.97402
NK	1.60708	12.7971
CD8T	-8.75208	3.39206
NK	3.55831	10.7337
GDT	-2.48096	4.0873
CD8T	-3.99092	5.87861
CD4T	-6.3893	-9.38736
NK	1.34634	13.6923
CD8T	-8.40283	3.96653
CD4T	-4.09886	-4.98928
NK	1.35693	12.0898
GDT	-2.40791	3.28961
CD8T	-7.16198	7.17403
CD4T	-4.04811	-5.13081
GDT	-5.03115	5.49169
NK	1.6598	10.2276
NK	3.92403	9.55882
GDT	-4.79342	5.28153
CD8T	-8.06154	3.62947
CD8T	-8.25201	4.30556
CD8T	-7.50492	4.02293
Myeloid	9.40542	-6.02199
NK	1.30995	13.9426
CD8T	-7.86464	6.64106
Bcells	9.80284	3.27359
Myeloid	10.2068	-2.1206
GDT	-2.63179	4.4828
CD8T	-7.53171	7.12951
Bcells	9.60993	5.9897
CD4T	-4.41091	-4.47366
Myeloid	7.53859	-7.72306
CD4T	-3.69551	-5.01515
Bcells	9.62834	5.8846
NK	3.64526	9.40224
NK	1.08212	14.0685
NK	1.25538	9.77695
Bcells	10.2463	3.41764
Bcells	10.0143	3.37712
Bcells	9.78365	2.92103
Bcells	9.67115	6.3313
Bcells	9.31393	5.54117
NK	1.66038	13.3265
CD4T	-3.2119	-7.73806
CD8T	-8.66562	3.96727
GDT	-2.4977	4.45578
GDT	-3.18159	4.55683
Myeloid	7.42555	-6.85746
CD8T	-5.07467	6.7797
CD4T	-3.45075	-6.11524
Bcells	10.4743	3.34997
Myeloid	7.83334	-7.27826
CD8T	-6.32549	6.56964
Myeloid	9.75688	-8.3629
CD8T	3.16637	0.204252
Bcells	8.46968	2.75119
Myeloid	9.92963	-8.092
CD8T	-7.93213	6.48694
NK	0.49255	11.0531
CD8T	-8.71663	3.53095
CD8T	-8.2431	4.10082
CD4T	-7.39256	-3.84798
CD4T	-7.19111	-4.65524
CD4T	-3.16519	-5.09961
CD8T	-4.28459	7.30346
Bcells	9.69626	6.26974
CD4T	-8.31001	-3.34318
GDT	-4.40218	4.29181
CD8T	3.08606	-2.30554
NK	1.68624	14.2894
CD8T	-6.94657	6.39997
GDT	-2.29926	2.79466
CD8T	-8.67371	3.50437
CD8T	-8.81528	3.2615
Myeloid	7.62635	-5.71833
CD4T	-7.0128	-4.51157
Myeloid	8.98009	-7.93777
CD8T	-7.56311	4.14799
CD8T	-7.64631	4.3026
Bcells	10.1566	6.41736
CD4T	-4.47563	-7.07556
NK	3.32176	10.0507
CD8T	-8.38106	3.67814
Myeloid	6.79762	-6.60958
CD8T	-6.8008	1.94092
CD8T	-6.91716	7.3335
Myeloid	7.62439	-7.6746
Myeloid	9.43821	-1.45571
Bcells	8.13986	2.79047
CD8T	-7.72423	6.24236
CD8T	-8.41263	2.79844
Myeloid	8.12291	-4.0043
CD8T	-8.69978	3.09335
CD8T	-7.1368	4.18406
CD8T	-4.92896	6.82111
CD8T	-4.76869	6.06502
Bcells	9.88279	6.24602
Myeloid	9.34753	-3.18943
CD8T	-8.60757	3.32591
CD8T	-6.75068	6.26461
Bcells	9.18539	3.76896
NK	3.7579	10.758
CD8T	-7.63801	7.04571
NK	1.81393	13.4474
CD8T	-7.96449	3.10673
Myeloid	7.7965	-6.30436
Myeloid	7.76864	-3.4756
Myeloid	8.78325	-7.29167
Myeloid	7.47383	-7.03906
CD8T	-7.46628	5.83633
CD8T	-4.08801	-4.06757
NK	1.71073	13.6247
Myeloid	8.69368	-6.79835
CD8T	-7.43879	7.04115
Myeloid	10.7225	-5.5324
CD4T	-5.40049	-10.1511
CD4T	-3.29731	-3.22516
CD8T	-5.76555	6.73916
Bcells	8.74802	2.6911
CD8T	-7.46332	4.15127
CD8T	-6.38575	6.45675
Bcells	9.69966	3.87442
GDT	-2.709	4.32298
CD4T	-4.98182	-9.84611
Bcells	10.3354	3.51842
NK	1.61559	13.5766
NK	0.616596	7.33269
CD8T	-5.32549	6.64992
CD4T	-3.66189	-4.8413
NK	0.504711	7.9617
NK	1.42475	11.075
GDT	-2.42099	3.03122
CD4T	-4.18791	-5.98381
Bcells	8.30042	2.72542
CD8T	-6.12245	6.53763
NK	0.942309	13.3259
CD8T	-6.85813	4.25983
CD8T	-6.88158	4.46514
Myeloid	7.74933	-3.31177
CD4T	-6.64888	-3.63796
GDT	-2.71632	2.95258
GDT	-3.11743	4.33131
GDT	-3.68256	4.45572
CD8T	-4.16043	7.09871
NK	-0.831267	9.76896
GDT	-4.05606	4.44541
Myeloid	9.48713	-6.59002
CD8T	-1.28696	6.70983
Bcells	10.1103	6.22353
CD8T	-8.54357	3.44586
CD8T	-8.55952	3.98094
CD8T	-6.82087	6.1316
NK	1.39297	9.9743
CD8T	-8.30205	3.56169
GDT	-4.93788	3.97021
CD8T	-10.6233	0.937581
Myeloid	7.09491	-5.94554
CD4T	-6.01591	-2.54793
CD4T	-6.32421	-2.51229
CD8T	-7.35493	5.87026
CD4T	-3.62578	-4.77793
CD8T	-7.407	1.88077
CD4T	-2.02859	-4.20454
CD8T	-6.16777	6.47754
CD4T	-3.89416	-4.48426
CD4T	-5.44301	-6.38927
NK	0.980734	13.4652
CD8T	-7.81888	6.80484
CD8T	-6.28927	0.605452
CD8T	-7.9204	3.77159
GDT	-4.99757	4.07837
CD4T	-6.14505	-4.35951
Myeloid	10.3025	-2.06586
CD8T	-7.31867	5.90066
CD8T	-7.40146	7.4362
NK	1.50874	14.2031
CD4T	-2.13536	-4.79302
Myeloid	9.78293	-8.2169
CD8T	-8.50216	4.1218
CD4T	-5.8061	-9.65996
Myeloid	10.1678	-2.09061
CD8T	-6.21603	5.99268
CD8T	-6.88872	6.1611
Bcells	8.96601	2.96667
Myeloid	9.22082	-8.12472
CD8T	-6.81202	6.21951
CD8T	-7.64797	4.00924
CD8T	-7.23452	7.42427
Bcells	10.2156	4.56412
CD8T	-6.02205	6.39171
CD4T	-2.16735	-4.86398
CD8T	-4.80086	3.57561
CD4T	-3.45388	-4.98279
CD8T	-7.24226	4.32767
CD8T	-7.37242	3.89804
CD8T	-1.14861	5.75429
CD8T	-7.35394	7.24111
NK	1.64357	10.632
Myeloid	11.5986	-5.41756
CD4T	-4.04014	-4.8406
CD4T	-5.23402	-7.17185
CD4T	-6.18644	-2.54478
CD8T	-6.39075	6.59005
GDT	-2.33064	3.01395
Myeloid	7.3	-7.07243
CD8T	-8.68035	2.87282
Bcells	9.41304	3.53154
CD4T	-6.59277	-9.06966
Bcells	9.81906	5.84723
Myeloid	7.95453	-3.75156
CD8T	-7.03519	6.58922
CD8T	-7.69466	5.99865
Bcells	9.50978	2.60805
NK	0.764201	13.5752
Myeloid	8.00565	-5.66703
Bcells	9.78801	4.01891
CD8T	-7.54916	3.96501
Myeloid	7.90961	-5.79437
Myeloid	10.2396	-5.54148
CD8T	-7.72113	4.25613
CD8T	-7.89568	3.26531
CD8T	-7.94952	3.16571
Myeloid	6.98051	-6.10704
Bcells	9.48444	2.99378
CD8T	-5.6412	0.456945
CD8T	3.86424	0.499003
CD4T	-2.87965	-5.78351
NK	1.30172	7.79532
CD8T	-7.29211	1.5404
CD8T	-6.69917	6.75158
CD8T	-7.12321	6.98856
CD8T	-7.78453	7.0142
GDT	-4.87667	5.16808
GDT	-4.70848	5.23841
Myeloid	10.8042	-5.98255
CD8T	-6.59729	6.23604
CD8T	-7.87048	6.5912
CD8T	-6.82125	7.26699
CD4T	-7.16277	-3.59575
CD4T	-3.74448	-4.8406
NK	1.56204	10.1338
CD4T	-7.30809	-3.75778
Myeloid	9.45554	-5.7273
CD8T	-8.32195	3.19271
Myeloid	9.71768	-8.0134
CD8T	-7.23419	6.07285
CD4T	-5.08271	-10.1459
NK	-0.798678	9.78755
CD8T	-7.5072	6.80016
CD8T	-8.09521	3.88673
NK	2.17952	13.6336
Bcells	8.36513	2.9436
Myeloid	9.07874	-6.2299
CD8T	-7.33737	6.91565
Myeloid	8.67915	-5.70767
CD8T	-7.21529	6.93357
CD4T	-6.4235	-3.73191
GDT	-2.40785	3.39768
CD4T	-7.59596	-4.89407
Bcells	10.138	3.40229
CD4T	-3.32633	-5.38211
CD8T	-7.27478	7.44847
CD8T	-7.53229	7.13202
NK	1.7077	11.5729
CD4T	-5.66763	-10.1425
NK	-0.897595	9.0684
Myeloid	6.89244	-6.90427
CD8T	-8.15803	3.32631
CD8T	-8.73079	3.34802
CD4T	-5.12588	-3.94915
CD8T	-7.83876	6.04701
CD4T	-7.12196	-4.23504
CD8T	-7.44752	3.62642
CD8T	-7.98831	2.40072
NK	0.0831317	7.77577
CD8T	-6.9786	4.31656
GDT	-2.41373	4.24607
CD4T	-7.254	-3.64801
Myeloid	7.03356	-6.72652
Myeloid	7.88431	-2.89518
CD8T	-8.11883	3.22888
Bcells	7.98291	2.99362
CD8T	-4.21902	7.18752
CD4T	-2.33877	-1.88215
Myeloid	7.24164	-6.82913
CD8T	-10.6006	1.05161
CD8T	-8.58133	3.85236
NK	-1.0856	9.6982
CD8T	-8.72342	3.58655
CD8T	-10.8216	1.23102
NK	1.07444	13.732
CD4T	-3.78602	-5.35817
CD4T	-6.61853	-4.07974
NK	-1.30211	10.2172
CD4T	-5.04044	-5.78699
CD4T	-6.52529	-4.13775
Myeloid	8.00265	-7.89427
NK	1.87773	11.3797
NK	4.26985	9.39352
CD8T	-7.79096	5.86068
NK	1.02585	13.7375
Myeloid	7.80662	-7.19809
Myeloid	7.93088	-6.44125
Myeloid	8.23231	-6.84816
Bcells	10.0531	3.41063
NK	1.29957	14.0537
Myeloid	7.29747	-7.27074
CD4T	-6.8623	-4.1985
Myeloid	10.2281	-6.17859
GDT	-3.96311	3.85951
Bcells	9.87988	3.39545
NK	1.68623	13.3617
CD8T	-4.86728	6.72006
CD4T	-7.15329	-3.89383
CD8T	-6.58407	6.62922
Myeloid	8.31576	-7.29376
CD8T	-8.62326	3.34751
CD8T	-7.02285	7.48819
CD8T	-6.05536	6.05007
CD4T	-2.17222	-4.91441
Bcells	8.66567	3.22487
CD8T	-6.43833	1.57046
GDT	-3.50692	5.00014
NK	0.719191	13.6932
NK	1.36978	13.8798
NK	1.85756	10.758
GDT	-4.69701	3.97453
GDT	-4.34022	5.18335
CD4T	-7.24599	-4.17185
CD8T	-7.90068	3.6728
NK	1.16337	13.9431
Myeloid	8.7468	-6.81507
GDT	-2.33026	2.98056
CD8T	-7.69877	6.96566
Myeloid	9.15668	-5.73102
CD8T	-8.48393	2.82906
CD4T	-4.11059	-4.42181
NK	-0.64846	10.4197
CD4T	-2.86024	-4.50418
CD4T	-6.83144	-3.12578
CD8T	-7.14835	6.44898
CD8T	-6.58686	4.01522
NK	0.260807	9.68466
CD8T	-8.32215	3.38237
Myeloid	8.45729	-2.35248
CD8T	-6.9334	6.19382
Bcells	9.69839	3.33103
CD8T	-10.2152	0.0940379
GDT	-3.52969	4.73074
GDT	-2.54668	3.98773
CD8T	-7.56511	7.16584
Myeloid	7.72309	-6.76572
CD8T	-5.78616	0.662656
NK	-1.18846	9.95645
CD8T	-7.28805	0.826131
Myeloid	7.63673	-4.60206
Myeloid	8.45342	-6.9661
CD8T	-7.30365	7.02392
GDT	-3.65512	4.27893
CD8T	-10.91	1.04604
CD8T	-8.66388	3.64097
GDT	-4.89949	5.34265
NK	2.1323	13.436
CD8T	-7.13954	0.73758
CD4T	-5.02748	-5.80513
CD8T	-6.68212	6.66341
CD8T	-7.28762	6.78771
CD4T	-4.84015	-3.61988
GDT	-3.91657	4.42359
CD8T	-7.12815	7.60082
NK	1.20919	13.7986
NK	1.58878	14.1898
CD8T	3.82643	0.234241
Bcells	10.2924	3.29491
Myeloid	9.79417	-5.76067
CD4T	-6.19682	-8.22466
CD8T	-6.93387	6.55913
CD4T	-5.87402	-3.65885
Bcells	10.3921	3.47837
CD8T	-6.76584	6.8115
CD4T	-5.50532	-10.116
CD8T	-7.24467	6.76631
CD4T	-5.2188	-10.1738
CD4T	-5.82013	-9.9204
Bcells	9.71886	6.29748
GDT	-2.63276	4.0955
NK	4.16847	9.95251
CD4T	-6.09125	-9.04752
Myeloid	9.87112	-6.85506
Myeloid	8.89046	-5.63334
CD8T	-7.55533	3.92467
CD8T	-6.15012	0.887356
CD4T	-6.2237	-3.24663
CD8T	-6.82691	4.66133
Myeloid	7.86688	-3.66734
NK	0.671756	7.48667
CD4T	-4.11459	-4.23131
GDT	-2.69317	4.01171
Myeloid	11.0787	-5.79253
NK	1.63904	13.7207
CD8T	-8.48502	3.5734
CD8T	-8.32147	3.6635
CD8T	3.75876	-0.219897
Bcells	10.0676	5.64687
CD4T	-7.04116	-4.44445
Myeloid	9.7809	-7.69735
Myeloid	8.04847	-3.21694
CD4T	-3.91939	-4.80614
CD4T	-4.57653	-5.0093
CD8T	-10.4767	0.119357
CD8T	-7.95439	6.54696
CD4T	-6.13585	-6.8453
Bcells	9.92048	2.92287
CD4T	-7.03063	-4.19241
GDT	-2.64012	3.97257
CD8T	-4.44428	7.28753
Myeloid	9.46054	-7.69244
CD8T	-7.47953	3.76513
GDT	-2.7161	3.11407
Myeloid	10.9594	-6.1589
CD8T	-8.79106	3.64093
CD8T	-8.59095	3.78723
CD4T	-8.45491	-3.15537
CD4T	-4.73234	-3.99214
GDT	-3.81977	4.15344
CD8T	-7.46824	4.10684
Bcells	9.5717	3.2862
NK	0.895269	9.18942
NK	0.811073	13.5255
CD8T	-6.70827	4.05606
CD4T	-4.42092	-4.77337
NK	1.13148	13.8214
Myeloid	8.79572	-6.34283
CD8T	-8.74749	3.38036
CD8T	-8.2232	3.13996
CD8T	-7.44752	6.75274
Myeloid	8.02736	-3.50802
NK	1.18631	11.4154
CD4T	-5.32173	-5.28807
CD8T	-0.489528	6.23556
Myeloid	8.2799	-1.57353
CD4T	-5.71464	-4.07514
CD4T	-8.3426	-3.68618
Myeloid	8.41788	-2.8679
CD8T	-0.739953	6.04752
GDT	-3.31449	4.01681
NK	-1.05413	9.88892
GDT	-2.72557	2.63907
CD8T	-7.66575	-1.22631
Bcells	9.95903	3.09677
NK	2.5682	9.30412
CD8T	-4.38238	6.8858
CD8T	-3.69279	7.04265
CD8T	-10.6928	0.64739
CD8T	-5.56625	6.3566
Myeloid	7.67906	-6.96262
CD4T	-4.868	-4.66009
NK	-1.31664	10.1038
CD8T	-6.81807	3.08232
CD4T	-2.60326	-5.39498
CD8T	-8.54973	1.09473
CD8T	-7.42499	6.84558
NK	-0.518135	8.21464
Myeloid	9.13569	-4.59313
Myeloid	7.87842	-4.34207
GDT	-2.41195	3.26072
NK	0.786696	10.3951
Myeloid	8.41764	-5.29041
Myeloid	9.06718	-6.87674
Bcells	9.34168	3.88171
Myeloid	7.61069	-5.89114
CD8T	-7.43615	2.41164
CD8T	-4.05754	6.79126
CD4T	-5.68016	-10.1848
CD8T	-3.96348	7.11636
CD8T	-7.41571	-2.13993
CD4T	-6.75067	-3.83342
CD4T	-5.89528	-9.86182
CD4T	-5.67698	-9.65453
Myeloid	8.60262	-6.63428
Bcells	10.1549	4.05102
CD4T	-5.45233	-5.59517
CD4T	-6.5749	-9.19327
GDT	-2.8176	3.07031
CD4T	-4.20228	-5.86071
Bcells	10.2421	5.37222
Myeloid	8.95181	-7.07641
Myeloid	8.30716	-7.58409
CD8T	-6.46718	-1.88197
CD8T	-7.30319	3.4703
CD4T	-7.7575	-4.50354
CD4T	-3.35695	-5.65254
Myeloid	7.38264	-5.8691
CD4T	-3.38854	-5.76646
Myeloid	7.69696	-5.88872
CD8T	-7.3285	0.514543
Myeloid	8.04514	-1.65958
GDT	-2.76512	2.65227
Myeloid	8.84026	-2.91663
CD4T	-7.22585	-4.47343
Bcells	10.2314	4.86971
Myeloid	8.89762	-7.28037
CD8T	-10.0279	-0.265771
CD4T	-5.77154	-9.71394
Bcells	9.64533	6.0906
Myeloid	11.0224	-2.10891
GDT	-2.8689	2.46647
Myeloid	9.09391	-8.23226
NK	4.29224	8.9106
Myeloid	7.70566	-7.18229
Myeloid	9.40572	-7.28825
Bcells	9.62227	3.51684
CD8T	-3.91546	7.07157
CD4T	-5.77237	-9.66699
CD8T	-6.77653	5.7528
CD8T	-10.4256	0.446851
CD8T	-6.56319	0.334406
CD8T	-5.19288	5.57484
CD4T	-6.25421	-9.4613
Myeloid	8.96481	-6.30744
CD4T	-4.26433	-6.39648
CD8T	-3.62077	6.52677
Bcells	8.24528	2.79425
NK	1.1412	9.52441
CD4T	-8.2828	-4.80298
CD8T	-3.58096	7.00667
CD8T	-6.86045	5.99957
GDT	-2.42438	4.15086
CD4T	-8.33201	-4.02691
GDT	-2.76935	4.40219
NK	-1.08033	9.67538
NK	4.67571	-1.18053
CD8T	-10.7936	0.826865
CD4T	-5.84888	-9.84351
CD4T	-4.0803	-6.10359
CD4T	-3.3265	-6.71902
Bcells	9.86311	6.54016
CD8T	-0.870528	4.8716
CD8T	-2.10867	5.80695
CD8T	-4.35889	6.79426
Myeloid	7.34949	-7.30893
CD8T	-7.55835	-2.66977
CD4T	-3.11748	-7.61648
Myeloid	9.26465	-6.35251
CD8T	-10.6206	1.12907
CD8T	-4.57301	6.48232
NK	4.41463	9.34186
NK	1.00022	11.437
GDT	-3.33287	3.93352
Myeloid	9.16292	-4.88312
NK	-0.591589	9.62493
Myeloid	9.23696	-8.14715
CD8T	-0.93286	6.07673
CD8T	-6.48747	4.91216
NK	4.2647	9.09918
Myeloid	8.85065	-6.12011
CD8T	-8.64538	1.02873
GDT	-2.46118	2.86346
GDT	-4.16318	3.95027
Myeloid	8.45535	-3.49192
Myeloid	8.5448	-7.18596
Myeloid	8.91006	-7.57467
GDT	-2.67198	3.3262
NK	4.7332	9.71669
Myeloid	9.96364	-6.07353
CD8T	-10.5788	0.752305
Myeloid	8.24698	-6.20665
CD4T	-6.55678	-3.62481
CD4T	-3.87357	-5.22599
Myeloid	8.79803	-7.2562
CD4T	-3.95365	-5.65559
Myeloid	8.09945	-7.34882
NK	4.39559	9.18587
Myeloid	9.36766	-6.71268
NK	-1.14193	9.71828
CD4T	-2.19962	-3.02392
CD4T	-3.91212	-5.50857
CD8T	-4.21128	6.2828
Myeloid	9.05293	-7.0619
CD8T	-10.6315	0.642863
Myeloid	8.65071	-5.49853
CD8T	-7.22534	7.15101
CD4T	-8.85649	-4.46893
Myeloid	8.12486	-3.04756
Myeloid	9.24485	-7.54182
Myeloid	8.2493	-2.15641
CD8T	-7.40243	6.14718
CD4T	-5.49489	-6.41827
NK	-0.996142	10.1658
CD4T	-6.37203	-9.31326
CD4T	-8.03655	-4.46559
CD4T	-4.07009	-4.80259
CD8T	-6.19011	5.36296
Myeloid	7.98377	-5.7823
CD8T	-3.94428	7.04599
Myeloid	8.35633	-7.51154
Bcells	9.55369	2.88327
Myeloid	7.69379	-6.56979
CD8T	-6.42901	6.53537
CD4T	-1.8556	-5.33006
Myeloid	7.87907	-7.65252
CD4T	-6.60418	-8.33935
NK	1.20376	7.794
CD4T	-3.95527	-5.31226
CD4T	-5.24475	-8.73318
NK	4.75612	9.05068
CD4T	-4.13252	-6.66166
CD8T	-7.26106	7.52281
CD4T	-7.2372	-4.01194
Myeloid	7.41276	-6.66559
NK	1.76325	9.83295
Bcells	10.0884	4.3742
Myeloid	8.2424	-2.28203
CD8T	-7.00123	4.07025
CD4T	-5.9387	-9.69697
CD8T	-10.4825	0.895986
CD4T	-3.1492	-6.88658
Myeloid	8.74443	-7.46533
CD4T	-8.00656	-4.71923
CD4T	3.0538	-0.524645
CD4T	-5.24742	-6.3989
NK	4.17975	8.73818
Myeloid	8.17042	-3.05265
CD4T	-4.30246	-7.18527
CD4T	-5.62887	-9.77402
CD4T	-5.57953	-6.64332
Myeloid	9.39216	-7.11827
CD8T	-6.91304	6.58714
CD4T	-6.97724	-7.53258
CD8T	-1.12121	6.00862
NK	0.366775	10.1056
NK	1.08665	10.228
Myeloid	7.32297	-7.46722
CD8T	-10.6269	0.94456
Myeloid	8.20402	-5.74412
Myeloid	7.54265	-5.97466
CD4T	-7.40814	-4.0645
Myeloid	7.26796	-6.21765
CD4T	-4.89768	-4.11713
Myeloid	8.99347	-5.40415
CD8T	-8.08305	1.45855
GDT	-4.58703	5.38034
CD8T	-10.8326	0.741282
CD8T	-8.50231	1.31526
GDT	-2.65111	4.38467
NK	1.25124	9.25492
NK	1.25639	11.5203
NK	4.62793	9.22076
CD4T	-4.42117	-5.44627
CD8T	3.75533	0.560765
PIC	4.7936	-1.14142
CD8T	-5.74069	0.595875
Myeloid	7.99486	-3.2295
CD4T	-5.56639	-9.52915
NK	-1.19682	9.96516
Myeloid	8.32865	-1.76977
CD8T	-6.59867	-2.85176
Myeloid	8.68676	-7.2101
CD8T	-10.6146	0.631591
CD4T	-3.9526	-4.28361
NK	4.0907	9.16264
NK	1.26837	10.339
Myeloid	10.9588	-5.92674
Myeloid	8.87539	-6.07246
CD8T	-8.08519	0.206217
CD8T	-8.17118	1.77961
CD4T	-5.45472	-9.75892
GDT	-2.80439	2.8198
Bcells	9.85305	3.01132
CD8T	-0.930275	5.62368
GDT	-3.73282	4.32626
Myeloid	9.32261	-7.49063
Myeloid	8.79023	-7.13722
Myeloid	8.68062	-5.57311
Bcells	9.89944	3.39083
Bcells	9.61262	3.22196
GDT	-2.53416	4.15787
CD8T	-8.64164	3.68177
GDT	-2.7065	3.0981
Myeloid	7.98867	-3.61671
CD4T	-5.05935	-8.31802
Myeloid	11.0173	-2.12612
CD8T	-6.31276	-0.144131
Myeloid	8.95734	-5.85746
Myeloid	8.18259	-7.63618
CD8T	-6.61142	5.15585
CD8T	-1.53639	6.67315
NK	3.28697	9.94937
GDT	-3.35929	4.63693
CD4T	-5.72498	-10.1685
Myeloid	9.0199	-7.22235
CD4T	-3.8351	-5.45104
CD8T	-6.9901	7.04181
CD8T	-7.68093	0.451902
Myeloid	9.39055	-8.32533
CD8T	-6.8007	2.66894
NK	4.50375	9.13937
Bcells	9.79589	3.84678
NK	1.3071	9.82713
Myeloid	9.3947	-6.72208
CD4T	-3.08937	-5.52213
NK	4.57601	8.8987
CD8T	-10.1333	1.25957
NK	-1.06031	9.94967
Myeloid	11.0018	-2.08338
Myeloid	7.98043	-1.773
CD8T	-5.13987	6.84894
Bcells	9.85192	5.48023
GDT	-3.46166	4.91365
Myeloid	8.78167	-5.18127
CD4T	-4.33678	-6.72272
CD8T	-10.5265	0.390659
NK	1.33203	9.62446
GDT	-3.41145	4.17404
Myeloid	8.91321	-2.60568
NK	0.681396	11.3912
CD4T	-4.03256	-6.89829
CD8T	-6.95516	7.25385
CD4T	-4.80119	-7.23175
CD8T	-10.6588	0.780553
Myeloid	7.72441	-6.6495
Myeloid	9.18237	-1.33202
Myeloid	8.69512	-8.11097
GDT	-2.65272	3.00872
Myeloid	8.0932	-6.49121
Bcells	10.1194	5.65697
CD4T	-5.4021	-6.45753
CD8T	-9.39697	-0.687446
Myeloid	9.19415	-7.80166
CD8T	-5.76714	5.15664
CD4T	-4.96479	-4.46353
CD8T	-3.91271	6.52136
Bcells	9.78882	6.45849
CD4T	-4.51376	-3.68446
Myeloid	8.29784	-2.75731
NK	1.09316	9.47147
GDT	-2.6652	4.39551
CD8T	-3.96638	6.94917
NK	4.09002	9.28912
CD4T	-7.29565	-3.47674
Myeloid	8.79809	-5.53471
Myeloid	7.87762	-7.66974
Myeloid	10.4763	-7.00796
PIC	4.82524	-1.85814
CD4T	-5.74799	-10.0486
GDT	-2.76705	2.76758
Myeloid	10.9658	-2.11275
CD8T	-7.69979	-1.00639
Myeloid	8.1532	-3.93837
CD4T	-5.89311	-9.15503
Bcells	9.32192	3.46351
NK	-1.21928	9.7973
Myeloid	8.15625	-7.59422
NK	0.853401	9.23128
CD8T	-3.92737	7.15166
Myeloid	8.23693	-6.35306
CD8T	-0.992967	5.7045
Bcells	10.3157	3.49656
CD4T	-4.16153	-7.21015
Myeloid	8.56021	-2.253
NK	-1.25819	10.1689
Myeloid	8.73895	-2.76832
CD4T	-5.73495	-9.95987
NK	-0.77363	10.3665
Myeloid	8.40047	-5.6052
Myeloid	7.81231	-6.51334
CD8T	-6.71487	7.42142
CD8T	-8.56703	1.78175
CD8T	-1.4598	6.6328
Bcells	9.83461	3.33374
CD4T	-4.46481	-5.11234
GDT	-2.20998	3.28558
Myeloid	8.51899	-4.89222
CD4T	-6.99794	-7.79583
Myeloid	10.0236	-6.77845
Myeloid	9.00615	-6.75242
Myeloid	9.58845	-4.22801
Bcells	10.2727	4.14942
CD4T	-3.51288	-5.21603
CD8T	-6.39983	6.45614
Bcells	9.19191	3.27073
NK	8.31995	-1.66171
CD8T	-1.29469	6.55464
Myeloid	7.5464	-6.97461
Myeloid	8.96555	-8.02523
CD8T	-1.12319	6.06407
CD4T	-5.42308	-9.65304
CD4T	-3.43632	-8.8144
CD4T	-4.0928	-5.86259
Myeloid	6.98298	-7.13819
CD8T	-6.58498	0.392314
CD4T	-4.24476	-4.92969
NK	3.48672	10.0298
CD8T	-7.52895	-2.18622
Myeloid	8.41339	-7.25385
CD4T	-3.32424	-6.25453
CD8T	-6.9608	4.4821
CD8T	-5.8604	5.11907
CD4T	-8.10645	-4.23334
Bcells	9.67068	3.40877
GDT	-4.16984	2.91451
NK	0.471686	7.57785
CD4T	-6.34798	-8.05974
Myeloid	8.15737	-1.53971
CD8T	-8.54426	2.92367
Bcells	10.0164	5.98075
CD4T	-5.092	-5.85394
CD8T	-5.83245	5.83045
PIC	1.67917	-2.14762
Myeloid	8.35538	-5.75131
GDT	-3.10061	3.52061
GDT	-3.98927	3.63789
Myeloid	8.76457	-6.70454
Myeloid	8.50962	-5.98166
GDT	-2.8753	3.03599
Myeloid	9.35476	-6.60086
Myeloid	8.94798	-6.18549
CD4T	-5.40977	-10.0187
GDT	-3.46752	3.92493
CD8T	-8.00046	1.17719
CD8T	-6.46539	5.43498
Myeloid	7.72607	-5.6642
CD8T	-9.19585	-0.580186
NK	-1.00281	9.74735
CD8T	-6.14295	6.67807
NK	4.05515	10.4519
CD4T	-5.04132	-4.36526
PIC	5.0072	-0.922013
CD8T	-7.16564	7.34404
CD8T	-5.90722	5.66948
Myeloid	10.7635	-2.16829
CD8T	-6.09455	-0.0325867
Myeloid	8.55209	-1.99091
CD8T	-5.89898	5.211
CD8T	-10.6305	1.06522
CD4T	-2.9592	-4.0858
Myeloid	9.14338	-6.33015
CD4T	-6.85125	-7.23709
Bcells	8.82831	2.89862
Myeloid	7.98533	-3.58188
CD8T	-6.95184	7.01788
CD4T	-5.05438	-7.64421
Myeloid	8.08068	-6.64883
CD4T	-5.38936	-9.39497
CD8T	-10.7284	1.03574
Myeloid	11.0049	-2.12704
Myeloid	9.09754	-6.76733
Bcells	10.1488	3.70366
CD4T	-5.47546	-9.57592
CD4T	-1.92839	-5.11782
GDT	-2.50108	3.02219
CD8T	-0.689967	5.84384
GDT	-3.52728	2.73168
CD8T	-6.2671	0.707771
Bcells	9.94167	2.98318
Myeloid	10.8213	-2.2964
GDT	-3.24011	3.81078
Myeloid	8.55173	-3.37242
Myeloid	7.83795	-6.89043
CD4T	-5.12985	-9.6964
Myeloid	7.79239	-6.02037
Myeloid	8.36112	-1.56408
GDT	-3.21246	2.84656
Myeloid	8.03568	-2.72838
CD8T	-7.50239	2.07685
CD4T	-4.40202	-4.52399
Myeloid	9.06505	-5.73018
CD4T	-5.62249	-10.1304
Myeloid	8.88797	-7.89005
Myeloid	8.46627	-6.12754
CD4T	-3.15454	-6.24427
NK	0.473904	7.78047
Bcells	9.55912	2.51944
GDT	-3.18562	5.18258
CD4T	-4.49162	-6.6303
CD8T	-6.11867	5.47612
Bcells	8.34191	4.16388
CD8T	-10.7803	1.1845
GDT	-2.85653	2.54489
NK	4.37172	8.92517
NK	4.78041	9.69536
CD4T	-2.88956	-6.93317
CD8T	-4.42951	7.06547
NK	1.55795	9.59456
GDT	-2.18719	2.98745
Myeloid	8.88486	-2.83772
Myeloid	8.5457	-7.74098
CD8T	-4.75722	6.96976
Myeloid	7.95528	-3.00487
GDT	-2.69412	2.735
Myeloid	7.72941	-6.30948
CD4T	-3.86888	-4.9761
CD8T	-10.518	0.955527
Myeloid	8.2069	-5.70641
Bcells	10.2695	5.25714
CD4T	-4.66496	-6.8561
[truncated: 68,365 more rows]

## Sheet: Panel ED 7C
umap_1	umap_2	clusters
-6.6719	2.98049	T_B
3.37699	-4.05081	T_My
-5.77547	-2.36774	T_B
-2.80329	-3.44737	T_B
3.43325	-2.01908	T_My
-1.34055	-0.412059	T_B
2.80227	-4.73774	T_My
-3.00354	-2.82031	T_B
4.36092	3.35179	T_My
5.53878	1.05588	T_My
-2.21946	-2.07851	T_B
-2.63772	-2.82055	T_B
-4.7215	-3.92708	T_B
-2.73076	-3.53757	T_B
3.33445	-3.55845	T_My
0.729987	-3.29631	T_B_My
2.80386	-2.53484	T_My
2.10771	-2.95382	T_My
2.98693	-2.90668	T_My
-1.64504	-3.88428	T_B
1.58199	-2.68368	T_B_My
-2.81836	-2.52841	T_B
2.23399	-2.97457	T_My
-1.79737	-4.57645	T_B
3.65186	-4.09837	T_My
3.05089	-4.25398	T_My
-1.02664	-3.8227	T_B
3.13234	-4.05374	T_My
-2.53722	-4.75539	T_B
3.93985	-3.59051	T_My
2.04303	-4.46497	T_My
-0.890134	-3.68517	T_B
-2.36876	-3.77065	T_B
0.814207	-3.00974	T_B_My
1.16954	-3.63481	T_My
2.51014	-2.63911	T_My
-2.95388	-2.58414	T_B
-2.84	-2.57795	T_B
3.16372	-3.02321	T_My
-0.645763	-3.17189	T_B_My
2.83913	-1.32934	T_My
-3.40139	-4.46657	T_B
3.36163	-4.76531	T_My
7.68781	-0.303628	T_My
0.0197462	-2.10945	T_B_My
3.47747	-4.60313	T_My
7.59067	0.607246	T_My
3.75419	-4.74635	T_My
5.62506	1.57027	T_My
2.9843	-4.419	T_My
-0.57456	-3.28107	T_B
6.2893	-1.50147	T_My
2.96255	-4.2633	T_My
1.78921	-3.54194	T_B_My
4.09288	-4.15186	T_My
3.79199	-3.37613	T_My
6.275	1.88188	T_My
-6.23501	1.05574	T_B
3.0648	-4.39512	T_My
4.24281	-3.21089	T_My
5.18967	4.05107	T_My
5.68563	3.58665	T_My
4.42626	-2.95443	T_My
-5.03657	-1.79428	T_B
-6.85555	2.23018	T_B
4.29142	-2.95815	T_My
4.19398	-3.39122	T_My
1.74459	-2.12748	T_B_My
3.71752	-4.91568	T_My
5.10106	1.71775	T_My
4.43179	1.76208	T_My
-6.86788	2.08452	T_B
3.56472	-2.68345	T_My
4.92119	-1.96294	T_My
2.64847	-4.29384	T_My
6.10761	-0.615738	T_My
3.97128	2.92592	T_My
3.99961	-4.63675	T_My
0.0914722	-2.69285	T_B_My
-1.97662	-4.22592	T_B
4.62783	-0.660172	T_My
6.21389	1.8414	T_My
3.85772	-4.94192	T_My
4.93127	0.949175	T_My
-6.69808	2.13053	T_B
7.2228	-0.397544	T_My
1.72874	-2.05469	T_B_My
-5.77664	3.74391	T_B
-5.27278	3.71339	T_B
1.36587	-0.668382	T_B_My
0.884354	-0.119959	T_B_My
6.2916	2.06115	T_My
3.20594	-4.4563	T_My
1.38881	0.100096	T_B_My
1.37139	-0.279108	T_B_My
-0.236797	-0.155576	T_B_My
6.81427	0.688618	T_My
-1.31671	-3.91659	T_B
-1.44394	-3.38576	T_B
3.15456	3.19124	T_My
1.85117	-4.24636	T_My
0.386499	-0.472486	T_B_My
-6.88425	2.17992	T_B
8.0314	0.876591	T_My
1.03459	-1.06631	T_B_My
-7.01478	0.902638	T_B
-2.98855	-2.47765	T_B
-1.55649	-2.32178	T_B
4.39653	1.97556	T_My
0.0233564	-0.671007	T_B
1.94102	-1.61954	T_B_My
5.72497	2.12354	T_My
-3.0049	-2.72129	T_B
0.959473	-0.726518	T_B_My
1.02378	1.83613	T_B_My
1.35547	-0.439184	T_B_My
1.18353	-0.213733	T_B_My
-1.76095	-2.60595	T_B
1.68444	-2.32119	T_B_My
4.31213	-3.715	T_My
-0.174222	0.13758	T_B_My
1.60304	-0.553084	T_B_My
-1.6916	-2.99192	T_B
3.2554	-5.02432	T_My
-2.59138	-3.3613	T_B
5.32675	1.84088	T_My
-7.22498	1.80882	T_B
1.09313	-0.965986	T_B_My
2.04859	-0.623154	T_B_My
1.82735	-0.87853	T_B_My
0.30541	0.23161	T_B
-0.0869764	-3.25619	T_B_My
-2.73747	-2.43339	T_B
1.93418	-2.0254	T_B_My
0.901974	0.0434192	T_B_My
0.913338	-0.130128	T_B_My
7.23092	1.63686	T_My
4.75038	1.77504	T_My
-3.1982	-4.05855	T_B
3.96529	-3.33463	T_My
3.66267	-4.93891	T_My
0.966073	-0.00119823	T_B_My
1.36768	-0.891829	T_B_My
2.47096	2.38969	T_My
-2.0699	-4.51683	T_B
1.52732	-0.28801	T_B_My
2.97421	-2.92954	T_My
2.66597	-2.1858	T_My
2.53081	-2.22318	T_B_My
-0.0616491	0.231156	T_B_My
1.27911	-1.94917	T_B_My
3.72931	4.02669	T_My
1.54421	-2.62079	T_B_My
3.05714	-2.80511	T_My
1.14716	-0.407277	T_B_My
-4.54625	3.78043	T_B
-2.69159	3.27411	T_B
1.1385	-0.760528	T_B_My
-5.01915	2.10976	T_B
-0.879762	-1.87992	T_B
0.8748	-0.438075	T_B_My
-6.94682	2.39929	T_B
0.668871	-1.6377	T_B_My
2.67445	-3.67947	T_B_My
1.34722	-0.618289	T_B_My
5.87508	1.32726	T_My
0.197381	-2.11985	T_B_My
2.9022	-4.36142	T_My
2.91382	-2.65841	T_My
3.92748	-2.41541	T_My
-0.0553807	-1.43791	T_B
1.00654	-1.38484	T_B_My
-0.931575	-2.20912	T_B
-3.16482	0.733665	T_B
1.28632	-0.549014	T_B_My
3.5108	-4.62798	T_My
-4.59674	-1.58645	T_B
1.98728	-0.0807743	T_B_My
7.73995	0.937219	T_My
-0.786581	1.41975	T_B
-1.0559	-0.71235	T_B
-1.31486	-0.970114	T_B
2.89639	-3.07499	T_My
1.71351	-0.287242	T_B_My
5.22891	3.18243	T_My
4.69259	-3.32718	T_My
-2.5645	-4.17025	T_B
1.30346	-1.72844	T_B_My
1.37148	0.253313	T_B_My
0.594449	-0.150041	T_B_My
1.96489	-3.54719	T_B_My
2.85001	-2.53645	T_My
2.61928	0.119227	T_B_My
1.74549	-3.50402	T_B_My
5.36673	2.65017	T_My
1.19052	-2.00851	T_B_My
-1.34207	-2.1958	T_B
-6.82821	1.7737	T_B
-6.31891	2.31571	T_B
0.969367	-0.897505	T_B_My
-1.02957	-2.16197	T_B
1.72623	-0.461971	T_B_My
2.99904	-3.93523	T_My
0.94515	-0.62413	T_B_My
-1.22105	-2.00417	T_B
1.14967	-2.43642	T_B_My
-0.123674	-0.411535	T_B_My
3.83295	-3.42372	T_My
-0.41755	-2.34928	T_B
3.5001	3.73934	T_My
-2.65926	3.21643	T_B
1.20498	-1.62824	T_B_My
1.75767	-2.01385	T_B_My
1.09734	0.199407	T_B_My
1.62667	-0.879146	T_B_My
1.61128	-2.30095	T_B_My
1.91603	-2.86634	T_B_My
1.51196	-1.29857	T_B_My
1.43971	-0.392371	T_B_My
6.24368	-1.55304	T_My
6.19276	-0.338613	T_My
1.3993	0.119948	T_B_My
0.77289	-1.87904	T_B_My
-1.56149	-1.47153	T_B
-0.695298	-0.395739	T_B
1.19009	1.42068	T_B_My
3.71134	-0.733077	T_My
6.0684	1.49015	T_My
3.73598	3.95979	T_My
4.2345	4.09078	T_My
-1.91035	-4.18942	T_B
2.9608	1.18778	T_My
3.15728	-4.59655	T_My
1.11235	0.0494449	T_B_My
-4.34667	-1.56829	T_B
-6.4544	2.30559	T_B
0.964833	-1.52948	T_B_My
1.80674	-0.0336168	T_B_My
-3.76632	-1.24898	T_B
-0.608187	-0.668836	T_B
1.26929	-1.17578	T_B_My
2.06603	-1.68061	T_B_My
3.30408	1.51258	T_My
1.35885	-0.0384496	T_B_My
1.66699	-2.761	T_B_My
-0.181355	-0.609801	T_B
3.38712	-1.19557	T_My
6.54022	-1.29249	T_My
4.06807	1.95006	T_My
5.43097	2.99959	T_My
1.66839	0.55597	T_B_My
-1.18419	-3.61949	T_B_My
-2.36075	-2.56023	T_B
-0.299933	-0.603622	T_B
4.19127	2.39342	T_My
1.20651	-1.4231	T_B_My
0.938879	-1.79364	T_B_My
3.40677	-2.68634	T_My
-4.69281	-1.58066	T_B
-2.70427	-2.87087	T_B
-0.453543	-1.19957	T_B
0.993423	-0.317048	T_B_My
-2.25933	-3.46295	T_B
1.38034	-0.853325	T_B_My
1.1492	-2.11575	T_B_My
-0.778543	-0.379829	T_B
1.25617	0.0802746	T_B_My
2.73338	-4.46245	T_My
-1.43781	-0.622008	T_B
-0.625247	-1.98503	T_B
3.05305	-0.0126217	T_My
0.860281	-3.07346	T_B_My
1.57753	-1.71205	T_B_My
3.08361	-0.893495	T_My
3.44486	-3.66409	T_My
-0.166813	-2.50013	T_B_My
2.65001	2.82111	T_My
3.78063	1.46161	T_My
3.78902	-2.32955	T_My
4.57117	-1.96826	T_My
3.74488	-3.58099	T_My
0.515441	-1.59506	T_B_My
3.17751	1.75809	T_My
0.829401	-0.418957	T_B_My
2.84268	0.635753	T_My
4.52819	-2.67296	T_My
4.79895	3.79607	T_My
2.96752	3.73666	T_My
1.29826	-2.5359	T_B_My
6.1041	2.55399	T_My
5.84399	2.32244	T_My
1.90772	-2.80494	T_B_My
2.56263	-3.08847	T_My
4.65846	-2.09222	T_My
3.10176	-2.38275	T_My
7.89863	0.628425	T_My
0.668415	1.45772	T_B
-4.96209	3.91641	T_B
5.34677	2.2101	T_My
-1.35796	-1.75297	T_B
-0.305321	-2.30293	T_B
7.82106	0.706835	T_My
0.918566	-0.452908	T_B_My
2.48149	-4.46202	T_My
-0.293284	-0.620965	T_B
-4.65103	-1.01954	T_B
4.27655	-3.78315	T_My
1.29604	0.164477	T_B_My
0.754727	0.07842	T_B_My
4.04795	-4.44859	T_My
1.72448	-0.665953	T_B_My
-0.772954	-1.8336	T_B
-4.83679	3.87531	T_B
1.99822	-4.68514	T_My
2.0849	-2.90663	T_B_My
-0.918485	-2.6791	T_B
-0.799795	-2.56014	T_B
1.04198	0.424854	T_B_My
-0.225684	-0.444233	T_B_My
1.07817	-1.53425	T_B_My
1.66473	2.0091	T_My
5.50378	2.48789	T_My
3.54282	-3.37002	T_My
0.951787	-0.543193	T_B_My
1.37475	-1.57115	T_B_My
1.3948	-2.7419	T_B_My
-1.60834	-3.02223	T_B
-3.03983	-3.79385	T_B
1.31205	0.00193733	T_B_My
4.04367	-4.44521	T_My
-1.93602	-2.83954	T_B
2.67329	-4.04955	T_My
1.11775	-0.736202	T_B_My
0.896137	-1.25427	T_B_My
-1.76426	-3.23578	T_B
4.64326	-2.05256	T_My
1.19263	0.162708	T_B_My
2.47212	-2.47108	T_My
2.87082	1.66562	T_My
1.02115	-2.09554	T_B_My
4.73687	1.3759	T_My
-1.20438	-2.73651	T_B
1.1825	-2.71508	T_B_My
-5.32286	1.89322	T_B
-0.787218	-2.39007	T_B
-4.69578	2.22908	T_B
4.13708	-3.77307	T_My
3.65969	-4.68189	T_My
-7.91351	1.58448	T_B
-3.59751	3.35355	T_B
-0.597334	-1.70054	T_B
2.51596	2.13563	T_My
3.21509	-2.78355	T_My
2.35771	-4.01687	T_B_My
3.87912	-4.64353	T_My
2.70181	-4.80545	T_My
2.77009	-2.95456	T_My
2.11834	-2.21282	T_B_My
3.25885	1.81542	T_My
-6.49756	2.85935	T_B
5.04462	3.13631	T_My
-2.08012	2.87425	T_B
0.116014	-0.26342	T_B
-0.605435	-0.644607	T_B
2.26765	-1.87265	T_B_My
0.669852	-0.409192	T_B_My
2.03107	1.94797	T_B_My
2.45844	-2.00089	T_B_My
-1.40102	-3.91825	T_My
1.34214	0.111457	T_B_My
-6.42465	2.21023	T_B
-1.27287	-2.44784	T_B
1.88167	-1.43843	T_B_My
-2.33373	2.65458	T_B
-0.644524	-2.01879	T_B
1.98718	-2.58188	T_B_My
1.90228	-1.02802	T_B_My
1.03736	-0.544286	T_B_My
1.11405	-0.687644	T_B_My
4.27439	-0.823998	T_My
5.93259	2.0013	T_My
4.20167	-4.29985	T_My
-2.7534	0.349349	T_B
-6.65436	1.97505	T_B
-0.185655	-0.558121	T_B
1.35718	-2.71726	T_B_My
1.75239	-0.970706	T_B_My
0.718349	-2.53814	T_B_My
2.05336	-0.278641	T_B_My
3.08685	-4.55968	T_My
3.77078	-4.1724	T_My
0.746035	-0.862931	T_B_My
1.66718	-0.439784	T_B_My
0.220466	-1.8111	T_B_My
3.43825	2.97306	T_My
4.90533	0.642328	T_My
-5.78672	3.98184	T_B
7.82715	0.626974	T_My
0.780143	-0.893602	T_B_My
-1.15307	-2.09963	T_B
-1.50262	-2.71584	T_B
5.85258	2.42915	T_My
2.93498	-3.32011	T_My
2.13957	-3.22873	T_B_My
4.53015	-2.04311	T_My
5.08002	-1.63246	T_My
2.28314	-4.15775	T_My
2.84455	-4.26275	T_My
1.57001	-2.43333	T_B_My
0.646208	-1.52815	T_B_My
3.42931	3.51686	T_My
1.18592	-2.83134	T_B_My
2.88569	-2.70274	T_My
4.15025	4.21735	T_My
1.47822	2.47625	T_My
0.356323	-1.53125	T_B_My
7.45907	0.364264	T_My
0.832718	-1.42657	T_B_My
0.960635	-0.692887	T_B_My
-1.29584	-2.75364	T_B
-1.71464	-1.05632	T_B
3.04423	1.53755	T_My
-1.68568	-3.91998	T_B
3.35999	-2.57928	T_My
1.095	-0.402339	T_B_My
2.52789	-0.664035	T_B_My
-6.82629	1.98167	T_B
-7.77561	1.51589	T_B
1.38415	-2.43526	T_B_My
7.51439	-0.333213	T_My
1.90607	0.50762	T_B_My
1.74085	-0.462646	T_My
1.88361	-0.395433	T_B_My
6.62136	2.04777	T_My
3.46797	1.70983	T_My
3.80241	-3.41708	T_My
-6.70924	1.72942	T_B
2.54188	-4.35009	T_My
-0.912784	-1.88441	T_B
1.57906	-3.00531	T_B_My
-1.5869	-3.00226	T_B
-3.1098	-3.78456	T_B
3.84062	1.26148	T_My
1.4606	-2.00192	T_B_My
-2.17923	-4.27029	T_B
-2.84781	3.1622	T_B
3.53546	3.69866	T_My
-2.90002	0.504256	T_B
0.00710356	-1.85435	T_B_My
3.50446	-4.84572	T_My
-1.80904	-4.21953	T_B
-1.86452	-1.51203	T_B
-0.134917	-2.57438	T_B_My
-1.68088	-3.93906	T_B
6.86902	-0.919033	T_My
1.47891	-1.54326	T_B_My
4.14921	-3.12705	T_My
-6.67567	2.56067	T_B
1.76584	-1.42651	T_B_My
2.99022	-4.57557	T_My
1.87642	-0.135913	T_B_My
3.55371	-4.79931	T_My
5.12439	1.90633	T_My
2.91923	-3.26375	T_My
0.771813	-1.84805	T_B_My
2.96388	-5.04629	T_My
3.44109	-4.90152	T_My
0.924296	-0.208145	T_B_My
-0.801437	-2.28224	T_B
7.02565	0.846053	T_My
-6.16068	1.9086	T_B
7.8378	0.401829	T_My
-1.31041	-0.0969679	T_B
3.68509	-3.11823	T_My
1.46861	-1.79607	T_B_My
-1.7797	-1.27316	T_B
-0.402641	-0.483781	T_B
0.740248	-0.0689566	T_B_My
4.36304	-2.18071	T_My
1.84293	-1.0861	T_B_My
3.68285	1.28713	T_My
4.50393	0.234088	T_My
0.245894	-3.42113	T_B_My
-1.3142	-1.73647	T_B
3.10055	-4.84604	T_My
1.49944	-3.12451	T_B_My
1.39835	1.32222	T_My
0.396075	-2.06187	T_B_My
-1.00008	-2.23702	T_B
4.55692	1.99388	T_My
2.63807	-3.84867	T_My
-7.40835	1.75216	T_B
-5.57032	3.82405	T_B
0.473516	-1.16174	T_B_My
-2.13429	-3.17414	T_B
3.42607	-2.89032	T_My
-6.60602	2.23726	T_B
4.52523	3.24858	T_My
-3.10991	-3.12424	T_B
4.40219	4.43342	T_My
3.70936	3.95279	T_My
1.66923	0.892872	T_My
3.56272	-4.34624	T_My
1.31987	-0.277179	T_B_My
-0.420032	-1.45688	T_B
2.42026	-4.05063	T_My
4.59453	-1.747	T_My
-4.86984	2.07175	T_B
-1.10831	-1.54732	T_B
1.08789	-0.603007	T_B_My
4.43187	3.25418	T_My
-1.2007	-2.62469	T_B
3.26014	-2.80382	T_My
-5.74932	2.20772	T_B
-0.23309	-3.21721	T_B_My
-1.82301	-1.9503	T_B
-1.29389	-1.45516	T_B
-2.59248	0.489271	T_B
1.89114	0.937959	T_My
-2.5722	-3.56977	T_B
3.05369	-2.64237	T_My
1.85043	-1.38311	T_B_My
-7.81538	1.46051	T_B
8.10437	0.73795	T_My
-1.44785	-3.1418	T_B
7.49896	0.564999	T_My
2.32126	-1.22265	T_B_My
-0.383762	-0.514772	T_B
1.87163	-1.31449	T_B_My
0.616904	-1.76716	T_B_My
2.8646	-5.05343	T_My
1.29158	-0.838773	T_B_My
-0.687603	-1.14416	T_B
-5.42637	-2.28682	T_B
-1.81895	-2.12307	T_B
4.3001	1.96073	T_My
3.7678	-1.93624	T_My
-1.35917	-1.56898	T_B
-2.34392	-2.85111	T_B
2.85191	-2.39846	T_My
1.16463	-0.0940351	T_B_My
1.98813	-2.06824	T_B_My
-2.42271	-3.1873	T_B
-2.05169	-4.6585	T_B
-2.75194	2.88126	T_B
1.93497	0.30937	T_My
1.68207	-1.29669	T_B_My
3.28204	3.7829	T_My
-0.386062	-1.0382	T_B
-2.48252	-3.92682	T_B
1.93709	-3.1843	T_B_My
-5.13071	1.6709	T_B
3.68628	-0.400284	T_My
-2.64959	-2.64612	T_B
6.52952	2.09304	T_My
-0.386907	-0.850177	T_B
4.60351	2.98901	T_My
-1.64263	-4.06272	T_B
1.85769	-1.74399	T_B_My
1.78375	2.33869	T_My
4.19907	3.64627	T_My
7.50643	-0.224729	T_My
3.09603	-4.64917	T_My
3.0226	-2.60851	T_My
-2.27759	-4.03645	T_B
-1.3734	-1.44133	T_B
3.60025	-4.72228	T_My
3.62313	-1.02198	T_My
2.21744	-0.74022	T_B_My
3.64213	-4.99897	T_My
-4.82477	2.01551	T_B
-5.24741	2.00374	T_B
1.99121	-2.28305	T_B_My
7.04019	1.25164	T_My
4.08264	-3.2893	T_My
0.510997	-1.43398	T_B_My
-6.3635	3.26585	T_B
6.29731	1.62293	T_My
1.40834	-2.26916	T_B_My
3.81051	1.53818	T_My
0.670539	-0.981029	T_B_My
2.14364	-2.34059	T_My
2.28647	-0.825504	T_B_My
0.222272	-2.5201	T_B_My
-6.73696	2.12107	T_B
-1.28926	-1.76625	T_B
0.684363	-1.12727	T_B_My
-0.80522	-3.82219	T_B
-0.0104649	1.78344	T_B_My
1.70476	2.89188	T_My
3.07603	-3.07339	T_My
3.73295	-4.10421	T_My
0.182918	-1.58099	T_B_My
1.443	-0.217943	T_B_My
4.15375	-3.55212	T_My
1.56663	-4.28684	T_My
1.61171	-0.297841	T_B_My
0.527124	-1.52807	T_B_My
0.61629	-0.502138	T_B_My
-0.625116	-0.73891	T_B
0.915476	-1.94652	T_B_My
2.6379	-1.13469	T_B_My
1.17721	-1.33108	T_B_My
1.40567	-0.029298	T_B_My
0.845578	-0.505389	T_B_My
0.539501	-1.81064	T_B_My
-0.426462	-1.35989	T_B
5.55767	2.08035	T_My
-2.56016	2.41041	T_B
1.42342	-1.55643	T_B_My
1.6722	-0.599266	T_B_My
-4.80404	3.64151	T_B
2.91175	-2.82925	T_My
5.09268	1.85987	T_My
4.56375	3.19095	T_My
-6.09404	2.2173	T_B
1.92994	-3.34027	T_My
5.57578	2.43944	T_My
1.90634	-2.79433	T_B_My
1.50991	-1.17956	T_B_My
2.42829	-3.19024	T_My
3.03677	-4.54549	T_My
1.39644	-2.19944	T_B_My
-0.156473	2.86238	T_B
2.87667	1.89402	T_My
3.55607	-2.89213	T_My
1.61447	-1.70146	T_B_My
1.4852	-0.535978	T_B_My
2.30033	1.8635	T_My
2.63022	-2.6791	T_My
-4.90851	3.72278	T_B
-6.87396	2.2233	T_B
4.44133	-3.73031	T_My
5.106	-1.08949	T_My
7.54789	-0.531502	T_B_My
1.31855	-0.665108	T_B_My
3.00792	3.15016	T_My
-4.60661	-1.46969	T_B
2.55371	-2.80261	T_My
2.32022	1.94957	T_My
0.808651	-0.721471	T_B_My
-0.215266	-0.523331	T_B
-0.168375	-1.77643	T_B
-0.607623	-1.05264	T_B
0.613477	-0.553468	T_B_My
0.638308	-0.188715	T_B_My
0.768251	-0.888422	T_B_My
0.748812	-1.91866	T_B_My
0.353796	-1.02725	T_B_My
1.54012	0.208598	T_B_My
4.5125	3.7416	T_My
5.3957	2.29445	T_My
7.11311	0.185859	T_My
2.07398	0.484046	T_B_My
4.19307	-3.81414	T_My
0.792919	-0.578147	T_B_My
-2.41182	-2.83061	T_B
4.427	-2.02144	T_My
-6.52854	1.89515	T_B
-0.797848	-0.725229	T_B
0.616789	-1.66454	T_B_My
-4.83093	-3.81738	T_B
1.4557	0.296213	T_B_My
7.66341	0.709536	T_My
2.93825	-3.04464	T_My
-5.30523	1.52092	T_B
0.938666	-0.516227	T_B_My
5.02599	1.72611	T_My
0.500998	-1.62886	T_B_My
4.52944	3.25657	T_My
4.39082	0.187259	T_My
1.12647	-0.46286	T_B_My
1.82267	-0.0874184	T_B_My
-6.24012	2.09762	T_B
1.20092	-1.65687	T_B_My
1.28527	1.98147	T_B_My
-3.39735	-3.99624	T_B
0.122038	1.3268	T_B
1.79712	-0.602347	T_B_My
2.64386	-4.18974	T_My
-3.97638	-1.23428	T_B
-2.93998	2.54377	T_B
1.07672	-0.103836	T_B_My
1.26883	-1.64098	T_B_My
3.20154	3.49662	T_My
-6.75116	2.756	T_B
-1.49025	1.12298	T_B
-0.303544	0.367029	T_B_My
-1.23196	-1.86386	T_B
0.02826	-0.189879	T_B
0.16545	-3.48533	T_B_My
3.37612	-3.32623	T_My
-1.73905	-3.05205	T_B
-0.82537	-0.792802	T_B
1.91998	-4.34983	T_My
2.88809	-2.63804	T_My
0.879214	-0.0908403	T_B_My
2.13351	-3.94909	T_My
2.11401	-4.32918	T_My
-1.48068	2.95444	T_B
1.82081	-2.48982	T_B_My
3.70542	-1.27289	T_My
-1.33294	0.655972	T_B
3.75502	1.50003	T_My
3.10421	3.3251	T_My
-0.145407	-1.66677	T_B_My
3.0096	-5.12984	T_My
0.47131	0.0147306	T_B_My
3.35626	-4.74704	T_My
0.882092	-1.79182	T_B_My
-3.21779	-2.82261	T_B
3.05444	-3.12933	T_My
3.92251	3.97482	T_My
-0.385444	-3.72014	T_B
4.12147	-3.2821	T_My
4.3296	-3.09488	T_My
6.93222	0.82922	T_My
3.61574	3.90547	T_My
5.55993	2.30944	T_My
6.74811	2.36856	T_My
1.06618	-0.313063	T_B_My
2.1954	-2.59423	T_B_My
3.58945	-0.874911	T_My
-4.36438	-2.71064	T_B
-2.86791	1.79663	T_B
-1.21701	1.25544	T_B
-1.61779	-3.9342	T_B
5.22297	2.12266	T_My
1.3156	-1.91203	T_B_My
0.824499	-0.892495	T_B_My
0.45323	-0.366856	T_B_My
3.26449	0.250676	T_My
0.747526	-0.700773	T_B_My
4.27495	1.36917	T_My
0.662188	-2.03738	T_B_My
1.23689	-2.35894	T_B_My
2.03971	-1.48712	T_My
3.1237	-2.91549	T_My
4.13707	4.04788	T_My
1.21978	-1.89451	T_B_My
0.8291	-2.02576	T_B_My
3.034	2.0791	T_My
1.58216	-4.40562	T_My
-0.815806	-1.78931	T_B
2.21624	-2.12956	T_My
1.40871	-0.491165	T_B_My
1.48525	3.16139	T_My
-2.21166	-4.21027	T_B
-0.46349	-0.139076	T_B
-6.71808	3.1754	T_B
-1.4201	-0.367886	T_B
1.47874	-2.59982	T_B_My
4.51277	-2.35594	T_My
-1.80772	-1.33336	T_B
7.32448	-0.0490065	T_My
1.36732	-0.119058	T_B_My
0.804258	-1.50463	T_B_My
-7.68724	1.9197	T_B
-5.42837	2.26283	T_B
-5.2449	1.82679	T_B
2.74783	-2.83576	T_My
1.51317	-1.85495	T_B_My
1.60441	-2.53876	T_B_My
-4.85151	2.04237	T_B
-2.60698	-2.71602	T_B
-0.091578	-3.10355	T_B_My
-2.76009	3.21664	T_B
2.45093	-3.44105	T_B_My
1.84062	-1.49935	T_B_My
2.72974	-4.91251	T_My
2.49825	-1.26344	T_B_My
1.65521	-2.76546	T_B_My
3.54867	-4.34333	T_My
-5.55148	2.18741	T_B
-2.63139	-2.86774	T_B
1.8775	-2.03154	T_B_My
3.05919	-4.86422	T_My
0.630689	-1.76914	T_B_My
-0.393543	0.415796	T_B
-0.705094	-1.17906	T_B
2.80471	-4.86655	T_My
-6.12116	1.31953	T_B
4.00056	3.48157	T_My
3.84226	-0.806218	T_My
1.11868	-0.0502651	T_B_My
-0.421462	0.502391	T_B_My
3.36332	-3.13791	T_My
-3.33869	-3.49271	T_B
3.02768	-3.18624	T_My
-2.93897	-3.54911	T_B
4.54341	-1.42717	T_My
3.57787	3.49138	T_My
-1.54783	-2.08183	T_B
5.60985	1.18731	T_My
3.20871	-2.93245	T_My
-6.0314	1.57969	T_B
7.65492	0.466231	T_My
1.69534	-0.742315	T_B_My
-2.64457	-3.04498	T_B
0.300692	-0.627983	T_B_My
7.54097	-0.330205	T_B
7.83993	0.408694	T_My
2.88711	-2.83182	T_My
-0.833547	-1.10116	T_B
1.31974	0.0145989	T_B_My
0.942346	-1.17636	T_B_My
0.850027	-0.489378	T_B_My
-3.87733	0.996287	T_B
-1.30086	-1.72871	T_B
5.98469	2.3152	T_My
7.43579	0.252093	T_My
-1.69769	2.70928	T_B
1.73421	-3.00496	T_My
1.50037	-0.713293	T_B_My
2.42996	-3.91178	T_My
2.61429	-3.00805	T_My
-1.03738	-0.587144	T_B
-1.7531	1.28316	T_B
-0.405982	-0.770784	T_B
-1.20419	-1.29787	T_B
2.93038	-2.84145	T_My
-0.70985	-0.814071	T_B
-3.06069	1.28637	T_B
3.14493	-4.57711	T_My
3.62434	-2.56869	T_My
5.35313	2.00796	T_My
-4.55202	3.4721	T_B
1.5789	-1.29609	T_B_My
2.73928	-3.71559	T_My
6.36714	-0.554037	T_My
0.467461	0.109963	T_B_My
7.74301	0.522316	T_My
-3.07528	-4.33554	T_B
1.43813	-1.5887	T_B_My
1.32528	-1.44747	T_B_My
2.16218	-3.9384	T_My
-2.53983	-3.69349	T_B
-1.70549	-3.57636	T_B
1.73867	-1.71166	T_B_My
7.49466	0.599962	T_My
-2.13735	-0.349546	T_B
4.94104	-1.97182	T_My
7.82265	0.0700106	T_My
1.02747	-1.06002	T_B_My
-6.32574	1.91461	T_B
-2.78824	-3.35389	T_B
7.74563	0.754484	T_My
1.95173	1.99481	T_My
-2.86449	-3.18623	T_B
7.87936	0.231032	T_My
-3.59495	-4.50553	T_B
-2.19346	-4.3031	T_B
5.47026	1.70162	T_My
0.0752036	-1.83404	T_B_My
0.509401	-0.739809	T_B_My
0.988791	-0.0713655	T_B_My
-5.85432	2.82698	T_B
1.98009	-1.79858	T_B_My
-2.21779	-3.7561	T_B
3.4827	-2.75852	T_My
1.39229	-2.8445	T_B_My
4.45506	3.43131	T_My
7.47195	0.247232	T_My
1.29108	0.102619	T_B_My
0.873472	0.535829	T_B
-3.58941	1.85013	T_B
3.47975	-4.66094	T_My
3.40498	-2.69455	T_My
-2.22555	-3.07479	T_B
-0.882017	-0.283807	T_B
-2.24362	3.18527	T_B
0.616088	-0.800159	T_B_My
3.03002	3.35704	T_My
-6.83361	2.01873	T_B
0.751901	-1.11991	T_B_My
-2.72248	-3.74189	T_B
1.13139	-0.116162	T_B_My
0.882579	-1.012	T_B_My
0.561948	-2.38389	T_B_My
0.834772	-1.31925	T_B_My
2.77477	2.53564	T_My
0.511707	-2.89664	T_B_My
0.584529	-1.95222	T_B_My
-0.326107	-0.934094	T_B
7.68021	0.635376	T_My
1.47387	0.0999866	T_B_My
-6.36329	2.22812	T_B
2.74427	-3.11576	T_My
1.44052	-0.928028	T_B_My
0.685939	-0.544862	T_B_My
1.14373	-0.343714	T_B_My
1.75341	-1.54661	T_B_My
-7.80458	1.62133	T_B
-0.103318	-0.423321	T_B
0.719427	-0.955076	T_B_My
-3.09551	3.02114	T_B
1.35604	-0.681866	T_B_My
-1.06606	-3.29029	T_B
-1.90881	-2.56714	T_B
2.25003	-2.68501	T_B_My
5.3424	2.332	T_My
6.27268	1.90259	T_My
-3.04456	-2.4242	T_B
3.55544	-4.41097	T_My
-1.81279	0.818182	T_B
3.53841	0.941792	T_My
0.729383	-0.535274	T_B_My
1.54267	-2.73109	T_B_My
3.82337	-2.59426	T_My
-1.77304	-4.13282	T_B
1.2162	-0.0300496	T_B_My
-4.33294	3.13885	T_B
7.93969	0.473786	T_My
1.88022	-0.627637	T_B_My
2.00048	-4.06351	T_My
7.26294	0.0386416	T_My
3.64708	4.14107	T_My
2.96934	-2.42952	T_My
0.954423	-0.34884	T_B_My
-0.758762	-0.0824589	T_B
6.96936	1.97103	T_My
5.57957	2.62498	T_My
2.88271	-4.64988	T_My
1.88263	-2.644	T_B_My
4.23252	-3.60879	T_My
-5.37022	-2.6388	T_B
0.997601	0.142048	T_B_My
1.26086	-1.48573	T_B_My
2.55844	-3.46373	T_My
-1.74214	-0.535731	T_B
3.22523	-2.87253	T_My
-1.97256	-4.93178	T_B
3.5406	3.78836	T_My
1.41758	-0.00410849	T_B_My
1.58282	-2.22469	T_B_My
7.60894	0.0262084	T_My
3.31991	-3.01724	T_My
2.84969	-4.32821	T_My
0.596865	-1.26994	T_B_My
-0.549007	-1.33693	T_B
2.27662	-0.818753	T_B_My
-6.71668	2.02984	T_B
-0.37881	-3.77388	T_B
-6.71973	1.79885	T_B
-0.617154	0.50158	T_B
3.08713	-4.44687	T_My
6.78573	1.63848	T_My
2.98937	2.9065	T_My
1.78076	-1.95744	T_B_My
1.81298	3.04677	T_My
-0.705631	-0.418106	T_B
2.7676	-0.129194	T_B_My
4.38449	-3.6082	T_My
2.39857	-2.55197	T_My
7.54231	0.962671	T_My
-0.00278297	-0.351898	T_B_My
0.974339	-1.33237	T_B_My
3.65149	-1.1347	T_My
1.41266	-3.51448	T_B_My
-4.07388	1.59307	T_B
1.08834	0.00623783	T_B_My
2.04183	-0.194758	T_B_My
0.168318	-0.973537	T_B
4.48038	-2.40243	T_My
3.57054	0.652137	T_My
1.46377	-2.85931	T_B_My
-2.05536	-4.9016	T_B
-2.00656	-3.43984	T_B
2.32303	-1.52685	T_B_My
1.50478	-0.395747	T_B_My
-1.5066	-3.52281	T_B
0.165781	-1.77735	T_B_My
-2.13649	-4.44921	T_B
2.65246	-3.84681	T_B_My
1.29982	-1.44015	T_B_My
2.39722	-2.93998	T_My
3.0625	-2.38966	T_My
0.169845	-1.36055	T_B_My
4.30527	1.93415	T_My
2.1509	-3.03179	T_B_My
-1.00316	-3.172	T_B
3.20179	3.39432	T_My
-2.93303	-2.77942	T_B
-0.193687	-2.95815	T_B_My
0.51037	-0.283441	T_B_My
0.0594792	-3.14725	T_B_My
1.50804	-0.711099	T_B_My
6.50495	1.27768	T_My
2.17514	-2.79828	T_My
1.96843	-3.24754	T_B_My
-6.12168	2.24211	T_B
1.16495	-2.03653	T_B_My
1.43083	-2.49172	T_B_My
3.12689	3.42305	T_My
0.993209	-0.154661	T_B_My
2.95636	1.45985	T_My
2.59276	-4.79829	T_My
-2.86586	-4.43879	T_B
-3.89803	1.19808	T_B
3.50073	-1.33398	T_B
-3.39696	-4.49014	T_B
5.84953	1.96991	T_My
1.12082	-0.709521	T_B_My
1.39558	0.165627	T_B_My
1.60599	-0.96055	T_B_My
1.3143	-2.23791	T_B_My
-1.04909	-2.42033	T_B
-0.162918	0.524791	T_B
4.34096	3.95648	T_My
1.0744	-2.13135	T_B_My
1.4954	-1.15928	T_B_My
-2.49331	2.82142	T_B
7.37377	0.217318	T_My
2.6868	-4.71258	T_My
2.63756	-2.58435	T_My
-1.14575	-1.91249	T_B
0.811784	-1.83727	T_B_My
-5.21616	-2.0908	T_B
6.41307	2.19717	T_My
-4.57224	-4.02716	T_B
1.48395	-2.35022	T_B_My
1.04541	-1.96088	T_B_My
-0.609822	-0.999679	T_B
4.80292	2.44636	T_My
0.659283	-1.75905	T_B_My
-2.35358	-3.18144	T_B
-1.63241	-3.42614	T_B
1.6867	-2.35602	T_B_My
-0.825197	-3.53075	T_B
-1.47611	-1.79707	T_B
0.923818	-1.26746	T_B_My
4.07386	1.52655	T_My
5.03476	1.73214	T_My
2.29793	-3.87878	T_My
3.95565	-1.29835	T_My
3.13591	-2.61142	T_My
-1.45906	0.0317328	T_B
0.528291	-2.76873	T_B
-2.55091	-3.10181	T_B
-3.18677	-3.39532	T_B
5.54002	2.36115	T_My
-0.932991	-1.53956	T_B
1.18187	-0.242795	T_B_My
2.4267	-4.28489	T_My
-2.90642	-3.41289	T_B
1.66549	-0.518791	T_B_My
-0.792001	-1.65058	T_B
2.43672	-4.23829	T_My
4.82854	1.78916	T_My
-5.43328	-2.55409	T_B
-1.87763	1.75362	T_B_My
2.81615	2.75712	T_My
2.78868	-4.15068	T_My
1.2016	-2.61927	T_B_My
5.14013	1.60496	T_My
4.33339	-4.00283	T_My
4.45662	1.60244	T_My
0.402893	-0.806972	T_B_My
1.45353	-2.48917	T_B_My
1.13402	-0.787882	T_B_My
7.69145	0.351166	T_My
1.43011	-0.880235	T_B_My
2.96718	1.77878	T_My
3.18215	-4.66162	T_My
2.81021	-4.7334	T_My
1.43955	-1.42461	T_B_My
0.366192	0.14656	T_B_My
3.21241	-4.86282	T_My
1.24292	-2.22171	T_B_My
1.61952	-0.29444	T_B_My
1.06828	-0.687818	T_B_My
4.90959	-2.04284	T_My
3.10311	3.4149	T_My
5.4111	2.1007	T_My
7.81652	0.556985	T_My
-6.05243	3.14871	T_B
5.09801	-1.55901	T_My
-0.301266	-0.313528	T_B
-3.19368	-3.0855	T_B
1.16903	2.05481	T_B_My
6.29236	-0.805427	T_My
1.82802	-2.03499	T_B_My
5.28337	1.40706	T_My
0.271704	-1.8919	T_B_My
-0.620593	-1.20768	T_B
1.69355	3.76291	T_B_My
5.60343	2.30323	T_My
-0.213361	-1.1577	T_B
-1.47709	-3.26749	T_B
1.70294	-0.168386	T_B_My
1.99883	-4.52935	T_My
4.62243	-1.90361	T_My
1.65201	-2.4334	T_B_My
0.986677	-0.387276	T_B_My
2.76502	-4.82651	T_My
0.71552	-0.234917	T_B_My
2.62284	3.18887	T_My
-3.19449	2.64768	T_B
-1.50489	-1.82942	T_B
1.3379	-2.13358	T_B_My
-0.225077	-1.20608	T_B
-1.20407	-1.56215	T_B
0.67726	-1.2965	T_B_My
-0.587992	-0.782271	T_B
3.52565	1.46274	T_My
2.74952	2.43791	T_My
3.0915	-2.76914	T_My
2.8122	-3.19931	T_My
2.20393	-4.59686	T_My
7.84502	0.834699	T_My
3.29399	-4.83944	T_My
2.02485	-1.24474	T_B_My
1.62308	3.01134	T_My
2.53481	2.83022	T_My
0.525739	-0.821636	T_B_My
-3.76834	-1.65704	T_B
7.14737	-0.0480266	T_My
-2.14466	-2.99762	T_B
0.805586	-2.31267	T_B_My
2.6105	0.803272	T_My
-5.79553	2.06148	T_B
0.373404	-0.832048	T_B
-4.09181	3.33266	T_B
-5.06673	3.96433	T_B
-0.17121	0.107683	T_B_My
-1.402	-4.07126	T_B
-2.09968	-4.56123	T_B
-3.56536	-4.58498	T_B
0.842043	-0.33542	T_B
1.35473	0.318953	T_B_My
0.963513	-1.5445	T_B_My
3.97177	-2.9879	T_My
3.16174	-2.22683	T_My
4.07671	-3.53213	T_My
2.62917	3.74575	T_B
0.895217	-1.12604	T_B_My
2.00561	3.13347	T_B
1.00158	-0.924176	T_B_My
0.70322	0.532145	T_B_My
0.779467	-1.9819	T_B_My
-1.60423	-3.15485	T_B
-3.78819	2.18376	T_B
0.313372	-2.60268	T_B
6.51037	-0.954613	T_My
3.94926	-3.9686	T_My
2.94172	-1.53314	T_B_My
3.26502	-2.94223	T_My
0.340492	-1.14528	T_B_My
-2.77111	-3.08735	T_B
-5.40507	4.00875	T_B
2.272	-3.04513	T_My
-0.185996	1.77171	T_B_My
2.22774	-4.64893	T_My
-2.15851	-3.77042	T_B
1.9082	0.243431	T_B_My
-1.11635	-0.835853	T_B
6.76732	-1.03392	T_My
1.58215	0.718432	T_My
2.04676	-3.57456	T_B_My
-1.41267	-1.51191	T_B
2.04403	-2.67935	T_B_My
1.20518	-1.29239	T_B_My
6.70001	-0.748214	T_My
6.56076	2.06932	T_My
0.803321	-1.17702	T_B_My
-2.63144	-4.46696	T_B
2.10881	-2.84228	T_B_My
-0.660421	2.47907	T_B
1.08775	-1.58185	T_B_My
4.5057	-1.23921	T_My
-1.09536	1.52749	T_B_My
2.35972	2.49375	T_My
1.08429	-2.3005	T_B_My
3.05545	-2.43891	T_My
-2.9998	-4.65589	T_B
1.049	-0.711871	T_B_My
-3.5604	-4.36273	T_B
-0.654053	-1.7979	T_B
7.51351	0.0285129	T_My
-0.359829	-1.81861	T_B
1.23947	-1.17237	T_B_My
1.2291	-0.563434	T_B_My
3.87179	-1.2887	T_My
1.34441	-1.15745	T_B_My
4.57265	3.32054	T_My
3.00933	-2.4245	T_My
-2.32511	-2.70973	T_B
2.4139	-3.85212	T_My
-2.45425	-2.97186	T_B
-5.07849	3.6227	T_B
1.34397	-2.08882	T_B_My
-2.29034	-3.57155	T_B
3.5762	-1.08957	T_B_My
-0.394581	-0.780331	T_B
4.11044	1.62714	T_My
3.93885	-1.0221	T_My
3.21888	-5.11729	T_My
0.706675	-2.5284	T_B_My
-1.60359	-1.45478	T_B
-5.42697	2.59672	T_B
0.00171068	1.28441	T_B_My
4.2974	3.87603	T_My
-1.81172	-1.973	T_B
0.932342	-1.96694	T_B_My
0.829778	0.0313841	T_B_My
1.72828	-1.34263	T_B_My
0.283806	0.390739	T_B_My
-1.57644	-4.01911	T_B
1.59324	-0.89217	T_B_My
-2.25431	-4.69672	T_B
3.30636	-4.33627	T_My
1.69244	-2.93096	T_B_My
0.869717	-2.38407	T_B_My
5.61406	1.86989	T_My
1.04269	-1.38259	T_B_My
-2.2368	-4.40163	T_B
1.00067	-0.346925	T_B_My
1.24223	-1.50813	T_B_My
2.48123	1.58089	T_My
1.18974	0.0636574	T_B_My
0.556044	-0.00291163	T_B_My
1.20195	-0.676049	T_B_My
-4.71277	1.79082	T_B
2.09899	2.52115	T_My
3.3976	-4.73075	T_My
-1.38491	-0.110994	T_B
-4.79763	-1.74282	T_B
4.32121	1.67725	T_My
4.60656	4.43429	T_My
2.13751	-2.58027	T_B_My
-4.47866	-1.69485	T_B
-6.03652	0.150041	T_B
1.30142	-1.52017	T_B_My
3.8785	-2.57894	T_My
-2.34794	2.8877	T_B
1.93299	0.641298	T_My
5.4966	1.7161	T_My
-1.70105	-3.66361	T_B
4.0029	2.54276	T_My
3.20685	-0.238262	T_My
2.98663	-3.14395	T_My
0.839796	-1.8954	T_B_My
-0.689096	-1.63168	T_B
1.32847	-0.694888	T_B_My
2.92476	-3.02412	T_My
1.17094	-0.995046	T_B_My
5.34621	-1.02627	T_My
0.492117	-0.850124	T_B_My
2.69665	-2.60671	T_My
-2.9603	-4.25201	T_B_My
3.77796	-4.5468	T_My
3.20724	-3.00509	T_My
-2.69269	3.20953	T_B
3.25442	3.35753	T_My
-4.72982	-1.59528	T_B
2.03411	3.07125	T_My
6.84437	-0.718694	T_My
-6.01142	3.62314	T_B
-0.0499817	-2.40742	T_B_My
0.110078	-1.33344	T_B
2.0369	-0.379795	T_B_My
1.58435	-3.22087	T_B_My
2.06759	-2.52745	T_B_My
2.98588	-2.51265	T_My
1.80466	-0.422427	T_B_My
0.901965	-1.18484	T_B_My
-1.14411	2.76853	T_B
-4.94857	3.95697	T_B
-3.14814	1.34866	T_B
-0.514328	-1.52215	T_B
-1.84222	-2.79864	T_B
5.40727	1.70064	T_My
4.02869	3.49567	T_My
2.83576	-2.41932	T_My
4.06844	1.6049	T_My
0.824152	-0.627996	T_B_My
4.09535	3.86826	T_My
1.16342	-1.49364	T_B_My
1.50391	-0.78789	T_B_My
2.77493	-3.01607	T_My
2.63482	3.53186	T_My
-2.33177	3.12642	T_B
-1.07636	-0.654154	T_B
0.789544	2.85584	T_B
7.58054	0.657332	T_My
1.5081	-0.936589	T_B_My
-6.18591	2.22166	T_B
-1.37635	-2.69259	T_B
3.39431	-4.49246	T_My
1.08222	-1.77582	T_B_My
3.99499	1.11129	T_My
-0.721986	-1.78121	T_B
-2.05888	-4.79909	T_B
0.0744945	-2.69511	T_B_My
1.68797	-1.02168	T_B_My
2.00249	0.620326	T_My
1.0188	-2.66395	T_B_My
-0.200098	-0.0829824	T_B
0.783749	1.53354	T_B_My
2.98184	3.57445	T_My
1.57339	-0.23599	T_B_My
1.42255	-2.29202	T_B_My
-0.323675	-0.834418	T_B
-0.868972	-0.573932	T_B
-0.398347	-1.13518	T_B
2.86199	-2.86937	T_My
7.81407	0.747846	T_My
0.861474	1.22807	T_B_My
2.17393	-3.7683	T_My
2.67042	-2.75658	T_My
2.42036	0.259948	T_My
4.00478	1.57761	T_My
7.59432	0.650799	T_My
0.659913	-0.678013	T_B_My
2.42331	-2.17927	T_B_My
2.99886	-4.27701	T_My
3.03037	-5.09074	T_My
1.60372	-2.06318	T_B_My
2.18764	-1.31545	T_B_My
1.6834	-1.9628	T_B_My
0.963338	1.94482	T_B_My
5.73799	2.02937	T_My
1.6725	1.17827	T_B_My
-1.84695	-2.91336	T_B
-4.53221	-3.75709	T_B
-0.654048	-0.883824	T_B
1.62238	-1.10572	T_B_My
1.25668	-2.26893	T_B_My
1.49298	-0.705562	T_B_My
3.22549	-3.1167	T_My
1.35804	1.72642	T_B_My
3.03546	-4.92524	T_My
-2.91058	-3.02293	T_B
1.65996	-0.146306	T_B_My
3.17215	-2.48258	T_My
-1.64821	-2.34473	T_B
2.21476	-0.0986384	T_B_My
-1.11051	-3.82384	T_B
-3.79024	-3.47192	T_B
6.86566	1.82796	T_My
6.57988	-0.979834	T_My
-6.31663	2.22837	T_B
2.21903	-1.90009	T_B_My
1.29282	-2.80024	T_B_My
0.955504	-1.7067	T_B_My
-0.628545	-0.531194	T_B
3.72512	3.23297	T_My
7.60383	0.593334	T_My
5.22141	1.85948	T_My
4.28484	-2.20623	T_My
1.63914	-2.36341	T_B_My
3.05462	-4.4744	T_My
3.58566	0.598768	T_My
2.86975	-4.32941	T_My
1.32923	-0.929934	T_B_My
-7.45709	1.70592	T_B
1.76484	-4.77954	T_My
6.69782	1.8499	T_My
3.82063	3.51957	T_My
1.31998	-0.326774	T_B_My
-2.98399	-2.97939	T_B
-0.751761	-3.51092	T_B
1.00439	-0.375887	T_B_My
-3.08219	-3.76673	T_B
-2.38067	-2.22768	T_B
2.02815	-1.35819	T_B_My
1.37703	0.169501	T_B_My
1.91919	-0.301837	T_B_My
0.972307	-0.984369	T_B_My
0.622252	-3.29335	T_B_My
1.91206	-3.39443	T_B_My
0.434268	-0.295103	T_B_My
2.21178	-1.94932	T_B_My
8.02268	0.937827	T_My
-2.00083	-3.91778	T_B_My
-6.82848	2.05256	T_B
-0.977476	-1.00404	T_B
3.8453	1.72533	T_My
2.13976	-4.62323	T_My
-3.05346	-4.19219	T_B
-2.05646	-4.76715	T_B
1.90298	-1.27087	T_B_My
-2.16169	-0.156502	T_B
1.7219	-2.18291	T_B_My
7.85866	0.688353	T_My
2.54897	-0.727946	T_My
2.91099	-2.57218	T_My
-0.716748	-0.413988	T_B
-0.0134294	-1.08074	T_B
-1.24259	-0.913752	T_B
0.944687	-2.00173	T_B_My
3.54105	1.13083	T_My
-2.29658	2.81317	T_B
6.67648	2.5198	T_My
2.32185	-4.62703	T_My
1.03853	-0.146239	T_B_My
2.30731	2.34361	T_My
1.49421	-0.186854	T_B_My
2.56292	-4.7209	T_My
2.35546	-3.98548	T_My
2.57685	3.74853	T_My
-0.285532	-1.36306	T_B
0.774772	-1.60516	T_B_My
3.55554	-2.29128	T_My
3.79231	3.67731	T_My
-0.709396	-3.1946	T_B
-1.53362	1.02842	T_B
-3.5138	-4.3341	T_B
3.3212	-3.93007	T_My
-2.17767	-1.52628	T_B
1.65751	1.86294	T_My
-1.22426	1.00322	T_B
0.870919	-1.39238	T_B_My
3.38503	-2.84301	T_My
3.1069	-3.39968	T_My
3.40187	-3.20477	T_My
2.61431	-4.07884	T_My
1.67326	-1.03431	T_B_My
-3.10981	3.00695	T_B
2.54739	-4.80107	T_My
2.41008	-2.59348	T_My
-0.51207	-1.77192	T_B
3.30295	-5.01658	T_My
1.38882	-1.04133	T_B_My
3.9381	2.28764	T_My
4.60355	4.2832	T_My
3.77826	-0.81152	T_My
-5.42786	2.02477	T_B
-6.56192	1.96759	T_B
2.53824	-1.4174	T_My
3.92005	3.90138	T_My
-3.03226	-3.78281	T_B
7.29144	0.500747	T_My
2.25963	-0.582221	T_B_My
-3.16211	-4.02282	T_B
-1.02464	-0.876746	T_B
1.3868	-2.45775	T_B_My
3.31179	-2.79871	T_My
0.770193	-1.16906	T_B_My
-3.28593	-4.5009	T_B
-6.17875	2.35598	T_B
7.55444	0.215579	T_My
5.49033	2.54956	T_My
3.56893	-4.4611	T_My
4.21399	3.48211	T_My
-3.20257	-2.77657	T_B
1.35231	-0.639616	T_B_My
3.32072	-1.14569	T_B
-0.450199	0.772969	T_B_My
7.75455	0.712491	T_My
-1.06861	-1.32553	T_B
6.32552	-1.33602	T_My
0.817017	0.798499	T_B_My
3.23408	-5.10608	T_My
4.01956	-4.5169	T_My
-0.213156	-1.09274	T_B
7.76518	0.140754	T_My
1.14586	-2.21822	T_B_My
1.6543	-2.73769	T_B_My
2.21626	-4.0643	T_My
2.6602	2.16806	T_My
3.61435	-3.01478	T_My
0.997011	-1.03479	T_B_My
-2.10861	3.20274	T_B
-1.26592	-0.0228709	T_B
7.37442	-0.166845	T_My
1.76331	-0.88749	T_B_My
2.91583	-4.57722	T_My
0.865979	-0.615154	T_B_My
-0.334006	-2.69568	T_B
2.6801	-3.35055	T_My
4.13468	3.84431	T_My
2.57126	-0.898382	T_My
1.25074	-1.93622	T_B_My
-0.8769	-0.502619	T_B
0.134146	-0.549928	T_B
1.15488	-0.182375	T_B_My
2.91895	-4.75787	T_My
-2.95177	-2.95362	T_B
2.93712	-3.15753	T_My
-1.13683	-0.0885017	T_B
1.67421	-2.31536	T_B_My
3.10769	-3.18386	T_My
5.01963	1.66265	T_My
-2.80195	-2.90497	T_B
7.87099	0.0168867	T_My
-5.86819	3.83609	T_B
0.674522	-1.63989	T_B_My
1.71312	-2.44877	T_B_My
3.00554	-3.73514	T_My
-0.0292873	-1.78199	T_B_My
2.04764	0.687051	T_My
-2.21952	-4.39409	T_B
3.46036	-5.09007	T_My
-1.57098	-2.76386	T_B
-5.42542	-2.34079	T_B
-0.952818	-1.41653	T_B
3.67411	-1.09392	T_My
3.94245	-4.28673	T_My
-1.75501	-1.96121	T_B
0.122217	-0.963712	T_B_My
1.53779	-2.21706	T_B_My
3.69069	2.67099	T_My
0.19519	0.912935	T_B_My
7.11893	0.326346	T_My
1.08138	-1.56316	T_B_My
-0.25237	-3.02662	T_B
-2.75513	-3.01234	T_B
5.96704	1.34595	T_My
-3.05597	3.13905	T_B
-2.7532	-3.00068	T_B
3.19439	-4.21939	T_My
2.96458	-2.85187	T_My
3.71906	3.97631	T_My
4.35098	-2.2767	T_My
-0.410225	-3.04669	T_B_My
4.29494	-2.26102	T_My
0.879326	-1.64253	T_B_My
0.312355	-1.36073	T_B_My
-2.8155	2.53698	T_B
1.33775	-2.54689	T_B_My
-6.30497	1.75436	T_B
3.61047	-4.82708	T_My
7.95685	-0.111761	T_My
1.28845	-0.174143	T_B_My
-2.71995	2.89844	T_B
3.71895	4.0926	T_My
-0.351856	-2.66406	T_B
1.65106	-2.10521	T_B_My
-6.59154	2.43424	T_B
-0.750095	-2.80676	T_B
2.97735	-5.02296	T_My
0.25515	3.05992	T_My
1.30585	-1.0159	T_B_My
0.959721	-2.26108	T_B_My
3.48882	0.560757	T_My
3.30525	-4.55985	T_My
1.47944	-2.25377	T_B_My
1.14977	-2.16347	T_B_My
-0.55073	-1.61304	T_B
4.65848	1.16855	T_My
-2.84346	-3.95103	T_B
7.38905	0.405704	T_My
-1.15796	-0.28654	T_B
3.65506	-4.92749	T_My
-0.069181	-1.79093	T_B
3.29237	-2.98106	T_My
0.402817	-0.605402	T_B_My
-0.417423	-2.20641	T_B
2.49407	-0.909457	T_B_My
8.01532	0.717681	T_My
3.31794	-3.17722	T_My
-0.280194	-3.37018	T_B_My
5.59331	-1.41713	T_My
0.833629	3.28238	T_B_My
2.07196	-3.14719	T_B_My
4.70369	3.61525	T_My
2.68506	3.70539	T_My
6.69993	1.60079	T_My
3.59494	-4.91186	T_My
3.35277	-2.78992	T_My
1.04721	-1.63444	T_B_My
1.51135	-0.583377	T_B_My
1.93021	-0.2276	T_B_My
-2.13112	-4.31765	T_B
1.46619	2.2298	T_My
2.70422	3.49482	T_My
1.98633	-1.96597	T_B_My
1.30179	-1.10242	T_B_My
2.71382	2.59713	T_My
3.63354	3.57973	T_My
-0.774644	-1.54411	T_B
-7.73236	1.29556	T_B
2.0138	-2.52762	T_My
3.82672	2.12845	T_My
1.47031	-2.51036	T_B_My
4.55346	4.10679	T_My
6.22362	-1.27202	T_My
-6.64281	2.13818	T_B
3.54805	-2.86269	T_My
-2.43972	-2.76294	T_B
-0.344437	-1.61278	T_B
1.29301	-0.764268	T_B_My
1.0473	-0.75612	T_B_My
1.2826	-2.11849	T_B_My
7.9085	0.538998	T_My
4.16856	-2.89999	T_My
3.75335	-2.64088	T_My
-2.74921	-3.5604	T_B
1.09673	-0.699906	T_B_My
-0.205341	-0.814218	T_B
-0.0394407	0.00438174	T_B
2.32154	-4.0174	T_My
1.70943	-1.79562	T_B_My
-4.29913	2.07993	T_B
0.0345288	-3.55697	T_B
3.11854	3.78625	T_My
2.20895	-2.94011	T_My
1.67129	0.744823	T_B_My
0.681025	-1.33118	T_B_My
-0.984665	-0.349578	T_B
4.59379	-2.31888	T_My
1.06915	-0.634898	T_B_My
2.62572	2.40078	T_My
4.39913	-3.60484	T_My
4.14181	-4.45777	T_My
1.20417	-2.32265	T_B_My
-0.419165	-0.704236	T_B
-2.14159	-4.46821	T_B
-2.59453	-4.1406	T_B
3.66723	-4.36423	T_My
3.32967	-3.65378	T_My
2.57622	-4.11551	T_My
3.21518	-2.19443	T_My
-3.19708	-2.73614	T_B
-1.00088	-3.13208	T_B
4.54201	-3.17587	T_My
3.75984	-4.50863	T_My
3.58629	-2.40168	T_My
-2.51831	-4.46065	T_B
-0.828424	-3.74039	T_B
5.96378	1.61128	T_My
5.24971	1.02093	T_My
-0.79056	-3.73207	T_B
-0.906196	-3.6151	T_B
7.41427	0.678216	T_My
-1.36686	-3.97005	T_B
4.74721	0.411335	T_My
-0.757188	-2.1307	T_B
-2.48893	-4.68736	T_B
3.44007	-2.47365	T_My
-1.99292	-3.15927	T_B
-0.12447	-3.07428	T_B_My
6.16154	-1.39192	T_My
-0.139405	-2.70812	T_B_My
2.40285	-3.49756	T_My
2.61788	-3.99812	T_My
3.68381	1.07222	T_My
-2.07033	-2.35015	T_B
-1.02606	-3.33207	T_B
-2.63999	-3.67245	T_B
-5.7948	-1.75829	T_B
4.52446	-0.818183	T_B_My
2.76789	-2.93743	T_My
3.39946	-2.38264	T_My
-3.91449	-3.08661	T_B
6.18077	-1.23689	T_My
3.14866	-1.89805	T_My
-0.694806	-3.27008	T_B
5.94544	-0.989925	T_My
-0.89298	-3.78823	T_B
5.39952	-0.981673	T_My
3.40914	-3.16214	T_My
2.10367	-2.83664	T_My
3.88084	2.91376	T_My
2.43409	-3.98612	T_My
6.85148	0.47142	T_My
0.585822	-3.34525	T_B_My
-2.70678	-3.05879	T_B
4.17214	-3.08088	T_My
7.6561	0.171154	T_My
1.18873	-2.65045	T_B_My
3.65771	-3.82715	T_My
3.21621	-3.21645	T_My
4.67416	-3.25123	T_My
-1.02407	-3.76918	T_B
-2.99337	-3.13764	T_B
-1.36127	-3.85835	T_B
5.26252	1.34949	T_My
2.87184	-2.87338	T_My
1.72948	-2.96968	T_My
7.16868	0.14667	T_My
-7.25601	1.93845	T_B
-3.03803	-2.92624	T_B
-2.116	-4.21823	T_B
-0.447248	-2.75701	T_B_My
4.00822	-4.20624	T_My
-2.56599	-3.99473	T_B
3.10889	-3.00422	T_My
-0.363412	-3.47198	T_B
-2.04202	-2.6765	T_B
5.93767	1.38516	T_My
3.55298	-3.86408	T_My
1.55765	-4.40606	T_My
3.14185	-2.81723	T_My
-2.9491	-3.06914	T_B
2.11002	-4.2855	T_My
-2.90009	-2.77615	T_B
-6.03453	2.53869	T_B
3.32653	-4.6965	T_My
3.42921	-2.53952	T_My
3.11339	-4.45205	T_My
5.63395	-1.84868	T_My
5.83081	0.966381	T_My
4.5146	0.870206	T_My
4.07658	-3.0713	T_My
3.12331	-3.12975	T_My
2.97062	-3.16576	T_My
2.92567	-4.3494	T_My
7.25664	0.832273	T_My
-2.81005	-3.07881	T_B
2.11605	-4.47397	T_My
3.62752	-3.35921	T_My
0.147016	-2.46983	T_B_My
-0.383116	-2.09972	T_B_My
3.21644	-4.01496	T_My
3.46833	-4.00072	T_My
-2.78901	-2.79374	T_B
2.94933	-2.53227	T_My
-2.82699	-3.01941	T_B
7.70518	0.66613	T_My
-0.59341	-3.54337	T_B
2.46581	-2.79043	T_My
3.28558	-2.98775	T_My
2.82701	-4.86708	T_My
5.37483	1.21068	T_My
-0.644636	-3.00346	T_B
-2.77844	-2.91382	T_B
-2.08051	-3.56778	T_B
2.80346	-3.53121	T_My
3.53064	-4.70543	T_My
5.21405	0.852897	T_My
-2.87455	-3.18517	T_B
-5.98975	-1.26319	T_B
2.25316	-3.47052	T_My
4.03848	2.70685	T_My
-3.00741	-4.30388	T_B
1.65364	-2.93868	T_My
5.95665	2.05294	T_My
7.25968	-0.409306	T_My
4.34603	-2.81256	T_My
1.50167	-2.98509	T_B_My
1.56062	-3.13307	T_B_My
0.400984	-3.44766	T_B_My
-2.70649	-2.89056	T_B
0.437213	-2.01235	T_B_My
2.71769	-3.60537	T_My
-1.66335	-4.16189	T_B
4.28171	0.641708	T_My
7.02788	-0.720142	T_My
-1.56564	-3.83435	T_B
1.21426	-3.00112	T_B_My
-3.09989	-3.31892	T_B
5.74708	1.07998	T_My
-0.675673	-2.84462	T_B
3.7876	-3.56743	T_My
5.9869	1.56289	T_My
-0.889687	-3.37616	T_B
3.4746	-4.86676	T_My
3.56884	-2.81664	T_My
3.79831	-4.55536	T_My
-0.520884	-3.0546	T_B
7.70486	0.890423	T_My
3.64497	-4.57826	T_My
-1.02834	-0.260158	T_B
6.76363	-0.99682	T_My
2.09104	-4.61339	T_My
3.93065	-1.15285	T_My
3.71022	-4.18625	T_My
5.25416	1.26344	T_My
3.48455	-3.83768	T_My
-3.73579	-2.84678	T_B
3.76526	-1.08234	T_My
2.82297	-4.2043	T_My
3.9602	-4.12065	T_My
3.61065	-2.0231	T_My
4.60476	3.7664	T_My
3.13953	-4.24234	T_My
-6.56086	1.54189	T_B
3.45097	-3.76113	T_My
5.30208	-2.61377	T_My
4.38161	1.71525	T_My
4.04224	1.54987	T_My
1.51233	-2.29224	T_B_My
1.61324	3.72701	T_B_My
1.76041	3.50466	T_B_My
4.17056	-3.49849	T_My
2.23165	-4.03505	T_B_My
-6.56147	1.96692	T_B
7.45793	-0.128468	T_My
-5.80793	-1.59966	T_B
3.36749	-4.97096	T_My
3.55765	-4.94722	T_My
-2.23812	-4.38675	T_B
0.0316096	-1.87904	T_B_My
4.28722	-3.64128	T_My
0.16866	-0.881552	T_B
-5.8196	2.93738	T_B
-5.38681	-2.00841	T_B
5.84107	1.05774	T_My
5.68914	3.10205	T_My
0.440034	-2.75295	T_B_My
3.92643	2.98357	T_My
3.90903	4.13963	T_My
4.85482	-2.94712	T_My
-5.60107	-2.14459	T_B
6.43889	2.25457	T_My
7.11879	-0.120524	T_My
-0.542899	-3.2224	T_B
6.35017	-1.41322	T_My
4.15769	-0.865473	T_My
-6.67268	2.58834	T_B
4.31519	3.81751	T_B_My
4.32849	-4.07718	T_My
5.05187	1.85991	T_My
2.5104	-2.46126	T_My
7.52099	1.15106	T_My
3.80252	-4.19542	T_My
-2.1272	-4.91969	T_B
4.52197	-3.18002	T_My
3.04045	-4.16427	T_My
7.46405	0.553696	T_My
-5.80112	-2.52747	T_B
3.59874	-4.18883	T_My
7.44484	0.587045	T_My
4.36327	-3.01929	T_My
5.99899	0.783944	T_My
3.71328	-4.03921	T_My
3.32166	-4.74231	T_My
3.8243	-4.31545	T_My
1.09862	-3.82178	T_B_My
1.80031	2.19439	T_My
4.08737	-4.10087	T_My
5.11334	-0.511221	T_My
3.85205	-4.19929	T_My
3.68117	-3.7027	T_My
1.58138	3.7333	T_B_My
3.71518	-2.08067	T_My
5.08561	3.35464	T_My
2.88025	-4.32849	T_My
2.13323	3.59803	T_B_My
0.239041	-2.97567	T_B_My
6.89257	0.258486	T_My
3.78424	-4.07989	T_My
5.59652	0.794215	T_My
3.1002	-4.33766	T_My
3.23769	-4.50277	T_My
7.48257	-0.525274	T_My
3.97921	-3.92191	T_My
5.77769	0.730728	T_My
2.93104	-4.22837	T_My
3.3899	-3.72517	T_My
-2.1027	-5.33749	T_B
3.69018	-2.34981	T_My
-3.12117	-2.7723	T_B
7.43081	0.141652	T_My
4.57767	0.808416	T_My
4.1824	-1.8055	T_My
-2.94997	-3.97331	T_B
-2.91909	-3.41619	T_B
4.52175	-0.90463	T_My
1.65224	-3.44627	T_B
2.67453	-4.62405	T_My
4.1476	-2.12945	T_My
4.89436	-1.60674	T_My
3.36882	-4.59249	T_My
4.68801	-0.544843	T_B_My
3.70834	-4.09928	T_My
3.81184	-3.88016	T_My
4.4989	0.279514	T_My
2.93197	-4.79547	T_My
-5.86825	2.11454	T_B
5.19916	-0.459287	T_My
4.27284	-2.36313	T_My
4.38506	-2.51327	T_My
1.70571	-2.14354	T_B_My
3.9995	0.91503	T_My
3.71998	-3.95261	T_My
-2.53383	-3.07216	T_B
5.25641	1.95645	T_My
2.95436	-4.41045	T_My
4.03597	-4.26119	T_My
4.69658	2.27273	T_My
3.64929	-4.42652	T_My
5.45618	-0.476192	T_My
4.71331	1.21764	T_My
3.52205	-1.87318	T_My
1.8552	2.29346	T_My
3.96924	-4.29449	T_My
-2.90717	-3.70691	T_B
4.2225	-3.28599	T_My
6.66355	-0.680871	T_My
5.43441	0.118332	T_My
5.8555	-1.24077	T_My
3.98839	-4.86145	T_My
4.88628	-3.21242	T_My
3.07462	-4.14458	T_My
2.60393	-3.68173	T_My
6.09218	1.09401	T_My
3.71138	-3.76055	T_My
-1.01529	-3.76257	T_B
7.23643	-0.680693	T_B
3.50836	-4.65723	T_My
2.99067	-2.95762	T_My
3.07423	-4.35455	T_My
5.97866	1.77665	T_My
-5.80917	-2.71877	T_B
6.62131	1.64958	T_My
2.03847	2.34437	T_My
3.9341	-2.37326	T_My
3.39692	-5.08284	T_My
-7.01366	2.70827	T_B
0.155223	-2.11272	T_B_My
0.780136	3.42488	T_B_My
4.77468	-0.425714	T_B_My
3.90682	-0.928526	T_My
3.72834	-0.530847	T_My
6.75599	2.48276	T_My
-3.10572	3.0833	T_B
1.77505	-4.35362	T_My
6.56418	2.77685	T_My
7.31127	0.146672	T_My
-4.74156	-3.63927	T_B
6.19495	2.5695	T_My
7.14608	0.423941	T_My
2.79582	-3.72128	T_My
4.04091	-4.43441	T_My
4.77558	-1.11262	T_My
4.55594	2.77694	T_My
-7.26259	0.710321	T_B
6.08176	1.67316	T_My
-0.990612	-1.77351	T_B_My
5.31126	1.3542	T_My
7.0777	1.92998	T_My
7.84225	0.800562	T_My
6.95635	0.362507	T_My
4.36028	3.75381	T_My
-6.17083	1.92229	T_B
4.96956	-0.202544	T_B_My
2.7527	-3.91855	T_My
3.93408	-4.37997	T_My
3.9232	-2.63931	T_My
4.14655	-3.94414	T_My
0.404281	-1.73216	T_B_My
5.66767	1.67359	T_My
7.81545	0.777962	T_My
5.09473	0.617689	T_My
3.65663	-1.17814	T_My
0.989172	3.34403	T_B_My
2.5869	-2.77527	T_My
6.3801	0.416657	T_My
-1.81008	0.0524642	T_B
-4.31011	-1.35759	T_B
1.8609	-1.36016	T_B_My
6.77277	0.41265	T_My
-2.00038	-4.53337	T_B
7.11261	0.129737	T_My
3.79143	-4.74931	T_My
3.59342	-3.73182	T_My
-5.50684	1.54436	T_B
-1.29676	-2.62724	T_B
-2.17181	-1.74129	T_B
1.96597	-3.47508	T_B_My
1.87729	-0.91462	T_B_My
-5.07832	1.89087	T_B
1.31072	-1.87318	T_B_My
-2.01743	-4.21792	T_B
4.96253	-1.24084	T_My
6.28145	-1.25927	T_My
7.15597	0.785087	T_My
-2.37268	2.9196	T_B
1.8465	1.66964	T_My
0.207853	-3.00818	T_B_My
3.82253	-2.75774	T_My
-6.10882	2.48503	T_B
1.41675	-0.0362386	T_B_My
2.92966	-0.990138	T_My
-2.55261	-3.52256	T_B
-7.06444	2.92868	T_B
2.40693	-0.212844	T_B_My
-2.67126	2.24017	T_B
-0.321305	0.128619	T_B_My
-1.41287	-1.64645	T_B
0.693984	-1.30574	T_B_My
1.9225	2.16467	T_My
6.09945	1.90509	T_My
-2.79338	1.36196	T_B
3.93017	-4.25171	T_My
3.94371	-2.28563	T_My
2.2367	-1.44451	T_B_My
3.9193	-2.96615	T_My
1.15236	-1.58709	T_B_My
-0.788679	0.373633	T_B
5.84693	1.20753	T_My
3.93905	1.07378	T_My
1.41219	-0.930746	T_B_My
0.806335	-0.874344	T_B_My
1.2092	-1.20615	T_B_My
2.71713	-3.00379	T_My
1.01199	-0.119508	T_B_My
7.519	0.574764	T_My
1.06308	0.279421	T_B_My
2.17851	-1.89648	T_B_My
2.67455	-3.24021	T_My
3.11252	-0.206093	T_My
3.67282	-0.859186	T_My
2.72485	-4.84425	T_My
3.48234	-3.08665	T_My
4.38287	-3.45815	T_My
[truncated: 50,240 more rows]

## Sheet: Panel ED 7D
umap_1	umap_2	condition
-6.6719	2.98049	C
3.37699	-4.05081	C
-5.77547	-2.36774	C
-2.80329	-3.44737	C
3.43325	-2.01908	C
-1.34055	-0.412059	C
2.80227	-4.73774	C
-3.00354	-2.82031	C
4.36092	3.35179	C
5.53878	1.05588	C
-2.21946	-2.07851	C
-2.63772	-2.82055	C
-4.7215	-3.92708	C
-2.73076	-3.53757	C
3.33445	-3.55845	C
0.729987	-3.29631	C
2.80386	-2.53484	C
2.10771	-2.95382	C
2.98693	-2.90668	C
-1.64504	-3.88428	C
1.58199	-2.68368	C
-2.81836	-2.52841	C
2.23399	-2.97457	C
-1.79737	-4.57645	C
3.65186	-4.09837	C
3.05089	-4.25398	C
-1.02664	-3.8227	C
3.13234	-4.05374	C
-2.53722	-4.75539	C
3.93985	-3.59051	C
2.04303	-4.46497	C
-0.890134	-3.68517	C
-2.36876	-3.77065	C
0.814207	-3.00974	C
1.16954	-3.63481	C
2.51014	-2.63911	C
-2.95388	-2.58414	C
-2.84	-2.57795	C
3.16372	-3.02321	C
-0.645763	-3.17189	C
2.83913	-1.32934	C
-3.40139	-4.46657	C
3.36163	-4.76531	C
7.68781	-0.303628	C
0.0197462	-2.10945	C
3.47747	-4.60313	C
7.59067	0.607246	C
3.75419	-4.74635	C
5.62506	1.57027	C
2.9843	-4.419	C
-0.57456	-3.28107	C
6.2893	-1.50147	C
2.96255	-4.2633	C
1.78921	-3.54194	C
4.09288	-4.15186	C
3.79199	-3.37613	C
6.275	1.88188	C
-6.23501	1.05574	C
3.0648	-4.39512	C
4.24281	-3.21089	C
5.18967	4.05107	C
5.68563	3.58665	C
4.42626	-2.95443	C
-5.03657	-1.79428	C
-6.85555	2.23018	C
4.29142	-2.95815	C
4.19398	-3.39122	C
1.74459	-2.12748	C
3.71752	-4.91568	C
5.10106	1.71775	C
4.43179	1.76208	C
-6.86788	2.08452	C
3.56472	-2.68345	C
4.92119	-1.96294	C
2.64847	-4.29384	C
6.10761	-0.615738	C
3.97128	2.92592	C
3.99961	-4.63675	C
0.0914722	-2.69285	C
-1.97662	-4.22592	C
4.62783	-0.660172	C
6.21389	1.8414	C
3.85772	-4.94192	C
4.93127	0.949175	C
-6.69808	2.13053	CS
7.2228	-0.397544	CS
1.72874	-2.05469	CS
-5.77664	3.74391	CS
-5.27278	3.71339	CS
1.36587	-0.668382	CS
0.884354	-0.119959	CS
6.2916	2.06115	CS
3.20594	-4.4563	CS
1.38881	0.100096	CS
1.37139	-0.279108	CS
-0.236797	-0.155576	CS
6.81427	0.688618	CS
-1.31671	-3.91659	CS
-1.44394	-3.38576	CS
3.15456	3.19124	CS
1.85117	-4.24636	CS
0.386499	-0.472486	CS
-6.88425	2.17992	CS
8.0314	0.876591	CS
1.03459	-1.06631	CS
-7.01478	0.902638	CS
-2.98855	-2.47765	CS
-1.55649	-2.32178	CS
4.39653	1.97556	CS
0.0233564	-0.671007	CS
1.94102	-1.61954	CS
5.72497	2.12354	CS
-3.0049	-2.72129	CS
0.959473	-0.726518	CS
1.02378	1.83613	CS
1.35547	-0.439184	CS
1.18353	-0.213733	CS
-1.76095	-2.60595	CS
1.68444	-2.32119	CS
4.31213	-3.715	CS
-0.174222	0.13758	CS
1.60304	-0.553084	CS
-1.6916	-2.99192	CS
3.2554	-5.02432	CS
-2.59138	-3.3613	CS
5.32675	1.84088	CS
-7.22498	1.80882	CS
1.09313	-0.965986	CS
2.04859	-0.623154	CS
1.82735	-0.87853	CS
0.30541	0.23161	CS
-0.0869764	-3.25619	CS
-2.73747	-2.43339	CS
1.93418	-2.0254	CS
0.901974	0.0434192	CS
0.913338	-0.130128	CS
7.23092	1.63686	CS
4.75038	1.77504	CS
-3.1982	-4.05855	CS
3.96529	-3.33463	CS
3.66267	-4.93891	CS
0.966073	-0.00119823	CS
1.36768	-0.891829	CS
2.47096	2.38969	CS
-2.0699	-4.51683	CS
1.52732	-0.28801	CS
2.97421	-2.92954	CS
2.66597	-2.1858	CS
2.53081	-2.22318	CS
-0.0616491	0.231156	CS
1.27911	-1.94917	CS
3.72931	4.02669	CS
1.54421	-2.62079	CS
3.05714	-2.80511	CS
1.14716	-0.407277	CS
-4.54625	3.78043	CS
-2.69159	3.27411	CS
1.1385	-0.760528	CS
-5.01915	2.10976	CS
-0.879762	-1.87992	CS
0.8748	-0.438075	CS
-6.94682	2.39929	CS
0.668871	-1.6377	CS
2.67445	-3.67947	CS
1.34722	-0.618289	CS
5.87508	1.32726	CS
0.197381	-2.11985	CS
2.9022	-4.36142	CS
2.91382	-2.65841	CS
3.92748	-2.41541	CS
-0.0553807	-1.43791	CS
1.00654	-1.38484	CS
-0.931575	-2.20912	CS
-3.16482	0.733665	CS
1.28632	-0.549014	CS
3.5108	-4.62798	CS
-4.59674	-1.58645	CS
1.98728	-0.0807743	CS
7.73995	0.937219	CS
-0.786581	1.41975	CS
-1.0559	-0.71235	CS
-1.31486	-0.970114	CS
2.89639	-3.07499	CS
1.71351	-0.287242	CS
5.22891	3.18243	CS
4.69259	-3.32718	CS
-2.5645	-4.17025	CS
1.30346	-1.72844	CS
1.37148	0.253313	CS
0.594449	-0.150041	CS
1.96489	-3.54719	CS
2.85001	-2.53645	CS
2.61928	0.119227	CS
1.74549	-3.50402	CS
5.36673	2.65017	CS
1.19052	-2.00851	CS
-1.34207	-2.1958	CS
-6.82821	1.7737	CS
-6.31891	2.31571	CS
0.969367	-0.897505	CS
-1.02957	-2.16197	CS
1.72623	-0.461971	CS
2.99904	-3.93523	CS
0.94515	-0.62413	CS
-1.22105	-2.00417	CS
1.14967	-2.43642	CS
-0.123674	-0.411535	CS
3.83295	-3.42372	CS
-0.41755	-2.34928	CS
3.5001	3.73934	CS
-2.65926	3.21643	CS
1.20498	-1.62824	CS
1.75767	-2.01385	CS
1.09734	0.199407	CS
1.62667	-0.879146	CS
1.61128	-2.30095	CS
1.91603	-2.86634	CS
1.51196	-1.29857	CS
1.43971	-0.392371	CS
6.24368	-1.55304	CS
6.19276	-0.338613	CS
1.3993	0.119948	CS
0.77289	-1.87904	CS
-1.56149	-1.47153	CS
-0.695298	-0.395739	CS
1.19009	1.42068	CS
3.71134	-0.733077	CS
6.0684	1.49015	CS
3.73598	3.95979	CS
4.2345	4.09078	CS
-1.91035	-4.18942	CS
2.9608	1.18778	CS
3.15728	-4.59655	CS
1.11235	0.0494449	CS
-4.34667	-1.56829	CS
-6.4544	2.30559	CS
0.964833	-1.52948	CS
1.80674	-0.0336168	CS
-3.76632	-1.24898	CS
-0.608187	-0.668836	CS
1.26929	-1.17578	CS
2.06603	-1.68061	CS
3.30408	1.51258	CS
1.35885	-0.0384496	CS
1.66699	-2.761	CS
-0.181355	-0.609801	CS
3.38712	-1.19557	CS
6.54022	-1.29249	CS
4.06807	1.95006	CS
5.43097	2.99959	CS
1.66839	0.55597	CS
-1.18419	-3.61949	CS
-2.36075	-2.56023	CS
-0.299933	-0.603622	CS
4.19127	2.39342	CS
1.20651	-1.4231	CS
0.938879	-1.79364	CS
3.40677	-2.68634	CS
-4.69281	-1.58066	CS
-2.70427	-2.87087	CS
-0.453543	-1.19957	CS
0.993423	-0.317048	CS
-2.25933	-3.46295	CS
1.38034	-0.853325	CS
1.1492	-2.11575	CS
-0.778543	-0.379829	CS
1.25617	0.0802746	CS
2.73338	-4.46245	CS
-1.43781	-0.622008	CS
-0.625247	-1.98503	CS
3.05305	-0.0126217	CS
0.860281	-3.07346	CS
1.57753	-1.71205	CS
3.08361	-0.893495	CS
3.44486	-3.66409	CS
-0.166813	-2.50013	CS
2.65001	2.82111	CS
3.78063	1.46161	CS
3.78902	-2.32955	CS
4.57117	-1.96826	CS
3.74488	-3.58099	CS
0.515441	-1.59506	CS
3.17751	1.75809	CS
0.829401	-0.418957	CS
2.84268	0.635753	CS
4.52819	-2.67296	CS
4.79895	3.79607	CS
2.96752	3.73666	CS
1.29826	-2.5359	CS
6.1041	2.55399	CS
5.84399	2.32244	CS
1.90772	-2.80494	CS
2.56263	-3.08847	CS
4.65846	-2.09222	CS
3.10176	-2.38275	CS
7.89863	0.628425	CS
0.668415	1.45772	CS
-4.96209	3.91641	CS
5.34677	2.2101	CS
-1.35796	-1.75297	CS
-0.305321	-2.30293	CS
7.82106	0.706835	CS
0.918566	-0.452908	CS
2.48149	-4.46202	CS
-0.293284	-0.620965	CS
-4.65103	-1.01954	CS
4.27655	-3.78315	CS
1.29604	0.164477	CS
0.754727	0.07842	CS
4.04795	-4.44859	CS
1.72448	-0.665953	CS
-0.772954	-1.8336	CS
-4.83679	3.87531	CS
1.99822	-4.68514	CS
2.0849	-2.90663	CS
-0.918485	-2.6791	CS
-0.799795	-2.56014	CS
1.04198	0.424854	CS
-0.225684	-0.444233	CS
1.07817	-1.53425	CS
1.66473	2.0091	CS
5.50378	2.48789	CS
3.54282	-3.37002	CS
0.951787	-0.543193	CS
1.37475	-1.57115	CS
1.3948	-2.7419	CS
-1.60834	-3.02223	CS
-3.03983	-3.79385	CS
1.31205	0.00193733	CS
4.04367	-4.44521	CS
-1.93602	-2.83954	CS
2.67329	-4.04955	CS
1.11775	-0.736202	CS
0.896137	-1.25427	CS
-1.76426	-3.23578	CS
4.64326	-2.05256	CS
1.19263	0.162708	CS
2.47212	-2.47108	CS
2.87082	1.66562	CS
1.02115	-2.09554	CS
4.73687	1.3759	CS
-1.20438	-2.73651	CS
1.1825	-2.71508	CS
-5.32286	1.89322	CS
-0.787218	-2.39007	CS
-4.69578	2.22908	CS
4.13708	-3.77307	CS
3.65969	-4.68189	CS
-7.91351	1.58448	CS
-3.59751	3.35355	CS
-0.597334	-1.70054	CS
2.51596	2.13563	CS
3.21509	-2.78355	CS
2.35771	-4.01687	CS
3.87912	-4.64353	CS
2.70181	-4.80545	CS
2.77009	-2.95456	CS
2.11834	-2.21282	CS
3.25885	1.81542	CS
-6.49756	2.85935	CS
5.04462	3.13631	CS
-2.08012	2.87425	CS
0.116014	-0.26342	CS
-0.605435	-0.644607	CS
2.26765	-1.87265	CS
0.669852	-0.409192	CS
2.03107	1.94797	CS
2.45844	-2.00089	CS
-1.40102	-3.91825	CS
1.34214	0.111457	CS
-6.42465	2.21023	CS
-1.27287	-2.44784	CS
1.88167	-1.43843	CS
-2.33373	2.65458	CS
-0.644524	-2.01879	CS
1.98718	-2.58188	CS
1.90228	-1.02802	CS
1.03736	-0.544286	CS
1.11405	-0.687644	CS
4.27439	-0.823998	CS
5.93259	2.0013	CS
4.20167	-4.29985	CS
-2.7534	0.349349	CS
-6.65436	1.97505	CS
-0.185655	-0.558121	CS
1.35718	-2.71726	CS
1.75239	-0.970706	CS
0.718349	-2.53814	CS
2.05336	-0.278641	CS
3.08685	-4.55968	CS
3.77078	-4.1724	CS
0.746035	-0.862931	CS
1.66718	-0.439784	CS
0.220466	-1.8111	CS
3.43825	2.97306	CS
4.90533	0.642328	CS
-5.78672	3.98184	CS
7.82715	0.626974	CS
0.780143	-0.893602	CS
-1.15307	-2.09963	CS
-1.50262	-2.71584	CS
5.85258	2.42915	CS
2.93498	-3.32011	CS
2.13957	-3.22873	CS
4.53015	-2.04311	CS
5.08002	-1.63246	CS
2.28314	-4.15775	CS
2.84455	-4.26275	CS
1.57001	-2.43333	CS
0.646208	-1.52815	CS
3.42931	3.51686	CS
1.18592	-2.83134	CS
2.88569	-2.70274	CS
4.15025	4.21735	CS
1.47822	2.47625	CS
0.356323	-1.53125	CS
7.45907	0.364264	CS
0.832718	-1.42657	CS
0.960635	-0.692887	CS
-1.29584	-2.75364	CS
-1.71464	-1.05632	CS
3.04423	1.53755	CS
-1.68568	-3.91998	CS
3.35999	-2.57928	CS
1.095	-0.402339	CS
2.52789	-0.664035	CS
-6.82629	1.98167	CS
-7.77561	1.51589	CS
1.38415	-2.43526	CS
7.51439	-0.333213	CS
1.90607	0.50762	CS
1.74085	-0.462646	CS
1.88361	-0.395433	CS
6.62136	2.04777	CS
3.46797	1.70983	CS
3.80241	-3.41708	CS
-6.70924	1.72942	CS
2.54188	-4.35009	CS
-0.912784	-1.88441	CS
1.57906	-3.00531	CS
-1.5869	-3.00226	CS
-3.1098	-3.78456	CS
3.84062	1.26148	CS
1.4606	-2.00192	CS
-2.17923	-4.27029	CS
-2.84781	3.1622	CS
3.53546	3.69866	CS
-2.90002	0.504256	CS
0.00710356	-1.85435	CS
3.50446	-4.84572	CS
-1.80904	-4.21953	CS
-1.86452	-1.51203	CS
-0.134917	-2.57438	CS
-1.68088	-3.93906	CS
6.86902	-0.919033	CS
1.47891	-1.54326	CS
4.14921	-3.12705	CS
-6.67567	2.56067	CS
1.76584	-1.42651	CS
2.99022	-4.57557	CS
1.87642	-0.135913	CS
3.55371	-4.79931	CS
5.12439	1.90633	CS
2.91923	-3.26375	CS
0.771813	-1.84805	CS
2.96388	-5.04629	CS
3.44109	-4.90152	CS
0.924296	-0.208145	CS
-0.801437	-2.28224	CS
7.02565	0.846053	CS
-6.16068	1.9086	CS
7.8378	0.401829	CS
-1.31041	-0.0969679	CS
3.68509	-3.11823	CS
1.46861	-1.79607	CS
-1.7797	-1.27316	CS
-0.402641	-0.483781	CS
0.740248	-0.0689566	CS
4.36304	-2.18071	CS
1.84293	-1.0861	CS
3.68285	1.28713	CS
4.50393	0.234088	CS
0.245894	-3.42113	CS
-1.3142	-1.73647	CS
3.10055	-4.84604	CS
1.49944	-3.12451	CS
1.39835	1.32222	CS
0.396075	-2.06187	CS
-1.00008	-2.23702	CS
4.55692	1.99388	CS
2.63807	-3.84867	CS
-7.40835	1.75216	CS
-5.57032	3.82405	CS
0.473516	-1.16174	CS
-2.13429	-3.17414	CS
3.42607	-2.89032	CS
-6.60602	2.23726	CS
4.52523	3.24858	CS
-3.10991	-3.12424	CS
4.40219	4.43342	CS
3.70936	3.95279	CS
1.66923	0.892872	CS
3.56272	-4.34624	CS
1.31987	-0.277179	CS
-0.420032	-1.45688	CS
2.42026	-4.05063	CS
4.59453	-1.747	CS
-4.86984	2.07175	CS
-1.10831	-1.54732	CS
1.08789	-0.603007	CS
4.43187	3.25418	CS
-1.2007	-2.62469	CS
3.26014	-2.80382	CS
-5.74932	2.20772	CS
-0.23309	-3.21721	CS
-1.82301	-1.9503	CS
-1.29389	-1.45516	CS
-2.59248	0.489271	CS
1.89114	0.937959	CS
-2.5722	-3.56977	CS
3.05369	-2.64237	CS
1.85043	-1.38311	CS
-7.81538	1.46051	CS
8.10437	0.73795	CS
-1.44785	-3.1418	CS
7.49896	0.564999	CS
2.32126	-1.22265	CS
-0.383762	-0.514772	CS
1.87163	-1.31449	CS
0.616904	-1.76716	CS
2.8646	-5.05343	CS
1.29158	-0.838773	CS
-0.687603	-1.14416	CS
-5.42637	-2.28682	CS
-1.81895	-2.12307	CS
4.3001	1.96073	CS
3.7678	-1.93624	CS
-1.35917	-1.56898	CS
-2.34392	-2.85111	CS
2.85191	-2.39846	CS
1.16463	-0.0940351	CS
1.98813	-2.06824	CS
-2.42271	-3.1873	CS
-2.05169	-4.6585	CS
-2.75194	2.88126	CS
1.93497	0.30937	CS
1.68207	-1.29669	CS
3.28204	3.7829	CS
-0.386062	-1.0382	CS
-2.48252	-3.92682	CS
1.93709	-3.1843	CS
-5.13071	1.6709	CS
3.68628	-0.400284	CS
-2.64959	-2.64612	CS
6.52952	2.09304	CS
-0.386907	-0.850177	CS
4.60351	2.98901	CS
-1.64263	-4.06272	CS
1.85769	-1.74399	CS
1.78375	2.33869	CS
4.19907	3.64627	CS
7.50643	-0.224729	CS
3.09603	-4.64917	CS
3.0226	-2.60851	CS
-2.27759	-4.03645	CS
-1.3734	-1.44133	CS
3.60025	-4.72228	CS
3.62313	-1.02198	CS
2.21744	-0.74022	CS
3.64213	-4.99897	CS
-4.82477	2.01551	CS
-5.24741	2.00374	CS
1.99121	-2.28305	CS
7.04019	1.25164	CS
4.08264	-3.2893	CS
0.510997	-1.43398	CS
-6.3635	3.26585	CS
6.29731	1.62293	CS
1.40834	-2.26916	CS
3.81051	1.53818	CS
0.670539	-0.981029	CS
2.14364	-2.34059	CS
2.28647	-0.825504	CS
0.222272	-2.5201	CS
-6.73696	2.12107	CS
-1.28926	-1.76625	CS
0.684363	-1.12727	CS
-0.80522	-3.82219	CS
-0.0104649	1.78344	CS
1.70476	2.89188	CS
3.07603	-3.07339	CS
3.73295	-4.10421	CS
0.182918	-1.58099	CS
1.443	-0.217943	CS
4.15375	-3.55212	CS
1.56663	-4.28684	CS
1.61171	-0.297841	CS
0.527124	-1.52807	CS
0.61629	-0.502138	CS
-0.625116	-0.73891	CS
0.915476	-1.94652	CS
2.6379	-1.13469	CS
1.17721	-1.33108	CS
1.40567	-0.029298	CS
0.845578	-0.505389	CS
0.539501	-1.81064	CS
-0.426462	-1.35989	CS
5.55767	2.08035	CS
-2.56016	2.41041	CS
1.42342	-1.55643	CS
1.6722	-0.599266	CS
-4.80404	3.64151	CS
2.91175	-2.82925	CS
5.09268	1.85987	CS
4.56375	3.19095	CS
-6.09404	2.2173	CS
1.92994	-3.34027	CS
5.57578	2.43944	CS
1.90634	-2.79433	CS
1.50991	-1.17956	CS
2.42829	-3.19024	CS
3.03677	-4.54549	CS
1.39644	-2.19944	CS
-0.156473	2.86238	CS
2.87667	1.89402	CS
3.55607	-2.89213	CS
1.61447	-1.70146	CS
1.4852	-0.535978	CS
2.30033	1.8635	CS
2.63022	-2.6791	CS
-4.90851	3.72278	CS
-6.87396	2.2233	CS
4.44133	-3.73031	CS
5.106	-1.08949	CS
7.54789	-0.531502	CS
1.31855	-0.665108	CS
3.00792	3.15016	CS
-4.60661	-1.46969	CS
2.55371	-2.80261	CS
2.32022	1.94957	CS
0.808651	-0.721471	CS
-0.215266	-0.523331	CS
-0.168375	-1.77643	CS
-0.607623	-1.05264	CS
0.613477	-0.553468	CS
0.638308	-0.188715	CS
0.768251	-0.888422	CS
0.748812	-1.91866	CS
0.353796	-1.02725	CS
1.54012	0.208598	CS
4.5125	3.7416	CS
5.3957	2.29445	CS
7.11311	0.185859	CS
2.07398	0.484046	CS
4.19307	-3.81414	CS
0.792919	-0.578147	CS
-2.41182	-2.83061	CS
4.427	-2.02144	CS
-6.52854	1.89515	CS
-0.797848	-0.725229	CS
0.616789	-1.66454	CS
-4.83093	-3.81738	CS
1.4557	0.296213	CS
7.66341	0.709536	CS
2.93825	-3.04464	CS
-5.30523	1.52092	CS
0.938666	-0.516227	CS
5.02599	1.72611	CS
0.500998	-1.62886	CS
4.52944	3.25657	CS
4.39082	0.187259	CS
1.12647	-0.46286	CS
1.82267	-0.0874184	CS
-6.24012	2.09762	CS
1.20092	-1.65687	CS
1.28527	1.98147	CS
-3.39735	-3.99624	CS
0.122038	1.3268	CS
1.79712	-0.602347	CS
2.64386	-4.18974	CS
-3.97638	-1.23428	CS
-2.93998	2.54377	CS
1.07672	-0.103836	CS
1.26883	-1.64098	CS
3.20154	3.49662	CS
-6.75116	2.756	CS
-1.49025	1.12298	CS
-0.303544	0.367029	CS
-1.23196	-1.86386	CS
0.02826	-0.189879	CS
0.16545	-3.48533	CS
3.37612	-3.32623	CS
-1.73905	-3.05205	CS
-0.82537	-0.792802	CS
1.91998	-4.34983	CS
2.88809	-2.63804	CS
0.879214	-0.0908403	CS
2.13351	-3.94909	CS
2.11401	-4.32918	CS
-1.48068	2.95444	CS
1.82081	-2.48982	CS
3.70542	-1.27289	CS
-1.33294	0.655972	CS
3.75502	1.50003	CS
3.10421	3.3251	CS
-0.145407	-1.66677	CS
3.0096	-5.12984	CS
0.47131	0.0147306	CS
3.35626	-4.74704	CS
0.882092	-1.79182	CS
-3.21779	-2.82261	CS
3.05444	-3.12933	CS
3.92251	3.97482	CS
-0.385444	-3.72014	CS
4.12147	-3.2821	CS
4.3296	-3.09488	CS
6.93222	0.82922	CS
3.61574	3.90547	CS
5.55993	2.30944	CS
6.74811	2.36856	CS
1.06618	-0.313063	CS
2.1954	-2.59423	CS
3.58945	-0.874911	CS
-4.36438	-2.71064	CS
-2.86791	1.79663	CS
-1.21701	1.25544	CS
-1.61779	-3.9342	CS
5.22297	2.12266	CS
1.3156	-1.91203	CS
0.824499	-0.892495	CS
0.45323	-0.366856	CS
3.26449	0.250676	CS
0.747526	-0.700773	CS
4.27495	1.36917	CS
0.662188	-2.03738	CS
1.23689	-2.35894	CS
2.03971	-1.48712	CS
3.1237	-2.91549	CS
4.13707	4.04788	CS
1.21978	-1.89451	CS
0.8291	-2.02576	CS
3.034	2.0791	CS
1.58216	-4.40562	CS
-0.815806	-1.78931	CS
2.21624	-2.12956	CS
1.40871	-0.491165	CS
1.48525	3.16139	CS
-2.21166	-4.21027	CS
-0.46349	-0.139076	CS
-6.71808	3.1754	CS
-1.4201	-0.367886	CS
1.47874	-2.59982	CS
4.51277	-2.35594	CS
-1.80772	-1.33336	CS
7.32448	-0.0490065	CS
1.36732	-0.119058	CS
0.804258	-1.50463	CS
-7.68724	1.9197	CS
-5.42837	2.26283	CS
-5.2449	1.82679	CS
2.74783	-2.83576	CS
1.51317	-1.85495	CS
1.60441	-2.53876	CS
-4.85151	2.04237	CS
-2.60698	-2.71602	CS
-0.091578	-3.10355	CS
-2.76009	3.21664	CS
2.45093	-3.44105	CS
1.84062	-1.49935	CS
2.72974	-4.91251	CS
2.49825	-1.26344	CS
1.65521	-2.76546	CS
3.54867	-4.34333	CS
-5.55148	2.18741	CS
-2.63139	-2.86774	CS
1.8775	-2.03154	CS
3.05919	-4.86422	CS
0.630689	-1.76914	CS
-0.393543	0.415796	CS
-0.705094	-1.17906	CS
2.80471	-4.86655	CS
-6.12116	1.31953	CS
4.00056	3.48157	CS
3.84226	-0.806218	CS
1.11868	-0.0502651	CS
-0.421462	0.502391	CS
3.36332	-3.13791	CS
-3.33869	-3.49271	CS
3.02768	-3.18624	CS
-2.93897	-3.54911	CS
4.54341	-1.42717	CS
3.57787	3.49138	CS
-1.54783	-2.08183	CS
5.60985	1.18731	CS
3.20871	-2.93245	CS
-6.0314	1.57969	CS
7.65492	0.466231	CS
1.69534	-0.742315	CS
-2.64457	-3.04498	CS
0.300692	-0.627983	CS
7.54097	-0.330205	CS
7.83993	0.408694	CS
2.88711	-2.83182	CS
-0.833547	-1.10116	CS
1.31974	0.0145989	CS
0.942346	-1.17636	CS
0.850027	-0.489378	CS
-3.87733	0.996287	CS
-1.30086	-1.72871	CS
5.98469	2.3152	CS
7.43579	0.252093	CS
-1.69769	2.70928	CS
1.73421	-3.00496	CS
1.50037	-0.713293	CS
2.42996	-3.91178	CS
2.61429	-3.00805	CS
-1.03738	-0.587144	CS
-1.7531	1.28316	CS
-0.405982	-0.770784	CS
-1.20419	-1.29787	CS
2.93038	-2.84145	CS
-0.70985	-0.814071	CS
-3.06069	1.28637	CS
3.14493	-4.57711	CS
3.62434	-2.56869	CS
5.35313	2.00796	CS
-4.55202	3.4721	CS
1.5789	-1.29609	CS
2.73928	-3.71559	CS
6.36714	-0.554037	CS
0.467461	0.109963	CS
7.74301	0.522316	CS
-3.07528	-4.33554	CS
1.43813	-1.5887	CS
1.32528	-1.44747	CS
2.16218	-3.9384	CS
-2.53983	-3.69349	CS
-1.70549	-3.57636	CS
1.73867	-1.71166	CS
7.49466	0.599962	CS
-2.13735	-0.349546	CS
4.94104	-1.97182	CS
7.82265	0.0700106	CS
1.02747	-1.06002	CS
-6.32574	1.91461	CS
-2.78824	-3.35389	CS
7.74563	0.754484	CS
1.95173	1.99481	CS
-2.86449	-3.18623	CS
7.87936	0.231032	CS
-3.59495	-4.50553	CS
-2.19346	-4.3031	CS
5.47026	1.70162	CS
0.0752036	-1.83404	CS
0.509401	-0.739809	CS
0.988791	-0.0713655	CS
-5.85432	2.82698	CS
1.98009	-1.79858	CS
-2.21779	-3.7561	CS
3.4827	-2.75852	CS
1.39229	-2.8445	CS
4.45506	3.43131	CS
7.47195	0.247232	CS
1.29108	0.102619	CS
0.873472	0.535829	CS
-3.58941	1.85013	CS
3.47975	-4.66094	CS
3.40498	-2.69455	CS
-2.22555	-3.07479	CS
-0.882017	-0.283807	CS
-2.24362	3.18527	CS
0.616088	-0.800159	CS
3.03002	3.35704	CS
-6.83361	2.01873	CS
0.751901	-1.11991	CS
-2.72248	-3.74189	CS
1.13139	-0.116162	CS
0.882579	-1.012	CS
0.561948	-2.38389	CS
0.834772	-1.31925	CS
2.77477	2.53564	CS
0.511707	-2.89664	CS
0.584529	-1.95222	CS
-0.326107	-0.934094	CS
7.68021	0.635376	CS
1.47387	0.0999866	CS
-6.36329	2.22812	CS
2.74427	-3.11576	CS
1.44052	-0.928028	CS
0.685939	-0.544862	CS
1.14373	-0.343714	CS
1.75341	-1.54661	CS
-7.80458	1.62133	CS
-0.103318	-0.423321	CS
0.719427	-0.955076	CS
-3.09551	3.02114	CS
1.35604	-0.681866	CS
-1.06606	-3.29029	CS
-1.90881	-2.56714	CS
2.25003	-2.68501	CS
5.3424	2.332	CS
6.27268	1.90259	CS
-3.04456	-2.4242	CS
3.55544	-4.41097	CS
-1.81279	0.818182	CS
3.53841	0.941792	CS
0.729383	-0.535274	CS
1.54267	-2.73109	CS
3.82337	-2.59426	CS
-1.77304	-4.13282	CS
1.2162	-0.0300496	CS
-4.33294	3.13885	CS
7.93969	0.473786	CS
1.88022	-0.627637	CS
2.00048	-4.06351	CS
7.26294	0.0386416	CS
3.64708	4.14107	CS
2.96934	-2.42952	CS
0.954423	-0.34884	CS
-0.758762	-0.0824589	CS
6.96936	1.97103	CS
5.57957	2.62498	CS
2.88271	-4.64988	CS
1.88263	-2.644	CS
4.23252	-3.60879	CS
-5.37022	-2.6388	CS
0.997601	0.142048	CS
1.26086	-1.48573	CS
2.55844	-3.46373	CS
-1.74214	-0.535731	CS
3.22523	-2.87253	CS
-1.97256	-4.93178	CS
3.5406	3.78836	CS
1.41758	-0.00410849	CS
1.58282	-2.22469	CS
7.60894	0.0262084	CS
3.31991	-3.01724	CS
2.84969	-4.32821	CS
0.596865	-1.26994	CS
-0.549007	-1.33693	CS
2.27662	-0.818753	CS
-6.71668	2.02984	CS
-0.37881	-3.77388	CS
-6.71973	1.79885	CS
-0.617154	0.50158	CS
3.08713	-4.44687	CS
6.78573	1.63848	CS
2.98937	2.9065	CS
1.78076	-1.95744	CS
1.81298	3.04677	CS
-0.705631	-0.418106	CS
2.7676	-0.129194	CS
4.38449	-3.6082	CS
2.39857	-2.55197	CS
7.54231	0.962671	CS
-0.00278297	-0.351898	CS
0.974339	-1.33237	CS
3.65149	-1.1347	CS
1.41266	-3.51448	CS
-4.07388	1.59307	CS
1.08834	0.00623783	CS
2.04183	-0.194758	CS
0.168318	-0.973537	CS
4.48038	-2.40243	CS
3.57054	0.652137	CS
1.46377	-2.85931	CS
-2.05536	-4.9016	CS
-2.00656	-3.43984	CS
2.32303	-1.52685	CS
1.50478	-0.395747	CS
-1.5066	-3.52281	CS
0.165781	-1.77735	CS
-2.13649	-4.44921	CS
2.65246	-3.84681	CS
1.29982	-1.44015	CS
2.39722	-2.93998	CS
3.0625	-2.38966	CS
0.169845	-1.36055	CS
4.30527	1.93415	CS
2.1509	-3.03179	CS
-1.00316	-3.172	CS
3.20179	3.39432	CS
-2.93303	-2.77942	CS
-0.193687	-2.95815	CS
0.51037	-0.283441	CS
0.0594792	-3.14725	CS
1.50804	-0.711099	CS
6.50495	1.27768	CS
2.17514	-2.79828	CS
1.96843	-3.24754	CS
-6.12168	2.24211	CS
1.16495	-2.03653	CS
1.43083	-2.49172	CS
3.12689	3.42305	CS
0.993209	-0.154661	CS
2.95636	1.45985	CS
2.59276	-4.79829	CS
-2.86586	-4.43879	CS
-3.89803	1.19808	CS
3.50073	-1.33398	CS
-3.39696	-4.49014	CS
5.84953	1.96991	CS
1.12082	-0.709521	CS
1.39558	0.165627	CS
1.60599	-0.96055	CS
1.3143	-2.23791	CS
-1.04909	-2.42033	CS
-0.162918	0.524791	CS
4.34096	3.95648	CS
1.0744	-2.13135	CS
1.4954	-1.15928	CS
-2.49331	2.82142	CS
7.37377	0.217318	CS
2.6868	-4.71258	CS
2.63756	-2.58435	CS
-1.14575	-1.91249	CS
0.811784	-1.83727	CS
-5.21616	-2.0908	CS
6.41307	2.19717	CS
-4.57224	-4.02716	CS
1.48395	-2.35022	CS
1.04541	-1.96088	CS
-0.609822	-0.999679	CS
4.80292	2.44636	CS
0.659283	-1.75905	CS
-2.35358	-3.18144	CS
-1.63241	-3.42614	CS
1.6867	-2.35602	CS
-0.825197	-3.53075	CS
-1.47611	-1.79707	CS
0.923818	-1.26746	CS
4.07386	1.52655	CS
5.03476	1.73214	CS
2.29793	-3.87878	CS
3.95565	-1.29835	CS
3.13591	-2.61142	CS
-1.45906	0.0317328	CS
0.528291	-2.76873	CS
-2.55091	-3.10181	CS
-3.18677	-3.39532	CS
5.54002	2.36115	CS
-0.932991	-1.53956	CS
1.18187	-0.242795	CS
2.4267	-4.28489	CS
-2.90642	-3.41289	CS
1.66549	-0.518791	CS
-0.792001	-1.65058	CS
2.43672	-4.23829	CS
4.82854	1.78916	CS
-5.43328	-2.55409	CS
-1.87763	1.75362	CS
2.81615	2.75712	CS
2.78868	-4.15068	CS
1.2016	-2.61927	CS
5.14013	1.60496	CS
4.33339	-4.00283	CS
4.45662	1.60244	CS
0.402893	-0.806972	CS
1.45353	-2.48917	CS
1.13402	-0.787882	CS
7.69145	0.351166	CS
1.43011	-0.880235	CS
2.96718	1.77878	CS
3.18215	-4.66162	CS
2.81021	-4.7334	CS
1.43955	-1.42461	CS
0.366192	0.14656	CS
3.21241	-4.86282	CS
1.24292	-2.22171	CS
1.61952	-0.29444	CS
1.06828	-0.687818	CS
4.90959	-2.04284	CS
3.10311	3.4149	CS
5.4111	2.1007	CS
7.81652	0.556985	CS
-6.05243	3.14871	CS
5.09801	-1.55901	CS
-0.301266	-0.313528	CS
-3.19368	-3.0855	CS
1.16903	2.05481	CS
6.29236	-0.805427	CS
1.82802	-2.03499	CS
5.28337	1.40706	CS
0.271704	-1.8919	CS
-0.620593	-1.20768	CS
1.69355	3.76291	CS
5.60343	2.30323	CS
-0.213361	-1.1577	CS
-1.47709	-3.26749	CS
1.70294	-0.168386	CS
1.99883	-4.52935	CS
4.62243	-1.90361	CS
1.65201	-2.4334	CS
0.986677	-0.387276	CS
2.76502	-4.82651	CS
0.71552	-0.234917	CS
2.62284	3.18887	CS
-3.19449	2.64768	CS
-1.50489	-1.82942	CS
1.3379	-2.13358	CS
-0.225077	-1.20608	CS
-1.20407	-1.56215	CS
0.67726	-1.2965	CS
-0.587992	-0.782271	CS
3.52565	1.46274	CS
2.74952	2.43791	CS
3.0915	-2.76914	CS
2.8122	-3.19931	CS
2.20393	-4.59686	CS
7.84502	0.834699	CS
3.29399	-4.83944	CS
2.02485	-1.24474	CS
1.62308	3.01134	CS
2.53481	2.83022	CS
0.525739	-0.821636	CS
-3.76834	-1.65704	CS
7.14737	-0.0480266	CS
-2.14466	-2.99762	CS
0.805586	-2.31267	CS
2.6105	0.803272	CS
-5.79553	2.06148	CS
0.373404	-0.832048	CS
-4.09181	3.33266	CS
-5.06673	3.96433	CS
-0.17121	0.107683	CS
-1.402	-4.07126	CS
-2.09968	-4.56123	CS
-3.56536	-4.58498	CS
0.842043	-0.33542	CS
1.35473	0.318953	CS
0.963513	-1.5445	CS
3.97177	-2.9879	CS
3.16174	-2.22683	CS
4.07671	-3.53213	CS
2.62917	3.74575	CS
0.895217	-1.12604	CS
2.00561	3.13347	CS
1.00158	-0.924176	CS
0.70322	0.532145	CS
0.779467	-1.9819	CS
-1.60423	-3.15485	CS
-3.78819	2.18376	CS
0.313372	-2.60268	CS
6.51037	-0.954613	CS
3.94926	-3.9686	CS
2.94172	-1.53314	CS
3.26502	-2.94223	CS
0.340492	-1.14528	CS
-2.77111	-3.08735	CS
-5.40507	4.00875	CS
2.272	-3.04513	CS
-0.185996	1.77171	CS
2.22774	-4.64893	CS
-2.15851	-3.77042	CS
1.9082	0.243431	CS
-1.11635	-0.835853	CS
6.76732	-1.03392	CS
1.58215	0.718432	CS
2.04676	-3.57456	CS
-1.41267	-1.51191	CS
2.04403	-2.67935	CS
1.20518	-1.29239	CS
6.70001	-0.748214	CS
6.56076	2.06932	CS
0.803321	-1.17702	CS
-2.63144	-4.46696	CS
2.10881	-2.84228	CS
-0.660421	2.47907	CS
1.08775	-1.58185	CS
4.5057	-1.23921	CS
-1.09536	1.52749	CS
2.35972	2.49375	CS
1.08429	-2.3005	CS
3.05545	-2.43891	CS
-2.9998	-4.65589	CS
1.049	-0.711871	CS
-3.5604	-4.36273	CS
-0.654053	-1.7979	CS
7.51351	0.0285129	CS
-0.359829	-1.81861	CS
1.23947	-1.17237	CS
1.2291	-0.563434	CS
3.87179	-1.2887	CS
1.34441	-1.15745	CS
4.57265	3.32054	CS
3.00933	-2.4245	CS
-2.32511	-2.70973	CS
2.4139	-3.85212	CS
-2.45425	-2.97186	CS
-5.07849	3.6227	CS
1.34397	-2.08882	CS
-2.29034	-3.57155	CS
3.5762	-1.08957	CS
-0.394581	-0.780331	CS
4.11044	1.62714	CS
3.93885	-1.0221	CS
3.21888	-5.11729	CS
0.706675	-2.5284	CS
-1.60359	-1.45478	CS
-5.42697	2.59672	CS
0.00171068	1.28441	CS
4.2974	3.87603	CS
-1.81172	-1.973	CS
0.932342	-1.96694	CS
0.829778	0.0313841	CS
1.72828	-1.34263	CS
0.283806	0.390739	CS
-1.57644	-4.01911	CS
1.59324	-0.89217	CS
-2.25431	-4.69672	CS
3.30636	-4.33627	CS
1.69244	-2.93096	CS
0.869717	-2.38407	CS
5.61406	1.86989	CS
1.04269	-1.38259	CS
-2.2368	-4.40163	CS
1.00067	-0.346925	CS
1.24223	-1.50813	CS
2.48123	1.58089	CS
1.18974	0.0636574	CS
0.556044	-0.00291163	CS
1.20195	-0.676049	CS
-4.71277	1.79082	CS
2.09899	2.52115	CS
3.3976	-4.73075	CS
-1.38491	-0.110994	CS
-4.79763	-1.74282	CS
4.32121	1.67725	CS
4.60656	4.43429	CS
2.13751	-2.58027	CS
-4.47866	-1.69485	CS
-6.03652	0.150041	CS
1.30142	-1.52017	CS
3.8785	-2.57894	CS
-2.34794	2.8877	CS
1.93299	0.641298	CS
5.4966	1.7161	CS
-1.70105	-3.66361	CS
4.0029	2.54276	CS
3.20685	-0.238262	CS
2.98663	-3.14395	CS
0.839796	-1.8954	CS
-0.689096	-1.63168	CS
1.32847	-0.694888	CS
2.92476	-3.02412	CS
1.17094	-0.995046	CS
5.34621	-1.02627	CS
0.492117	-0.850124	CS
2.69665	-2.60671	CS
-2.9603	-4.25201	CS
3.77796	-4.5468	CS
3.20724	-3.00509	CS
-2.69269	3.20953	CS
3.25442	3.35753	CS
-4.72982	-1.59528	CS
2.03411	3.07125	CS
6.84437	-0.718694	CS
-6.01142	3.62314	CS
-0.0499817	-2.40742	CS
0.110078	-1.33344	CS
2.0369	-0.379795	CS
1.58435	-3.22087	CS
2.06759	-2.52745	CS
2.98588	-2.51265	CS
1.80466	-0.422427	CS
0.901965	-1.18484	CS
-1.14411	2.76853	CS
-4.94857	3.95697	CS
-3.14814	1.34866	CS
-0.514328	-1.52215	CS
-1.84222	-2.79864	CS
5.40727	1.70064	CS
4.02869	3.49567	CS
2.83576	-2.41932	CS
4.06844	1.6049	CS
0.824152	-0.627996	CS
4.09535	3.86826	CS
1.16342	-1.49364	CS
1.50391	-0.78789	CS
2.77493	-3.01607	CS
2.63482	3.53186	CS
-2.33177	3.12642	CS
-1.07636	-0.654154	CS
0.789544	2.85584	CS
7.58054	0.657332	CS
1.5081	-0.936589	CS
-6.18591	2.22166	CS
-1.37635	-2.69259	CS
3.39431	-4.49246	CS
1.08222	-1.77582	CS
3.99499	1.11129	CS
-0.721986	-1.78121	CS
-2.05888	-4.79909	CS
0.0744945	-2.69511	CS
1.68797	-1.02168	CS
2.00249	0.620326	CS
1.0188	-2.66395	CS
-0.200098	-0.0829824	CS
0.783749	1.53354	CS
2.98184	3.57445	CS
1.57339	-0.23599	CS
1.42255	-2.29202	CS
-0.323675	-0.834418	CS
-0.868972	-0.573932	CS
-0.398347	-1.13518	CS
2.86199	-2.86937	CS
7.81407	0.747846	CS
0.861474	1.22807	CS
2.17393	-3.7683	CS
2.67042	-2.75658	CS
2.42036	0.259948	CS
4.00478	1.57761	CS
7.59432	0.650799	CS
0.659913	-0.678013	CS
2.42331	-2.17927	CS
2.99886	-4.27701	CS
3.03037	-5.09074	CS
1.60372	-2.06318	CS
2.18764	-1.31545	CS
1.6834	-1.9628	CS
0.963338	1.94482	CS
5.73799	2.02937	CS
1.6725	1.17827	CS
-1.84695	-2.91336	CS
-4.53221	-3.75709	CS
-0.654048	-0.883824	CS
1.62238	-1.10572	CS
1.25668	-2.26893	CS
1.49298	-0.705562	CS
3.22549	-3.1167	CS
1.35804	1.72642	CS
3.03546	-4.92524	CS
-2.91058	-3.02293	CS
1.65996	-0.146306	CS
3.17215	-2.48258	CS
-1.64821	-2.34473	CS
2.21476	-0.0986384	CS
-1.11051	-3.82384	CS
-3.79024	-3.47192	CS
6.86566	1.82796	CS
6.57988	-0.979834	CS
-6.31663	2.22837	CS
2.21903	-1.90009	CS
1.29282	-2.80024	CS
0.955504	-1.7067	CS
-0.628545	-0.531194	CS
3.72512	3.23297	CS
7.60383	0.593334	CS
5.22141	1.85948	CS
4.28484	-2.20623	CS
1.63914	-2.36341	CS
3.05462	-4.4744	CS
3.58566	0.598768	CS
2.86975	-4.32941	CS
1.32923	-0.929934	CS
-7.45709	1.70592	CS
1.76484	-4.77954	CS
6.69782	1.8499	CS
3.82063	3.51957	CS
1.31998	-0.326774	CS
-2.98399	-2.97939	CS
-0.751761	-3.51092	CS
1.00439	-0.375887	CS
-3.08219	-3.76673	CS
-2.38067	-2.22768	CS
2.02815	-1.35819	CS
1.37703	0.169501	CS
1.91919	-0.301837	CS
0.972307	-0.984369	CS
0.622252	-3.29335	CS
1.91206	-3.39443	CS
0.434268	-0.295103	CS
2.21178	-1.94932	CS
8.02268	0.937827	CS
-2.00083	-3.91778	CS
-6.82848	2.05256	CS
-0.977476	-1.00404	CS
3.8453	1.72533	CS
2.13976	-4.62323	CS
-3.05346	-4.19219	CS
-2.05646	-4.76715	CS
1.90298	-1.27087	CS
-2.16169	-0.156502	CS
1.7219	-2.18291	CS
7.85866	0.688353	CS
2.54897	-0.727946	CS
2.91099	-2.57218	CS
-0.716748	-0.413988	CS
-0.0134294	-1.08074	CS
-1.24259	-0.913752	CS
0.944687	-2.00173	CS
3.54105	1.13083	CS
-2.29658	2.81317	CS
6.67648	2.5198	CS
2.32185	-4.62703	CS
1.03853	-0.146239	CS
2.30731	2.34361	CS
1.49421	-0.186854	CS
2.56292	-4.7209	CS
2.35546	-3.98548	CS
2.57685	3.74853	CS
-0.285532	-1.36306	CS
0.774772	-1.60516	CS
3.55554	-2.29128	CS
3.79231	3.67731	CS
-0.709396	-3.1946	CS
-1.53362	1.02842	CS
-3.5138	-4.3341	CS
3.3212	-3.93007	CS
-2.17767	-1.52628	CS
1.65751	1.86294	CS
-1.22426	1.00322	CS
0.870919	-1.39238	CS
3.38503	-2.84301	CS
3.1069	-3.39968	CS
3.40187	-3.20477	CS
2.61431	-4.07884	CS
1.67326	-1.03431	CS
-3.10981	3.00695	CS
2.54739	-4.80107	CS
2.41008	-2.59348	CS
-0.51207	-1.77192	CS
3.30295	-5.01658	CS
1.38882	-1.04133	CS
3.9381	2.28764	CS
4.60355	4.2832	CS
3.77826	-0.81152	CS
-5.42786	2.02477	CS
-6.56192	1.96759	CS
2.53824	-1.4174	CS
3.92005	3.90138	CS
-3.03226	-3.78281	CS
7.29144	0.500747	CS
2.25963	-0.582221	CS
-3.16211	-4.02282	CS
-1.02464	-0.876746	CS
1.3868	-2.45775	CS
3.31179	-2.79871	CS
0.770193	-1.16906	CS
-3.28593	-4.5009	CS
-6.17875	2.35598	CS
7.55444	0.215579	CS
5.49033	2.54956	CS
3.56893	-4.4611	CS
4.21399	3.48211	CS
-3.20257	-2.77657	CS
1.35231	-0.639616	CS
3.32072	-1.14569	CS
-0.450199	0.772969	CS
7.75455	0.712491	CS
-1.06861	-1.32553	CS
6.32552	-1.33602	CS
0.817017	0.798499	CS
3.23408	-5.10608	CS
4.01956	-4.5169	CS
-0.213156	-1.09274	CS
7.76518	0.140754	CS
1.14586	-2.21822	CS
1.6543	-2.73769	CS
2.21626	-4.0643	CS
2.6602	2.16806	CS
3.61435	-3.01478	CS
0.997011	-1.03479	CS
-2.10861	3.20274	CS
-1.26592	-0.0228709	CS
7.37442	-0.166845	CS
1.76331	-0.88749	CS
2.91583	-4.57722	CS
0.865979	-0.615154	CS
-0.334006	-2.69568	CS
2.6801	-3.35055	CS
4.13468	3.84431	CS
2.57126	-0.898382	CS
1.25074	-1.93622	CS
-0.8769	-0.502619	CS
0.134146	-0.549928	CS
1.15488	-0.182375	CS
2.91895	-4.75787	CS
-2.95177	-2.95362	CS
2.93712	-3.15753	CS
-1.13683	-0.0885017	CS
1.67421	-2.31536	CS
3.10769	-3.18386	CS
5.01963	1.66265	CS
-2.80195	-2.90497	CS
7.87099	0.0168867	CS
-5.86819	3.83609	CS
0.674522	-1.63989	CS
1.71312	-2.44877	CS
3.00554	-3.73514	CS
-0.0292873	-1.78199	CS
2.04764	0.687051	CS
-2.21952	-4.39409	CS
3.46036	-5.09007	CS
-1.57098	-2.76386	CS
-5.42542	-2.34079	CS
-0.952818	-1.41653	CS
3.67411	-1.09392	CS
3.94245	-4.28673	CS
-1.75501	-1.96121	CS
0.122217	-0.963712	CS
1.53779	-2.21706	CS
3.69069	2.67099	CS
0.19519	0.912935	CS
7.11893	0.326346	CS
1.08138	-1.56316	CS
-0.25237	-3.02662	CS
-2.75513	-3.01234	CS
5.96704	1.34595	CS
-3.05597	3.13905	CS
-2.7532	-3.00068	CS
3.19439	-4.21939	CS
2.96458	-2.85187	CS
3.71906	3.97631	CS
4.35098	-2.2767	CS
-0.410225	-3.04669	CS
4.29494	-2.26102	CS
0.879326	-1.64253	CS
0.312355	-1.36073	CS
-2.8155	2.53698	CS
1.33775	-2.54689	CS
-6.30497	1.75436	CS
3.61047	-4.82708	CS
7.95685	-0.111761	CS
1.28845	-0.174143	CS
-2.71995	2.89844	CS
3.71895	4.0926	CS
-0.351856	-2.66406	CS
1.65106	-2.10521	CS
-6.59154	2.43424	CS
-0.750095	-2.80676	CS
2.97735	-5.02296	CS
0.25515	3.05992	CS
1.30585	-1.0159	CS
0.959721	-2.26108	CS
3.48882	0.560757	CS
3.30525	-4.55985	CS
1.47944	-2.25377	CS
1.14977	-2.16347	CS
-0.55073	-1.61304	CS
4.65848	1.16855	CS
-2.84346	-3.95103	CS
7.38905	0.405704	CS
-1.15796	-0.28654	CS
3.65506	-4.92749	CS
-0.069181	-1.79093	CS
3.29237	-2.98106	CS
0.402817	-0.605402	CS
-0.417423	-2.20641	CS
2.49407	-0.909457	CS
8.01532	0.717681	CS
3.31794	-3.17722	CS
-0.280194	-3.37018	CS
5.59331	-1.41713	CS
0.833629	3.28238	CS
2.07196	-3.14719	CS
4.70369	3.61525	CS
2.68506	3.70539	CS
6.69993	1.60079	CS
3.59494	-4.91186	CS
3.35277	-2.78992	CS
1.04721	-1.63444	CS
1.51135	-0.583377	CS
1.93021	-0.2276	CS
-2.13112	-4.31765	CS
1.46619	2.2298	CS
2.70422	3.49482	CS
1.98633	-1.96597	CS
1.30179	-1.10242	CS
2.71382	2.59713	CS
3.63354	3.57973	CS
-0.774644	-1.54411	CS
-7.73236	1.29556	CS
2.0138	-2.52762	CS
3.82672	2.12845	CS
1.47031	-2.51036	CS
4.55346	4.10679	CS
6.22362	-1.27202	CS
-6.64281	2.13818	CS
3.54805	-2.86269	CS
-2.43972	-2.76294	CS
-0.344437	-1.61278	CS
1.29301	-0.764268	CS
1.0473	-0.75612	CS
1.2826	-2.11849	CS
7.9085	0.538998	CS
4.16856	-2.89999	CS
3.75335	-2.64088	CS
-2.74921	-3.5604	CS
1.09673	-0.699906	CS
-0.205341	-0.814218	CS
-0.0394407	0.00438174	CS
2.32154	-4.0174	CS
1.70943	-1.79562	CS
-4.29913	2.07993	CS
0.0345288	-3.55697	CS
3.11854	3.78625	CS
2.20895	-2.94011	CS
1.67129	0.744823	CS
0.681025	-1.33118	CS
-0.984665	-0.349578	CS
4.59379	-2.31888	CS
1.06915	-0.634898	CS
2.62572	2.40078	CS
4.39913	-3.60484	CS
4.14181	-4.45777	CS
1.20417	-2.32265	CS
-0.419165	-0.704236	CS
-2.14159	-4.46821	C
-2.59453	-4.1406	C
3.66723	-4.36423	C
3.32967	-3.65378	C
2.57622	-4.11551	C
3.21518	-2.19443	C
-3.19708	-2.73614	C
-1.00088	-3.13208	C
4.54201	-3.17587	C
3.75984	-4.50863	C
3.58629	-2.40168	C
-2.51831	-4.46065	C
-0.828424	-3.74039	C
5.96378	1.61128	C
5.24971	1.02093	C
-0.79056	-3.73207	C
-0.906196	-3.6151	C
7.41427	0.678216	C
-1.36686	-3.97005	C
4.74721	0.411335	C
-0.757188	-2.1307	C
-2.48893	-4.68736	C
3.44007	-2.47365	C
-1.99292	-3.15927	C
-0.12447	-3.07428	C
6.16154	-1.39192	C
-0.139405	-2.70812	C
2.40285	-3.49756	C
2.61788	-3.99812	C
3.68381	1.07222	C
-2.07033	-2.35015	C
-1.02606	-3.33207	C
-2.63999	-3.67245	C
-5.7948	-1.75829	C
4.52446	-0.818183	C
2.76789	-2.93743	C
3.39946	-2.38264	C
-3.91449	-3.08661	C
6.18077	-1.23689	C
3.14866	-1.89805	C
-0.694806	-3.27008	C
5.94544	-0.989925	C
-0.89298	-3.78823	C
5.39952	-0.981673	C
3.40914	-3.16214	C
2.10367	-2.83664	C
3.88084	2.91376	C
2.43409	-3.98612	C
6.85148	0.47142	C
0.585822	-3.34525	C
-2.70678	-3.05879	C
4.17214	-3.08088	C
7.6561	0.171154	C
1.18873	-2.65045	C
3.65771	-3.82715	C
3.21621	-3.21645	C
4.67416	-3.25123	C
-1.02407	-3.76918	C
-2.99337	-3.13764	C
-1.36127	-3.85835	C
5.26252	1.34949	C
2.87184	-2.87338	C
1.72948	-2.96968	C
7.16868	0.14667	C
-7.25601	1.93845	C
-3.03803	-2.92624	C
-2.116	-4.21823	C
-0.447248	-2.75701	C
4.00822	-4.20624	C
-2.56599	-3.99473	C
3.10889	-3.00422	C
-0.363412	-3.47198	C
-2.04202	-2.6765	C
5.93767	1.38516	C
3.55298	-3.86408	C
1.55765	-4.40606	C
3.14185	-2.81723	C
-2.9491	-3.06914	C
2.11002	-4.2855	C
-2.90009	-2.77615	C
-6.03453	2.53869	C
3.32653	-4.6965	C
3.42921	-2.53952	C
3.11339	-4.45205	C
5.63395	-1.84868	C
5.83081	0.966381	C
4.5146	0.870206	C
4.07658	-3.0713	C
3.12331	-3.12975	C
2.97062	-3.16576	C
2.92567	-4.3494	C
7.25664	0.832273	C
-2.81005	-3.07881	C
2.11605	-4.47397	C
3.62752	-3.35921	C
0.147016	-2.46983	C
-0.383116	-2.09972	C
3.21644	-4.01496	C
3.46833	-4.00072	C
-2.78901	-2.79374	C
2.94933	-2.53227	C
-2.82699	-3.01941	C
7.70518	0.66613	C
-0.59341	-3.54337	C
2.46581	-2.79043	C
3.28558	-2.98775	C
2.82701	-4.86708	C
5.37483	1.21068	C
-0.644636	-3.00346	C
-2.77844	-2.91382	C
-2.08051	-3.56778	C
2.80346	-3.53121	C
3.53064	-4.70543	C
5.21405	0.852897	C
-2.87455	-3.18517	C
-5.98975	-1.26319	C
2.25316	-3.47052	C
4.03848	2.70685	C
-3.00741	-4.30388	C
1.65364	-2.93868	C
5.95665	2.05294	C
7.25968	-0.409306	C
4.34603	-2.81256	C
1.50167	-2.98509	C
1.56062	-3.13307	C
0.400984	-3.44766	C
-2.70649	-2.89056	C
0.437213	-2.01235	C
2.71769	-3.60537	C
-1.66335	-4.16189	C
4.28171	0.641708	C
7.02788	-0.720142	C
-1.56564	-3.83435	C
1.21426	-3.00112	C
-3.09989	-3.31892	C
5.74708	1.07998	C
-0.675673	-2.84462	C
3.7876	-3.56743	C
5.9869	1.56289	C
-0.889687	-3.37616	C
3.4746	-4.86676	C
3.56884	-2.81664	C
3.79831	-4.55536	C
-0.520884	-3.0546	C
7.70486	0.890423	C
3.64497	-4.57826	C
-1.02834	-0.260158	C
6.76363	-0.99682	C
2.09104	-4.61339	C
3.93065	-1.15285	C
3.71022	-4.18625	C
5.25416	1.26344	C
3.48455	-3.83768	C
-3.73579	-2.84678	C
3.76526	-1.08234	C
2.82297	-4.2043	C
3.9602	-4.12065	C
3.61065	-2.0231	C
4.60476	3.7664	C
3.13953	-4.24234	C
-6.56086	1.54189	C
3.45097	-3.76113	C
5.30208	-2.61377	C
4.38161	1.71525	C
4.04224	1.54987	C
1.51233	-2.29224	C
1.61324	3.72701	C
1.76041	3.50466	C
4.17056	-3.49849	C
2.23165	-4.03505	C
-6.56147	1.96692	C
7.45793	-0.128468	C
-5.80793	-1.59966	C
3.36749	-4.97096	C
3.55765	-4.94722	C
-2.23812	-4.38675	C
0.0316096	-1.87904	C
4.28722	-3.64128	C
0.16866	-0.881552	C
-5.8196	2.93738	C
-5.38681	-2.00841	C
5.84107	1.05774	C
5.68914	3.10205	C
0.440034	-2.75295	C
3.92643	2.98357	C
3.90903	4.13963	C
4.85482	-2.94712	C
-5.60107	-2.14459	C
6.43889	2.25457	C
7.11879	-0.120524	C
-0.542899	-3.2224	C
6.35017	-1.41322	C
4.15769	-0.865473	C
-6.67268	2.58834	C
4.31519	3.81751	C
4.32849	-4.07718	C
5.05187	1.85991	C
2.5104	-2.46126	C
7.52099	1.15106	C
3.80252	-4.19542	C
-2.1272	-4.91969	C
4.52197	-3.18002	C
3.04045	-4.16427	C
7.46405	0.553696	C
-5.80112	-2.52747	C
3.59874	-4.18883	C
7.44484	0.587045	C
4.36327	-3.01929	C
5.99899	0.783944	C
3.71328	-4.03921	C
3.32166	-4.74231	C
3.8243	-4.31545	C
1.09862	-3.82178	C
1.80031	2.19439	C
4.08737	-4.10087	C
5.11334	-0.511221	C
3.85205	-4.19929	C
3.68117	-3.7027	C
1.58138	3.7333	C
3.71518	-2.08067	C
5.08561	3.35464	C
2.88025	-4.32849	C
2.13323	3.59803	C
0.239041	-2.97567	C
6.89257	0.258486	C
3.78424	-4.07989	C
5.59652	0.794215	C
3.1002	-4.33766	C
3.23769	-4.50277	C
7.48257	-0.525274	C
3.97921	-3.92191	C
5.77769	0.730728	C
2.93104	-4.22837	C
3.3899	-3.72517	C
-2.1027	-5.33749	C
3.69018	-2.34981	C
-3.12117	-2.7723	C
7.43081	0.141652	C
4.57767	0.808416	C
4.1824	-1.8055	C
-2.94997	-3.97331	C
-2.91909	-3.41619	C
4.52175	-0.90463	C
1.65224	-3.44627	C
2.67453	-4.62405	C
4.1476	-2.12945	C
4.89436	-1.60674	C
3.36882	-4.59249	C
4.68801	-0.544843	C
3.70834	-4.09928	C
3.81184	-3.88016	C
4.4989	0.279514	C
2.93197	-4.79547	C
-5.86825	2.11454	C
5.19916	-0.459287	C
4.27284	-2.36313	C
4.38506	-2.51327	C
1.70571	-2.14354	C
3.9995	0.91503	C
3.71998	-3.95261	C
-2.53383	-3.07216	C
5.25641	1.95645	C
2.95436	-4.41045	C
4.03597	-4.26119	C
4.69658	2.27273	C
3.64929	-4.42652	C
5.45618	-0.476192	C
4.71331	1.21764	C
3.52205	-1.87318	C
1.8552	2.29346	C
3.96924	-4.29449	C
-2.90717	-3.70691	C
4.2225	-3.28599	C
6.66355	-0.680871	C
5.43441	0.118332	C
5.8555	-1.24077	C
3.98839	-4.86145	C
4.88628	-3.21242	C
3.07462	-4.14458	C
2.60393	-3.68173	C
6.09218	1.09401	C
3.71138	-3.76055	C
-1.01529	-3.76257	C
7.23643	-0.680693	C
3.50836	-4.65723	C
2.99067	-2.95762	C
3.07423	-4.35455	C
5.97866	1.77665	C
-5.80917	-2.71877	C
6.62131	1.64958	C
2.03847	2.34437	C
3.9341	-2.37326	C
3.39692	-5.08284	C
-7.01366	2.70827	C
0.155223	-2.11272	C
0.780136	3.42488	C
4.77468	-0.425714	C
3.90682	-0.928526	C
3.72834	-0.530847	C
6.75599	2.48276	C
-3.10572	3.0833	C
1.77505	-4.35362	C
6.56418	2.77685	C
7.31127	0.146672	C
-4.74156	-3.63927	C
6.19495	2.5695	C
7.14608	0.423941	C
2.79582	-3.72128	C
4.04091	-4.43441	C
4.77558	-1.11262	C
4.55594	2.77694	C
-7.26259	0.710321	C
6.08176	1.67316	C
-0.990612	-1.77351	C
5.31126	1.3542	C
7.0777	1.92998	C
7.84225	0.800562	C
6.95635	0.362507	C
4.36028	3.75381	C
-6.17083	1.92229	C
4.96956	-0.202544	C
2.7527	-3.91855	C
3.93408	-4.37997	C
3.9232	-2.63931	C
4.14655	-3.94414	C
0.404281	-1.73216	C
5.66767	1.67359	C
7.81545	0.777962	C
5.09473	0.617689	C
3.65663	-1.17814	C
0.989172	3.34403	C
2.5869	-2.77527	CS
6.3801	0.416657	CS
-1.81008	0.0524642	CS
-4.31011	-1.35759	CS
1.8609	-1.36016	CS
6.77277	0.41265	CS
-2.00038	-4.53337	CS
7.11261	0.129737	CS
3.79143	-4.74931	CS
3.59342	-3.73182	CS
-5.50684	1.54436	CS
-1.29676	-2.62724	CS
-2.17181	-1.74129	CS
1.96597	-3.47508	CS
1.87729	-0.91462	CS
-5.07832	1.89087	CS
1.31072	-1.87318	CS
-2.01743	-4.21792	CS
4.96253	-1.24084	CS
6.28145	-1.25927	CS
7.15597	0.785087	CS
-2.37268	2.9196	CS
1.8465	1.66964	CS
0.207853	-3.00818	CS
3.82253	-2.75774	CS
-6.10882	2.48503	CS
1.41675	-0.0362386	CS
2.92966	-0.990138	CS
-2.55261	-3.52256	CS
-7.06444	2.92868	CS
2.40693	-0.212844	CS
-2.67126	2.24017	CS
-0.321305	0.128619	CS
-1.41287	-1.64645	CS
0.693984	-1.30574	CS
1.9225	2.16467	CS
6.09945	1.90509	CS
-2.79338	1.36196	CS
3.93017	-4.25171	CS
3.94371	-2.28563	CS
2.2367	-1.44451	CS
3.9193	-2.96615	CS
1.15236	-1.58709	CS
-0.788679	0.373633	CS
5.84693	1.20753	CS
3.93905	1.07378	CS
1.41219	-0.930746	CS
0.806335	-0.874344	CS
1.2092	-1.20615	CS
2.71713	-3.00379	CS
1.01199	-0.119508	CS
7.519	0.574764	CS
1.06308	0.279421	CS
2.17851	-1.89648	CS
2.67455	-3.24021	CS
3.11252	-0.206093	CS
3.67282	-0.859186	CS
2.72485	-4.84425	CS
3.48234	-3.08665	CS
4.38287	-3.45815	CS
[truncated: 50,240 more rows]

## Sheet: Panel ED 7E
T*B interactions			T*My interactions			T*B*My interactions
condition	pCD247		condition	pCD247		condition	pCD247
C	269		C	376		C	211
C	339		C	266		C	410
C	308		C	319		C	132
C	580		C	308		C	128
C	236		C	203		C	279
C	229		C	267		C	390
C	142		C	254		C	260
C	328		C	146		C	396
C	260		C	203		CS	393
C	241		C	269		CS	714
C	263		C	230		CS	807
C	239		C	333		CS	662
C	274		C	178		CS	474
C	300		C	379		CS	502
C	298		C	160		CS	702
C	322		C	217		CS	370
C	386		C	228		CS	598
C	259		C	298		CS	630
C	277		C	506		CS	736
C	404		C	233		CS	709
C	416		C	441		CS	574
C	348		C	469		CS	255
C	358		C	389		CS	781
C	314		C	600		CS	427
C	257		C	298		CS	620
CS	305		C	359		CS	532
CS	627		C	428		CS	719
CS	433		C	434		CS	171
CS	180		C	270		CS	446
CS	287		C	299		CS	788
CS	470		C	421		CS	748
CS	622		C	364		CS	673
CS	161		C	425		CS	594
CS	522		C	356		CS	578
CS	574		C	338		CS	347
CS	285		C	406		CS	728
CS	233		C	425		CS	649
CS	291		C	357		CS	220
CS	439		C	337		CS	572
CS	406		C	499		CS	214
CS	514		C	425		CS	847
CS	380		C	370		CS	172
CS	409		C	318		CS	587
CS	304		C	279		CS	768
CS	462		C	375		CS	202
CS	563		C	467		CS	244
CS	582		C	477		CS	598
CS	299		C	499		CS	717
CS	269		C	549		CS	734
CS	406		C	678		CS	208
CS	153		C	465		CS	816
CS	165		CS	389		CS	822
CS	586		CS	433		CS	341
CS	750		CS	362		CS	754
CS	178		CS	425		CS	483
CS	604		CS	580		CS	442
CS	397		CS	425		CS	658
CS	283		CS	620		CS	730
CS	239		CS	636		CS	662
CS	397		CS	494		CS	310
CS	676		CS	304		CS	213
CS	217		CS	313		CS	264
CS	274		CS	634		CS	206
CS	477		CS	450		CS	753
CS	534		CS	456		CS	776
CS	724		CS	496		CS	224
CS	237		CS	809		CS	357
CS	553		CS	644		CS	701
CS	372		CS	294		CS	828
CS	507		CS	457		CS	701
CS	418		CS	655		CS	299
CS	419		CS	499		CS	794
CS	231		CS	406		CS	678
CS	760		CS	391		CS	596
CS	383		CS	321		CS	706
CS	332		CS	351		CS	165
CS	357		CS	590		CS	635
CS	307		CS	612		CS	796
CS	609		CS	298		CS	490
CS	761		CS	716		CS	791
CS	209		CS	375		CS	285
CS	405		CS	387		CS	547
CS	643		CS	508		CS	333
CS	366		CS	465		CS	709
CS	195		CS	484		CS	734
CS	573		CS	544		CS	455
CS	457		CS	300		CS	811
CS	100		CS	417		CS	378
CS	738		CS	648		CS	265
CS	193		CS	390		CS	323
CS	215		CS	754		CS	451
CS	206		CS	702		CS	504
CS	378		CS	696		CS	125
CS	418		CS	410		CS	212
CS	223		CS	710		CS	812
CS	269		CS	460		CS	741
CS	565		CS	366		CS	808
CS	182		CS	638		CS	640
CS	582		CS	642		CS	241
CS	404		CS	786		CS	863
CS	714		CS	395		CS	352
CS	202		CS	325		CS	595
CS	264		CS	573		CS	415
CS	771		CS	438		CS	612
CS	584		CS	262		CS	221
CS	650		CS	681		CS	640
CS	369		CS	762		CS	744
CS	323		CS	562		CS	623
CS	720		CS	298		CS	799
CS	510		CS	205		CS	485
CS	708		CS	757		CS	376
CS	482		CS	695		CS	470
CS	517		CS	391		CS	379
CS	563		CS	304		CS	625
CS	193		CS	433		CS	487
CS	245		CS	544		CS	643
CS	483		CS	346		CS	610
CS	378		CS	373		CS	735
CS	256		CS	477		CS	616
CS	501		CS	445		CS	328
CS	287		CS	323		CS	779
CS	575		CS	675		CS	709
CS	485		CS	471		CS	707
CS	165		CS	450		CS	311
CS	320		CS	304		CS	687
CS	337		CS	348		CS	427
CS	239		CS	349		CS	611
CS	683		CS	838		CS	624
CS	357		CS	349		CS	632
CS	368		CS	284		CS	328
CS	274		CS	208		CS	440
CS	311		CS	388		CS	427
CS	234		CS	357		CS	181
CS	454		CS	298		CS	196
CS	581		CS	751		CS	327
CS	505		CS	611		CS	307
CS	639		CS	378		CS	518
CS	652		CS	319		CS	828
CS	91		CS	730		CS	199
CS	346		CS	452		CS	735
CS	716		CS	351		CS	374
CS	245		CS	297		CS	516
CS	342		CS	286		CS	581
CS	423		CS	708		CS	281
CS	128		CS	736		CS	299
CS	577		CS	185		CS	212
CS	380		CS	428		CS	307
CS	244		CS	232		CS	309
CS	471		CS	515		CS	635
CS	605		CS	341		CS	872
CS	450		CS	653		CS	534
CS	712		CS	764		CS	312
CS	351		CS	498		CS	317
CS	621		CS	600		CS	690
CS	504		CS	546		CS	478
CS	605		CS	277		CS	372
CS	409		CS	415		CS	322
CS	569		CS	416		CS	113
CS	379		CS	228		CS	414
CS	480		CS	319		CS	767
CS	425		CS	708		CS	837
CS	343		CS	212		CS	339
CS	252		CS	606		CS	334
CS	410		CS	677		CS	565
CS	618		CS	422		CS	366
CS	436		CS	691		CS	150
CS	579		CS	496		CS	279
CS	108		CS	249		CS	786
CS	710		CS	214		CS	378
CS	389		CS	434		CS	416
CS	253		CS	715		CS	453
CS	688		CS	529		CS	692
CS	536		CS	377		CS	801
CS	510		CS	622		CS	350
CS	494		CS	272		CS	528
CS	561		CS	328		CS	291
CS	129		CS	374		CS	688
CS	512		CS	415		CS	603
CS	692		CS	303		CS	264
CS	58		CS	219		CS	629
CS	733		CS	601		CS	494
CS	589		CS	307		CS	180
CS	560		CS	358		CS	613
CS	723		CS	349		CS	501
CS	664		CS	384		CS	197
CS	220		CS	538		CS	754
CS	581		CS	426		CS	405
CS	603		CS	352		CS	546
CS	312		CS	683		CS	699
CS	520		CS	321		CS	711
CS	410		CS	382		CS	841
CS	494		CS	763		CS	172
CS	451		CS	564		CS	562
CS	413		CS	516		CS	712
CS	567		CS	272		CS	356
CS	288		CS	297		CS	473
CS	317		CS	576		CS	344
CS	715		CS	656		CS	728
CS	515		CS	714		CS	546
CS	690		CS	433		CS	429
CS	371		CS	485		CS	588
CS	787		CS	551		CS	534
CS	233		CS	556		CS	405
CS	775		CS	347		CS	661
CS	215		CS	783		CS	478
CS	248		CS	406		CS	259
CS	637		CS	532		CS	500
CS	281		CS	391		CS	871
CS	348		CS	355		CS	518
CS	377		CS	737		CS	523
CS	329		CS	639		CS	331
CS	792		CS	169		CS	679
CS	632		CS	729		CS	751
CS	345		CS	583		CS	343
CS	141		CS	655		CS	787
CS	275		CS	472		CS	744
CS	576		CS	617		CS	361
CS	298		CS	808		CS	639
CS	502		CS	340		CS	478
CS	174		CS	524		CS	608
CS	297		CS	359		CS	504
CS	628		CS	360		CS	794
CS	585		CS	313		CS	322
CS	269		CS	713		CS	798
CS	340		CS	547		CS	423
CS	274		CS	322		CS	156
CS	462		CS	440		CS	587
CS	387		CS	446		CS	350
CS	680		CS	730		CS	536
CS	434		CS	464		CS	247
CS	653		CS	777		CS	254
CS	477		CS	354		CS	632
CS	370		CS	395		CS	699
CS	323		CS	429		CS	725
CS	749		CS	248		CS	403
CS	181		CS	518		CS	261
CS	463		CS	357		CS	127
CS	549		CS	526		CS	304
CS	339		CS	756		CS	677
CS	312		CS	176		CS	349
CS	794		CS	650		CS	550
CS	476		CS	268		CS	609
CS	753		CS	418		CS	244
CS	481		CS	716		CS	472
CS	355		CS	415		CS	303
CS	578		CS	610		CS	488
CS	602		CS	279		CS	583
CS	682		CS	328		CS	664
CS	298		CS	568		CS	186
CS	501		CS	675		CS	452
CS	416		CS	418		CS	241
CS	603		CS	546		CS	788
CS	465		CS	288		CS	686
CS	292		CS	680		CS	713
CS	352		CS	514		CS	423
CS	369		CS	294		CS	649
CS	291		CS	354		CS	804
CS	570		CS	617		CS	748
CS	301		CS	330		CS	632
CS	665		CS	371		CS	497
CS	123		CS	366		CS	781
CS	217		CS	363		CS	570
CS	463		CS	440		CS	214
CS	764		CS	602		CS	202
CS	403		CS	236		CS	500
CS	350		CS	234		CS	211
CS	514		CS	362		CS	676
CS	525		CS	210		CS	776
CS	628		CS	318		CS	181
CS	491		CS	557		CS	160
CS	461		CS	678		CS	667
CS	187		CS	633		CS	586
CS	247		CS	368		CS	449
CS	523		CS	399		CS	653
CS	368		CS	417		CS	258
CS	205		CS	579		CS	168
CS	652		CS	390		CS	186
CS	557		CS	538		CS	320
CS	401		CS	261		CS	495
CS	585		CS	575		CS	789
CS	387		CS	694		CS	594
CS	338		CS	582		CS	751
CS	241		CS	623		CS	751
CS	326		CS	721		CS	510
CS	306		CS	358		CS	557
CS	735		CS	459		CS	743
CS	786		CS	467		CS	405
CS	227		CS	354		CS	672
CS	478		CS	632		CS	355
CS	356		CS	595		CS	695
CS	319		CS	222		CS	754
CS	152		CS	537		CS	731
CS	290		CS	689		CS	429
CS	109		CS	334		CS	748
CS	378		CS	306		CS	468
CS	371		CS	405		CS	549
CS	327		CS	375		CS	401
CS	210		CS	474		CS	184
CS	399		CS	340		CS	814
CS	346		CS	357		CS	371
CS	204		CS	680		CS	582
CS	695		CS	593		CS	426
CS	741		CS	324		CS	160
CS	277		CS	377		CS	333
CS	379		CS	443		CS	585
CS	328		CS	645		CS	766
CS	347		CS	523		CS	237
CS	171		CS	232		CS	497
CS	337		CS	344		CS	822
CS	593		CS	391		CS	64
CS	185		CS	319		CS	342
CS	664		CS	586		CS	443
CS	265		CS	582		CS	528
CS	348		CS	155		CS	214
CS	437		CS	303		CS	236
CS	595		CS	302		CS	503
CS	504		CS	327		CS	316
CS	175		CS	420		CS	772
CS	431		CS	465		CS	596
CS	292		CS	507		CS	664
CS	656		CS	381		CS	369
CS	440		CS	456		CS	636
CS	659		CS	359		CS	692
CS	182		CS	587		CS	761
CS	238		CS	343		CS	754
CS	783		CS	274		CS	403
CS	518		CS	362		CS	461
CS	119		CS	433		CS	755
CS	242		CS	644		CS	207
CS	576		CS	521		CS	245
CS	295		CS	391		CS	352
CS	305		CS	223		CS	213
CS	557		CS	329		CS	292
CS	675		CS	463		CS	507
CS	481		CS	349		CS	683
CS	594		CS	374		CS	575
CS	301		CS	783		CS	308
CS	349		CS	762		CS	269
CS	443		CS	571		CS	409
CS	684		CS	249		CS	441
CS	453		CS	820		CS	593
CS	576		CS	650		CS	791
CS	231		CS	413		CS	580
CS	405		CS	671		CS	767
CS	69		CS	466		CS	287
CS	254		CS	455		CS	554
CS	612		CS	357		CS	745
CS	322		CS	312		CS	330
CS	432		CS	646		CS	349
CS	415		CS	508		CS	322
CS	491		CS	307		CS	226
CS	807		CS	591		CS	715
CS	298		CS	219		CS	288
CS	423		CS	425		CS	745
CS	572		CS	405		CS	749
CS	311		CS	375		CS	298
CS	286		CS	685		CS	593
CS	450		CS	457		CS	421
CS	712		CS	484		CS	653
CS	390		CS	537		CS	262
CS	597		CS	378		CS	766
CS	510		CS	373		CS	803
CS	239		CS	585		CS	407
CS	312		CS	683		CS	613
CS	237		CS	357		CS	611
CS	418		CS	246		CS	889
CS	310		CS	529		CS	422
CS	602		CS	608		CS	646
CS	745		CS	427		CS	457
CS	591		CS	649		CS	754
CS	520		CS	293		CS	722
CS	475		CS	571		CS	363
CS	744		CS	635		CS	227
CS	205		CS	630		CS	151
CS	94		CS	348		CS	812
CS	554		CS	429		CS	419
CS	497		CS	630		CS	518
CS	616		CS	656		CS	652
CS	334		CS	344		CS	159
CS	575		CS	710		CS	551
CS	599		CS	509		CS	582
CS	715		CS	583		CS	644
CS	398		CS	379		CS	650
CS	417		CS	369		CS	378
CS	633		CS	593		CS	449
CS	681		CS	511		CS	309
CS	123		CS	595		CS	692
CS	268		CS	368		CS	530
CS	222		CS	303		CS	622
CS	218		CS	658		CS	528
CS	286		CS	427		CS	822
CS	741		CS	445		CS	791
CS	596		CS	351		CS	441
CS	507		CS	196		CS	211
CS	330		CS	735		CS	766
CS	207		CS	371		CS	664
CS	355		CS	256		CS	486
CS	264		CS	409		CS	908
CS	257		CS	632		CS	565
CS	406		CS	287		CS	566
CS	425		CS	391		CS	271
CS	386		CS	821		CS	448
CS	406		CS	445		CS	191
CS	701		CS	380		CS	639
CS	721		CS	413		CS	622
CS	361		CS	317		CS	378
CS	348		CS	782		CS	280
CS	354		CS	723		CS	359
CS	316		CS	431		CS	667
CS	482		CS	258		CS	621
CS	388		CS	489		CS	352
CS	360		CS	397		CS	722
CS	320		CS	651		CS	279
CS	450		CS	280		CS	799
CS	632		CS	524		CS	473
CS	562		CS	321		CS	587
CS	263		CS	508		CS	630
CS	648		CS	730		CS	245
CS	181		CS	238		CS	92
CS	75		CS	419		CS	614
CS	562		CS	432		CS	359
CS	389		CS	343		CS	715
CS	213		CS	452		CS	734
CS	535		CS	355		CS	248
CS	416		CS	630		CS	711
CS	81		CS	790		CS	691
CS	641		CS	375		CS	426
CS	457		CS	511		CS	351
CS	356		CS	525		CS	833
CS	431		CS	560		CS	567
CS	170		CS	413		CS	681
CS	312		CS	465		CS	796
CS	410		CS	504		CS	680
CS	339		CS	369		CS	368
CS	467		CS	328		CS	405
CS	166		CS	274		CS	459
CS	478		CS	384		CS	767
CS	768		CS	755		CS	683
CS	634		CS	403		CS	467
CS	224		CS	356		CS	244
CS	713		CS	690		CS	285
CS	669		CS	699		CS	450
CS	402		CS	376		CS	836
CS	292		CS	357		CS	598
CS	282		CS	513		CS	580
CS	819		CS	477		CS	689
CS	351		CS	442		CS	704
CS	212		CS	360		CS	713
CS	312		CS	602		CS	680
CS	250		CS	470		CS	361
CS	454		CS	328		CS	652
CS	187		CS	617		CS	570
CS	316		CS	417		CS	323
CS	405		CS	592		CS	209
CS	331		CS	673		CS	338
CS	726		CS	715		CS	278
CS	497		CS	400		CS	167
CS	725		CS	561		CS	447
CS	116		CS	705		CS	762
CS	342		CS	426		CS	307
CS	137		CS	680		CS	783
CS	199		CS	231		CS	514
CS	278		CS	628		CS	386
CS	496		CS	759		CS	681
CS	359		CS	313		CS	107
CS	372		CS	297		CS	514
CS	263		CS	385		CS	776
CS	204		CS	448		CS	802
CS	387		CS	303		CS	790
CS	522		CS	359		CS	410
CS	166		CS	473		CS	360
CS	427		CS	786		CS	335
CS	261		CS	377		CS	509
CS	252		CS	514		CS	460
CS	690		CS	384		CS	474
CS	562		CS	794		CS	722
CS	237		CS	461		CS	236
CS	792		CS	300		CS	160
CS	290		CS	502		CS	311
C	304		CS	353		CS	102
C	287		CS	681		CS	282
C	246		CS	629		CS	546
C	104		CS	403		CS	883
C	342		CS	742		CS	598
C	250		CS	736		CS	439
C	192		CS	313		CS	361
C	164		CS	405		CS	440
C	291		CS	491		CS	263
C	160		CS	229		CS	779
C	288		CS	325		CS	607
C	236		CS	795		CS	768
C	248		CS	683		CS	492
C	407		CS	370		CS	243
C	387		CS	278		CS	270
C	351		CS	261		CS	748
C	345		CS	695		CS	593
C	239		CS	345		CS	260
C	181		CS	443		CS	549
C	234		CS	440		CS	554
C	276		CS	360		CS	444
C	280		CS	481		CS	711
C	250		CS	432		CS	799
C	373		CS	378		CS	424
C	296		CS	333		CS	614
C	346		CS	327		CS	270
C	210		CS	258		CS	649
C	289		CS	724		CS	756
C	214		CS	314		CS	289
C	291		CS	483		CS	759
C	214		CS	270		CS	443
C	298		CS	632		CS	883
C	255		CS	702		CS	649
C	203		CS	709		CS	801
C	211		CS	309		CS	527
C	266		CS	450		C	281
C	225		CS	614		C	63
C	257		CS	304		C	269
C	234		CS	625		C	240
C	276		CS	510		C	296
C	332		CS	285		C	256
C	271		CS	137		C	154
C	288		CS	560		C	100
C	180		CS	299		C	194
C	217		CS	525		C	152
C	241		CS	568		C	237
C	97		CS	556		C	80
C	357		CS	395		C	149
C	357		CS	698		C	302
C	313		CS	276		C	270
C	647		CS	542		C	288
C	356		CS	244		C	262
C	384		CS	348		C	305
C	353		CS	493		C	320
C	292		CS	305		C	346
C	379		CS	383		C	433
C	446		CS	541		C	334
C	374		CS	664		C	233
C	281		CS	687		C	258
C	233		CS	521		C	248
C	347		CS	587		C	281
C	264		CS	262		C	410
C	309		CS	362		C	304
C	346		CS	663		C	205
C	385		CS	343		C	248
C	508		CS	240		C	276
C	338		CS	447		C	279
C	282		CS	416		C	418
C	306		CS	376		CS	645
C	281		CS	497		CS	507
C	295		CS	361		CS	739
C	270		CS	616		CS	706
C	245		CS	277		CS	342
C	298		CS	512		CS	772
C	314		CS	369		CS	772
C	337		CS	374		CS	867
C	346		CS	415		CS	522
C	366		CS	273		CS	511
C	377		CS	580		CS	405
CS	734		CS	369		CS	669
CS	814		CS	577		CS	598
CS	317		CS	276		CS	665
CS	693		CS	569		CS	854
CS	387		CS	748		CS	885
CS	411		CS	235		CS	131
CS	650		CS	316		CS	293
CS	166		CS	824		CS	805
CS	704		CS	450		CS	922
CS	411		CS	357		CS	614
CS	411		CS	399		CS	380
CS	325		CS	657		CS	354
CS	762		CS	496		CS	354
CS	274		CS	334		CS	886
CS	705		CS	449		CS	833
CS	910		CS	468		CS	892
CS	868		CS	532		CS	700
CS	512		CS	331		CS	469
CS	199		CS	503		CS	761
CS	734		CS	491		CS	824
CS	356		CS	300		CS	79
CS	801		CS	532		CS	344
CS	749		CS	411		CS	672
CS	328		CS	649		CS	323
CS	699		CS	659		CS	451
CS	395		CS	302		CS	349
CS	811		CS	623		CS	752
CS	499		CS	683		CS	623
CS	790		CS	224		CS	730
CS	839		CS	374		CS	780
CS	556		CS	725		CS	292
CS	784		CS	447		CS	714
CS	628		CS	465		CS	378
CS	686		CS	340		CS	296
CS	174		CS	480		CS	120
CS	756		CS	439		CS	774
CS	790		CS	341		CS	760
CS	430		CS	291		CS	796
CS	472		CS	888		CS	607
CS	273		CS	526		CS	342
CS	851		CS	722		CS	764
CS	730		CS	592		CS	687
CS	409		CS	348		CS	406
CS	315		CS	681		CS	352
CS	642		CS	503		CS	841
CS	753		CS	301		CS	264
CS	787		CS	348		CS	582
CS	614		CS	532		CS	777
CS	447		CS	549		CS	808
CS	634		CS	333		CS	728
CS	716		CS	215		CS	713
CS	381		CS	635		CS	749
CS	723		CS	226		CS	707
CS	499		CS	364		CS	646
CS	355		CS	661		CS	910
CS	389		CS	390		CS	795
CS	566		CS	351		CS	808
CS	335		C	289		CS	461
CS	328		C	156		CS	757
CS	281		C	121		CS	96
CS	623		C	252		CS	431
CS	423		C	269		CS	561
CS	176		C	270		CS	849
CS	213		C	296		CS	430
CS	655		C	359		CS	852
CS	727		C	565		CS	628
CS	939		C	225		CS	841
CS	541		C	512		CS	765
CS	726		C	298		CS	647
CS	365		C	369		CS	537
CS	538		C	145		CS	881
CS	129		C	221		CS	735
CS	539		C	272		CS	782
CS	674		C	169		CS	128
CS	346		C	171		CS	823
CS	217		C	240		CS	891
CS	575		C	313		CS	719
CS	683		C	322		CS	608
CS	352		C	316		CS	723
CS	251		C	228		CS	321
CS	679		C	318		CS	858
CS	162		C	486		CS	739
CS	854		C	152		CS	822
CS	725		C	370		CS	905
CS	628		C	315		CS	544
CS	585		C	286		CS	548
CS	651		C	282		CS	230
CS	435		C	213		CS	541
CS	264		C	255		CS	405
CS	384		C	357		CS	856
CS	575		C	258		CS	811
CS	720		C	200		CS	739
CS	349		C	184		CS	441
CS	252		C	316		CS	412
CS	310		C	256		CS	611
CS	238		C	300		CS	796
CS	450		C	419		CS	271
CS	563		C	197		CS	389
CS	214		C	346		CS	846
CS	763		C	204		CS	752
CS	579		C	265		CS	315
CS	653		C	371		CS	849
CS	196		C	253		CS	841
CS	510		C	191		CS	708
CS	489		C	264		CS	714
CS	354		C	557		CS	840
CS	676		C	204		CS	260
CS	586		C	243		CS	298
CS	513		C	178		CS	533
CS	271		C	324		CS	770
CS	759		C	232		CS	446
CS	370		C	147		CS	760
CS	784		C	312		CS	705
CS	714		C	383		CS	195
CS	402		C	211		CS	596
CS	753		C	350		CS	484
CS	359		C	312		CS	209
CS	628		C	262		CS	719
CS	274		C	262		CS	280
CS	356		C	235		CS	323
CS	527		C	227		CS	799
CS	624		C	219		CS	585
CS	285		C	281		CS	686
CS	437		C	397		CS	821
CS	627		C	220		CS	726
CS	833		C	312		CS	749
CS	121		C	235		CS	840
CS	627		C	189		CS	724
CS	610		C	357		CS	404
CS	234		C	294		CS	220
CS	838		C	229		CS	824
CS	820		C	541		CS	272
CS	502		C	315		CS	695
CS	424		C	275		CS	908
CS	284		C	448		CS	360
CS	643		C	333		CS	191
CS	267		C	253		CS	355
CS	579		C	425		CS	256
CS	765		C	358		CS	623
CS	502		C	404		CS	323
CS	383		C	679		CS	369
CS	478		C	303		CS	704
CS	632		C	299		CS	733
CS	875		C	373		CS	224
CS	861		C	362		CS	757
CS	304		C	341		CS	519
CS	638		C	621		CS	702
CS	494		C	532		CS	459
CS	317		C	177		CS	861
CS	660		C	336		CS	733
CS	771		C	311		CS	900
CS	481		C	285		CS	690
CS	508		C	316		CS	531
CS	353		C	266		CS	735
CS	302		C	395		CS	749
CS	374		C	556		CS	727
CS	518		C	584		CS	858
CS	650		C	294		CS	804
CS	644		C	409		CS	802
CS	313		C	572		CS	889
CS	704		C	481		CS	138
CS	486		C	318		CS	441
CS	688		C	297		CS	548
CS	589		C	744		CS	632
CS	496		C	555		CS	330
CS	269		C	383		CS	438
CS	707		C	487		CS	777
CS	199		C	339		CS	688
CS	162		C	471		CS	708
CS	390		C	376		CS	820
CS	683		C	360		CS	688
CS	815		C	574		CS	752
CS	266		C	407		CS	688
CS	248		C	289		CS	606
CS	667		C	428		CS	809
CS	772		C	394		CS	269
CS	694		C	579		CS	520
CS	320		C	337		CS	878
CS	611		C	424		CS	691
CS	307		C	506		CS	381
CS	182		C	345		CS	226
CS	622		C	439		CS	739
CS	685		C	272		CS	579
CS	633		C	311		CS	727
CS	858		C	330		CS	799
CS	839		C	275		CS	718
CS	366		C	692		CS	330
CS	586		C	321		CS	579
CS	706		C	366		CS	881
CS	516		C	237		CS	311
CS	361		C	319		CS	746
CS	749		C	298		CS	172
CS	893		C	361		CS	745
CS	740		C	272		CS	850
CS	275		C	310		CS	899
CS	689		C	374		CS	823
CS	203		C	397		CS	697
CS	410		C	284		CS	705
CS	636		C	326		CS	216
CS	739		C	243		CS	621
CS	633		C	347		CS	749
CS	511		C	353		CS	590
CS	745		C	283		CS	260
CS	808		C	436		CS	261
CS	882		C	345		CS	178
CS	658		C	582		CS	336
CS	658		C	595		CS	910
CS	733		C	286		CS	223
CS	893		C	271		CS	600
CS	781		C	318		CS	901
CS	698		C	280		CS	695
CS	470		C	352		CS	691
CS	304		C	427		CS	518
CS	332		C	249		CS	207
CS	346		C	291		CS	796
CS	572		C	446		CS	624
CS	451		C	278		CS	805
CS	325		C	345		CS	471
CS	607		C	413		CS	537
CS	599		C	320		CS	919
CS	606		C	413		CS	246
CS	757		C	257		CS	482
CS	717		C	560		CS	303
CS	430		C	309		CS	318
CS	189		C	404		CS	239
CS	416		C	425		CS	354
CS	394		C	327		CS	917
CS	554		C	359		CS	571
CS	813		C	408		CS	784
CS	433		C	354		CS	371
CS	264		C	465		CS	291
CS	349		C	328		CS	736
CS	230		C	445		CS	713
CS	715		C	296		CS	755
CS	604		C	398		CS	807
CS	261		C	337		CS	492
CS	809		C	330		CS	613
CS	811		C	257		CS	591
CS	249		C	439		CS	711
CS	802		C	174		CS	788
CS	361		C	451		CS	863
CS	826		C	391		CS	548
CS	584		C	367		CS	684
CS	636		C	203		CS	140
CS	616		C	453		CS	743
CS	296		C	285		CS	581
CS	878		C	390		CS	707
CS	777		C	424		CS	793
CS	262		C	342		CS	480
CS	781		C	413		CS	714
CS	462		C	411		CS	188
CS	852		C	395		CS	458
CS	670		C	495		CS	879
CS	295		C	134		CS	543
CS	281		C	533		CS	628
CS	446		C	218		CS	1015
CS	174		C	357		CS	702
CS	459		C	307		CS	681
CS	697		C	301		CS	937
CS	405		C	606		CS	195
CS	551		C	434		CS	668
CS	526		C	408		CS	591
CS	447		C	342		CS	825
CS	704		C	355		CS	795
CS	688		C	450		CS	625
CS	291		C	269		CS	480
CS	314		C	309		CS	848
CS	430		C	484		CS	952
CS	724		C	263		CS	944
CS	535		C	478		CS	647
CS	862		C	283		CS	775
CS	362		C	477		CS	602
CS	299		C	302		CS	989
CS	554		C	503		CS	188
CS	198		C	414		CS	880
CS	232		C	373		CS	742
CS	441		CS	381		CS	532
CS	445		CS	351		CS	721
CS	559		CS	469		CS	815
CS	376		CS	566		CS	582
CS	763		CS	506		CS	754
CS	342		CS	257		CS	516
CS	709		CS	258		CS	725
CS	189		CS	344		CS	463
CS	758		CS	436		CS	400
CS	543		CS	678		CS	936
CS	732		CS	469		CS	882
CS	885		CS	808		CS	334
CS	686		CS	821		CS	465
CS	720		CS	527		CS	171
CS	302		CS	219		CS	752
CS	853		CS	327		CS	645
CS	228		CS	599		CS	270
CS	504		CS	525		CS	477
CS	299		CS	814		CS	728
CS	229		CS	397		CS	473
CS	278		CS	558		CS	683
CS	726		CS	503		CS	694
CS	764		CS	802		CS	927
CS	834		CS	603		CS	771
CS	655		CS	295		CS	755
CS	436		CS	342		CS	609
CS	277		CS	369		CS	637
CS	350		CS	637		CS	710
CS	292		CS	754		CS	819
CS	551		CS	490		CS	189
CS	536		CS	387		CS	828
CS	648		CS	606		CS	346
CS	793		CS	231		CS	590
CS	600		CS	396		CS	167
CS	456		CS	769		CS	879
CS	721		CS	822		CS	783
CS	727		CS	857		CS	606
CS	157		CS	795		CS	526
CS	780		CS	618		CS	334
CS	420		CS	263		CS	632
CS	430		CS	495		CS	312
CS	788		CS	753		CS	392
CS	293		CS	831		CS	748
CS	509		CS	517		CS	754
CS	620		CS	503		CS	270
CS	58		CS	727		CS	393
CS	218		CS	448		CS	362
CS	678		CS	682		CS	838
CS	583		CS	370		CS	749
CS	744		CS	771		CS	457
CS	666		CS	287		CS	283
CS	696		CS	734		CS	572
CS	877		CS	565		CS	166
CS	782		CS	718		CS	856
CS	318		CS	762		CS	232
CS	403		CS	671		CS	380
CS	291		CS	574		CS	791
CS	431		CS	220		CS	786
CS	318		CS	364		CS	788
CS	183		CS	580		CS	902
CS	483		CS	789		CS	408
CS	319		CS	212		CS	539
CS	281		CS	816		CS	379
CS	362		CS	359		CS	546
CS	365		CS	846		CS	725
CS	772		CS	554		CS	854
CS	799		CS	745		CS	590
CS	415		CS	354		CS	938
CS	841		CS	675		CS	817
CS	527		CS	296		CS	342
CS	291		CS	900		CS	737
CS	288		CS	862		CS	793
CS	335		CS	500		CS	354
CS	385		CS	638		CS	658
CS	454		CS	544		CS	506
CS	537		CS	759		CS	426
CS	412		CS	695		CS	315
CS	577		CS	358		CS	233
CS	705		CS	425		CS	302
CS	601		CS	817		CS	554
CS	543		CS	610		CS	331
CS	154		CS	417		CS	802
CS	619		CS	258		CS	701
CS	267		CS	417		CS	888
CS	425		CS	471		CS	609
CS	799		CS	922		CS	887
CS	315		CS	455		CS	884
CS	265		CS	433		CS	926
CS	221		CS	237		CS	627
CS	609		CS	319		CS	884
CS	595		CS	700		CS	457
CS	682		CS	292		CS	737
CS	734		CS	377		CS	477
CS	311		CS	730		CS	839
CS	529		CS	252		CS	657
CS	206		CS	307		CS	803
CS	332		CS	255		CS	446
CS	218		CS	343		CS	210
CS	567		CS	161		CS	253
CS	694		CS	278		CS	769
CS	361		CS	558		CS	937
CS	266		CS	325		CS	380
CS	439		CS	264		CS	436
CS	399		CS	438		CS	248
CS	589		CS	348		CS	676
CS	211		CS	615		CS	799
CS	584		CS	329		CS	299
CS	689		CS	299		CS	851
CS	789		CS	609		CS	488
CS	186		CS	512		CS	338
CS	275		CS	568		CS	882
CS	802		CS	852		CS	802
CS	619		CS	661		CS	210
CS	708		CS	722		CS	271
CS	398		CS	369		CS	417
CS	103		CS	350		CS	560
CS	668		CS	522		CS	290
CS	304		CS	467		CS	664
CS	237		CS	371		CS	497
CS	207		CS	724		CS	703
CS	652		CS	134		CS	625
CS	289		CS	331		CS	511
CS	413		CS	565		CS	690
CS	743		CS	315		CS	779
CS	397		CS	833		CS	823
CS	250		CS	373		CS	704
CS	467		CS	332		CS	787
CS	302		CS	237		CS	831
CS	293		CS	513		CS	760
CS	766		CS	602		CS	606
CS	295		CS	782		CS	686
CS	494		CS	630		CS	679
CS	378		CS	451		CS	791
CS	367		CS	466		CS	767
CS	309		CS	264		CS	816
CS	579		CS	421		CS	790
CS	552		CS	663		CS	346
CS	628		CS	572		CS	519
CS	406		CS	760		CS	846
CS	836		CS	403		CS	487
CS	598		CS	318		CS	673
CS	577		CS	639		CS	168
CS	543		CS	403		CS	926
CS	746		CS	335		CS	566
CS	513		CS	639		CS	433
CS	616		CS	825		CS	782
CS	459		CS	191		CS	780
CS	389		CS	496		CS	362
CS	588		CS	743		CS	263
CS	260		CS	749		CS	475
CS	622		CS	319		CS	846
CS	785		CS	631		CS	275
CS	402		CS	360		CS	197
CS	608		CS	492		CS	615
CS	346		CS	274		CS	687
CS	682		CS	863		CS	577
CS	610		CS	313		CS	818
CS	714		CS	696		CS	403
CS	725		CS	515		CS	496
CS	547		CS	219		CS	568
CS	739		CS	675		CS	249
CS	560		CS	572		CS	641
CS	595		CS	728		CS	345
CS	551		CS	607		CS	674
CS	547		CS	268		CS	881
CS	660		CS	703		CS	731
CS	681		CS	809		CS	844
CS	338		CS	714		CS	742
CS	482		CS	662		CS	272
CS	599		CS	604		CS	359
CS	753		CS	824		CS	456
CS	588		CS	686		CS	554
CS	706		CS	785		CS	672
CS	172		CS	611		CS	581
CS	610		CS	257		CS	317
CS	546		CS	439		CS	338
CS	595		CS	502		CS	805
CS	590		CS	327		CS	248
CS	675		CS	750		CS	679
CS	607		CS	713		CS	772
CS	262		CS	747		CS	847
CS	740		CS	299		CS	637
CS	566		CS	309		CS	189
CS	644		CS	718		CS	210
CS	465		CS	682		CS	713
CS	502		CS	412		CS	169
CS	907		CS	499		CS	444
CS	733		CS	720		CS	852
CS	220		CS	371		CS	726
CS	703		CS	316		CS	924
CS	797		CS	706		CS	770
CS	326		CS	816		CS	268
CS	585		CS	289		CS	642
CS	731		CS	295		CS	913
CS	373		CS	391		CS	891
CS	822		CS	285		CS	819
CS	318		CS	535		CS	841
CS	578		CS	417		CS	749
CS	326		CS	435		CS	791
CS	571		CS	463		CS	138
CS	574		CS	764		CS	175
CS	714		CS	251		CS	141
CS	263		CS	544		CS	702
CS	575		CS	867		CS	859
CS	626		CS	479		CS	557
CS	412		CS	286		CS	793
CS	593		CS	321		CS	689
CS	395		CS	592		CS	856
CS	695		CS	323		CS	836
CS	552		CS	777		CS	746
CS	617		CS	524		CS	795
CS	728		CS	678		CS	739
CS	666		CS	581		CS	250
CS	256		CS	419		CS	562
CS	581		CS	261		CS	519
CS	552		CS	681		CS	893
CS	797		CS	755		CS	140
CS	471		CS	464		CS	485
CS	668		CS	363		CS	549
CS	694		CS	743		CS	543
CS	446		CS	776		CS	650
CS	825		CS	320		CS	781
CS	817		CS	306		CS	773
CS	554		CS	423		CS	361
CS	486		CS	594		CS	931
CS	514		CS	432		CS	722
CS	269		CS	247		CS	753
CS	774		CS	730		CS	304
CS	443		CS	786		CS	239
CS	694		CS	607		CS	612
CS	368		CS	405		CS	275
CS	582		CS	660		CS	360
CS	324		CS	415		CS	764
CS	547		CS	470		CS	659
CS	450		CS	330		CS	723
CS	637		CS	315		CS	666
CS	472		CS	464		CS	169
CS	787		CS	412		CS	296
CS	713		CS	809		CS	385
CS	581		CS	573		CS	341
CS	465		CS	450		CS	400
CS	780		CS	251		CS	156
CS	678		CS	426		CS	868
CS	735		CS	350		CS	596
CS	434		CS	452		CS	646
CS	563		CS	712		CS	418
CS	614		CS	633		CS	785
CS	433		CS	186		CS	561
CS	312		CS	882		CS	814
CS	658		CS	334		CS	739
CS	586		CS	625		CS	601
CS	391		CS	550		CS	902
CS	770		CS	678		CS	909
CS	443		CS	709		CS	895
CS	464		CS	332		CS	656
CS	288		CS	708		CS	640
CS	525		CS	374		CS	901
CS	760		CS	798		CS	918
CS	503		CS	307		CS	474
CS	286		CS	251		CS	738
CS	548		CS	666		CS	924
CS	535		CS	294		CS	669
CS	506		CS	333		CS	834
CS	333		CS	398		CS	320
CS	373		CS	661		CS	903
CS	664		CS	649		CS	136
CS	873		CS	533		CS	216
CS	235		CS	315		CS	702
CS	217		CS	772		CS	921
CS	619		CS	374		CS	502
CS	667		CS	518		CS	607
CS	282		CS	718		CS	505
CS	551		CS	448		CS	860
CS	420		CS	336		CS	193
CS	773		CS	378		CS	791
CS	498		CS	576		CS	739
CS	700		CS	434		CS	847
CS	309		CS	459		CS	827
CS	286		CS	852		CS	745
CS	739		CS	524		CS	572
CS	749		CS	281		CS	675
CS	373		CS	452		CS	904
CS	582		CS	416		CS	797
CS	329		CS	558		CS	166
CS	311		CS	791		CS	162
CS	284		CS	703		CS	865
CS	777		CS	522		CS	884
CS	554		CS	764		CS	195
CS	315		CS	494		CS	662
CS	241		CS	821		CS	338
CS	503		CS	275		CS	693
CS	677		CS	475		CS	854
CS	258		CS	187		CS	875
CS	283		CS	286		CS	642
CS	536		CS	777		CS	765
CS	402		CS	817		CS	580
CS	489		CS	505		CS	822
CS	289		CS	484		CS	908
CS	305		CS	354		CS	196
CS	374		CS	729		CS	751
CS	330		CS	661		CS	414
CS	760		CS	396		CS	582
CS	570		CS	396		CS	902
CS	329		CS	344		CS	763
CS	278		CS	250		CS	843
CS	747		CS	273		CS	377
CS	318		CS	235		CS	858
CS	401		CS	722		CS	656
CS	477		CS	292		CS	670
CS	722		CS	376		CS	199
CS	722		CS	701		CS	997
CS	751		CS	386		CS	464
CS	342		CS	332		CS	754
CS	424		CS	691		CS	557
CS	626		CS	642		CS	395
CS	700		CS	631		CS	732
CS	425		CS	681		CS	723
CS	286		CS	744		CS	321
CS	646		CS	367		CS	662
CS	362		CS	724		CS	446
CS	541		CS	339		CS	264
CS	664		CS	365		CS	756
CS	809		CS	266		CS	407
CS	711		CS	756		CS	396
CS	523		CS	629		CS	359
CS	556		CS	198		CS	676
CS	599		CS	285		CS	833
CS	297		CS	371		CS	631
CS	310		CS	692		CS	554
CS	342		CS	716		CS	596
CS	397		CS	971		CS	749
CS	331		CS	790		CS	627
CS	343		CS	418		CS	746
CS	412		CS	418		CS	545
CS	351		CS	353		CS	696
CS	623		CS	233		CS	673
CS	524		CS	610		CS	445
CS	599		CS	477		CS	879
CS	324		CS	252		CS	555
CS	322		CS	657		CS	260
CS	597		CS	615		CS	616
CS	536		CS	486		CS	604
CS	680		CS	736		CS	266
CS	737		CS	731		CS	404
CS	173		CS	413		CS	760
CS	567		CS	857		CS	334
CS	640		CS	755		CS	538
CS	327		CS	587		CS	391
CS	552		CS	357		CS	718
CS	869		CS	305		CS	631
CS	707		CS	776		CS	447
CS	500		CS	340		CS	889
CS	713		CS	198		CS	287
CS	294		CS	445		CS	420
CS	551		CS	714		CS	766
CS	136		CS	296		CS	769
CS	629		CS	187		CS	624
CS	542		CS	406		CS	143
CS	375		CS	408		CS	655
CS	739		CS	326		CS	223
CS	284		CS	656		CS	333
CS	744		CS	317		CS	644
CS	399		CS	269		CS	261
CS	383		CS	729		CS	757
CS	464		CS	371		CS	860
CS	745		CS	592		CS	555
CS	635		CS	440		CS	673
CS	635		CS	171		CS	635
CS	460		CS	536		CS	189
CS	741		CS	560		CS	403
CS	545		CS	379		CS	726
CS	346		CS	776		CS	746
CS	492		CS	673		CS	621
CS	352		CS	329		CS	593
CS	783		CS	223		CS	780
CS	790		CS	578		CS	386
CS	798		CS	326		CS	839
CS	523		CS	817		CS	729
CS	436		CS	779		CS	771
CS	546		CS	673		CS	778
CS	565		CS	320		CS	260
CS	818		CS	658		CS	345
CS	419		CS	598		CS	539
CS	660		CS	861		CS	816
CS	467		CS	528		CS	736
CS	543		CS	594		CS	582
CS	286		CS	263		CS	753
CS	716		CS	840		CS	638
CS	526		CS	623		CS	469
CS	292		CS	774		CS	792
CS	861		CS	725		CS	806
CS	283		CS	467		CS	556
CS	647		CS	299		CS	604
CS	525		CS	815		CS	570
CS	697		CS	459		CS	606
CS	739		CS	165		CS	743
CS	713		CS	708		CS	821
CS	771		CS	528		CS	659
CS	828		CS	411		CS	729
CS	282		CS	257		CS	841
CS	318		CS	704		CS	696
CS	295		CS	271		CS	603
CS	483		CS	292		CS	551
CS	582		CS	396		CS	664
CS	554		CS	279		CS	599
CS	516		CS	396		CS	667
CS	724		CS	712		CS	742
CS	538		CS	626		CS	463
CS	409		CS	281		CS	698
CS	331		CS	424		CS	533
CS	265		CS	212		CS	644
CS	546		CS	727		CS	724
CS	281		CS	511		CS	371
CS	484		CS	357		CS	750
CS	490		CS	568		CS	301
CS	754		CS	309		CS	347
CS	324		CS	463		CS	501
CS	329		CS	780		CS	167
CS	699		CS	365		CS	150
CS	300		CS	313		CS	361
CS	708		CS	238		CS	494
CS	361		CS	323		CS	744
CS	629		CS	866		CS	511
CS	521		CS	295		CS	253
CS	720		CS	637		CS	451
CS	588		CS	631		CS	520
CS	544		CS	844		CS	703
CS	277		CS	386		CS	423
CS	609		CS	888		CS	773
CS	745		CS	325		CS	310
CS	810		CS	846		CS	400
CS	656		CS	531		CS	366
CS	690		CS	296		CS	843
CS	638		CS	721		CS	658
CS	365		CS	421		CS	316
CS	540		CS	771		CS	695
CS	703		CS	382		CS	772
CS	449		CS	356		CS	888
CS	536		CS	758		CS	727
CS	327		CS	714		CS	723
CS	415		CS	506		CS	774
CS	340		CS	720		CS	806
CS	618		CS	747		CS	540
CS	701		CS	738		CS	731
CS	780		CS	526		CS	614
CS	694		CS	280		CS	572
CS	330		CS	350		CS	728
CS	367		CS	848		CS	233
CS	638		CS	369		CS	489
CS	613		CS	730		CS	243
CS	716		CS	75		CS	830
CS	654		CS	242		CS	737
CS	761		CS	486		CS	476
CS	531		CS	292		CS	516
CS	535		CS	577		CS	763
CS	506		CS	274		CS	445
CS	694		CS	396		CS	629
CS	591		CS	792		CS	448
CS	445		CS	557		CS	351
CS	248		CS	850		CS	732
CS	753		CS	601		CS	484
CS	379		CS	804		CS	878
CS	313		CS	427		CS	857
CS	660		CS	665		CS	773
CS	312		CS	683		CS	762
CS	535		CS	720		CS	611
CS	282		CS	640		CS	772
CS	712		CS	370		CS	417
CS	620		CS	371		CS	236
CS	780		CS	240		CS	784
CS	775		CS	767		CS	696
CS	779		CS	308		CS	456
CS	823		CS	422		CS	698
CS	698		CS	390		CS	422
CS	930		CS	386		CS	173
CS	401		CS	731		CS	589
CS	729		CS	430		CS	400
CS	646		CS	290		CS	708
CS	400		CS	355		CS	629
CS	691		CS	401		CS	377
CS	564		CS	407		CS	723
CS	222		CS	781		CS	468
CS	401		CS	341		CS	758
CS	760		CS	437		CS	680
CS	670		CS	401		CS	318
CS	179		CS	209		CS	544
CS	278		CS	686		CS	536
CS	343		CS	325		CS	511
CS	751		CS	351		CS	689
CS	541		CS	392		CS	598
CS	506		CS	877		CS	740
CS	318		CS	296		CS	737
CS	518		CS	784		CS	669
CS	624		CS	500		CS	538
CS	573		CS	439		CS	769
CS	788		CS	739		CS	514
CS	473		CS	752		CS	219
CS	440		CS	737		CS	480
CS	781		CS	372		CS	439
CS	758		CS	229		CS	453
CS	466		CS	310		CS	632
CS	684		CS	414		CS	672
CS	771		CS	864		CS	184
CS	647		CS	773		CS	722
CS	461		CS	696		CS	277
CS	779		CS	373		CS	761
CS	718		CS	276		CS	831
CS	728		CS	815		CS	882
CS	772		CS	516		CS	468
CS	292		CS	300		CS	736
CS	243		CS	709		CS	381
CS	604		CS	805		CS	375
CS	363		CS	767		CS	776
CS	442		CS	250		CS	862
CS	729		CS	695		CS	803
CS	758		CS	414		CS	433
CS	446		CS	668		CS	847
CS	307		CS	308		CS	671
CS	551		CS	340		CS	640
CS	528		CS	843		CS	640
CS	613		CS	279		CS	655
CS	608		CS	849		CS	456
CS	285		CS	575		CS	571
CS	665		CS	580		CS	620
CS	410		CS	256		CS	519
CS	446		CS	604		CS	689
CS	831		CS	888		CS	857
CS	412		CS	470		CS	616
CS	704		CS	657		CS	316
CS	598		CS	703		CS	736
CS	620		CS	375		CS	215
CS	592		CS	622		CS	849
CS	430		CS	581		CS	649
CS	279		CS	213		CS	799
CS	469		CS	526		CS	289
CS	207		CS	274		CS	596
CS	421		CS	634		CS	475
CS	567		CS	371		CS	390
CS	433		CS	632		CS	321
CS	678		CS	399		CS	776
CS	267		CS	308		CS	566
CS	400		CS	319		CS	246
CS	762		CS	540		CS	730
CS	616		CS	414		CS	299
CS	386		CS	333		CS	361
CS	629		CS	286		CS	722
CS	683		CS	649		CS	682
CS	649		CS	507		CS	812
CS	559		CS	352		CS	558
CS	286		CS	248		CS	629
CS	811		CS	293		CS	697
CS	734		CS	431		CS	431
CS	635		CS	221		CS	774
CS	748		CS	513		CS	775
CS	391		CS	267		CS	850
CS	719		CS	353		CS	326
CS	655		CS	456		CS	841
CS	772		CS	320		CS	652
CS	687		CS	629		CS	422
CS	388		CS	571		CS	607
CS	539		CS	747		CS	553
CS	392		CS	549		CS	736
CS	601		CS	358		CS	790
CS	733		CS	873		CS	794
CS	649		CS	527		CS	554
CS	449		CS	458		CS	415
CS	397		CS	229		CS	683
CS	872		CS	432		CS	494
CS	800		CS	214		CS	497
CS	603		CS	337		CS	596
CS	416		CS	938		CS	371
CS	531		CS	258		CS	553
CS	346		CS	273		CS	366
CS	617		CS	639		CS	769
CS	674		CS	513		CS	550
CS	741		CS	861		CS	579
CS	480		CS	624		CS	412
CS	799		CS	481		CS	421
CS	801		CS	701		CS	686
CS	549		CS	420		CS	493
CS	330		CS	233		CS	622
CS	614		CS	341		CS	665
CS	719		CS	428		CS	790
CS	504		CS	345		CS	388
CS	460		CS	792		CS	283
CS	280		CS	690		CS	634
CS	580		CS	578		CS	722
CS	366		CS	308		CS	789
CS	382		CS	255		CS	621
CS	583		CS	521		CS	706
CS	627		CS	592		CS	712
CS	458		CS	375		CS	810
CS	673		CS	218		CS	772
CS	479		CS	547		CS	519
CS	855		CS	565		CS	540
CS	453		CS	526		CS	722
CS	511		CS	424		CS	704
CS	869		CS	757		CS	727
CS	772		CS	483		CS	680
CS	270		CS	866		CS	513
CS	274		CS	596		CS	774
CS	220		CS	492		CS	716
CS	376		CS	306		CS	706
CS	672		CS	296		CS	297
CS	782		CS	440		CS	438
CS	741		CS	380		CS	705
CS	305		CS	312		CS	653
CS	279		CS	625		CS	593
CS	749		CS	457		CS	372
CS	456		CS	402		CS	446
CS	776		CS	715		CS	510
CS	321		CS	657		CS	691
CS	489		CS	327		CS	614
CS	560		CS	803		CS	783
CS	487		CS	783		CS	545
CS	792		CS	790		CS	469
CS	614		CS	734		CS	846
CS	491		CS	836		CS	786
CS	903		CS	294		CS	528
CS	502		CS	466		CS	204
CS	519		CS	355		CS	867
CS	542		CS	419		CS	709
CS	491		CS	490		CS	883
CS	765		CS	432		CS	687
CS	472		CS	306		CS	418
CS	308		CS	376		CS	435
CS	394		CS	697		CS	876
CS	254		CS	397		CS	399
CS	347		CS	539		CS	698
CS	774		CS	768		CS	231
CS	534		CS	349		CS	348
CS	469		CS	247		CS	543
CS	742		CS	262		CS	723
CS	245		CS	396		CS	880
CS	642		CS	876		CS	274
CS	460		CS	620		CS	736
CS	812		CS	265		CS	792
CS	768		CS	785		CS	525
CS	644		CS	425		CS	653
CS	735		CS	176		CS	871
CS	694		CS	446		CS	691
CS	611		CS	316		CS	661
CS	606		CS	334		CS	653
CS	326		CS	493		CS	634
CS	406		CS	236		CS	719
CS	333		CS	302		CS	625
CS	325		CS	405		CS	458
CS	816		CS	713		CS	893
CS	376		CS	428		CS	448
CS	340		CS	629		CS	800
CS	640		CS	430		CS	748
CS	789		CS	377		CS	316
CS	562		CS	531		CS	643
CS	568		CS	535		CS	605
CS	747		CS	412		CS	764
CS	304		CS	339		CS	634
CS	417		CS	778		CS	756
CS	468		CS	286		CS	761
CS	745		CS	769		CS	790
CS	538		CS	411		CS	319
CS	478		CS	500		CS	685
CS	593		CS	298		CS	765
CS	614		CS	502		CS	678
CS	638		CS	480		CS	712
CS	518		CS	304		CS	831
CS	698		CS	554		CS	723
CS	514		CS	385		CS	423
CS	472		CS	873		CS	879
CS	572		CS	647		CS	917
CS	376		CS	586		CS	689
CS	358		CS	436		CS	673
CS	715		CS	709		CS	781
CS	386		CS	849		CS	720
CS	276		CS	545		CS	796
CS	537		CS	420		CS	696
CS	592		CS	323		CS	538
CS	280		CS	603		CS	531
CS	762		CS	640		CS	608
CS	697		CS	863		CS	520
CS	832		CS	201		CS	783
CS	323		CS	366		CS	666
CS	256		CS	196		CS	750
CS	699		CS	309		CS	664
CS	502		CS	803		CS	818
CS	504		CS	394		CS	415
CS	708		CS	647		CS	579
CS	585		CS	373		CS	773
CS	680		CS	353		CS	204
CS	268		CS	681		CS	270
CS	260		CS	384		CS	509
CS	759		CS	266		CS	918
CS	260		CS	302		CS	759
CS	501		CS	564		CS	512
CS	514		CS	227		CS	703
CS	745		CS	355		CS	673
CS	657		CS	740		CS	856
CS	504		CS	252		CS	544
CS	312		CS	307		CS	753
CS	712		CS	211		CS	909
CS	478		CS	741		CS	290
CS	673		CS	624		CS	903
CS	753		CS	602		CS	655
CS	308		CS	797		CS	401
CS	265		CS	850		CS	649
CS	318		CS	352		CS	674
CS	762		CS	351		CS	698
CS	528		CS	684		CS	523
CS	313		CS	685		CS	816
CS	505		CS	386		CS	471
CS	558		CS	615		CS	711
CS	650		CS	265		CS	676
CS	800		CS	687		CS	999
CS	259		CS	695		CS	827
CS	436		CS	728		CS	864
CS	351		CS	437		CS	823
CS	545		CS	519		CS	522
CS	762		CS	318		CS	919
CS	674		CS	917		CS	449
CS	600		CS	524		CS	324
CS	658		CS	733		CS	829
CS	464		CS	272		CS	600
CS	672		CS	639		CS	500
CS	679		CS	591		CS	245
CS	676		CS	472		CS	505
CS	385		CS	250		CS	377
CS	775		CS	513		CS	672
CS	321		CS	561		CS	681
CS	667		CS	304		CS	679
CS	292		CS	595		CS	601
CS	640		CS	760		CS	878
CS	631		CS	717		CS	292
CS	541		CS	771		CS	766
CS	411		CS	513		CS	533
CS	594		CS	711		CS	892
CS	651		CS	311		CS	782
CS	601		CS	619		CS	471
CS	304		CS	689		CS	483
CS	732		CS	534		CS	455
CS	353		CS	733		CS	328
CS	658		CS	802		CS	419
CS	695		CS	277		CS	609
CS	345		CS	163		CS	851
CS	758		CS	538		CS	618
CS	368		CS	277		CS	488
CS	506		CS	387		CS	655
CS	813		CS	421		CS	428
CS	266		CS	513		CS	797
CS	655		CS	526		CS	517
CS	514		CS	373		CS	559
CS	653		CS	230		CS	766
CS	525		CS	340		CS	569
CS	807		CS	379		CS	725
CS	465		CS	756		CS	628
CS	799		CS	238		CS	804
CS	396		CS	490		CS	692
CS	584		CS	385		CS	692
CS	540		CS	317		CS	567
CS	768		CS	746		CS	901
CS	793		CS	338		CS	860
CS	278		CS	679		CS	814
CS	685		CS	292		CS	725
CS	287		CS	267		CS	647
CS	658		CS	761		CS	412
CS	567		CS	428		CS	787
CS	776		CS	318		CS	665
CS	580		CS	239		CS	265
CS	239		CS	446		CS	316
CS	250		CS	288		CS	752
CS	400		CS	314		CS	744
CS	702		CS	729		CS	301
CS	456		CS	304		CS	253
CS	729		CS	470		CS	463
CS	584		CS	861		CS	147
CS	379		CS	339		CS	328
CS	577		CS	395		CS	833
CS	664		CS	300		CS	324
CS	533		CS	764		CS	501
CS	449		CS	441		CS	653
CS	384		CS	708		CS	829
CS	697		CS	588		CS	676
CS	624		CS	805		CS	444
CS	679		CS	307		CS	722
CS	590		CS	281		CS	685
CS	390		CS	490		CS	711
CS	632		CS	624		CS	572
CS	798		CS	757		CS	792
CS	664		CS	557		CS	839
CS	576		CS	256		CS	331
CS	714		CS	593		CS	888
CS	693		CS	337		CS	653
CS	564		CS	833		CS	803
CS	732		CS	577		CS	433
CS	726		CS	638		CS	637
CS	458		CS	380		CS	801
CS	835		CS	548		CS	522
CS	500		CS	411		CS	687
CS	709		CS	346		CS	757
CS	735		CS	867		CS	650
CS	407		CS	819		CS	485
CS	789		CS	899		CS	790
CS	621		CS	587		CS	613
CS	234		CS	674		CS	745
CS	757		CS	759		CS	779
CS	767		CS	769		CS	646
CS	378		CS	802		CS	696
CS	359		CS	200		CS	722
CS	798		CS	211		CS	835
CS	573		CS	659		CS	359
CS	602		CS	372		CS	764
CS	308		CS	621		CS	684
CS	668		CS	406		CS	838
CS	524		CS	346		CS	750
CS	287		CS	408		CS	847
CS	339		CS	712		CS	478
CS	596		CS	262		CS	885
CS	328		CS	705		CS	912
CS	499		CS	880		CS	858
CS	530		CS	842		CS	703
CS	629		CS	679		CS	500
CS	500		CS	154		CS	862
CS	754		CS	573		CS	991
CS	287		CS	333		CS	830
CS	323		CS	134		CS	788
CS	655		CS	290		CS	769
CS	508		CS	586		CS	554
CS	446		CS	204		CS	923
CS	761		CS	673		CS	833
CS	597		CS	191		CS	614
CS	765		CS	261		CS	780
CS	761		CS	808		CS	740
CS	679		CS	392		CS	712
CS	806		CS	411		CS	442
CS	329		CS	620		CS	934
CS	581		CS	424		CS	724
CS	300		CS	691		CS	753
CS	534		CS	333		CS	297
CS	277		CS	598		CS	229
CS	623		CS	334		CS	625
CS	709		CS	241		CS	520
CS	269		CS	345		CS	666
CS	706		CS	226		CS	892
CS	519		CS	242		CS	742
CS	357		CS	557		CS	571
CS	591		CS	607		CS	778
CS	383		CS	524		CS	511
CS	695		CS	413		CS	687
CS	471		CS	270		CS	715
CS	606		CS	764		CS	753
CS	337		CS	603		CS	758
CS	262		CS	891		CS	705
CS	741		CS	364		CS	241
CS	340		CS	718		CS	822
CS	737		CS	558		CS	728
CS	276		CS	784		CS	687
CS	773		CS	314		CS	520
CS	267		CS	706		CS	720
CS	843		CS	353		CS	208
CS	710		CS	662		CS	682
CS	325		CS	308		CS	562
CS	351		CS	658		CS	772
CS	783		CS	321		CS	762
CS	579		CS	527		CS	165
CS	549		CS	191		CS	484
CS	307		CS	667		CS	669
CS	770		CS	642		CS	804
CS	632		CS	551		CS	573
CS	274		CS	685		CS	760
CS	441		CS	388		CS	727
CS	515		CS	321		CS	659
CS	259		CS	342		CS	566
CS	763		CS	784		CS	628
CS	531		CS	269		CS	218
CS	201		CS	307		CS	969
CS	414		CS	665		CS	354
CS	866		CS	782		CS	545
CS	231		CS	852		CS	768
CS	304		CS	815		CS	559
CS	826		CS	296		CS	765
CS	612		CS	321		CS	509
CS	523		CS	540		CS	824
CS	332		CS	705		CS	199
CS	569		CS	700		CS	284
CS	821		CS	713		CS	524
CS	244		CS	432		CS	850
CS	846		CS	514		CS	743
CS	485		CS	722		CS	623
CS	603		CS	639		CS	808
CS	759		CS	233		CS	589
CS	795		CS	313		CS	251
CS	289		CS	605		CS	312
CS	783		CS	323		CS	723
CS	826		CS	711		CS	733
CS	424		CS	588		CS	479
CS	656		CS	420		CS	643
CS	275		CS	556		CS	714
CS	440		CS	610		CS	666
CS	866		CS	266		CS	822
CS	323		CS	618		CS	740
CS	804		CS	451		CS	698
CS	241		CS	627		CS	802
CS	608		CS	632		CS	572
CS	856		CS	359		CS	658
CS	838		CS	405		CS	872
CS	565		CS	883		CS	617
CS	744		CS	624		CS	702
CS	620		CS	625		CS	881
CS	902		CS	658		CS	564
CS	786		CS	825		CS	528
CS	136		CS	691		CS	774
CS	171		CS	658		CS	702
CS	629		CS	392		CS	480
CS	299		CS	292		CS	768
CS	170		CS	723		CS	650
CS	879		CS	218		CS	743
CS	258		CS	548		CS	606
CS	799		CS	399		CS	864
CS	548		CS	783		CS	806
CS	631		CS	626		CS	452
CS	327		CS	638		CS	444
CS	832		CS	648		CS	335
CS	508		CS	363		CS	879
CS	797		CS	591		CS	678
CS	736		CS	470		CS	685
CS	87		CS	752		CS	397
CS	716		CS	461		CS	448
CS	788		CS	773		CS	375
CS	404		CS	606		CS	619
CS	170		CS	824		CS	648
CS	291		CS	672		CS	791
CS	831		CS	761		CS	850
CS	527		CS	403		CS	333
CS	639		CS	478		CS	587
CS	593		CS	683		CS	857
CS	680		CS	690		CS	444
CS	588		CS	428		CS	431
CS	691		CS	337		CS	613
CS	551		CS	231		CS	706
CS	380		CS	329		CS	793
CS	87		CS	377		CS	666
CS	561		CS	502		CS	814
CS	439		CS	693		CS	196
CS	781		CS	348		CS	575
CS	730		CS	748		CS	762
CS	341		CS	520		CS	718
CS	231		CS	350		CS	817
CS	329		CS	420		CS	661
CS	735		CS	360		CS	703
CS	741		CS	607		CS	805
CS	325		CS	731		CS	742
CS	481		CS	716		CS	517
CS	552		CS	620		CS	424
CS	779		CS	332		CS	753
CS	485		CS	657		CS	506
CS	448		CS	264		CS	366
CS	236		CS	343		CS	744
CS	674		CS	346		CS	790
CS	343		CS	534		CS	525
CS	824		CS	809		CS	725
CS	566		CS	586		CS	320
CS	185		CS	800		CS	676
CS	192		CS	388		CS	657
CS	126		CS	401		CS	214
CS	155		CS	627		CS	551
CS	770		CS	768		CS	498
CS	429		CS	587		CS	407
CS	155		CS	290		CS	872
CS	646		CS	490		CS	706
CS	452		CS	758		CS	787
CS	326		CS	781		CS	554
CS	824		CS	370		CS	748
CS	377		CS	561		CS	387
CS	48		CS	655		CS	795
CS	344		CS	602		CS	575
CS	710		CS	657		CS	809
CS	685		CS	443		CS	680
CS	452		CS	326		CS	787
CS	561		CS	842		CS	500
CS	456		CS	646		CS	656
CS	873		CS	805		CS	848
CS	824		CS	778		CS	728
CS	335		CS	659		CS	525
CS	433		CS	411		CS	939
CS	442		CS	622		CS	774
CS	296		CS	391		CS	552
CS	627		CS	571		CS	751
CS	717		CS	722		CS	639
CS	456		CS	767		CS	664
CS	200		CS	773		CS	508
CS	263		CS	458		CS	179
CS	841		CS	501		CS	543
CS	542		CS	371		CS	690
CS	437		CS	594		CS	633
CS	306		CS	696		CS	650
CS	632		CS	790		CS	837
CS	114		CS	365		CS	632
CS	389		CS	620		CS	719
CS	678		CS	520		CS	721
CS	635		CS	470		CS	876
CS	697		CS	790		CS	568
CS	323		CS	630		CS	474
CS	627		CS	287		CS	671
CS	269		CS	700		CS	851
CS	262		CS	535		CS	581
CS	256		CS	610		CS	458
CS	760		CS	334		CS	929
CS	696		CS	660		CS	733
CS	726		CS	510		CS	873
CS	583		CS	785		CS	557
CS	645		CS	356		CS	437
CS	495		CS	333		CS	739
CS	242		CS	434		CS	817
CS	349		CS	574		CS	666
CS	259		CS	709		CS	758
CS	405		CS	386		CS	705
CS	742		CS	294		CS	561
CS	619		CS	354		CS	274
CS	539		CS	193		CS	682
CS	418		CS	584		CS	829
CS	346		CS	436		CS	300
CS	733		CS	521		CS	830
CS	232		CS	437		CS	709
CS	537		CS	564		CS	897
CS	795		CS	673		CS	387
CS	613		CS	667		CS	777
CS	361		CS	795		CS	472
CS	590		CS	327		CS	866
CS	250		CS	449		CS	430
CS	403		CS	656		CS	780
CS	159		CS	502		CS	695
CS	272		CS	631		CS	793
CS	221		CS	555		CS	489
CS	561		CS	352		CS	449
CS	372		CS	481		CS	643
CS	337		CS	435		CS	483
CS	613		CS	601		CS	631
CS	592		CS	549		CS	509
CS	764		CS	372		CS	917
CS	509		CS	349		CS	545
CS	834		CS	798		CS	853
CS	616		CS	344		CS	728
CS	527		CS	210		CS	821
CS	565		CS	348		CS	912
CS	296		CS	303		CS	650
CS	217		CS	198		CS	512
CS	774		CS	403		CS	749
CS	583		CS	759		CS	694
CS	843		CS	801		CS	784
CS	715		CS	459		CS	744
CS	381		CS	497		CS	606
CS	315		CS	461		CS	501
CS	305		CS	562		CS	791
CS	766		CS	514		CS	884
CS	754		CS	501		CS	493
CS	844		CS	674		CS	630
CS	355		CS	324		CS	671
CS	187		CS	745		CS	580
CS	526		CS	539		CS	586
CS	164		CS	420		CS	736
CS	494		CS	372		CS	663
CS	778		CS	690		CS	765
CS	185		CS	550		CS	848
CS	282		CS	580		CS	418
CS	796		CS	309		CS	431
CS	469		CS	357		CS	433
CS	338		CS	674		CS	540
CS	398		CS	466		CS	583
CS	292		CS	254		CS	696
CS	788		CS	341		CS	724
CS	361		CS	693		CS	808
CS	544		CS	394		CS	783
CS	747		CS	674		CS	553
CS	259		CS	375		CS	673
CS	429		CS	615		CS	236
CS	670		CS	329		CS	562
CS	501		CS	430		CS	844
CS	330		CS	765		CS	834
CS	283		CS	646		CS	235
CS	366		CS	516		CS	928
CS	757		CS	403		CS	258
CS	685		CS	486		CS	277
CS	559		CS	396		CS	688
CS	892		CS	679		CS	491
CS	231		CS	568		CS	457
CS	492		CS	379		CS	533
CS	261		CS	755		CS	792
CS	770		CS	458		CS	641
CS	811		CS	584		CS	593
CS	508		CS	527		CS	695
CS	704		CS	356		CS	825
CS	599		CS	470		CS	618
CS	512		CS	623		CS	731
CS	642		CS	654		CS	645
CS	355		CS	698		CS	909
CS	319		CS	550		CS	731
CS	404		CS	576		CS	688
CS	301		CS	743		CS	861
CS	695		CS	493		CS	703
CS	427		CS	453		CS	726
CS	565		CS	512		CS	498
CS	267		CS	358		CS	897
CS	532		CS	666		CS	778
CS	481		CS	335		CS	220
CS	796		CS	336		CS	652
CS	565		CS	450		CS	822
CS	320		CS	331		CS	371
CS	183		CS	466		CS	592
CS	131		CS	612		CS	402
CS	670		CS	339		CS	731
CS	880		CS	474		CS	782
CS	626		CS	392		CS	848
CS	765		CS	613		CS	668
CS	733		CS	450		CS	359
CS	658		CS	755		CS	735
CS	751		CS	723		CS	749
CS	436		CS	789		CS	648
CS	301		CS	324		CS	894
CS	773		CS	703		CS	258
CS	264		CS	593		CS	635
CS	869		CS	380		CS	388
CS	254		CS	650		CS	733
CS	478		CS	689		CS	916
CS	165		CS	316		CS	837
CS	251		CS	591		CS	190
CS	704		CS	453		CS	751
CS	839		CS	673		CS	664
CS	835		CS	835		CS	476
CS	744		CS	323		CS	369
CS	576		CS	586		CS	506
CS	732		CS	784		CS	700
CS	671		CS	646		CS	574
CS	623		CS	654		CS	722
CS	531		CS	736		CS	696
CS	314		CS	344		CS	798
CS	347		CS	215		CS	757
CS	375		CS	775		CS	820
CS	559		CS	462		CS	835
CS	195		CS	864		CS	880
CS	701		CS	365		CS	770
CS	750		CS	544		CS	485
CS	414		CS	481		CS	955
CS	707		CS	341		CS	268
CS	557		CS	623		CS	806
CS	541		CS	357		CS	945
CS	624		CS	536		CS	678
CS	266		CS	568		CS	819
CS	417		CS	626		CS	847
CS	257		CS	619		CS	733
CS	559		CS	323		CS	854
CS	406		CS	483		CS	749
CS	806		CS	591		CS	686
CS	336		CS	799		CS	392
CS	361		CS	540		CS	445
CS	604		CS	224		CS	610
CS	399		CS	501		CS	452
CS	715		CS	720		CS	624
CS	265		CS	504		CS	623
CS	741		CS	336		CS	807
CS	603		CS	466		CS	603
CS	797		CS	579		CS	763
CS	295		CS	584		CS	593
CS	296		CS	667		CS	499
CS	612		CS	861		CS	624
CS	284		CS	688		CS	809
CS	310		CS	477		CS	740
[truncated: 23,137 more rows]

## Sheet: Panel ED 7F
condition	donor	cluster_anno_pics	mean_expression_pCD247
C	1	T_B	268.121
C	1	T_My	279.505
C	1	T_B_My	197.176
C	2	T_B	344.289
C	2	T_My	385.503
C	2	T_B_My	306.042
C	3	T_B	299.245
C	3	T_My	334.852
C	3	T_B_My	274.143
C	4	T_B	341.331
C	4	T_My	425.194
C	4	T_B_My	295.786
B	1	T_B	379.437
B	1	T_My	303.119
B	1	T_B_My	319.779
B	2	T_B	479.043
B	2	T_My	447.102
B	2	T_B_My	470.603
B	3	T_B	442.79
B	3	T_My	383.511
B	3	T_B_My	380.08
B	4	T_B	569.106
B	4	T_My	571.678
B	4	T_B_My	522.884
CS	1	T_B	485.187
CS	1	T_My	499.657
CS	1	T_B_My	566.584
CS	2	T_B	536.246
CS	2	T_My	561.514
CS	2	T_B_My	624.228
CS	3	T_B	561.603
CS	3	T_My	592.355
CS	3	T_B_My	695.109
CS	4	T_B	761.055
CS	4	T_My	706.269
CS	4	T_B_My	750.487
