# Supplementary material for: Ultra-high-scale cytometry-based cellular interaction mapping
Source: Nat Methods. 2025 Aug 7;22(9):1887–99. doi: 10.1038/s41592-025-02744-w (PMC12446065; doi:10.1038/s41592-025-02744-w)
Supplement: Supplementary file 24 — Source data for reproducing Extended Data Fig. 8. [file 41592_2025_2744_MOESM24_ESM.xlsx]

## Sheet: Panels ED8A,B,C,E,F,G,I,J,K
Data can be found in the following tables in the Zenodo repository (https://doi.org/10.5281/zenodo.10637096):
2024-29-12_LCMV_antigen_spec_cells_only.csv
2024-29-12_LCMV_b_cells_only.csv
2024-29-12_LCMV_t_cells_only.csv

## Sheet: Panel ED8D
celltype	TCRb	CD3	NK11	MHCII	CD24	CD11c	ICOS	CD11b	CD451	CD19	CD117	Ly6G	CD138	Ly6C	CD901	CD25	CD452	CD68	F480	CD357	CD172	CD317	TCRgd	CD8	CD4	IgD
CD8_Ag_spec*B	-2.53059	-2.26806	-0.0238875	3.03164	1.83635	0.595364	-2.89644	-0.0733503	2.12673	7.04401	-0.112887	0.135177	0.0674863	-0.727234	-4.57207	-0.473807	-1.03594	-0.268735	-0.566853	-2.37382	-0.412433	-0.0326321	0.0976727	1.37478	-8.69852	5.55385
CD8_Ag_spec*CD4*Myeloid	2.31202	2.14988	-0.403986	2.36667	1.37727	3.82579	1.40803	4.27736	2.86671	0.456632	-0.0223946	-0.223946	0.33718	3.63672	-0.358741	0.784852	1.39951	1.76917	6.16366	1.51474	6.48323	1.92593	1.18713	3.228	2.0669	0.59401
CD8_Ag_spec*CD4	2.49631	1.69512	-0.248181	-2.38881	-1.66707	0.706097	-0.848127	0.383775	1.63282	-3.94511	-0.361876	-0.517693	-0.368492	1.03163	-3.18514	0.335919	-0.704309	-0.257952	-0.182624	1.27752	-0.34171	0.0922443	-0.0532934	0.596532	3.08032	-1.70957
CD8_Ag_spec*Plasmablast	-2.42323	-0.343994	0.000883996	-0.229114	2.46484	0.99371	-1.98117	-0.162444	0.556328	-0.772908	0.292529	0.17942	9.42811	3.20821	-1.91637	-0.35963	-2.6208	-0.138439	1.90354	-0.898875	1.36607	1.14212	0.231316	0.394642	-7.1049	-0.95638
CD8_Ag_spec*CD8	0.166067	-1.26493	-0.0242103	-2.70434	-1.6462	2.17938	-1.75555	0.249408	0.757204	-3.77219	-0.363	-0.451523	-0.346286	1.44087	-2.70904	-0.248798	-1.26277	-0.87123	0.206393	-0.25696	-0.276822	-0.053747	-0.0773359	3.40913	-7.82633	-1.60681
CD4_Ag_spec*CD8_Ag_spec	0.790922	0.585991	0.11226	-2.43499	-1.44386	0.413885	3.52063	-0.207659	0.9278	-3.14928	0.22638	-0.0918752	-0.320474	-0.590933	9.65145	0.380708	-0.211349	0.00624111	0.00528761	1.64527	-0.211957	-0.335919	-0.291129	0.883621	3.17231	-1.52556
CD4_Ag_spec*Plasmablast	-0.743653	1.72736	0.179157	0.0287535	2.38519	-2.85203	2.91599	-0.680947	-8.6443	-0.703484	0.65139	0.335919	9.77523	1.92593	9.14488	0.0452981	0.573427	0.449784	1.05254	0.679302	0.784511	0.694232	-0.167959	-3.23356	2.88808	-1.20453
CD8_Ag_spec*NK	-2.57844	-2.31756	8.2412	-1.89583	-1.41323	2.47367	-1.93277	0.53747	1.06077	-2.62443	-0.271223	-0.293139	-0.231018	-0.879243	-2.10882	-0.338718	-0.9199	-0.588133	0.201812	0.369024	-0.452485	-0.0972564	-0.344578	0.860128	-7.29585	-1.20511
CD4_Ag_spec*CD8_Ag_spec*B	-2.73214	-1.05254	0.117222	1.91883	1.72632	-1.6404	-0.739021	-0.525872	0.575368	5.49158	0.0671837	0.761415	0.671837	-0.492681	6.84525	-0.137813	0.342281	-0.0447891	-0.472539	-0.582259	-0.318828	-0.0942929	-0.135263	-1.84318	-0.559864	4.68046
CD4_Ag_spec*B	-0.316355	0.942583	0.201551	2.92337	1.63551	-3.68167	4.30039	-0.860698	-9.25523	6.82832	0.22486	0.35858	-0.0460333	-3.41021	9.98124	0.0674353	1.89668	0.493942	-1.50324	-0.0727328	-0.828032	-0.315051	-0.179157	-4.11208	6.19919	5.30751
CD4_Ag_spec*CD4_Ag_spec/CD4	1.9784	1.92845	0.134367	-2.54891	-1.51104	-2.62945	4.45938	-0.565212	-9.12737	-3.05471	0.24774	0.113728	-0.36337	-0.965541	10	0.447891	1.25079	0.120223	-0.872994	1.98762	-0.506216	-0.380708	-0.380708	-2.28948	4.55541	-1.76917
CD8_Ag_spec*Granulo	-3.11995	-2.75607	-0.279932	-2.70405	0.562239	0.555289	-2.44307	3.61672	0.501847	-2.77433	-0.0511056	9.03621	-0.171911	-0.395523	-2.40859	-0.28297	-4.31015	-0.794105	0.345529	-2.16411	2.3576	0.0350848	-0.0427774	0.142105	-7.60359	-1.18879
CD4_Ag_spec*DC	0.0269848	0.582833	-0.156762	1.2317	0.268735	0.694232	3.70027	1.56762	-8.76306	-0.167959	0.627048	0.447891	0.492681	1.69176	9.05503	0.157014	1.80406	2.4634	4.83723	-0.160095	6.06893	0.111973	-0.627048	-3.28388	3.6031	1.03015
CD8_Ag_spec*Myeloid	-1.90689	-2.42676	-0.391905	-0.722284	-0.66367	3.22482	-2.25395	2.82172	1.16863	-2.35648	0.313524	0.156762	0.291129	3.01778	-1.81818	-0.449635	-0.940572	1.36607	4.34455	-2.41861	6.79675	0.223946	-0.137016	0.996042	-6.67883	-0.361624
CD4_Ag_spec*NK	-0.426916	0.372176	8.2524	-2.40131	-1.53298	-0.770838	2.99678	-0.12317	-9.15694	-2.77273	0.0182693	-0.0375438	-0.421243	-3.31931	8.82836	0.135409	1.38118	-0.191775	-0.306899	1.55825	-0.39841	-0.383749	-0.671837	-3.42043	2.90928	-1.58753
CD8_Ag_spec*CD24_hi	-0.238825	-0.0479682	-0.250312	-3.34069	7.9467	1.24487	-1.93022	0.0761798	1.18567	-2.32381	-0.0599384	0.0692719	-0.173793	-0.290702	-1.83234	-0.380708	-2.58657	-0.563016	0.763111	-0.831169	-0.270228	0.059326	0.0519696	1.41958	-6.87438	-1.19803
CD4_Ag_spec*Granulo	-0.650348	0.380708	-0.24634	-2.8183	0.582913	-3.00898	3.70172	3.82947	-9.02501	-2.62435	0.383476	9.15938	0.00267398	-1.72135	9.23792	0.358313	0.510454	0.114937	-0.71266	-0.229493	2.15535	-0.268735	-0.335919	-3.5393	3.08087	-1.51512
CD4_Ag_spec*CD24_hi	0.80268	2.52094	-0.134367	-2.54255	7.22237	-2.85744	3.96275	-0.720749	-9.07411	-2.45003	0.571062	0.156762	0.103208	-2.9224	9.38352	0.547067	0.603094	0.234554	0.15303	0.623098	-0.108743	-0.134367	0.12317	-3.38917	3.65261	-1.78402

## Sheet: Panel ED8H
celltype	TCRb	CD3	NK11	MHCII	CD24	CD11c	ICOS	CD11b	CD451	CD19	CD117	Ly6G	CD138	Ly6C	CD901	CD25	CD452	CD68	F480	CD357	CD172	CD317	TCRgd	CD8	CD4	IgD
B*cDC1	-0.307239	0.0675489	0.155857	1.00929	-0.86335	6.58131	0.263778	-2.3377	0.0260126	0.235043	-0.264371	-1.043	-0.773444	-3.16239	-0.0251383	-0.280525	-0.413008	-0.625424	-2.56496	0.561661	-2.60353	-0.102768	0.0254654	0.042735	0.222833	1.72056
B*Macro	2.22222	0.641026	-1.04701	2.00515	0.666814	8.31197	-0.982906	0.651636	0.470085	1.04701	2.09402	3.71795	4.29487	1.18349	2.5	0.918803	1.62809	7.05128	9.42572	1.04701	6.75196	2.75641	0.534188	0.555556	4.87179	2.87996
NK*B	-0.709402	0.215618	8.58974	-0.859325	-2.07892	1.01958	0.115995	-2.90568	-0.432574	-0.448718	-0.546814	-1.17549	-1.07758	-6.37596	0.0902669	-0.40873	0.303054	-1.118	-3.09746	4.42915	-5.55147	-0.742521	-0.237818	-0.0654811	-0.664724	1.07639
B*Mono	-0.0888994	-0.452724	-0.221688	0.198858	-0.881088	-0.225393	0.472163	2.22222	0.17094	0.343101	0.36605	-1.90844	-0.494975	4.61538	-0.0442345	0.171784	0.236942	0.669957	1.25465	-1.57276	2.35555	1.32479	0.171192	-0.0227242	-0.0540473	1.84297
NK*B*CD4	2.86325	1.44231	4.59402	-0.905466	-2.53681	-1.05235	1.34615	-3.44017	-0.393929	-0.453278	-0.506639	-1.0233	-0.839579	-3.20513	0.0839438	-0.324434	0.286668	-0.951437	-3.20946	6.19991	-5.17062	-0.612536	-0.368132	-0.085804	3.44017	1.71034
B*cDC2	0.74836	-0.25641	-0.367002	0.711191	-1.44195	10	-0.172721	0.386708	0.25641	-0.470085	0.470085	-0.392105	0.1944	-3.44017	0.0854701	-0.278621	0.371073	1.32479	2.24359	-0.301724	3.67076	-0.209335	0.192623	-0.0641026	1.6453	0.883951
B_IgD+*Granulo	-0.32412	0.128816	-0.132596	-1.32964	-0.743092	-1.05224	0.0106838	1.41286	-0.281784	-0.918803	-0.228086	7.69231	-0.842132	-3.79918	0.23984	0.00237417	-1.3487	-0.580102	-3.18556	-0.506624	-2.46123	-0.568753	-0.0905152	-0.172341	-0.900601	0.436902
B*Granulo	-0.439302	-0.430274	-0.240537	-1.00427	2.81176	-1.93115	-0.751052	0.942385	-0.224921	-0.177558	-0.472153	4.42308	-0.0578317	-1.75165	-0.284143	0.04329	-0.604558	-1.15573	0.108488	0.836192	-1.27983	-0.598291	-0.369945	-0.0884173	-0.488007	-5.04014
TCrgd*B	-0.365358	2.4359	0.236936	0.108394	-1.05111	-0.795421	0.727362	-2.7971	-0.0641026	0.386029	-0.585645	-1.0776	-0.61463	-0.940171	-0.0892408	-0.152669	1.11305	-0.95949	-2.11921	4.32301	-4.62948	-0.60946	4.91453	0.128205	-0.042735	1.90861
NK*B*Macro	0.918803	0.448718	9.2735	0.77341	-0.539388	5.91125	0.683761	-0.395604	0.512821	0.106838	0.042735	-0.314383	0.227991	-1.44466	0.277778	0.17094	1.50409	2.41453	5.18342	5.26396	3.15459	1.12179	0.0534188	0.405983	3.40812	1.20364
B*pDC	0.58234	0.556166	0.22015	-0.149573	2.46022	2.73959	1.81624	-3.24398	0.135328	-0.128205	-0.236378	-0.740046	0.576923	0.26007	-0.668449	-0.279241	1.02997	-0.0668356	-1.57395	-0.372513	0.422792	6.32479	-1.13498	0.042735	7.69231	-5.25584
Plasmablast*Macro	0.833333	0.17094	-0.431156	0.106838	3.19872	-0.852356	-1.62393	-0.609125	0.34309	0.410451	-0.42735	1.05862	4.31624	0.2514	-0.470085	-0.0854701	0.111058	2.11538	6.12297	1.57051	2.73869	-0.32833	0.811966	0.214009	1.38889	-2.91961
B_IgD+*pDC	0.475061	0.320714	0.262885	3.0369	-1.89188	2.95472	1.66667	-3.20163	0.392433	1.93791	-0.192955	-0.631359	0.277778	0.342315	-0.751634	-0.559764	2.22955	0.224591	-0.569613	0.374231	1.0885	6.47436	-0.555556	0.042735	7.05128	6.06596
Prog*B	0.235043	0.705128	-0.110303	0.34188	2.4012	-1.36977	-0.982906	-2.65112	0.449927	0.346295	4.74359	-0.710751	2.11538	-1.96581	-0.47246	-0.384753	-0.790598	0.00185073	0.662393	-0.470085	-2.50475	-0.458008	0.301309	0.0651365	0.00940171	-3.9745
Plasmablast*Granulo	-0.115255	0.214712	-0.176435	-2.22222	3.03127	-2.17203	-0.81448	0.261721	-0.222535	-0.559725	-0.518756	4.55128	5.82265	-2.11449	-0.177908	0.320513	-1.01263	-1.31247	-0.648148	-0.39106	-1.74611	-0.757919	-0.328074	-0.0880052	-0.682336	-5.36137

## Sheet: Panel ED8L
celltype	TCRb	CD3	NK11	MHCII	CD24	CD11c	ICOS	CD11b	CD451	CD19	CD117	Ly6G	CD138	Ly6C	CD901	CD25	CD452	CD68	F480	CD357	CD172	CD317	TCRgd	CD8	CD4	IgD
CD4*B	0.561732	0.650612	-0.206801	1.03633	0.339894	-0.567522	-0.16369	-0.622321	-0.322802	3.35971	-0.0934385	-0.025712	-0.27665	-3.75269	0.0943588	-0.0223214	-0.364779	-0.084653	-2.0653	-0.694546	-1.66277	-0.193653	-0.225725	-5.24005	5.24637	4.78512
CD4*CD8	1.48338	1.25431	-0.226449	-3.48988	-2.93468	0.0266291	0.580686	0.424107	-0.229747	-6.86756	-0.160605	-0.695536	-0.530804	0.9375	-0.0693905	0.15625	-0.189732	-0.0736607	0.3125	1.10615	-0.115124	-0.203319	-0.136504	5.42008	1.34402	-5.5113
CD4*Plasmablast	-0.429067	0.761683	-0.113467	-1.11607	1.18366	0.111607	0.758929	-0.185471	0.291574	-5.07776	0.334821	-0.11187	8.88393	1.94822	0.245536	0.290179	-1.36674	0.226648	0.552945	1.18304	0.873904	1.62946	-0.046317	-1.81186	0.422991	-4.73826
CD8*B	-2.12054	-2.28102	0.00388199	0.966283	0.607143	0.0261047	-0.63447	-0.209117	-0.15811	2.42089	-0.114144	-0.0239547	-0.138016	0.0669643	0.0674198	-0.271315	-0.293102	-0.703125	-0.673682	-2.19856	-0.60619	-0.23347	-0.0471858	5.82809	-8.87683	4.3411
CD4*CD8*Myeloid	2.28738	2.63657	-0.403646	0.90393	-0.150606	2.45536	2.52232	4.28571	1.04911	-4.28815	0.580357	-0.0223214	0.2502	1.83334	-0.200893	0.603885	1.28174	2.74554	7.26045	2.1143	6.34109	0.424107	0.915179	7.04551	2.72596	-2.68128
NK*CD4	0.2695	0.358659	9.17411	-2.63393	-1.9722	2.65625	0.625	0.892857	0.111607	-5.95772	0.133929	-0.13446	-0.27618	-0.672832	0.133929	0.200893	0.469511	0.446429	1.42857	2.53209	0.535714	0.0892857	-0.200893	-1.39349	1.98677	-4.12088
CD4*B*Macro	0.402996	0.848611	-0.246123	2.73474	2.48045	2.74554	1.47321	2.61161	1.22768	2.81913	0.446429	0.401786	0.803571	1.60601	0.0892857	0.669643	1.05156	2.96875	6.47321	0.361938	6.13839	1.97545	0.803571	-1.1929	2.84375	4.23746
CD8*Plasmablast	-1.98984	-0.696647	0.0461717	-2.09961	1.20749	0.401786	0.26981	-0.295661	0.113467	-4.94785	0.380435	0.022584	8.75	3.31672	0.424107	-0.202727	-1.58923	-0.162682	1.14742	-0.501146	1.18743	1.33929	-0.0689421	4.2327	-7.48626	-4.44844
CD4*CD8*TCRgd	-0.648391	1.07143	-0.113467	-1.34255	-1.28044	0.825893	1.07143	1.83036	0.3125	-5.59454	0.0223214	-0.358232	-0.233179	1.27232	-0.178571	0.180406	0.406845	0.647321	5.02232	1.35409	3.10268	-0.133929	6.22768	1.36267	0.00882118	-4.25637
Granulo*CD4	1.00821	0.448837	-0.513393	-4.29715	-0.396796	-0.162815	-0.205609	4.16295	-0.248512	-6.52277	0.292774	8.75	-0.163083	0.192024	0.178571	0.178571	-1.65228	0.334821	-0.0407159	-0.70003	2.75226	0.0514998	-0.425196	-1.87624	2.391	-4.16276
Plasmablast*NK	-2.36607	-0.424107	7.72321	2.52232	0.627118	0.870536	-0.582011	-0.0240385	0.870536	-3.63131	0.424107	0.714286	10	3.26857	-0.223214	-0.381299	1.51786	0.691964	5.53571	2.48198	4.91071	1.18304	-0.0446429	-0.839687	-6.83792	-3.68331
NK*Myeloid*T	1.02815	-0.267857	5.9375	-2.41853	-1.12261	0	-0.758929	0.959821	0.535714	-6.41559	-0.0892857	1.09375	-0.118808	4.68006	-0.669643	-0.425298	3.01392	0.290179	5.95982	3.62637	5.42411	0.334821	0.0223214	-0.049772	-6.79	-4.1938
B*NK	-1.27232	-1.31696	6.38393	0.669643	5.05202	-0.46875	-1.00642	-0.185065	0.24791	1.65616	-0.133929	0.803571	1.18304	2.46059	-0.37969	0.000881109	2.16518	-0.267857	3.81696	2.58617	1.89732	0.0242624	-0.179378	-1.15891	-7.44546	-3.88004
B_IgD+*NK	-1.80804	-1.94196	7.29911	5.1865	0.804027	-0.334821	-1.16071	0.0274123	0.424107	3.80845	-0.290179	0.848345	0.714286	3.44356	-0.424107	-0.405021	2.8192	0.0892857	4.53125	2.78547	2.14286	-0.0683891	0.625	-1.08298	-7.04778	7.78873
CD117*NK	-2.85714	-1.89732	8.75	0.446429	0.388435	1.5625	-1.62946	0.703125	1.16071	-5.92009	6.72991	0.580357	0.290179	3.25462	-0.758929	-0.915179	2.41194	2.90179	9.89955	3.14399	8.05804	0.245536	0.513393	-1.10634	-4.1514	-2.27693
Granulo*CD8	-1.41015	-1.74603	-0.380993	-4.59201	-0.513246	0.157406	-0.610004	4.33036	-0.270833	-6.62748	0.182382	9.0625	-0.163815	0.899532	0.15718	0.0235905	-1.69718	-0.401786	-0.11061	-2.0401	2.66502	-0.0571987	-0.294154	4.77342	-8.27556	-4.3724
