# Supplementary material for: Ultra-high-scale cytometry-based cellular interaction mapping
Source: Nat Methods. 2025 Aug 7;22(9):1887–99. doi: 10.1038/s41592-025-02744-w (PMC12446065; doi:10.1038/s41592-025-02744-w)
Supplement: Supplementary file 25 — Source data for reproducing Extended Data Fig. 9. [file 41592_2025_2744_MOESM25_ESM.xlsx]

## Sheet: Panel ED9A
Sample	cluster_B	cluster_CD138_pos_PC_like	cluster_CD4_LCMV_spec	cluster_CD4_T	cluster_CD8_LCMV_spec	cluster_CD8_T	cluster_cDC2	cluster_early_and_mature_Granulocytesta	cluster_early_B_cells	cluster_Eosino	cluster_HSC	cluster_Macro_like	cluster_Monocytes	cluster_NK_cells	cluster_NK1_1_TCRgd_T	cluster_pDC_like	cluster_pDCs	cluster_Plasma_cells	cluster_Plasmablast_like	cluster_TCRgd_T
BM_4d_1LCMV_4d	0.00881985	0.00983772	9.88219e-06	0.00743305	2.79995e-05	0.0228773	0.00143292	0.394828	0.111367	0.00186115	0.0715932	0.00648766	0.245681	0.0675991	0.00502345	0.0147854	0.0234504	0.0022762	0.000640695	0.0039677
BM_4d_2LCMV_4d	0.0167861	0.0104495	3.88748e-06	0.0103067	5.34528e-05	0.0169202	0.00294379	0.390348	0.137336	0.00171924	0.0580187	0.00643863	0.236628	0.053585	0.00422277	0.0161981	0.0275282	0.00600032	0.00131591	0.00319745
BM_4d_3LCMV_4d	0.0149217	0.0123895	1.5499e-05	0.00911925	5.42466e-05	0.0272492	0.00182695	0.378578	0.125254	0.00196063	0.0549402	0.00598844	0.255552	0.0592586	0.00519024	0.0132827	0.0269741	0.00141041	0.00102294	0.005012
BM_4d_4LCMV_4d	0.0120959	0.00834618	5.57993e-06	0.0060054	3.48746e-05	0.0162627	0.00146055	0.375007	0.177661	0.00263652	0.0529591	0.00783143	0.241188	0.0529242	0.00277601	0.0140656	0.0234036	0.00112296	0.00100997	0.00320288
BM_8d_1LCMV_8d	0.00269128	0.0303248	0.00126771	0.00573796	0.00161616	0.0058005	0.00154766	0.405421	0.0597899	0.000639316	0.103779	0.00145831	0.303468	0.0315836	0.00190008	0.0250256	0.0140947	0.0024431	0.000245203	0.00116546
BM_8d_2LCMV_8d	0.00307951	0.0252819	0.00227525	0.0040502	0.0017919	0.00487838	0.00116204	0.414364	0.0975487	0.000664735	0.11737	0.00164141	0.257981	0.0280604	0.00225432	0.0186066	0.0166852	0.000849107	0.000310941	0.0011441
BM_8d_3LCMV_8d	0.00373988	0.028428	0.00140423	0.00486609	0.00130506	0.00634469	0.000899554	0.396693	0.0860279	0.000784454	0.0941274	0.00123777	0.300894	0.0331348	0.00208775	0.0206172	0.0150109	0.000777371	0.000378946	0.00124131
BM_8d_4LCMV_8d	0.00297147	0.0220384	0.00198264	0.00459348	0.00252608	0.00531474	0.00172671	0.460027	0.0322374	0.0014874	0.0851671	0.00103037	0.310013	0.029241	0.00162035	0.0205078	0.0155005	0.000747852	0.000304127	0.000962237
BM_naive_1naive	0.0451622	0.00568544	1.28022e-06	0.00711544	2.56043e-05	0.0069567	0.00209059	0.484655	0.191925	0.0013007	0.052348	0.00383425	0.157712	0.0107871	0.000492883	0.0129583	0.00992296	0.00198562	0.00390594	0.00113427
BM_naive_2naive	0.0553069	0.00517356	5.12742e-06	0.00945496	3.97375e-05	0.0151182	0.00124853	0.451895	0.191703	0.00103446	0.0656502	0.00582731	0.145581	0.0150067	0.000644773	0.0132851	0.0141465	0.00185869	0.00535302	0.00166769
BM_naive_3naive	0.0467549	0.00500321	2.24158e-06	0.00799908	2.80197e-05	0.0107887	0.0028681	0.438255	0.20936	0.000897753	0.0785068	0.00529013	0.142708	0.0156855	0.000755412	0.0130527	0.0131827	0.00279077	0.00440246	0.00166886
BM_naive_4naive	0.0418546	0.00516092	1.96944e-06	0.00681525	2.4618e-05	0.0102253	0.00117871	0.400001	0.306129	0.000776945	0.061487	0.00381481	0.112807	0.0142785	0.000665671	0.0123957	0.013663	0.00319444	0.00394676	0.00157949
LN_4d_1LCMV_4d	0.287564	0.000199761	0.000335599	0.316778	0.000514585	0.277876	0.00188255	0.00306034	0.0340058	0.00122733	0.000158211	0.0151227	0.0124251	0.0190317	0.000153417	0.000674394	0.000891734	0.00153576	0.0155254	0.011038
LN_4d_2LCMV_4d	0.210468	0.000440258	0.000121374	0.438938	0.000136822	0.218379	0.0024959	0.00343158	0.0525385	0.000715005	0.000209647	0.0133092	0.0120999	0.016743	8.05484e-05	0.000689627	0.000754728	0.00329256	0.0152093	0.00994718
LN_4d_3LCMV_4d	0.370575	0.000362577	0.000194447	0.28099	0.000327489	0.191311	0.001443	0.00416818	0.0672259	0.000618428	0.000242693	0.018604	0.0184973	0.0173935	7.89483e-05	0.000783635	0.000609656	0.00136551	0.0169607	0.00824863
LN_4d_4LCMV_4d	0.325115	0.000166251	0.000136501	0.327372	0.000388502	0.20298	0.00161701	0.00333727	0.0560055	0.00192676	0.000192501	0.0243251	0.0130953	0.0176926	4.90002e-05	0.000805004	0.000756003	0.000861004	0.0143011	0.00887779
LN_8d_1LCMV_8d	0.254791	0.000658419	0.0157447	0.336676	0.0279246	0.20234	0.00273447	0.00549484	0.0659621	0.00103664	0.000518783	0.00937415	0.0125137	0.0122649	7.49044e-05	0.0019244	0.000475319	0.0106078	0.0304824	0.00840132
LN_8d_2LCMV_8d	0.294765	0.000592073	0.0113823	0.287059	0.021914	0.215794	0.00266017	0.00674756	0.0736632	0.00159133	0.000611809	0.00778524	0.0147499	0.0169447	0.000156847	0.00176479	0.000743727	0.00660629	0.0261644	0.00830357
LN_8d_3LCMV_8d	0.226467	0.000344709	0.011586	0.359782	0.0189717	0.244152	0.00162779	0.00330878	0.0590112	0.000685162	0.00025534	0.00597921	0.00593878	0.0109371	7.02184e-05	0.00101923	0.000459612	0.0101242	0.0316004	0.00767934
LN_8d_4LCMV_8d	0.193808	0.000484221	0.0105176	0.391789	0.0300901	0.233292	0.00196679	0.00258631	0.0502052	0.00125043	0.000491342	0.0107298	0.00753106	0.0132862	0.000148115	0.00172468	0.000569672	0.0101387	0.0300416	0.00934973
LN_naive_1naive	0.302324	0.00044224	6.24633e-05	0.361268	0.000141167	0.224361	0.00311192	0.0035729	0.05105	0.000367284	0.00034105	0.00567542	0.00364536	0.00709083	6.1214e-05	0.00109311	0.00120554	0.00112934	0.0262808	0.00677727
LN_naive_2naive	0.282867	0.00039944	4.05447e-05	0.384117	0.000145661	0.239714	0.0029057	0.00258585	0.0424383	0.000498549	0.000482031	0.00441637	0.00364001	0.00637152	3.9043e-05	0.000747824	0.000770349	0.00112474	0.0216148	0.0050816
LN_naive_3naive	0.260112	0.000390502	8.15334e-05	0.392395	0.000133028	0.258324	0.00379488	0.00326706	0.030987	0.000439136	0.000430554	0.00608211	0.00385067	0.00746102	4.57731e-05	0.0011758	0.00174653	0.000759548	0.0215606	0.00696467
LN_naive_4naive	0.292551	0.000300233	6.38505e-05	0.346845	0.000139928	0.23561	0.0032292	0.0285738	0.0385534	0.00808184	0.000400763	0.00692981	0.004998	0.00793376	7.33601e-05	0.00116697	0.00163022	0.000604542	0.0159069	0.00640814
S_4d_1LCMV_4d	0.420932	0.00130161	0.00146855	0.116344	0.001225	0.0728762	0.00191519	0.0491734	0.160305	0.00616185	0.00107973	0.0521943	0.0670489	0.0258839	0.000309321	0.00266898	0.000329557	0.00751621	0.00768243	0.00358393
S_4d_2LCMV_4d	0.446301	0.00301304	0.00202014	0.113728	0.00151736	0.0464607	0.0027445	0.0399349	0.203535	0.0033129	0.00124399	0.0312968	0.0664526	0.0167596	0.00015294	0.00240429	0.000457617	0.00518191	0.0115452	0.00193764
S_4d_3LCMV_4d	0.445497	0.00139218	0.000641836	0.0975921	0.000786203	0.0538232	0.00281654	0.0484264	0.194164	0.00311263	0.00096919	0.0430398	0.058853	0.0231704	0.000290573	0.00216826	0.000566434	0.00383446	0.0161912	0.00266389
S_4d_4LCMV_4d	0.449713	0.00186003	0.00138651	0.086788	0.00146827	0.0500411	0.00218707	0.0442116	0.222863	0.00565914	0.0010622	0.0349298	0.0555333	0.018631	0.000256862	0.00242486	0.000520537	0.00490831	0.0132376	0.00231789
S_8d_1LCMV_8d	0.358636	0.00198314	0.0596952	0.0842042	0.0479373	0.0685743	0.00362551	0.0330541	0.166805	0.00204148	0.00488925	0.0275957	0.06271	0.0209139	0.000122899	0.00397683	0.00053194	0.0197203	0.0307396	0.00224383
S_8d_2LCMV_8d	0.330217	0.00274552	0.055496	0.0818665	0.0493627	0.0675664	0.0057076	0.0465911	0.156343	0.00275946	0.0146728	0.0296589	0.0735742	0.0240675	0.000105954	0.003885	0.000664539	0.0305911	0.0214232	0.00270091
S_8d_3LCMV_8d	0.350795	0.00292679	0.0465757	0.0890709	0.0339301	0.0700744	0.00367541	0.0452006	0.177222	0.00268868	0.00326332	0.0219936	0.0620813	0.0218477	0.000146735	0.00338721	0.000647568	0.0303794	0.031505	0.00258851
S_8d_4LCMV_8d	0.329893	0.00287774	0.0481453	0.0845122	0.0726198	0.06944	0.00582411	0.0490659	0.144074	0.00394123	0.00353013	0.0231146	0.0814398	0.0186462	9.34008e-05	0.00495944	0.000664419	0.0304975	0.0244873	0.0021744
S_naive_1naive	0.366641	0.00280234	5.4043e-05	0.164348	9.89776e-05	0.103737	0.0113174	0.0303551	0.180813	0.00336159	0.0170254	0.033373	0.0229185	0.0228565	0.000165165	0.00225402	0.00193158	0.00462037	0.0261058	0.00522213
S_naive_2naive	0.391163	0.00104344	4.42968e-05	0.150375	0.000113203	0.108412	0.0113548	0.030258	0.177122	0.00517617	0.0089414	0.0316517	0.0251245	0.0300349	0.000147656	0.00222386	0.00205898	0.00206719	0.0180345	0.00465281
S_naive_3naive	0.381255	0.00250836	5.63135e-05	0.163459	0.000120672	0.110469	0.011599	0.0244417	0.167979	0.00376898	0.00579787	0.0329394	0.0255148	0.0285091	0.000163309	0.00224691	0.00238367	0.00331365	0.0282669	0.00520658
S_naive_4naive	0.385864	0.00170155	3.88808e-05	0.155814	0.00010948	0.10627	0.00914823	0.0248919	0.176463	0.00506166	0.00519979	0.0346714	0.030018	0.0307271	0.000126874	0.00238605	0.00262343	0.00202487	0.0218203	0.00503915

## Sheet: Panel ED9B
Sample	cluster_B*cDC1	cluster_B*cDC2	cluster_B*Granulo	cluster_B*Macro	cluster_B*Mono	cluster_B*NK	cluster_B*pDC	cluster_B*Prog	cluster_B*TCRgd	cluster_CD4_Ag_spec*B	cluster_CD4_Ag_spec*CD24_hi	cluster_CD4_Ag_spec*CD4_Ag_spec/CD4	cluster_CD4_Ag_spec*CD8_Ag_spec	cluster_CD4_Ag_spec*CD8_Ag_spec*B	cluster_CD4_Ag_spec*DC	cluster_CD4_Ag_spec*Granulo	cluster_CD4_Ag_spec*NK	cluster_CD4_Ag_spec*Plasmablast	cluster_CD4*B	cluster_CD4*B*Macro	cluster_CD4*CD8	cluster_CD4*CD8*Myeloid	cluster_CD4*CD8*TCRgd	cluster_CD4*Granulo	cluster_CD4*NK	cluster_CD4*Plasmablast	cluster_CD8_Ag_spec*B	cluster_CD8_Ag_spec*CD24_hi	cluster_CD8_Ag_spec*CD4	cluster_CD8_Ag_spec*CD4*Myeloid	cluster_CD8_Ag_spec*CD8	cluster_CD8_Ag_spec*Granulo	cluster_CD8_Ag_spec*Myeloid	cluster_CD8_Ag_spec*NK	cluster_CD8_Ag_spec*Plasmablast	cluster_CD8*B	cluster_CD8*Granulo	cluster_CD8*Plasmablast	cluster_IgD+_B*Granulo	cluster_IgD+_B*NK	cluster_IgD+_B*pDC	cluster_NK*B*CD4	cluster_NK*B*Myeloid	cluster_NK*My_Prog	cluster_NK*Myeloid	cluster_NK*Plasmablast	cluster_Plasmablast*Granulo	cluster_Plasmablast*Macro
BM_4d_1	0.00108167	0.0016225	0.0665224	0.00793222	0.0749955	0.0722913	0.018208	0.0153236	0.00126194	0	0	0	0	0	0	0	0	0	0.00396611	0.0016225	0.00648999	0.00360555	0.00144222	0.000540833	0.00396611	0.00198305	0	0	0	0	0	0	0	0	0	0.0196503	0.000360555	0.0048675	0.00252389	0.0151433	0.00234361	0.000180278	0.000901388	0.0255994	0.568235	0.018208	0.0265008	0.0326303
BM_4d_2	0.00465839	0.00672878	0.108075	0.00859213	0.0987578	0.0667702	0.020911	0.0241201	0.00269151	0.00010352	0	0	0	0	0	0	0	0	0.0181159	0.00445135	0.0073499	0.00196687	0.0015528	0.000621118	0.00403727	0.00393375	0.000207039	0	0	0	0	0	0	0	0	0.0215321	0.00010352	0.00217391	0.00424431	0.0145963	0.00289855	0.000207039	0.00238095	0.0201863	0.428468	0.0624224	0.0256729	0.03147
BM_4d_3	0.00157068	0.00157068	0.0814136	0.00759162	0.0934555	0.0696335	0.0170157	0.0149215	0.00235602	0	0	0	0	0	0	0	0	0	0.00863874	0.00287958	0.0109948	0.00209424	0.00287958	0.00157068	0.00340314	0.00052356	0	0	0	0	0	0	0	0	0	0.032199	0	0.00366492	0.00235602	0.0146597	0.00418848	0	0.0013089	0.0306283	0.519634	0.00863874	0.0170157	0.0431937
BM_4d_4	0.00282309	0.00250941	0.14978	0.00752823	0.159661	0.0701066	0.0247804	0.0260351	0.00156838	0	0	0	0	0	0	0	0	0	0.00517566	0.00219573	0.00376412	0.0020389	0.000470514	0.000470514	0.00250941	0.000784191	0	0	0	0	0	0	0	0	0	0.0194479	0.000313676	0.00141154	0.00407779	0.0141154	0.00266625	0	0.00156838	0.0147428	0.38441	0.00376412	0.0354454	0.0558344
BM_8d_1	0.00119048	0.00190476	0.119286	0.00285714	0.107857	0.0569048	0.0304762	0.05	0.000952381	0.000238095	0	0	0	0	0	0	0	0	0.00857143	0.00119048	0.00166667	0.00142857	0.000714286	0.000238095	0.00309524	0.00285714	0.000238095	0	0	0	0	0	0	0	0.000238095	0.0116667	0.000238095	0.00214286	0.00571429	0.00380952	0.00142857	0	0	0.0266667	0.42881	0.0385714	0.0604762	0.0285714
BM_8d_2	0.00245536	0.000669643	0.171875	0.00290179	0.127455	0.0560268	0.0357143	0.075	0.00357143	0.000223214	0	0	0	0	0.000223214	0	0	0	0.00535714	0.00111607	0.00200893	0.00178571	0.000223214	0	0.00200893	0.00111607	0	0	0.000223214	0	0	0	0	0	0	0.0194196	0.000223214	0.00133929	0.00602679	0.00558036	0.0015625	0.000223214	0.000669643	0.0296875	0.296205	0.00424107	0.0935268	0.0513393
BM_8d_3	0.00178571	0.000595238	0.158333	0.00357143	0.106548	0.0589286	0.0214286	0.0619048	0.00178571	0.00178571	0	0	0	0	0	0	0.000595238	0	0.00654762	0	0.00238095	0	0	0	0.00119048	0.00178571	0.000595238	0	0	0	0	0	0	0	0	0.0130952	0	0.00119048	0.00416667	0.00714286	0.000595238	0	0	0.0309524	0.408929	0.010119	0.052381	0.0416667
BM_8d_4	0.000807103	0.00161421	0.0976594	0.00564972	0.0621469	0.0556901	0.0137207	0.0322841	0	0.00161421	0	0	0	0	0.00242131	0	0	0.000807103	0.00242131	0	0.00242131	0.000807103	0.000807103	0	0.00242131	0.00242131	0	0	0.000807103	0	0	0	0	0	0	0.0209847	0	0.00322841	0.00242131	0.00645682	0.00322841	0	0	0.0500404	0.554479	0.00887813	0.0387409	0.0250202
BM_naive_1	0.00420261	0.0170316	0.164344	0.00331785	0.110153	0.031409	0.067463	0.0247733	0.00752046	0	0	0	0	0	0	0	0	0	0.0922362	0.00464499	0.00265428	0.00176952	0.00066357	0.00243309	0.00176952	0.0022119	0	0	0	0	0	0	0	0	0	0.0455651	0.00044238	0.00132714	0.0119443	0.0154833	0.0502101	0.00044238	0.00022119	0.00176952	0.0552975	0.0121655	0.223844	0.0426897
BM_naive_2	0.00236736	0.0116975	0.0939981	0.0044562	0.075477	0.0371815	0.0637794	0.0279905	0.010305	0	0	0	0	0.000139256	0	0	0	0	0.101239	0.0086339	0.00793761	0.00181033	0.000974795	0.00375992	0.00167108	0.00431695	0.000139256	0	0	0	0	0	0	0	0	0.115165	0.000417769	0.00181033	0.00570951	0.0355104	0.0587662	0.00139256	0.000974795	0.0032029	0.0697674	0.00153182	0.176716	0.07116
BM_naive_3	0.00285572	0.0283089	0.0932456	0.00819469	0.0849267	0.0333996	0.0527688	0.0355103	0.0078222	0	0	0	0	0	0	0	0	0	0.0803328	0.00906382	0.00571145	0.00173827	0.000744971	0.00148994	0.00211075	0.00310405	0	0	0	0	0	0	0	0	0	0.0732555	0.00062081	0.00186243	0.0078222	0.0273156	0.0509064	0.000993295	0.00062081	0.00397318	0.0687857	0.00732555	0.246089	0.0591011
BM_naive_4	0.00275076	0.00766284	0.0996169	0.00589449	0.0930347	0.0392966	0.0594361	0.0371353	0.00844877	0	0	0	0	0	0	0	0	0	0.0576677	0.00481383	0.00343845	0.00127714	0.000982415	0.0023578	0.00127714	0.00324197	9.82415e-05	0	0	9.82415e-05	0	0	0	0	0	0.0680813	0.000491207	0.00167011	0.00353669	0.0268199	0.0405737	0.000196483	0.000294724	0.002849	0.0554082	0.00206307	0.289616	0.0798703
LN_4d_3	0.0120681	0.00241362	6.35163e-05	0.000635163	0.249238	0.0150534	0.000381098	0	0.0101626	0	0	6.35163e-05	0	0	0	0	0	0	0.232724	0.128112	0.0792048	0.015498	0.0114329	6.35163e-05	0.0114329	0.0279472	0.000889228	0	0.000635163	0.000825711	0	0	0	0	0	0.188199	0	0.00374746	0.00120681	0.000317581	0.000444614	0.000889228	0.00552591	0	0.00050813	0.000317581	0	0
LN_8d_1	0.00435545	0.00217773	0.000120985	0.00151231	0.0105862	0.00586776	0.000604924	6.04924e-05	0.00423447	0.00127034	0	0.000604924	0.00598875	0.000302462	0.000302462	0	0	0.00187526	0.186075	0.0558345	0.106104	0.0180872	0.0108281	0.000362954	0.00707761	0.14621	0.0402275	0	0.0973323	0.0466396	0.0440385	0.000181477	0.000967879	0.00169379	0.015607	0.129212	0	0.0496038	0.000302462	0.000181477	0.000181477	0.000967879	0.00108886	0.000120985	0.000423447	0.000544432	0	0.00024197
LN_8d_2	0.00585459	0.001613	5.97407e-05	0.000477926	0.0124261	0.00734811	0.000238963	5.97407e-05	0.0045403	0.00143378	0	0.000597407	0.00376367	0.000179222	0.000238963	0	0.000119481	0.000776629	0.214409	0.0547822	0.110819	0.0341717	0.0127845	5.97407e-05	0.0184599	0.0607563	0.0401458	5.97407e-05	0.0915228	0.0697174	0.0415795	0.000119481	0.00107533	0.00203118	0.00465978	0.173726	5.97407e-05	0.0221041	0.000776629	0.000238963	0.000298704	0.00137404	0.00227015	0.000119481	0.00155326	0.000418185	0.000119481	5.97407e-05
LN_naive_3	0.00656126	0.000645369	0.000107562	0.000215123	0.00301172	0.00462515	0.000107562	0	0.00441002	0	0	0	0	0	0	0	0	0	0.231688	0.0291492	0.296225	0.165322	0.0462515	0	0.00817468	0.0160267	0.000215123	0	0	0	0.000215123	0	0	0	0.000107562	0.177584	0	0.00473271	0.000215123	0.000430246	0.000537808	0.000752931	0.000537808	0.000107562	0.00172099	0.000322685	0	0
LN_naive_4	0.00859925	0.00113966	5.18027e-05	0.000310816	0.00290095	0.00538748	5.18027e-05	0.000155408	0.00404061	5.18027e-05	0	0	0	5.18027e-05	0	0	0	0	0.313717	0.0284397	0.268079	0.079569	0.0295794	0	0.00730419	0.00844385	0.000362619	0	0.000207211	5.18027e-05	0.000414422	0	0	0	0	0.233682	0	0.00347078	0.000155408	0.000362619	0.000725238	0.00119146	0.000155408	0	0.00129507	0	5.18027e-05	0
S_4d_1	0.0391397	0.0204843	0.00219475	0.0618919	0.372083	0.0474797	0.000365791	7.31582e-05	0.00307265	0.00431634	0	0.000877899	0	0.00197527	0.00131685	7.31582e-05	0	0	0.159778	0.0253128	0.0137537	0.000365791	0.000731582	0.00782793	0.00870583	0.012949	0.00124369	0	0.000438949	0.000438949	0.000292633	0	7.31582e-05	7.31582e-05	7.31582e-05	0.0990563	0.00526739	0.00504792	0.0861072	0.00146316	0.000365791	0.00197527	0.00695003	0	0.00336528	0.00234106	0.000365791	0.000292633
S_4d_2	0.0470366	0.0242063	0.00173266	0.0422463	0.276308	0.0500943	0.000458645	0.000305764	0.00305764	0.00351628	0	0.00270091	0	0.00122305	0.000407685	0.000152882	0.000101921	5.09606e-05	0.248535	0.024614	0.0146767	0.000509606	0.000662488	0.00810274	0.00881619	0.0124853	0.00101921	0	0.00081537	5.09606e-05	0.000203842	5.09606e-05	5.09606e-05	0.000152882	0.000101921	0.0980482	0.00468838	0.0050451	0.107068	0.000509606	0.000407685	0.00208938	0.0033634	0	0.00163074	0.00183458	0.000713449	0.000152882
S_4d_3	0.0465022	0.0266191	0.00324623	0.0385489	0.474517	0.0516962	0.00056809	0.000162311	0.00235351	0.00186658	0	0.000811557	0	0.00154196	8.11557e-05	0	0	0	0.137315	0.0238598	0.00722285	0.000486934	0.00056809	0.00446356	0.0064113	0.00478818	0.000730401	0	0	8.11557e-05	0.000243467	0	8.11557e-05	0	8.11557e-05	0.0674404	0.00422009	0.00194774	0.0766109	0.000730401	0.000324623	0.0029216	0.0064113	0	0.00154196	0.0021912	0.000730401	8.11557e-05
S_4d_4	0.0477078	0.0257526	0.00289975	0.0506076	0.391881	0.0458437	0.000276167	0.000207125	0.00241646	0.00524717	0	0.00193317	0	0.00214029	0.000759459	6.90417e-05	6.90417e-05	6.90417e-05	0.155689	0.0221624	0.00807788	0.000207125	0.000483292	0.00655896	0.00566142	0.00759459	0.00241646	0	0.000276167	6.90417e-05	0.000276167	0	6.90417e-05	6.90417e-05	0.000138083	0.10011	0.00490196	0.00296879	0.0909279	0.000621375	0.000276167	0.00303783	0.00524717	0	0.00172604	0.001657	0.0008285	6.90417e-05
S_8d_1	0.0142986	0.0256389	0.00175309	0.0280768	0.0604542	0.0316652	0.000356096	0.00175309	0.0016983	0.101652	0.00082176	0.0517435	0.0460734	0.0058345	0.0175309	0.00290355	0.00208179	0.0164626	0.1211	0.00835456	0.0138604	0.000493056	0.00041088	0.00290355	0.00416359	0.0180787	0.109513	0.000794368	0.0434437	0.00216397	0.0529487	0.00216397	0.0113403	0.00539623	0.019777	0.104829	0.00304051	0.0186266	0.0379105	0.000219136	0.000438272	0.00186266	0.00115046	8.2176e-05	0.000657408	0.00276659	0.0006848	2.7392e-05
S_8d_2	0.0158063	0.0297409	0.00141425	0.0175118	0.0588162	0.0383096	0.000207978	0.00274531	0.0018718	0.106776	0.00153904	0.038268	0.0331933	0.0037852	0.0225448	0.00353563	0.00278691	0.0150992	0.113764	0.00906784	0.0101077	0.000582339	0.000582339	0.00490828	0.00415956	0.0223784	0.121584	0.00178861	0.0314879	0.00174702	0.0412212	0.00324446	0.0137681	0.00673849	0.0198827	0.111559	0.00494988	0.0200075	0.0536583	0.000124787	0.00037436	0.00183021	0.00158063	8.31912e-05	0.00128946	0.00224616	0.00112308	0.000207978
S_8d_3	0.00968924	0.0239868	0.00224507	0.0297176	0.0595533	0.0317854	0.000236323	0.000354484	0.0018315	0.0916342	0.000118161	0.0403521	0.0415928	0.00496278	0.0172516	0.00265863	0.00177242	0.0227461	0.109831	0.00921659	0.0129387	0.000649888	0.000649888	0.0049037	0.00342668	0.0325535	0.0999646	0.000413565	0.0398204	0.00431289	0.0389933	0.0018315	0.00874394	0.00401749	0.029304	0.101442	0.00348576	0.037339	0.0596715	0.000708968	0.000295404	0.00147702	0.00230415	5.90807e-05	0.00112253	0.00573083	0.00194966	0.000354484
S_8d_4	0.0139601	0.0374266	0.00119765	0.0186758	0.0487668	0.0274337	0	0.000336839	0.00142221	0.0785209	0.000336839	0.029305	0.0412441	0.00385493	0.0159811	0.00243273	0.00138478	0.0147835	0.116209	0.00692391	0.00804671	0.000449119	0.000449119	0.00355552	0.0031064	0.0206595	0.156705	0.000785958	0.0449867	0.0031064	0.0681163	0.00419177	0.0189753	0.00628766	0.0264231	0.1021	0.00452861	0.0233167	0.0378757	0.000187133	0.000449119	0.000748531	0.00116022	3.74266e-05	0.000299412	0.0018339	0.00130993	0.00011228
S_naive_1	0.0228653	0.0386665	0.00235469	0.0455447	0.0152435	0.0591771	0.000495724	0.00136324	0.0055769	0.000247862	0	0	0	0.0019829	0.000123931	6.19655e-05	0	0	0.394844	0.0329657	0.0423844	0.00142521	0.00309828	0.00811749	0.0135085	0.014314	0.000309828	0	0.000123931	0	6.19655e-05	0	0	0	0	0.207523	0.00638245	0.0101623	0.0514314	0.000805552	0.000743587	0.00811749	0.00390383	0.000247862	0.00167307	0.00272648	0.000867518	0.00055769
S_naive_2	0.0133895	0.0334738	0.00334738	0.0419043	0.0181007	0.0745103	0.000371932	0.00086784	0.00384329	0	0	0	0	0.00297545	0.000123977	0	0	0	0.402926	0.0275229	0.0428961	0.00086784	0.00235557	0.00669477	0.0140094	0.00768659	0.000495909	0	0	0	0	0	0	0	0	0.217704	0.00619886	0.00446318	0.0519464	0.00173568	0.00086784	0.00917431	0.00446318	0.000247954	0.00223159	0.00111579	0.000991818	0.000495909
S_naive_3	0.0179703	0.0439274	0.00234395	0.0841219	0.0237	0.0596406	0.000260439	0.000520879	0.00659779	0	0	8.68131e-05	0	0.00286483	8.68131e-05	0	0	0	0.353503	0.0368956	0.0390659	0.0019967	0.00251758	0.00434065	0.014845	0.0254362	0.000520879	0	8.68131e-05	0	0	0	0	0	8.68131e-05	0.199757	0.00355934	0.0127615	0.0381109	0.00234395	0.000520879	0.00946263	0.00520879	0.000347252	0.00182307	0.00269121	0.000868131	0.00112857
S_naive_4	0.0174935	0.0411371	0.0030067	0.0722974	0.0215935	0.0843242	0.00136668	0.000820008	0.00697007	0	0	0	0	0.0030067	0.000136668	0	0	0	0.373104	0.0375837	0.0360804	0.00177668	0.00287003	0.00519339	0.0121635	0.00601339	0.00123001	0	0.000410004	0	0.000136668	0	0	0	0	0.200082	0.00492005	0.00218669	0.0426404	0.00218669	0.00136668	0.00738007	0.00560339	0.000136668	0.0034167	0.00068334	0.000410004	0.000273336
LN_4d_1	0.00843882	0.00105485	0	0.000602773	0.125829	0.0111513	0.000301386	0	0.00798674	0	0	0.000150693	0.000150693	0	0	0	0	0	0.263261	0.129596	0.125075	0.0266727	0.00919228	0	0.0140145	0.0134117	0.000301386	0	0.0022604	0.000904159	0.000301386	0	0	0	0	0.244575	0	0.00150693	0.000301386	0.0022604	0.00135624	0.00105485	0.00542495	0	0.0022604	0.000602773	0	0
LN_4d_2	0.00748023	0.000427442	0	0.000320581	0.038256	0.0133576	0.000320581	0	0.00876256	0.000213721	0	0	0	0	0	0	0	0	0.33084	0.0925411	0.174503	0.0189143	0.0159222	0.000213721	0.0165634	0.0877324	0.000641163	0	0.000641163	0	0.000213721	0	0	0	0.00010686	0.172366	0	0.0129301	0.00010686	0.000320581	0.000427442	0.00138919	0.00277837	0	0.000961744	0.000641163	0	0.00010686
LN_4d_4	0.0114005	0.00104592	0	0.00135969	0.193494	0.00763518	0	0	0.0100408	0.000104592	0	0	0	0	0	0	0	0	0.231461	0.216295	0.0912038	0.0179898	0.0117143	0.000104592	0.0149566	0.0130739	0.00209183	0	0.00188265	0.000522958	0.000104592	0	0	0	0	0.160862	0	0.00271938	0.000732141	0.000209183	0.000418366	0.00104592	0.00596172	0	0.00146428	0.000104592	0	0
LN_8d_3	0.00325945	0.00108648	0	0.000869187	0.00738809	0.00434594	0.000217297	0	0.00369405	0.00130378	0	0.000217297	0.00304216	0.000217297	0.000217297	0	0	0.000869187	0.210343	0.0341156	0.123859	0.0252064	0.0108648	0.000217297	0.0106475	0.125815	0.025641	0	0.0897436	0.0706215	0.0419383	0	0.00065189	0.00130378	0.0126032	0.135811	0	0.0499783	0.000217297	0.000217297	0.00065189	0.000869187	0.000869187	0	0.00065189	0.000434594	0	0
LN_8d_4	0.00386982	0.000793808	0	0.000893034	0.00803731	0.00515975	0.000297678	9.9226e-05	0.00585434	0.00148839	0	0.000396904	0.00218297	9.9226e-05	0.000595356	0	0	0.000297678	0.184362	0.0855328	0.12304	0.0417742	0.0168684	0	0.0177615	0.0701528	0.0341338	9.9226e-05	0.0910895	0.0944632	0.0374082	0	0.000694582	0.00248065	0.00605279	0.132467	0	0.0223259	0.00049613	0.000198452	0.000198452	0.000694582	0.00555666	9.9226e-05	0.00138916	0.000595356	0	0
LN_naive_1	0.0073744	0.0004609	0	0.000153633	0.00145952	0.00622215	0.00023045	0.000153633	0.00468582	0	0	0	0	0	0	0	0	0	0.327777	0.0294976	0.249578	0.0677523	0.031034	0	0.00722077	0.0132893	0.0004609	0	0.000153633	7.68167e-05	0.00023045	0	0	0	0	0.244431	0	0.00407129	7.68167e-05	0.00023045	0.00069135	0.00115225	0.000384084	0	0.000921801	7.68167e-05	0	0.000153633
LN_naive_2	0.00573005	0.00053056	0	0.000106112	0.000742784	0.00297114	0.000106112	0.000106112	0.00275891	0.000106112	0	0	0	0.000212224	0	0	0	0	0.228671	0.0203735	0.388264	0.132428	0.0349109	0	0.00710951	0.0152801	0	0	0	0	0.000212224	0	0	0	0	0.155242	0	0.00159168	0	0.000212224	0.000212224	0.000848896	0.000212224	0.000106112	0.000955008	0	0	0
